# Supplementary material for: Comprehensive discovery and functional characterization of diverse prophages in the pig gut microbiome
Source: Front Microbiol. 2025 Sep 9;16:1662087. doi: 10.3389/fmicb.2025.1662087 (PMC12454387; doi:10.3389/fmicb.2025.1662087)
Supplement: Supplementary file 3 [file Table_1.XLSX]

## Sheet: Table_S1
Table S1 The quality and taxonomy of 7,524 metagenome-assembled genomes (MAGs).
MAG IDs	Completeness	Contamination	Kingdom	Phlyum	Class	Order	Family	Genus	Species
1001-17-002_binning.13	92.98	2.23	d__Bacteria	p__Firmicutes_A	c__Clostridia	o__Lachnospirales	f__Lachnospiraceae	g__UBA2868	s__UBA2868 sp004552595
1001-17-002_binning.32	90.33	3.15	d__Bacteria	p__Spirochaetota	c__Spirochaetia	o__Treponematales	f__Treponemataceae	g__Treponema_D	s__Treponema_D sp002395155
1001-17-003_binning.25	92.3	1.36	d__Bacteria	p__Bacteroidota	c__Bacteroidia	o__Bacteroidales	f__Bacteroidaceae	g__Prevotella	s__Prevotella pectinovora
1001-17-003_binning.27	98.24	1.47	d__Bacteria	p__Proteobacteria	c__Gammaproteobacteria	o__Enterobacterales	f__Succinivibrionaceae	g__Succinivibrio	s__Succinivibrio sp000431835
1003-17-001_binning.12	99.45	0	d__Bacteria	p__Firmicutes	c__Bacilli	o__Lactobacillales	f__Lactobacillaceae	g__Limosilactobacillus	s__Limosilactobacillus reuteri
1003-17-001_binning.113	91.71	1.28	d__Bacteria	p__Firmicutes_A	c__Clostridia	o__Christensenellales	f__CAG-138	g__PeH17	s__PeH17 sp004556165
1005-17-001_binning.7	92.32	0.48	d__Bacteria	p__Firmicutes_A	c__Clostridia	o__Lachnospirales	f__Lachnospiraceae	g__UBA1712	s__UBA1712 sp018056665
1005-17-001_binning.120	92.48	0.17	d__Bacteria	p__Spirochaetota	c__Spirochaetia	o__Treponematales	f__Treponemataceae	g__Treponema_D	s__Treponema_D sp016294035
1007-17-001_binning.69	98.14	0.19	d__Bacteria	p__Bacteroidota	c__Bacteroidia	o__Bacteroidales	f__Bacteroidaceae	g__Prevotella	s__Prevotella sp018385335
1011-17-001_binning.15	91	0.93	d__Bacteria	p__Spirochaetota	c__Spirochaetia	o__Treponematales	f__Treponemataceae	g__Treponema_D	s__Treponema_D sp016293915
1011-17-001_binning.101	96.77	0.02	d__Bacteria	p__Bacteroidota	c__Bacteroidia	o__Bacteroidales	f__F082	g__Limimorpha	s__Limimorpha sp900769945
1011-17-001_binning.115	95.97	0.19	d__Bacteria	p__Bacteroidota	c__Bacteroidia	o__Bacteroidales	f__Bacteroidaceae	g__Prevotella	s__Prevotella sp004557285
1011-17-001_binning.132	91.63	0	d__Bacteria	p__Proteobacteria	c__Gammaproteobacteria	o__Enterobacterales	f__Succinivibrionaceae	g__Succinivibrio	s__Succinivibrio sp003456415
1011-17-001_binning.158	91.57	0	d__Bacteria	p__Bacteroidota	c__Bacteroidia	o__Bacteroidales	f__Bacteroidaceae	g__UBA4372	s__
1011-17-001_binning.162	90.85	0.72	d__Bacteria	p__Firmicutes_A	c__Clostridia	o__Lachnospirales	f__Lachnospiraceae	g__UBA1712	s__UBA1712 sp018056665
1011-17-001_binning.197	93.48	0	d__Bacteria	p__Spirochaetota	c__Spirochaetia	o__Treponematales	f__Treponemataceae	g__Treponema_D	s__Treponema_D berlinense
1011-17-001_binning.206	93.88	0	d__Bacteria	p__Firmicutes_A	c__Clostridia	o__Christensenellales	f__CAG-138	g__Phil1	s__Phil1 sp001940855
1015-17-001_binning.77	96.5	0	d__Bacteria	p__Spirochaetota	c__Spirochaetia	o__Treponematales	f__Treponemataceae	g__Treponema_D	s__Treponema_D sp016293005
1015-17-001_binning.85	93.41	0.24	d__Bacteria	p__Bacteroidota	c__Bacteroidia	o__Bacteroidales	f__UBA932	g__Cryptobacteroides	s__Cryptobacteroides sp004552965
1015-17-001_binning.98	90.52	0.19	d__Bacteria	p__Bacteroidota	c__Bacteroidia	o__Bacteroidales	f__Bacteroidaceae	g__Prevotella	s__Prevotella sp002251365
1017-17-001_binning.12	91.09	0	d__Bacteria	p__Firmicutes	c__Bacilli	o__RFN20	f__CAG-288	g__Enterosoma	s__Enterosoma sp900549915
1017-17-001_binning.129	93.86	0.83	d__Bacteria	p__Bacteroidota	c__Bacteroidia	o__Bacteroidales	f__Bacteroidaceae	g__Prevotella	s__Prevotella sp004558865
1017-17-001_binning.139	91.34	0.48	d__Bacteria	p__Firmicutes_A	c__Clostridia	o__Lachnospirales	f__Lachnospiraceae	g__UBA2868	s__UBA2868 sp004552595
1017-17-001_binning.158	90.63	0.95	d__Bacteria	p__Bacteroidota	c__Bacteroidia	o__Bacteroidales	f__UBA932	g__Cryptobacteroides	s__Cryptobacteroides sp004554455
1019-17-001_binning.135	94.31	0.31	d__Bacteria	p__Spirochaetota	c__Spirochaetia	o__Treponematales	f__Treponemataceae	g__Treponema_D	s__Treponema_D sp002395155
1019-17-001_binning.174	97.85	0	d__Bacteria	p__Bacteroidota	c__Bacteroidia	o__Bacteroidales	f__F082	g__Limimorpha	s__Limimorpha sp900769945
1021-17-001_binning.67	98.69	1.52	d__Bacteria	p__Firmicutes_C	c__Negativicutes	o__Selenomonadales	f__Selenomonadaceae	g__Anaerovibrio	s__Anaerovibrio sp900548165
1021-17-001_binning.92	94.97	0.34	d__Bacteria	p__Firmicutes_A	c__Clostridia	o__Oscillospirales	f__Acutalibacteraceae	g__CAG-177	s__CAG-177 sp003514385
1023-17-001_binning.52	92.66	0	d__Bacteria	p__Firmicutes_A	c__Clostridia	o__Oscillospirales	f__Acutalibacteraceae	g__CAG-177	s__CAG-177 sp003514385
1023-17-001_binning.67	93.54	0.19	d__Bacteria	p__Bacteroidota	c__Bacteroidia	o__Bacteroidales	f__Bacteroidaceae	g__Prevotella	s__Prevotella sp002251295
1023-17-001_binning.74	94.1	0.24	d__Bacteria	p__Firmicutes_A	c__Clostridia	o__Lachnospirales	f__Lachnospiraceae	g__UBA1712	s__UBA1712 sp018056665
1023-17-001_binning.116	93.38	0.87	d__Bacteria	p__Spirochaetota	c__Spirochaetia	o__Treponematales	f__Treponemataceae	g__Treponema_D	s__Treponema_D sp016294035
1023-17-001_binning.164	90.54	1.34	d__Bacteria	p__Firmicutes_A	c__Clostridia	o__Christensenellales	f__CAG-138	g__PeH17	s__PeH17 sp900542285
1023-17-001_binning.221	96.71	0.06	d__Bacteria	p__Firmicutes_A	c__Clostridia	o__Oscillospirales	f__Ruminococcaceae	g__Ruminococcus	s__Ruminococcus flavefaciens_S
1025-17-001_binning.10	91.06	2.07	d__Bacteria	p__Firmicutes_A	c__Clostridia	o__Lachnospirales	f__Lachnospiraceae	g__CAG-95	s__
1025-17-001_binning.37	92.06	0	d__Bacteria	p__Firmicutes_A	c__Clostridia	o__Oscillospirales	f__Acutalibacteraceae	g__CAG-177	s__CAG-177 sp003514385
1025-17-001_binning.77	92.72	1.8	d__Bacteria	p__Bacteroidota	c__Bacteroidia	o__Bacteroidales	f__Bacteroidaceae	g__Prevotella	s__Prevotella sp900319905
1025-17-001_binning.108	93.14	0.95	d__Bacteria	p__Bacteroidota	c__Bacteroidia	o__Bacteroidales	f__Bacteroidaceae	g__UBA6398	s__UBA6398 sp003150315
1025-17-001_binning.129	91.52	0.08	d__Bacteria	p__Firmicutes_A	c__Clostridia	o__Lachnospirales	f__Lachnospiraceae	g__Weimeria	s__Weimeria sp900316165
1029-17-001_binning.59	92.25	1.59	d__Bacteria	p__Bacteroidota	c__Bacteroidia	o__Bacteroidales	f__UBA932	g__Cryptobacteroides	s__Cryptobacteroides sp004554455
1031-17-001_binning.31	91.46	1.18	d__Bacteria	p__Firmicutes	c__Bacilli	o__Lactobacillales	f__Lactobacillaceae	g__Lactobacillus	s__Lactobacillus johnsonii
1035-17-001_binning.7	92.82	0	d__Bacteria	p__Firmicutes	c__Bacilli	o__RFN20	f__CAG-288	g__Enterosoma	s__Enterosoma sp900549915
1035-17-001_binning.10	97.84	0.29	d__Bacteria	p__Proteobacteria	c__Gammaproteobacteria	o__Enterobacterales	f__Succinivibrionaceae	g__Succinivibrio	s__Succinivibrio sp000431835
1035-17-001_binning.50	93.01	2.15	d__Bacteria	p__Bacteroidota	c__Bacteroidia	o__Bacteroidales	f__F082	g__Limimorpha	s__Limimorpha sp900769945
1035-17-001_binning.110	96.23	0	d__Bacteria	p__Bacteroidota	c__Bacteroidia	o__Bacteroidales	f__Muribaculaceae	g__CAG-873	s__CAG-873 sp001701165
1035-17-001_binning.120	94.38	4.49	d__Bacteria	p__Firmicutes	c__Bacilli	o__RFN20	f__CAG-826	g__Onthovivens	s__Onthovivens sp016302065
1035-17-001_binning.123	92.05	1.92	d__Bacteria	p__Firmicutes	c__Bacilli	o__Mycoplasmatales	f__Mycoplasmoidaceae	g__	s__
1037-17-001_binning.78	91.49	0.02	d__Bacteria	p__Firmicutes_A	c__Clostridia	o__Peptostreptococcales	f__Anaerovoracaceae	g__CAG-238	s__
1037-17-001_binning.81	93.16	0	d__Bacteria	p__Firmicutes	c__Bacilli	o__RFN20	f__CAG-288	g__Enterosoma	s__
1037-17-001_binning.86	91.12	2.25	d__Bacteria	p__Firmicutes	c__Bacilli	o__RFN20	f__CAG-826	g__UBA3207	s__
1039-17-001_binning.31	94.46	0	d__Bacteria	p__Firmicutes	c__Bacilli	o__RFN20	f__CAG-288	g__Enterosoma	s__Enterosoma sp900549915
1041-17-001_binning.79	96.77	0.06	d__Archaea	p__Thermoplasmatota	c__Thermoplasmata	o__Methanomassiliicoccales	f__Methanomethylophilaceae	g__Methanomethylophilus	s__Methanomethylophilus alvus
1041-17-001_binning.108	93.5	0	d__Bacteria	p__Firmicutes	c__Bacilli	o__RFN20	f__CAG-826	g__Enteromonas	s__Enteromonas sp900539595
1041-17-001_binning.109	95.39	0	d__Bacteria	p__Firmicutes	c__Bacilli	o__RFN20	f__CAG-826	g__UBA4951	s__UBA4951 sp900540385
1041-17-001_binning.110	90.53	3.85	d__Bacteria	p__Spirochaetota	c__Spirochaetia	o__Treponematales	f__Treponemataceae	g__Treponema_D	s__Treponema_D sp016293005
1041-17-001_binning.125	92.74	1.08	d__Bacteria	p__Bacteroidota	c__Bacteroidia	o__Bacteroidales	f__Paludibacteraceae	g__W0P28-013	s__W0P28-013 sp004557405
1041-17-001_binning.154	96.63	0	d__Bacteria	p__Firmicutes	c__Bacilli	o__RFN20	f__CAG-288	g__HGM10890	s__HGM10890 sp900769965
1041-17-001_binning.163	95.51	2.25	d__Bacteria	p__Firmicutes	c__Bacilli	o__RFN20	f__CAG-826	g__Onthovivens	s__Onthovivens sp016302065
1043-17-001_binning.39	92.4	0	d__Bacteria	p__Firmicutes_A	c__Clostridia	o__Christensenellales	f__CAG-917	g__CAG-349	s__CAG-349 sp003539515
2001-17-001_bin.14	97	0.27	d__Bacteria	p__Firmicutes_A	c__Clostridia	o__Lachnospirales	f__Lachnospiraceae	g__UBA1712	s__UBA1712 sp018056665
2001-17-001_bin.40	98.62	0	d__Bacteria	p__Firmicutes	c__Bacilli	o__Lactobacillales	f__Lactobacillaceae	g__Latilactobacillus	s__Latilactobacillus curvatus
2001-17-001_bin.54	91.94	0	d__Bacteria	p__Bacteroidota	c__Bacteroidia	o__Bacteroidales	f__P3	g__Onthomorpha	s__Onthomorpha sp004551865
2001-17-001_bin.56	97.13	1	d__Bacteria	p__Firmicutes_A	c__Clostridia	o__Lachnospirales	f__Lachnospiraceae	g__Bariatricus	s__Bariatricus sp004560705
2001-17-001_bin.57	96.23	0	d__Bacteria	p__Firmicutes	c__Bacilli	o__Erysipelotrichales	f__Erysipelotrichaceae	g__Holdemanella	s__Holdemanella porci
2001-17-001_bin.77	96.64	0	d__Bacteria	p__Firmicutes_A	c__Clostridia	o__Oscillospirales	f__Acutalibacteraceae	g__	s__
2002-17-001_bin.66	93.99	1.63	d__Bacteria	p__Spirochaetota	c__Spirochaetia	o__Treponematales	f__Treponemataceae	g__Treponema_D	s__Treponema_D sp018385315
2002-17-001_bin.71	94.75	0	d__Bacteria	p__Firmicutes_A	c__Clostridia	o__Lachnospirales	f__Lachnospiraceae	g__UBA1712	s__UBA1712 sp018056665
2002-17-001_bin.100	91.22	3.76	d__Bacteria	p__Bacteroidota	c__Bacteroidia	o__Bacteroidales	f__UBA932	g__Cryptobacteroides	s__Cryptobacteroides sp004554455
2003-17-001_bin.20	93.48	2.45	d__Bacteria	p__Spirochaetota	c__Spirochaetia	o__Treponematales	f__Treponemataceae	g__Treponema_D	s__Treponema_D sp018385415
2003-17-001_bin.25	98.66	0.67	d__Bacteria	p__Firmicutes_A	c__Clostridia	o__Oscillospirales	f__Acutalibacteraceae	g__UBA1417	s__UBA1417 sp003531055
2003-17-001_bin.46	95.61	0.81	d__Bacteria	p__Firmicutes_A	c__Clostridia	o__Christensenellales	f__CAG-138	g__PeH17	s__PeH17 sp004556165
2003-17-001_bin.75	96.77	0.27	d__Bacteria	p__Bacteroidota	c__Bacteroidia	o__Bacteroidales	f__P3	g__Onthomorpha	s__Onthomorpha sp004551865
2004-17-001_bin.14	91.36	0.67	d__Bacteria	p__Firmicutes_A	c__Clostridia	o__Oscillospirales	f__Acutalibacteraceae	g__CAG-177	s__CAG-177 sp003514385
2004-17-001_bin.26	90.38	0.5	d__Bacteria	p__Firmicutes_A	c__Clostridia	o__Oscillospirales	f__Acutalibacteraceae	g__	s__
2004-17-001_bin.73	97.03	0.14	d__Bacteria	p__Firmicutes_A	c__Clostridia	o__Oscillospirales	f__Ruminococcaceae	g__Gemmiger	s__Gemmiger sp004561545
2004-17-001_bin.76	90.71	1.61	d__Bacteria	p__Firmicutes_A	c__Clostridia	o__Christensenellales	f__CAG-138	g__PeH17	s__PeH17 sp900542285
2004-17-001_bin.94	95.05	0	d__Bacteria	p__Spirochaetota	c__Spirochaetia	o__Treponematales	f__Treponemataceae	g__Treponema_D	s__Treponema_D sp002395155
2004-17-001_bin.112	91.07	0	d__Bacteria	p__Firmicutes	c__Bacilli	o__Lactobacillales	f__Streptococcaceae	g__Streptococcus	s__Streptococcus hyointestinalis
2004-17-001_bin.164	90.63	2.64	d__Bacteria	p__Bacteroidota	c__Bacteroidia	o__Bacteroidales	f__Bacteroidaceae	g__Prevotella	s__Prevotella sp900319905
2004-17-001_bin.168	91.53	1.32	d__Bacteria	p__Firmicutes_C	c__Negativicutes	o__Selenomonadales	f__Selenomonadaceae	g__UBA2913	s__
2004-17-001_bin.201	91.81	0	d__Bacteria	p__Firmicutes_A	c__Clostridia	o__Oscillospirales	f__Acutalibacteraceae	g__CAG-488	s__CAG-488 sp000434055
2004-17-001_bin.203	95.4	1.61	d__Bacteria	p__Firmicutes_A	c__Clostridia	o__Christensenellales	f__CAG-138	g__PeH17	s__PeH17 sp000435055
2005-17-001_bin.18	95.69	0	d__Bacteria	p__Firmicutes_A	c__Clostridia	o__Lachnospirales	f__Lachnospiraceae	g__CAG-791	s__CAG-791 sp000431495
2005-17-001_bin.49	96.25	0	d__Archaea	p__Methanobacteriota	c__Methanobacteria	o__Methanobacteriales	f__Methanobacteriaceae	g__Methanobrevibacter_A	s__
2006-17-001_bin.22	93.33	0.95	d__Bacteria	p__Firmicutes	c__Bacilli	o__Erysipelotrichales	f__Erysipelotrichaceae	g__Bulleidia	s__Bulleidia sp900539965
2006-17-001_bin.40	98.34	0	d__Bacteria	p__Spirochaetota	c__Spirochaetia	o__Treponematales	f__Treponemataceae	g__Treponema_D	s__Treponema_D sp016293915
2006-17-001_bin.55	90.28	1.6	d__Bacteria	p__Firmicutes	c__Bacilli	o__Erysipelotrichales	f__Erysipelotrichaceae	g__UBA1783	s__UBA1783 sp016302195
2006-17-001_bin.58	96.36	0.71	d__Bacteria	p__Firmicutes	c__Bacilli	o__Erysipelotrichales	f__Erysipelotrichaceae	g__Floccifex	s__Floccifex porci
2006-17-001_bin.88	93.79	0.23	d__Bacteria	p__Spirochaetota	c__Spirochaetia	o__Treponematales	f__Treponemataceae	g__Treponema_D	s__Treponema_D sp002395155
2006-17-001_bin.102	98.11	0	d__Bacteria	p__Firmicutes	c__Bacilli	o__Erysipelotrichales	f__Coprobacillaceae	g__Catenibacterium	s__Catenibacterium mitsuokai
2006-17-001_bin.124	95.15	0.31	d__Bacteria	p__Firmicutes	c__Bacilli	o__Lactobacillales	f__Lactobacillaceae	g__Weissella	s__Weissella koreensis
2006-17-001_bin.178	92.07	1.08	d__Bacteria	p__Firmicutes_A	c__Clostridia	o__Christensenellales	f__CAG-74	g__SFMI01	s__SFMI01 sp004556155
2007-17-001_bin.13	96.92	2.31	d__Bacteria	p__Firmicutes	c__Bacilli	o__Mycoplasmatales	f__Mycoplasmoidaceae	g__Malacoplasma_A	s__
2007-17-001_bin.30	91.04	1.73	d__Bacteria	p__Firmicutes	c__Bacilli	o__Erysipelotrichales	f__Erysipelotrichaceae	g__UBA1783	s__UBA1783 sp016302195
2007-17-001_bin.70	91.96	0.7	d__Bacteria	p__Spirochaetota	c__Spirochaetia	o__Treponematales	f__Treponemataceae	g__Treponema_D	s__Treponema_D porcinum
2007-17-001_bin.71	90.67	4.87	d__Bacteria	p__Firmicutes	c__Bacilli	o__RF39	f__UBA660	g__CAG-877	s__
2007-17-001_bin.111	98.35	1.42	d__Bacteria	p__Firmicutes_A	c__Clostridia	o__Peptostreptococcales	f__Anaerovoracaceae	g__Copromorpha	s__
2007-17-001_bin.127	92.73	1.34	d__Bacteria	p__Firmicutes_A	c__Clostridia	o__Christensenellales	f__CAG-138	g__SFEL01	s__SFEL01 sp004557245
2007-17-001_bin.132	90.17	3.37	d__Bacteria	p__Firmicutes	c__Bacilli	o__RF39	f__UBA660	g__UBA6448	s__
2007-17-001_bin.133	97.87	1.6	d__Archaea	p__Methanobacteriota	c__Methanobacteria	o__Methanobacteriales	f__Methanobacteriaceae	g__Methanobrevibacter	s__Methanobrevibacter sp900314635
2007-17-001_bin.136	93.26	1.12	d__Bacteria	p__Firmicutes	c__Bacilli	o__RF39	f__UBA660	g__CAG-914	s__CAG-914 sp000437895
2007-17-001_bin.145	97.16	0.95	d__Bacteria	p__Firmicutes_A	c__Clostridia	o__Peptostreptococcales	f__Anaerovoracaceae	g__RUG099	s__
2007-17-001_bin.151	92.46	0.16	d__Bacteria	p__Bacteroidota	c__Bacteroidia	o__Bacteroidales	f__UBA932	g__Cryptobacteroides	s__Cryptobacteroides sp004556005
2007-17-001_bin.153	97.83	0.27	d__Bacteria	p__Firmicutes	c__Bacilli	o__Lactobacillales	f__Lactobacillaceae	g__Paucilactobacillus	s__Paucilactobacillus nenjiangensis
2008-17-001_bin.11	95.24	1.06	d__Bacteria	p__Firmicutes	c__Bacilli	o__Lactobacillales	f__Lactobacillaceae	g__Lentilactobacillus	s__Lentilactobacillus kefiri
2008-17-001_bin.106	95.37	0	d__Bacteria	p__Firmicutes	c__Bacilli	o__Erysipelotrichales	f__Erysipelotrichaceae	g__UBA636	s__UBA636 sp002299675
2009-17-001_bin.3	98.56	0	d__Bacteria	p__Actinobacteriota	c__Coriobacteriia	o__Coriobacteriales	f__UMGS124	g__UMGS124	s__UMGS124 sp900555105
2009-17-001_bin.6	97.81	0.32	d__Bacteria	p__Firmicutes	c__Bacilli	o__Erysipelotrichales	f__Erysipelotrichaceae	g__Bulleidia	s__Bulleidia intestinalis
2009-17-001_bin.11	97.68	0	d__Bacteria	p__Firmicutes	c__Bacilli	o__Lactobacillales	f__Lactobacillaceae	g__Ligilactobacillus	s__Ligilactobacillus ruminis
2009-17-001_bin.21	94.48	2.01	d__Bacteria	p__Firmicutes	c__Bacilli	o__Lactobacillales	f__Lactobacillaceae	g__Lactobacillus	s__Lactobacillus johnsonii
2009-17-001_bin.25	92.76	0.34	d__Bacteria	p__Firmicutes_A	c__Clostridia	o__Oscillospirales	f__Butyricicoccaceae	g__Butyricicoccus_A	s__Butyricicoccus_A porcorum
2009-17-001_bin.28	96.64	2.01	d__Bacteria	p__Firmicutes_A	c__Clostridia	o__Lachnospirales	f__Lachnospiraceae	g__Butyrivibrio_A	s__
2009-17-001_bin.37	95.16	0	d__Bacteria	p__Actinobacteriota	c__Coriobacteriia	o__Coriobacteriales	f__Coriobacteriaceae	g__Collinsella	s__Collinsella sp002391315
2009-17-001_bin.66	91.09	1.59	d__Bacteria	p__Firmicutes	c__Bacilli	o__Erysipelotrichales	f__Erysipelotrichaceae	g__Bulleidia	s__Bulleidia timonensis
2009-17-001_bin.145	94.23	1.01	d__Bacteria	p__Firmicutes_A	c__Clostridia	o__Oscillospirales	f__Acutalibacteraceae	g__UBA737	s__
2009-17-001_bin.154	96.23	2.59	d__Bacteria	p__Firmicutes	c__Bacilli	o__Erysipelotrichales	f__Erysipelotrichaceae	g__Absicoccus	s__Absicoccus porci
2009-17-001_bin.157	91.94	0	d__Bacteria	p__Actinobacteriota	c__Coriobacteriia	o__Coriobacteriales	f__Atopobiaceae	g__Parafannyhessea	s__Parafannyhessea umbonata
2009-17-001_bin.165	97.2	0.23	d__Bacteria	p__Spirochaetota	c__Spirochaetia	o__Treponematales	f__Treponemataceae	g__Treponema_D	s__Treponema_D sp016293915
2009-17-001_bin.169	99.19	0.32	d__Bacteria	p__Actinobacteriota	c__Coriobacteriia	o__Coriobacteriales	f__Atopobiaceae	g__Paratractidigestivibacter	s__Paratractidigestivibacter faecalis
2009-17-001_bin.203	95.24	0.32	d__Bacteria	p__Firmicutes	c__Bacilli	o__Erysipelotrichales	f__Erysipelotrichaceae	g__Bulleidia	s__Bulleidia massiliensis
2010-17-001_bin.32	90.44	1.89	d__Bacteria	p__Bacteroidota	c__Bacteroidia	o__Bacteroidales	f__Bacteroidaceae	g__UBA4372	s__
2010-17-001_bin.61	96.86	0	d__Bacteria	p__Firmicutes	c__Bacilli	o__Lactobacillales	f__Lactobacillaceae	g__Amylolactobacillus	s__
2011-17-001_bin.3	92.15	0.58	d__Bacteria	p__Firmicutes_A	c__Clostridia	o__Lachnospirales	f__Lachnospiraceae	g__UBA629	s__
2011-17-001_bin.6	92.45	1.89	d__Bacteria	p__Firmicutes	c__Bacilli	o__Erysipelotrichales	f__Erysipelotrichaceae	g__UBA1783	s__UBA1783 sp016302195
2011-17-001_bin.31	90.11	3.03	d__Bacteria	p__Firmicutes_C	c__Negativicutes	o__Selenomonadales	f__Selenomonadaceae	g__Selenomonas_C	s__Selenomonas_C sp900318215
2011-17-001_bin.44	93.84	0.1	d__Bacteria	p__Firmicutes_A	c__Clostridia	o__Lachnospirales	f__Lachnospiraceae	g__UBA1712	s__UBA1712 sp018056665
2011-17-001_bin.53	98.66	0	d__Bacteria	p__Firmicutes_A	c__Clostridia	o__Oscillospirales	f__Acutalibacteraceae	g__Ruminococcus_E	s__Ruminococcus_E bromii_A
2011-17-001_bin.59	90.76	0.95	d__Bacteria	p__Bacteroidota	c__Bacteroidia	o__Bacteroidales	f__UBA932	g__Cryptobacteroides	s__Cryptobacteroides sp004552965
2011-17-001_bin.93	97.8	0.96	d__Bacteria	p__Bacteroidota	c__Bacteroidia	o__Bacteroidales	f__Bacteroidaceae	g__Prevotella	s__Prevotella sp002481295
2011-17-001_bin.95	91.59	1.25	d__Bacteria	p__Bacteroidota	c__Bacteroidia	o__Bacteroidales	f__F082	g__Limimorpha	s__Limimorpha sp900769945
2012-17-001_bin.26	98.39	0	d__Bacteria	p__Bacteroidota	c__Bacteroidia	o__Bacteroidales	f__P3	g__Onthomorpha	s__Onthomorpha sp004551865
2012-17-001_bin.33	93.45	2.28	d__Bacteria	p__Firmicutes_A	c__Clostridia	o__Lachnospirales	f__Lachnospiraceae	g__CAG-45	s__CAG-45 sp002299665
2012-17-001_bin.36	98.08	1.15	d__Bacteria	p__Firmicutes	c__Bacilli	o__Mycoplasmatales	f__Mycoplasmoidaceae	g__Malacoplasma_A	s__
2012-17-001_bin.56	94.5	1.01	d__Bacteria	p__Firmicutes_A	c__Clostridia	o__Oscillospirales	f__Acutalibacteraceae	g__CAG-177	s__CAG-177 sp003514385
2012-17-001_bin.64	92.22	3.77	d__Bacteria	p__Firmicutes	c__Bacilli	o__Erysipelotrichales	f__Erysipelotrichaceae	g__UBA1783	s__UBA1783 sp016302195
2013-17-001_bin.27	96.37	0.23	d__Bacteria	p__Spirochaetota	c__Spirochaetia	o__Treponematales	f__Treponemataceae	g__Treponema_D	s__Treponema_D sp016293915
2014-17-001_bin.4	96.45	0	d__Bacteria	p__Firmicutes_A	c__Clostridia	o__Peptostreptococcales	f__Anaerovoracaceae	g__UMGS973	s__UMGS973 sp016293805
2014-17-001_bin.5	92.73	0	d__Bacteria	p__Firmicutes_A	c__Clostridia	o__Oscillospirales	f__CAG-272	g__UMGS1225	s__
2014-17-001_bin.13	92.96	1.64	d__Bacteria	p__Firmicutes_A	c__Clostridia	o__Peptostreptococcales	f__Peptostreptococcaceae	g__Terrisporobacter	s__
2014-17-001_bin.21	99.17	0.66	d__Bacteria	p__Firmicutes	c__Bacilli	o__Lactobacillales	f__Enterococcaceae	g__Enterococcus_E	s__Enterococcus_E cecorum
2014-17-001_bin.62	90.56	1.13	d__Bacteria	p__Spirochaetota	c__Spirochaetia	o__Treponematales	f__Treponemataceae	g__Treponema_D	s__Treponema_D sp016293915
2014-17-001_bin.75	92.9	0.12	d__Bacteria	p__Bacteroidota	c__Bacteroidia	o__Bacteroidales	f__Bacteroidaceae	g__Phocaeicola	s__
2014-17-001_bin.108	93.87	2.01	d__Bacteria	p__Firmicutes_A	c__Clostridia	o__Oscillospirales	f__Ruminococcaceae	g__Firm-04	s__
2014-17-001_bin.123	99.77	1.12	d__Bacteria	p__Firmicutes	c__Bacilli	o__Lactobacillales	f__Streptococcaceae	g__Streptococcus	s__Streptococcus pasteurianus
2014-17-001_bin.127	90.38	0	d__Bacteria	p__Firmicutes_A	c__Clostridia	o__Oscillospirales	f__Acutalibacteraceae	g__CAG-488	s__CAG-488 sp016292785
2014-17-001_bin.138	95.79	0.74	d__Bacteria	p__Proteobacteria	c__Gammaproteobacteria	o__Enterobacterales	f__Enterobacteriaceae	g__Escherichia	s__Escherichia coli
2014-17-001_bin.157	98.62	0	d__Bacteria	p__Firmicutes	c__Bacilli	o__Lactobacillales	f__Lactobacillaceae	g__Paucilactobacillus	s__Paucilactobacillus hokkaidonensis
2015-17-001_bin.7	93.01	0	d__Bacteria	p__Spirochaetota	c__Spirochaetia	o__Treponematales	f__Treponemataceae	g__Treponema_D	s__Treponema_D sp016293915
2017-17-001_bin.27	95.38	5	d__Bacteria	p__Firmicutes	c__Bacilli	o__Mycoplasmatales	f__Mycoplasmoidaceae	g__Malacoplasma_A	s__
2017-17-001_bin.38	97.85	0	d__Bacteria	p__Bacteroidota	c__Bacteroidia	o__Bacteroidales	f__P3	g__Onthomorpha	s__Onthomorpha sp004551865
2018-17-001_bin.42	90	1.27	d__Bacteria	p__Firmicutes	c__Bacilli	o__Erysipelotrichales	f__Erysipelotrichaceae	g__UBA636	s__UBA636 sp002299675
2018-17-001_bin.103	96.54	2.95	d__Bacteria	p__Firmicutes	c__Bacilli	o__Mycoplasmatales	f__Mycoplasmoidaceae	g__Malacoplasma_A	s__
2019-17-001_bin.33	96.5	0.78	d__Bacteria	p__Spirochaetota	c__Spirochaetia	o__Treponematales	f__Treponemataceae	g__Treponema_D	s__Treponema_D sp002395155
2019-17-001_bin.42	95.94	0.4	d__Bacteria	p__Firmicutes_A	c__Clostridia	o__Christensenellales	f__CAG-138	g__RGIG1693	s__RGIG1693 sp016293975
2019-17-001_bin.46	90.4	1.3	d__Bacteria	p__Bacteroidota	c__Bacteroidia	o__Bacteroidales	f__Bacteroidaceae	g__UBA4372	s__UBA4372 sp900766785
2019-17-001_bin.53	91.92	1.79	d__Bacteria	p__Firmicutes	c__Bacilli	o__Mycoplasmatales	f__Mycoplasmoidaceae	g__Malacoplasma_A	s__
2020-17-001_bin.62	95.72	0.37	d__Bacteria	p__Proteobacteria	c__Gammaproteobacteria	o__Enterobacterales	f__Enterobacteriaceae	g__Escherichia	s__Escherichia coli
2020-17-001_bin.71	95.34	0.93	d__Bacteria	p__Spirochaetota	c__Spirochaetia	o__Treponematales	f__Treponemataceae	g__Treponema_D	s__Treponema_D sp018385315
2020-17-001_bin.83	96.97	0	d__Bacteria	p__Spirochaetota	c__Spirochaetia	o__Treponematales	f__Treponemataceae	g__Treponema_D	s__Treponema_D sp016293915
2020-17-001_bin.137	96.29	1.27	d__Bacteria	p__Firmicutes_C	c__Negativicutes	o__Selenomonadales	f__Selenomonadaceae	g__	s__
2020-17-001_bin.142	92.7	1.12	d__Bacteria	p__Firmicutes	c__Bacilli	o__RF39	f__UBA660	g__CAG-914	s__CAG-914 sp000437895
2020-17-001_bin.144	91.01	0.45	d__Bacteria	p__Bacteroidota	c__Bacteroidia	o__Bacteroidales	f__Muribaculaceae	g__Limisoma	s__Limisoma sp004555955
2020-17-001_bin.155	92.79	0.67	d__Bacteria	p__Bacteroidota	c__Bacteroidia	o__Bacteroidales	f__Rikenellaceae	g__Alistipes	s__
3201-17-001_binning.9	92.22	2.25	d__Bacteria	p__Firmicutes	c__Bacilli	o__RFN20	f__CAG-288	g__Enterosoma	s__
3201-17-001_binning.16	95.25	1.61	d__Bacteria	p__Bacteroidota	c__Bacteroidia	o__Bacteroidales	f__F082	g__Limimorpha	s__Limimorpha sp900769945
3201-17-001_binning.23	90.07	2.25	d__Bacteria	p__Firmicutes	c__Bacilli	o__RFN20	f__CAG-826	g__Enteromonas	s__Enteromonas sp900539595
3201-17-001_binning.25	90.11	0	d__Bacteria	p__Fibrobacterota	c__Fibrobacteria	o__Fibrobacterales	f__Fibrobacteraceae	g__Fibrobacter	s__Fibrobacter sp900142475
3201-17-001_binning.52	94.94	2.36	d__Bacteria	p__Firmicutes	c__Bacilli	o__RFN20	f__CAG-826	g__Onthovivens	s__Onthovivens sp016302065
3201-17-001_binning.62	94.13	1.67	d__Bacteria	p__Bacteroidota	c__Bacteroidia	o__Bacteroidales	f__UBA932	g__Cryptobacteroides	s__Cryptobacteroides sp000433355
3201-17-001_binning.63	97.67	0.18	d__Bacteria	p__Proteobacteria	c__Alphaproteobacteria	o__RF32	f__CAG-239	g__CAZU01	s__
3202-17-001_binning.7	92.85	0.5	d__Bacteria	p__Bacteroidota	c__Bacteroidia	o__Bacteroidales	f__Muribaculaceae	g__Sodaliphilus	s__Sodaliphilus sp004559845
3202-17-001_binning.42	99.73	0	d__Archaea	p__Methanobacteriota	c__Methanobacteria	o__Methanobacteriales	f__Methanobacteriaceae	g__Methanobrevibacter_A	s__Methanobrevibacter_A sp900769095
3202-17-001_binning.49	92.21	3.92	d__Bacteria	p__Firmicutes	c__Bacilli	o__Lactobacillales	f__Lactobacillaceae	g__Lactobacillus	s__Lactobacillus johnsonii
3202-17-001_binning.77	90.91	0	d__Bacteria	p__Spirochaetota	c__Spirochaetia	o__Treponematales	f__Treponemataceae	g__Treponema_D	s__Treponema_D sp016293915
3203-17-001_binning.45	97.85	2.15	d__Bacteria	p__Bacteroidota	c__Bacteroidia	o__Bacteroidales	f__F082	g__Limimorpha	s__Limimorpha sp900769945
3203-17-001_binning.69	91.13	0.74	d__Bacteria	p__Bacteroidota	c__Bacteroidia	o__Bacteroidales	f__Bacteroidaceae	g__UBA4372	s__UBA4372 sp900766785
3204-17-001_binning.8	96.44	0	d__Bacteria	p__Bacteroidota	c__Bacteroidia	o__Bacteroidales	f__Tannerellaceae	g__Parabacteroides	s__Parabacteroides sp004562445
3204-17-001_binning.21	90.31	1.28	d__Bacteria	p__Cyanobacteria	c__Vampirovibrionia	o__Gastranaerophilales	f__Gastranaerophilaceae	g__RUG841	s__RUG841 sp900772035
3204-17-001_binning.127	97.85	0	d__Bacteria	p__Bacteroidota	c__Bacteroidia	o__Bacteroidales	f__F082	g__Limimorpha	s__Limimorpha sp900769945
3205-17-001_binning.18	90.29	1.46	d__Bacteria	p__Bacteroidota	c__Bacteroidia	o__Bacteroidales	f__UBA932	g__Cryptobacteroides	s__Cryptobacteroides sp004554455
3206-17-001_binning.64	93.34	4.27	d__Bacteria	p__Spirochaetota	c__Spirochaetia	o__Treponematales	f__Treponemataceae	g__Treponema_D	s__Treponema_D sp002395155
3206-17-001_binning.79	91.76	1.65	d__Bacteria	p__Fibrobacterota	c__Fibrobacteria	o__Fibrobacterales	f__Fibrobacteraceae	g__Fibrobacter	s__Fibrobacter sp900142475
3207-17-001_binning.20	94.53	0	d__Bacteria	p__Firmicutes	c__Bacilli	o__Lactobacillales	f__Lactobacillaceae	g__Lactobacillus	s__Lactobacillus amylovorus
3207-17-001_binning.58	92.84	0.35	d__Bacteria	p__Spirochaetota	c__Spirochaetia	o__Treponematales	f__Treponemataceae	g__Treponema_D	s__Treponema_D sp002395155
3207-17-001_binning.66	97.85	2.69	d__Bacteria	p__Bacteroidota	c__Bacteroidia	o__Bacteroidales	f__F082	g__Limimorpha	s__Limimorpha sp900769945
3208-17-001_binning.70	90	0.69	d__Bacteria	p__Firmicutes_A	c__Clostridia	o__Oscillospirales	f__Oscillospiraceae	g__CAG-103	s__CAG-103 sp004556965
3209-17-002_binning.86	96.04	0.69	d__Bacteria	p__Bacteroidota	c__Bacteroidia	o__Bacteroidales	f__Muribaculaceae	g__UBA7173	s__
3210-17-001_binning.41	90.32	1.08	d__Bacteria	p__Bacteroidota	c__Bacteroidia	o__Bacteroidales	f__Paludibacteraceae	g__RGIG9608	s__RGIG9608 sp017456885
3210-17-001_binning.53	92.34	0.16	d__Bacteria	p__Firmicutes_A	c__Clostridia	o__Christensenellales	f__CAG-917	g__CAG-1138	s__CAG-1138 sp000434675
3210-17-001_binning.93	93.1	2.85	d__Bacteria	p__Firmicutes_A	c__Clostridia	o__Oscillospirales	f__CAG-272	g__RGIG3994	s__
3210-17-001_binning.116	96.91	0	d__Archaea	p__Thermoplasmatota	c__Thermoplasmata	o__Methanomassiliicoccales	f__Methanomethylophilaceae	g__MX-02	s__MX-02 sp006954405
3210-17-001_binning.160	92.52	0.74	d__Bacteria	p__Bacteroidota	c__Bacteroidia	o__Bacteroidales	f__Bacteroidaceae	g__UBA4372	s__UBA4372 sp900766785
3210-17-001_binning.167	90.61	1.28	d__Bacteria	p__Firmicutes_A	c__Clostridia	o__Christensenellales	f__CAG-138	g__PeH17	s__PeH17 sp004556165
3210-17-001_binning.232	94.51	0	d__Bacteria	p__Fibrobacterota	c__Fibrobacteria	o__Fibrobacterales	f__Fibrobacteraceae	g__Fibrobacter	s__Fibrobacter sp900142475
3210-17-001_binning.234	94.03	2.1	d__Bacteria	p__Spirochaetota	c__Spirochaetia	o__Treponematales	f__Treponemataceae	g__Treponema_D	s__Treponema_D sp016293005
3212-17-001_binning.21	95	0.66	d__Bacteria	p__Bacteroidota	c__Bacteroidia	o__Bacteroidales	f__Bacteroidaceae	g__Prevotella	s__Prevotella sp900768785
3212-17-001_binning.44	94.87	1.1	d__Bacteria	p__Spirochaetota	c__Spirochaetia	o__Treponematales	f__Treponemataceae	g__Treponema_D	s__Treponema_D sp018385315
3215-17-001_binning.3	90.6	1.75	d__Bacteria	p__Bacteroidota	c__Bacteroidia	o__Bacteroidales	f__UBA932	g__Cryptobacteroides	s__Cryptobacteroides sp004554455
3215-17-001_binning.79	95.6	1.1	d__Bacteria	p__Fibrobacterota	c__Fibrobacteria	o__Fibrobacterales	f__Fibrobacteraceae	g__Fibrobacter	s__Fibrobacter sp900142475
3216-17-001_binning.29	94.35	2.78	d__Bacteria	p__Bacteroidota	c__Bacteroidia	o__Bacteroidales	f__UBA932	g__Cryptobacteroides	s__Cryptobacteroides sp004556005
3216-17-001_binning.109	95.26	0.56	d__Bacteria	p__Bacteroidota	c__Bacteroidia	o__Bacteroidales	f__Bacteroidaceae	g__Prevotella	s__Prevotella sp002251245
3216-17-001_binning.123	90.32	3.57	d__Bacteria	p__Bacteroidota	c__Bacteroidia	o__Bacteroidales	f__UBA932	g__Cryptobacteroides	s__
3217-17-001_binning.45	96.53	1.75	d__Bacteria	p__Spirochaetota	c__Spirochaetia	o__Treponematales	f__Treponemataceae	g__Treponema_D	s__Treponema_D sp016296205
3217-17-001_binning.73	90.05	0.54	d__Bacteria	p__Bacteroidota	c__Bacteroidia	o__Bacteroidales	f__Paludibacteraceae	g__W0P28-013	s__W0P28-013 sp004557405
3217-17-001_binning.98	92.56	0.17	d__Bacteria	p__Spirochaetota	c__Spirochaetia	o__Treponematales	f__Treponemataceae	g__Treponema_F	s__Treponema_F sp016294105
3217-17-001_binning.117	90.11	1.1	d__Bacteria	p__Fibrobacterota	c__Fibrobacteria	o__Fibrobacterales	f__Fibrobacteraceae	g__Fibrobacter	s__Fibrobacter sp900142475
3217-17-001_binning.122	94	0.87	d__Bacteria	p__Bacteroidota	c__Bacteroidia	o__Bacteroidales	f__Bacteroidaceae	g__UBA6382	s__
3218-17-001_binning.20	91.48	0	d__Bacteria	p__Firmicutes_A	c__Clostridia	o__Christensenellales	f__UBA1242	g__UMGS687	s__UMGS687 sp900544595
3219-17-001_binning.3	95.1	1.05	d__Bacteria	p__Spirochaetota	c__Spirochaetia	o__Treponematales	f__Treponemataceae	g__Treponema_D	s__Treponema_D sp018385415
3219-17-001_binning.51	93.26	3.37	d__Bacteria	p__Firmicutes	c__Bacilli	o__RFN20	f__CAG-826	g__Onthovivens	s__Onthovivens sp016302065
3220-17-001_binning.49	96.92	2.31	d__Bacteria	p__Firmicutes	c__Bacilli	o__Mycoplasmatales	f__Mycoplasmoidaceae	g__Malacoplasma_A	s__
3220-17-001_binning.74	96.03	0.29	d__Bacteria	p__Proteobacteria	c__Gammaproteobacteria	o__Enterobacterales	f__Succinivibrionaceae	g__Succinivibrio	s__Succinivibrio sp000431835
3220-17-001_binning.86	90.07	1.12	d__Bacteria	p__Firmicutes	c__Bacilli	o__RFN20	f__CAG-288	g__Enterosoma	s__Enterosoma sp900549915
3220-17-001_binning.87	95.26	1.34	d__Bacteria	p__Bacteroidota	c__Bacteroidia	o__Bacteroidales	f__Paludibacteraceae	g__UBA4363	s__UBA4363 sp017937025
3220-17-001_binning.120	91.56	0.02	d__Bacteria	p__Bacteroidota	c__Bacteroidia	o__Bacteroidales	f__UBA932	g__Cryptobacteroides	s__Cryptobacteroides sp900546925
4001-17-001_binning.4	91.12	1.48	d__Bacteria	p__Bacteroidota	c__Bacteroidia	o__Bacteroidales	f__Bacteroidaceae	g__Prevotella	s__Prevotella sp002251435
4001-17-001_binning.69	97.2	0.31	d__Bacteria	p__Spirochaetota	c__Spirochaetia	o__Treponematales	f__Treponemataceae	g__Treponema_D	s__Treponema_D sp016293915
4001-17-001_binning.127	90.87	1.67	d__Bacteria	p__Firmicutes_A	c__Clostridia	o__Lachnospirales	f__Lachnospiraceae	g__CAG-95	s__CAG-95 sp017622575
4002-17-001_binning.45	94.91	0	d__Bacteria	p__Firmicutes_A	c__Clostridia	o__Oscillospirales	f__Acutalibacteraceae	g__CAG-177	s__CAG-177 sp003514385
4002-17-001_binning.79	95.8	0.48	d__Bacteria	p__Firmicutes_A	c__Clostridia	o__Lachnospirales	f__Lachnospiraceae	g__UBA1712	s__UBA1712 sp018056665
4007-17-001_binning.39	97.21	0	d__Bacteria	p__Bacteroidota	c__Bacteroidia	o__Bacteroidales	f__P3	g__Onthomorpha	s__Onthomorpha sp004551865
4014-17-001_binning.26	93.31	0.81	d__Bacteria	p__Firmicutes_A	c__Clostridia	o__Christensenellales	f__CAG-138	g__PeH17	s__PeH17 sp004556165
4014-17-001_binning.118	93.21	0.63	d__Bacteria	p__Bacteroidota	c__Bacteroidia	o__Bacteroidales	f__UBA932	g__Cryptobacteroides	s__Cryptobacteroides sp004556005
4023-17-001_binning.7	93.38	0.03	d__Bacteria	p__Firmicutes_A	c__Clostridia	o__Christensenellales	f__CAG-138	g__PeH17	s__PeH17 sp900542285
4023-17-001_binning.26	91.17	0.38	d__Bacteria	p__Bacteroidota	c__Bacteroidia	o__Bacteroidales	f__Muribaculaceae	g__Limisoma	s__Limisoma sp004555955
4023-17-001_binning.44	95.71	0.95	d__Bacteria	p__Firmicutes	c__Bacilli	o__Erysipelotrichales	f__Erysipelotrichaceae	g__UBA636	s__UBA636 sp002299675
4024-17-001_binning.12	97.9	0.7	d__Bacteria	p__Spirochaetota	c__Spirochaetia	o__Treponematales	f__Treponemataceae	g__Treponema_D	s__Treponema_D sp002395155
4024-17-001_binning.26	94.91	0.93	d__Bacteria	p__Spirochaetota	c__Spirochaetia	o__Treponematales	f__Treponemataceae	g__Treponema_D	s__Treponema_D sp018385315
4024-17-001_binning.45	97.75	0.72	d__Bacteria	p__Firmicutes_A	c__Clostridia	o__Lachnospirales	f__Lachnospiraceae	g__	s__
4024-17-001_binning.57	92.74	0.81	d__Bacteria	p__Bacteroidota	c__Bacteroidia	o__Bacteroidales	f__Paludibacteraceae	g__W0P28-013	s__W0P28-013 sp004557405
4025-17-001_binning.38	99.3	1.75	d__Bacteria	p__Spirochaetota	c__Spirochaetia	o__Treponematales	f__Treponemataceae	g__Treponema_D	s__Treponema_D sp018385415
4025-17-001_binning.45	95.18	1.34	d__Bacteria	p__Firmicutes_A	c__Clostridia	o__Oscillospirales	f__Acutalibacteraceae	g__CAG-177	s__CAG-177 sp900771185
4025-17-001_binning.62	98.77	0	d__Bacteria	p__Firmicutes	c__Bacilli	o__Lactobacillales	f__Lactobacillaceae	g__Weissella	s__Weissella cibaria
4025-17-001_binning.109	91.84	2.34	d__Bacteria	p__Bacteroidota	c__Bacteroidia	o__Bacteroidales	f__UBA932	g__Cryptobacteroides	s__Cryptobacteroides sp004556005
4026-17-001_binning.53	95.37	0.67	d__Bacteria	p__Firmicutes_A	c__Clostridia	o__Oscillospirales	f__Acutalibacteraceae	g__CAG-177	s__CAG-177 sp000431775
4026-17-001_binning.56	91.32	0.19	d__Bacteria	p__Bacteroidota	c__Bacteroidia	o__Bacteroidales	f__Muribaculaceae	g__Avimuribaculum	s__
4026-17-001_binning.87	96.98	0	d__Bacteria	p__Firmicutes_A	c__Clostridia	o__Oscillospirales	f__Ruminococcaceae	g__Ruminococcus	s__Ruminococcus flavefaciens_S
4026-17-001_binning.180	97.76	0	d__Bacteria	p__Firmicutes_A	c__Clostridia	o__Oscillospirales	f__UBA644	g__UBA644	s__UBA644 sp002299265
4028-17-001_binning.80	96.64	0.34	d__Bacteria	p__Firmicutes_A	c__Clostridia	o__Oscillospirales	f__Ruminococcaceae	g__Ruminococcus_F	s__Ruminococcus_F sp004558835
4028-17-001_binning.110	90.5	3	d__Bacteria	p__Firmicutes_A	c__Clostridia	o__Lachnospirales	f__Lachnospiraceae	g__CAG-95	s__CAG-95 sp018384375
4030-17-001_binning.41	91.65	2.15	d__Bacteria	p__Firmicutes_A	c__Clostridia	o__Christensenellales	f__CAG-138	g__SFEL01	s__SFEL01 sp004557245
4031-17-001_binning.1	95.3	1.34	d__Bacteria	p__Firmicutes_A	c__Clostridia	o__Christensenellales	f__CAG-138	g__SFEL01	s__SFEL01 sp004557245
4031-17-001_binning.117	94.83	1.64	d__Bacteria	p__Firmicutes_A	c__Clostridia	o__Lachnospirales	f__Lachnospiraceae	g__CAG-510	s__
4033-17-001_binning.30	92.62	0	d__Bacteria	p__Firmicutes_A	c__Clostridia	o__Oscillospirales	f__Acutalibacteraceae	g__CAG-488	s__CAG-488 sp900539465
4033-17-001_binning.45	91.2	0	d__Bacteria	p__Firmicutes_A	c__Clostridia	o__Oscillospirales	f__Ruminococcaceae	g__Gemmiger	s__Gemmiger qucibialis
4033-17-001_binning.140	90.42	0.16	d__Bacteria	p__Bacteroidota	c__Bacteroidia	o__Bacteroidales	f__UBA932	g__Cryptobacteroides	s__Cryptobacteroides sp004552965
4034-17-001_binning.5	99.4	0.6	d__Bacteria	p__Firmicutes_C	c__Negativicutes	o__Acidaminococcales	f__Acidaminococcaceae	g__Phascolarctobacterium_A	s__Phascolarctobacterium_A succinatutens
4034-17-001_binning.42	90.07	0.2	d__Bacteria	p__Firmicutes_C	c__Negativicutes	o__Veillonellales	f__Megasphaeraceae	g__Megasphaera	s__Megasphaera elsdenii
4035-17-001_binning.33	91.12	0	d__Bacteria	p__Firmicutes	c__Bacilli	o__RF39	f__UBA660	g__JAEDMO01	s__JAEDMO01 sp016302935
4035-17-001_binning.60	93.22	2.87	d__Bacteria	p__Firmicutes_A	c__Clostridia	o__Lachnospirales	f__Lachnospiraceae	g__CAG-510	s__
4036-17-001_binning.22	96.46	0.62	d__Bacteria	p__Firmicutes_C	c__Negativicutes	o__Selenomonadales	f__Selenomonadaceae	g__UBA2913	s__UBA2913 sp002349925
4037-17-001_binning.135	92.94	4.38	d__Bacteria	p__Bacteroidota	c__Bacteroidia	o__Bacteroidales	f__Bacteroidaceae	g__Prevotella	s__
4039-17-001_binning.57	92.26	0	d__Bacteria	p__Firmicutes_A	c__Clostridia	o__Oscillospirales	f__Acutalibacteraceae	g__CAG-177	s__CAG-177 sp003514385
5001-17-001_binning.32	97.85	2.69	d__Bacteria	p__Bacteroidota	c__Bacteroidia	o__Bacteroidales	f__F082	g__Limimorpha	s__Limimorpha sp900769945
5001-17-001_binning.47	94.62	2.15	d__Bacteria	p__Bacteroidota	c__Bacteroidia	o__Bacteroidales	f__P3	g__Onthomorpha	s__Onthomorpha sp004551865
5004-17-001_binning.15	91.95	2.01	d__Bacteria	p__Firmicutes_A	c__Clostridia	o__Oscillospirales	f__Ruminococcaceae	g__Ruminococcus	s__Ruminococcus flavefaciens_T
5004-17-001_binning.110	96.51	0	d__Bacteria	p__Firmicutes_A	c__Clostridia	o__Christensenellales	f__CAG-138	g__JAEDJH01	s__JAEDJH01 sp016296415
5007-17-001_binning.14	92.79	0.48	d__Bacteria	p__Bacteroidota	c__Bacteroidia	o__Bacteroidales	f__UBA932	g__Cryptobacteroides	s__Cryptobacteroides sp000434935
5007-17-001_binning.48	91.21	0	d__Bacteria	p__Firmicutes_A	c__Clostridia	o__Oscillospirales	f__Oscillospiraceae	g__ER4	s__ER4 sp900317525
5008-17-001_binning.67	93.58	0	d__Bacteria	p__Bacteroidota	c__Bacteroidia	o__Bacteroidales	f__Muribaculaceae	g__Limisoma	s__Limisoma sp004555955
5008-17-001_binning.76	90.49	0.37	d__Bacteria	p__Bacteroidota	c__Bacteroidia	o__Bacteroidales	f__Bacteroidaceae	g__UBA4372	s__UBA4372 sp900543815
5008-17-001_binning.84	90.85	1.45	d__Bacteria	p__Firmicutes_A	c__Clostridia	o__Lachnospirales	f__Lachnospiraceae	g__UBA1712	s__UBA1712 sp018056665
5008-17-001_binning.164	92.65	0.81	d__Bacteria	p__Firmicutes_A	c__Clostridia	o__Christensenellales	f__CAG-138	g__PeH17	s__PeH17 sp004556165
5011-17-001_binning.70	98.66	0	d__Bacteria	p__Firmicutes_A	c__Clostridia	o__Oscillospirales	f__Ruminococcaceae	g__Ruminococcus	s__Ruminococcus flavefaciens_Q
5011-17-001_binning.73	95.29	0.23	d__Bacteria	p__Spirochaetota	c__Spirochaetia	o__Treponematales	f__Treponemataceae	g__Treponema_D	s__Treponema_D sp002395155
5012-17-001_binning.35	91.16	0.95	d__Bacteria	p__Bacteroidota	c__Bacteroidia	o__Bacteroidales	f__UBA932	g__Cryptobacteroides	s__
5012-17-001_binning.81	97.9	1.05	d__Bacteria	p__Spirochaetota	c__Spirochaetia	o__Treponematales	f__Treponemataceae	g__Treponema_D	s__Treponema_D sp016296205
5012-17-001_binning.169	94.89	1.01	d__Bacteria	p__Spirochaetota	c__Spirochaetia	o__Treponematales	f__Treponemataceae	g__Treponema_D	s__Treponema_D sp016294035
5012-17-001_binning.237	90.04	0	d__Bacteria	p__Firmicutes_A	c__Clostridia	o__Oscillospirales	f__Acutalibacteraceae	g__CAG-177	s__CAG-177 sp003514385
5015-17-001_binning.21	93.67	0	d__Bacteria	p__Firmicutes_A	c__Clostridia	o__Lachnospirales	f__Lachnospiraceae	g__CAG-127	s__
5015-17-001_binning.67	93.4	0.99	d__Bacteria	p__Bacteroidota	c__Bacteroidia	o__Bacteroidales	f__Bacteroidaceae	g__Prevotella	s__Prevotella sp016302965
5015-17-001_binning.70	92.19	0.48	d__Bacteria	p__Bacteroidota	c__Bacteroidia	o__Bacteroidales	f__UBA932	g__Cryptobacteroides	s__Cryptobacteroides sp004554455
5015-17-001_binning.102	98.06	0.35	d__Bacteria	p__Campylobacterota	c__Campylobacteria	o__Campylobacterales	f__Helicobacteraceae	g__Helicobacter_D	s__
5015-17-001_binning.165	93.58	1.33	d__Bacteria	p__Firmicutes	c__Bacilli	o__RF39	f__UBA660	g__CAG-914	s__CAG-914 sp000437895
5019-17-001_binning.7	96.5	0.02	d__Bacteria	p__Spirochaetota	c__Spirochaetia	o__Treponematales	f__Treponemataceae	g__Treponema_D	s__Treponema_D sp002395155
5019-17-001_binning.16	96.58	0	d__Bacteria	p__Firmicutes_A	c__Clostridia	o__Oscillospirales	f__Ruminococcaceae	g__Ruminococcus_D	s__
5019-17-001_binning.99	95.39	0.67	d__Bacteria	p__Firmicutes_A	c__Clostridia	o__Lachnospirales	f__Lachnospiraceae	g__Butyrivibrio_A	s__Butyrivibrio_A sp900771195
5019-17-001_binning.132	90.76	1.07	d__Bacteria	p__Spirochaetota	c__Spirochaetia	o__Treponematales	f__Treponemataceae	g__Treponema_D	s__Treponema_D sp016292805
5019-17-001_binning.191	95.48	0	d__Bacteria	p__Proteobacteria	c__Gammaproteobacteria	o__Enterobacterales	f__Succinivibrionaceae	g__Succinivibrio	s__Succinivibrio sp003456415
5025-17-001_binning.80	91.69	1.09	d__Bacteria	p__Bacteroidota	c__Bacteroidia	o__Bacteroidales	f__Tannerellaceae	g__Parabacteroides	s__Parabacteroides sp004562445
5025-17-001_binning.83	94.4	0	d__Bacteria	p__Bacteroidota	c__Bacteroidia	o__Bacteroidales	f__UBA932	g__Cryptobacteroides	s__Cryptobacteroides sp000432655
5026-17-001_binning.28	95.62	0.34	d__Bacteria	p__Firmicutes_A	c__Clostridia	o__Oscillospirales	f__Ruminococcaceae	g__Ruminococcus	s__Ruminococcus flavefaciens_B
5026-17-001_binning.60	90.11	0.55	d__Bacteria	p__Fibrobacterota	c__Fibrobacteria	o__Fibrobacterales	f__Fibrobacteraceae	g__Fibrobacter	s__Fibrobacter sp900142475
5026-17-001_binning.70	96.63	0	d__Bacteria	p__Spirochaetota	c__Spirochaetia	o__Treponematales	f__Treponemataceae	g__Treponema_D	s__Treponema_D sp900769985
5026-17-001_binning.77	96.53	2.01	d__Bacteria	p__Firmicutes_A	c__Clostridia	o__Oscillospirales	f__Ruminococcaceae	g__CAG-115	s__CAG-115 sp004555635
5026-17-001_binning.107	95.33	0.87	d__Bacteria	p__Spirochaetota	c__Spirochaetia	o__Treponematales	f__Treponemataceae	g__Treponema_D	s__
5026-17-001_binning.112	90.21	0.38	d__Bacteria	p__Bacteroidota	c__Bacteroidia	o__Bacteroidales	f__Muribaculaceae	g__CAG-873	s__CAG-873 sp004552725
5026-17-001_binning.122	91.55	1.12	d__Bacteria	p__Firmicutes_A	c__Clostridia	o__Lachnospirales	f__Lachnospiraceae	g__Acetatifactor	s__Acetatifactor sp016293615
5026-17-001_binning.149	91.57	1.12	d__Bacteria	p__Firmicutes	c__Bacilli	o__RF39	f__UBA660	g__JAEDMO01	s__JAEDMO01 sp016302935
5026-17-001_binning.198	95.54	1.01	d__Bacteria	p__Spirochaetota	c__Spirochaetia	o__Treponematales	f__Treponemataceae	g__Treponema_D	s__Treponema_D sp018385315
5027-17-001_binning.28	95.4	1.27	d__Bacteria	p__Firmicutes	c__Bacilli	o__Erysipelotrichales	f__Erysipelotrichaceae	g__Bulleidia	s__Bulleidia sp016293365
5027-17-001_binning.80	92.2	1.25	d__Bacteria	p__Bacteroidota	c__Bacteroidia	o__Bacteroidales	f__Bacteroidaceae	g__Prevotella	s__Prevotella sp900547005
5027-17-001_binning.119	97.72	2.24	d__Bacteria	p__Firmicutes_A	c__Clostridia	o__Oscillospirales	f__Ruminococcaceae	g__Firm-04	s__
5027-17-001_binning.136	92.07	1.11	d__Bacteria	p__Bacteroidota	c__Bacteroidia	o__Bacteroidales	f__Bacteroidaceae	g__Prevotella	s__
5027-17-001_binning.152	91.29	1.08	d__Bacteria	p__Proteobacteria	c__Gammaproteobacteria	o__Enterobacterales	f__Succinivibrionaceae	g__Succinivibrio	s__Succinivibrio sp000431835
5028-17-001_binning.91	94.42	0.49	d__Bacteria	p__Bacteroidota	c__Bacteroidia	o__Bacteroidales	f__Bacteroidaceae	g__Prevotella	s__
5028-17-001_binning.105	98.6	0	d__Bacteria	p__Spirochaetota	c__Spirochaetia	o__Treponematales	f__Treponemataceae	g__Treponema_D	s__Treponema_D sp016294035
5028-17-001_binning.107	97.02	0	d__Bacteria	p__Spirochaetota	c__Spirochaetia	o__Treponematales	f__Treponemataceae	g__Treponema_D	s__Treponema_D sp002395155
5029-17-001_binning.48	90.72	1.71	d__Bacteria	p__Spirochaetota	c__Spirochaetia	o__Treponematales	f__Treponemataceae	g__Treponema_D	s__Treponema_D sp016293915
5029-17-001_binning.95	92.43	0	d__Bacteria	p__Firmicutes_A	c__Clostridia	o__Lachnospirales	f__Lachnospiraceae	g__UBA2868	s__UBA2868 sp004552595
5031-17-001_binning.24	90.25	0.93	d__Bacteria	p__Bacteroidota	c__Bacteroidia	o__Bacteroidales	f__Bacteroidaceae	g__UBA4372	s__UBA4372 sp900766785
5032-17-001_binning.113	92.92	2.96	d__Bacteria	p__Bacteroidota	c__Bacteroidia	o__Bacteroidales	f__F082	g__Limimorpha	s__Limimorpha sp900769945
5035-17-001_binning.13	98.9	0.55	d__Bacteria	p__Fibrobacterota	c__Fibrobacteria	o__Fibrobacterales	f__Fibrobacteraceae	g__Fibrobacter	s__Fibrobacter sp900142475
5035-17-001_binning.40	96.13	3.38	d__Bacteria	p__Spirochaetota	c__Spirochaetia	o__Treponematales	f__Treponemataceae	g__Treponema_D	s__Treponema_D sp002395155
5036-17-001_binning.33	98.37	0	d__Bacteria	p__Spirochaetota	c__Spirochaetia	o__Treponematales	f__Treponemataceae	g__Treponema_D	s__Treponema_D sp016293915
5036-17-001_binning.39	97.85	1.08	d__Bacteria	p__Bacteroidota	c__Bacteroidia	o__Bacteroidales	f__Paludibacteraceae	g__Aphodosoma	s__Aphodosoma sp016292775
5037-17-001_binning.21	91.49	1.64	d__Bacteria	p__Firmicutes	c__Bacilli	o__Lactobacillales	f__Lactobacillaceae	g__Lactobacillus	s__Lactobacillus johnsonii
5041-17-001_binning.2	90.59	1.61	d__Bacteria	p__Bacteroidota	c__Bacteroidia	o__Bacteroidales	f__W3P20-009	g__W3P20-009	s__W3P20-009 sp900766825
5041-17-001_binning.23	93.46	1.92	d__Bacteria	p__Firmicutes	c__Bacilli	o__Mycoplasmatales	f__Mycoplasmoidaceae	g__Malacoplasma_A	s__
6001-17-001_binning.20	96.58	0	d__Bacteria	p__Firmicutes_A	c__Clostridia	o__Oscillospirales	f__Ruminococcaceae	g__Ruminococcus	s__Ruminococcus flavefaciens_G
6001-17-001_binning.75	95.24	0.07	d__Bacteria	p__Firmicutes_A	c__Clostridia	o__Christensenellales	f__CAG-138	g__Phil1	s__Phil1 sp001940855
6001-17-001_binning.96	98.18	2.01	d__Bacteria	p__Firmicutes_A	c__Clostridia	o__Oscillospirales	f__Ruminococcaceae	g__Ruminococcus	s__Ruminococcus flavefaciens_T
6004-17-001_binning.4	93.87	2.03	d__Bacteria	p__Firmicutes_A	c__Clostridia	o__Lachnospirales	f__Lachnospiraceae	g__W0P33-017	s__
6004-17-001_binning.41	98.94	0	d__Bacteria	p__Firmicutes_A	c__Clostridia	o__Oscillospirales	f__Ruminococcaceae	g__Ruminococcus	s__Ruminococcus flavefaciens_E
6004-17-001_binning.42	95.79	2.57	d__Bacteria	p__Firmicutes_A	c__Clostridia	o__Oscillospirales	f__Ruminococcaceae	g__HUN007	s__HUN007 sp016296165
6004-17-001_binning.47	92.97	0.56	d__Bacteria	p__Bacteroidota	c__Bacteroidia	o__Bacteroidales	f__Bacteroidaceae	g__UBA4372	s__UBA4372 sp900766785
6005-17-001_binning.12	91.89	0.74	d__Bacteria	p__Bacteroidota	c__Bacteroidia	o__Bacteroidales	f__Bacteroidaceae	g__Prevotella	s__Prevotella sp004556065
6005-17-001_binning.23	94.36	0.5	d__Bacteria	p__Bacteroidota	c__Bacteroidia	o__Bacteroidales	f__Bacteroidaceae	g__UBA4372	s__
6006-17-001_binning.48	93.39	1.61	d__Bacteria	p__Bacteroidota	c__Bacteroidia	o__Bacteroidales	f__F082	g__Limimorpha	s__Limimorpha sp900769945
6006-17-001_binning.114	93.91	1.43	d__Bacteria	p__Firmicutes_A	c__Clostridia	o__Lachnospirales	f__Lachnospiraceae	g__UBA1712	s__UBA1712 sp018056665
6006-17-001_binning.122	97.71	1.15	d__Bacteria	p__Bacteroidota	c__Bacteroidia	o__Bacteroidales	f__Bacteroidaceae	g__Bacteroides_E	s__Bacteroides_E propionicifaciens
6008-17-001_binning.12	91.89	2.6	d__Bacteria	p__Bacteroidota	c__Bacteroidia	o__Bacteroidales	f__Paludibacteraceae	g__Aphodosoma	s__Aphodosoma sp016292775
6008-17-001_binning.68	93.04	0.08	d__Bacteria	p__Bacteroidota	c__Bacteroidia	o__Bacteroidales	f__Muribaculaceae	g__Limisoma	s__Limisoma sp004561555
6008-17-001_binning.83	95.78	0.7	d__Bacteria	p__Spirochaetota	c__Spirochaetia	o__Treponematales	f__Treponemataceae	g__Treponema_D	s__
6008-17-001_binning.151	92.77	1.21	d__Bacteria	p__Firmicutes_A	c__Clostridia	o__Lachnospirales	f__Lachnospiraceae	g__Acetatifactor	s__Acetatifactor sp018385425
6009-17-001_binning.1	98.17	0	d__Bacteria	p__Firmicutes_A	c__Clostridia	o__Tissierellales	f__Peptoniphilaceae	g__Anaerococcus	s__
6010-17-001_binning.23	94.26	1.06	d__Bacteria	p__Firmicutes	c__Bacilli	o__Lactobacillales	f__Lactobacillaceae	g__	s__
6010-17-001_binning.66	90.6	0	d__Bacteria	p__Firmicutes_A	c__Clostridia	o__Oscillospirales	f__Oscillospiraceae	g__ER4	s__ER4 sp016295615
6010-17-001_binning.93	90.3	0.19	d__Bacteria	p__Bacteroidota	c__Bacteroidia	o__Bacteroidales	f__Bacteroidaceae	g__UBA4372	s__UBA4372 sp900543815
6010-17-001_binning.146	95.31	0.57	d__Bacteria	p__Firmicutes	c__Bacilli	o__Lactobacillales	f__Lactobacillaceae	g__Lapidilactobacillus	s__Lapidilactobacillus gannanensis
6012-17-001_binning.37	90.79	0.48	d__Bacteria	p__Bacteroidota	c__Bacteroidia	o__Bacteroidales	f__UBA932	g__Cryptobacteroides	s__Cryptobacteroides sp004554455
6013-17-001_binning.4	92.05	0.1	d__Bacteria	p__Bacteroidota	c__Bacteroidia	o__Bacteroidales	f__UBA932	g__Cryptobacteroides	s__Cryptobacteroides sp016295245
6013-17-001_binning.58	96.61	0.54	d__Bacteria	p__Bacteroidota	c__Bacteroidia	o__Bacteroidales	f__WCHB1-69	g__F23-D06	s__F23-D06 sp900315705
6013-17-001_binning.67	96.99	1.13	d__Bacteria	p__Firmicutes_A	c__Clostridia	o__Lachnospirales	f__Lachnospiraceae	g__Pseudobutyrivibrio	s__
6013-17-001_binning.88	94.41	1.4	d__Bacteria	p__Spirochaetota	c__Spirochaetia	o__Treponematales	f__Treponemataceae	g__Treponema_D	s__
6013-17-001_binning.93	90.67	4.87	d__Bacteria	p__Firmicutes	c__Bacilli	o__Lactobacillales	f__Lactobacillaceae	g__Lactobacillus	s__
6013-17-001_binning.95	95.7	0	d__Bacteria	p__Proteobacteria	c__Alphaproteobacteria	o__RF32	f__CAG-239	g__51-20	s__
6014-17-001_binning.55	92.94	0.28	d__Bacteria	p__Bacteroidota	c__Bacteroidia	o__Bacteroidales	f__UBA932	g__Cryptobacteroides	s__Cryptobacteroides sp004556005
6014-17-001_binning.92	93.29	0	d__Bacteria	p__Bacteroidota	c__Bacteroidia	o__Bacteroidales	f__UBA932	g__Cryptobacteroides	s__Cryptobacteroides sp016295455
6015-17-001_binning.32	95.38	0.38	d__Bacteria	p__Firmicutes	c__Bacilli	o__Lactobacillales	f__Lactobacillaceae	g__Lactobacillus	s__Lactobacillus porci
6015-17-001_binning.104	92.94	0.16	d__Bacteria	p__Bacteroidota	c__Bacteroidia	o__Bacteroidales	f__UBA932	g__Cryptobacteroides	s__Cryptobacteroides sp004556005
6015-17-001_binning.109	97.99	0	d__Bacteria	p__Firmicutes_A	c__Clostridia	o__Oscillospirales	f__Oscillospiraceae	g__UBA2658	s__UBA2658 sp018385135
6016-17-001_binning.2	93.67	0	d__Bacteria	p__Firmicutes_C	c__Negativicutes	o__Veillonellales	f__Veillonellaceae	g__Veillonella	s__Veillonella sp009929605
6016-17-001_binning.4	90.34	2.09	d__Bacteria	p__Firmicutes	c__Bacilli	o__Lactobacillales	f__Streptococcaceae	g__Lactococcus_A	s__Lactococcus_A raffinolactis
6016-17-001_binning.147	91.95	0.34	d__Bacteria	p__Firmicutes_A	c__Clostridia	o__Lachnospirales	f__Lachnospiraceae	g__Frisingicoccus	s__Frisingicoccus sp016298055
6016-17-001_binning.174	94.2	2.17	d__Bacteria	p__Firmicutes	c__Bacilli	o__Lactobacillales	f__Lactobacillaceae	g__Loigolactobacillus	s__Loigolactobacillus coryniformis
6017-17-001_binning.35	92.98	0.48	d__Bacteria	p__Bacteroidota	c__Bacteroidia	o__Bacteroidales	f__UBA932	g__Cryptobacteroides	s__Cryptobacteroides sp004554455
6018-17-001_binning.48	95.8	0	d__Bacteria	p__Firmicutes_A	c__Clostridia	o__Christensenellales	f__CAG-138	g__SFDB01	s__SFDB01 sp004558825
6019-17-001_binning.62	90.59	0.97	d__Bacteria	p__Firmicutes_A	c__Clostridia	o__Lachnospirales	f__Lachnospiraceae	g__UBA1712	s__UBA1712 sp018056665
6021-17-001_binning.43	90.47	0.98	d__Bacteria	p__Bacteroidota	c__Bacteroidia	o__Bacteroidales	f__Bacteroidaceae	g__UBA4372	s__UBA4372 sp900766785
7001-17-001_binning.82	90.07	3.3	d__Bacteria	p__Firmicutes_C	c__Negativicutes	o__Selenomonadales	f__Selenomonadaceae	g__	s__
7004-17-001_binning.42	92.95	0	d__Bacteria	p__Firmicutes_A	c__Clostridia	o__Oscillospirales	f__Acutalibacteraceae	g__CAG-177	s__CAG-177 sp003514385
7004-17-001_binning.75	96.92	2.69	d__Bacteria	p__Firmicutes	c__Bacilli	o__Mycoplasmatales	f__Mycoplasmoidaceae	g__	s__
7004-17-001_binning.162	95.38	1.28	d__Bacteria	p__Firmicutes_A	c__Clostridia	o__Christensenellales	f__CAG-138	g__PeH17	s__PeH17 sp004556165
7005-17-001_binning.37	95.43	0.7	d__Bacteria	p__Spirochaetota	c__Spirochaetia	o__Treponematales	f__Treponemataceae	g__Treponema_D	s__Treponema_D sp016294035
7005-17-001_binning.90	91.14	0.42	d__Bacteria	p__Bacteroidota	c__Bacteroidia	o__Bacteroidales	f__Bacteroidaceae	g__Prevotella	s__Prevotella sp004557285
7005-17-001_binning.108	92.13	0.7	d__Bacteria	p__Spirochaetota	c__Spirochaetia	o__Treponematales	f__Treponemataceae	g__Treponema_D	s__Treponema_D sp016293005
7005-17-001_binning.109	92.06	1.1	d__Bacteria	p__Proteobacteria	c__Gammaproteobacteria	o__Pseudomonadales	f__Pseudomonadaceae	g__Pseudomonas_C	s__Pseudomonas_C sp012800475
7006-17-001_binning.19	97.31	2.69	d__Bacteria	p__Bacteroidota	c__Bacteroidia	o__Bacteroidales	f__F082	g__Limimorpha	s__Limimorpha sp900769945
7007-17-001_binning.28	92.6	1.23	d__Bacteria	p__Bacteroidota	c__Bacteroidia	o__Bacteroidales	f__Bacteroidaceae	g__Prevotella	s__Prevotella sp900315635
7007-17-001_binning.33	97.9	0	d__Bacteria	p__Spirochaetota	c__Spirochaetia	o__Treponematales	f__Treponemataceae	g__Treponema_D	s__Treponema_D sp016293645
7007-17-001_binning.90	93.1	2.68	d__Bacteria	p__Spirochaetota	c__Spirochaetia	o__Treponematales	f__Treponemataceae	g__Treponema_D	s__
7007-17-001_binning.103	91.5	0	d__Bacteria	p__Firmicutes_A	c__Clostridia	o__Oscillospirales	f__CAG-272	g__CAG-841	s__CAG-841 sp018383975
7008-17-001_binning.8	91.26	0.38	d__Bacteria	p__Bacteroidota	c__Bacteroidia	o__Bacteroidales	f__Muribaculaceae	g__Avimuribaculum	s__
7008-17-001_binning.12	96.75	0.02	d__Bacteria	p__Firmicutes_A	c__Clostridia	o__Lachnospirales	f__Lachnospiraceae	g__Weimeria	s__Weimeria sp900316165
7008-17-001_binning.30	94.56	1.4	d__Bacteria	p__Bacteroidota	c__Bacteroidia	o__Bacteroidales	f__Bacteroidaceae	g__Prevotella	s__Prevotella sp002299635
7008-17-001_binning.48	90.29	0.95	d__Bacteria	p__Bacteroidota	c__Bacteroidia	o__Bacteroidales	f__UBA932	g__Cryptobacteroides	s__Cryptobacteroides sp004554455
7008-17-001_binning.64	94.62	0	d__Bacteria	p__Bacteroidota	c__Bacteroidia	o__Bacteroidales	f__P3	g__Onthomorpha	s__Onthomorpha sp004551865
7008-17-001_binning.136	95.58	1.91	d__Bacteria	p__Bacteroidota	c__Bacteroidia	o__Bacteroidales	f__Bacteroidaceae	g__Prevotella	s__
7009-17-001_binning.38	91.25	1.9	d__Bacteria	p__Firmicutes_C	c__Negativicutes	o__Selenomonadales	f__Selenomonadaceae	g__	s__
7009-17-001_binning.110	93.74	0.74	d__Bacteria	p__Bacteroidota	c__Bacteroidia	o__Bacteroidales	f__Bacteroidaceae	g__UBA4372	s__
7009-17-001_binning.112	91.33	1.86	d__Bacteria	p__Bacteroidota	c__Bacteroidia	o__Bacteroidales	f__Bacteroidaceae	g__UBA4372	s__UBA4372 sp900766785
7010-17-001_binning.79	91.15	1.54	d__Bacteria	p__Firmicutes	c__Bacilli	o__Mycoplasmatales	f__Mycoplasmoidaceae	g__Malacoplasma_A	s__
7010-17-001_binning.80	91.7	2.26	d__Bacteria	p__Bacteroidota	c__Bacteroidia	o__Bacteroidales	f__UBA3663	g__UBA3663	s__UBA3663 sp004557315
7010-17-001_binning.81	92.53	1.15	d__Bacteria	p__Bacteroidota	c__Bacteroidia	o__Bacteroidales	f__Tannerellaceae	g__Parabacteroides	s__Parabacteroides sp004562445
7011-17-001_binning.50	91.03	0.48	d__Bacteria	p__Bacteroidota	c__Bacteroidia	o__Bacteroidales	f__UBA932	g__Cryptobacteroides	s__Cryptobacteroides sp900546445
7011-17-001_binning.64	93.79	0	d__Bacteria	p__Firmicutes_A	c__Clostridia	o__Lachnospirales	f__Lachnospiraceae	g__Lachnospira	s__
7011-17-001_binning.65	94.25	0.48	d__Bacteria	p__Firmicutes_A	c__Clostridia	o__Lachnospirales	f__Lachnospiraceae	g__Agathobacter	s__Agathobacter sp900549895
7011-17-001_binning.84	90.43	0.48	d__Bacteria	p__Bacteroidota	c__Bacteroidia	o__Bacteroidales	f__UBA932	g__Egerieousia	s__Egerieousia sp004561775
7011-17-001_binning.102	93.16	0.48	d__Bacteria	p__Firmicutes_A	c__Clostridia	o__Lachnospirales	f__Lachnospiraceae	g__Agathobacter	s__
7011-17-001_binning.108	94.41	0	d__Bacteria	p__Spirochaetota	c__Spirochaetia	o__Treponematales	f__Treponemataceae	g__Treponema_D	s__
7012-17-001_binning.19	90.05	0.48	d__Bacteria	p__Bacteroidota	c__Bacteroidia	o__Bacteroidales	f__UBA932	g__Cryptobacteroides	s__Cryptobacteroides sp004554455
7013-17-001_binning.82	96.77	0	d__Bacteria	p__Bacteroidota	c__Bacteroidia	o__Bacteroidales	f__P3	g__Onthomorpha	s__Onthomorpha sp004551865
7015-17-001_binning.51	94.67	0.29	d__Bacteria	p__Proteobacteria	c__Gammaproteobacteria	o__Enterobacterales	f__Succinivibrionaceae	g__Succinivibrio	s__Succinivibrio sp000431835
7016-17-001_binning.44	96.13	0.88	d__Bacteria	p__Proteobacteria	c__Gammaproteobacteria	o__Enterobacterales	f__Succinivibrionaceae	g__Succinivibrio	s__Succinivibrio sp000431835
7016-17-001_binning.51	93.33	0.97	d__Bacteria	p__Firmicutes_A	c__Clostridia	o__Lachnospirales	f__Lachnospiraceae	g__UBA2868	s__UBA2868 sp004552595
7016-17-001_binning.62	91.14	1.01	d__Bacteria	p__Firmicutes_A	c__Clostridia	o__Christensenellales	f__CAG-138	g__PeH17	s__PeH17 sp900542285
7017-17-001_binning.3	93.83	0.17	d__Bacteria	p__Bacteroidota	c__Bacteroidia	o__Bacteroidales	f__Bacteroidaceae	g__Prevotella	s__
7017-17-001_binning.24	93.02	0.05	d__Bacteria	p__Bacteroidota	c__Bacteroidia	o__Bacteroidales	f__Bacteroidaceae	g__UBA4372	s__UBA4372 sp900766785
7017-17-001_binning.34	95.24	0.7	d__Bacteria	p__Spirochaetota	c__Spirochaetia	o__Treponematales	f__Treponemataceae	g__Treponema_D	s__Treponema_D sp002395155
7017-17-001_binning.51	96.48	0.74	d__Bacteria	p__Firmicutes_A	c__Clostridia	o__Lachnospirales	f__Lachnospiraceae	g__Weimeria	s__Weimeria sp900317825
7017-17-001_binning.59	95.83	1.9	d__Bacteria	p__Firmicutes	c__Bacilli	o__Lactobacillales	f__Carnobacteriaceae	g__Atopostipes	s__
7017-17-001_binning.64	92.08	0.95	d__Bacteria	p__Bacteroidota	c__Bacteroidia	o__Bacteroidales	f__UBA932	g__Cryptobacteroides	s__Cryptobacteroides sp004554455
7017-17-001_binning.72	90.84	0.38	d__Bacteria	p__Bacteroidota	c__Bacteroidia	o__Bacteroidales	f__Bacteroidaceae	g__Bacteroides_E	s__
7018-17-001_binning.43	91.96	0.15	d__Bacteria	p__Proteobacteria	c__Gammaproteobacteria	o__Enterobacterales	f__Succinivibrionaceae	g__Succinivibrio	s__Succinivibrio sp003456415
7020-17-001_binning.4	90.06	0	d__Bacteria	p__Firmicutes_A	c__Clostridia	o__Tissierellales	f__Peptoniphilaceae	g__JAAYEL01	s__
7020-17-001_binning.14	96	1.78	d__Bacteria	p__Firmicutes	c__Bacilli	o__Acholeplasmatales	f__UBA5453	g__	s__
7020-17-001_binning.42	99.38	0.29	d__Bacteria	p__Proteobacteria	c__Gammaproteobacteria	o__Enterobacterales	f__Succinivibrionaceae	g__Succinivibrio	s__Succinivibrio sp000431835
7020-17-001_binning.55	97.93	1.27	d__Bacteria	p__Bacteroidota	c__Bacteroidia	o__Bacteroidales	f__Bacteroidaceae	g__Bacteroides_E	s__Bacteroides_E coprosuis
7020-17-001_binning.66	95.26	1.32	d__Bacteria	p__Bacteroidota	c__Bacteroidia	o__Bacteroidales	f__Bacteroidaceae	g__Prevotella	s__Prevotella sp018054505
7020-17-001_binning.85	97.38	1.57	d__Bacteria	p__Firmicutes	c__Bacilli	o__Lactobacillales	f__Lactobacillaceae	g__Lapidilactobacillus	s__Lapidilactobacillus concavus
7020-17-001_binning.102	96.73	0.24	d__Bacteria	p__Proteobacteria	c__Gammaproteobacteria	o__Burkholderiales	f__Burkholderiaceae	g__Oligella	s__Oligella sp012511095
7020-17-001_binning.112	96.27	0.79	d__Bacteria	p__Firmicutes	c__Bacilli	o__Lactobacillales	f__Lactobacillaceae	g__Lacticaseibacillus	s__Lacticaseibacillus sharpeae
7020-17-001_binning.114	90.16	0.82	d__Bacteria	p__Bacteroidota	c__Bacteroidia	o__Bacteroidales	f__Dysgonomonadaceae	g__Fermentimonas	s__Fermentimonas sp012841425
7020-17-001_binning.116	97.76	0.88	d__Bacteria	p__Bacteroidota	c__Bacteroidia	o__Flavobacteriales	f__Flavobacteriaceae	g__Flavobacterium	s__Flavobacterium sp018384465
7020-17-001_binning.120	96.59	1.16	d__Bacteria	p__Firmicutes_A	c__Clostridia	o__Lachnospirales	f__Lachnospiraceae	g__RUG115	s__
8002-17-001_binning.12	96.15	1.52	d__Bacteria	p__Spirochaetota	c__Spirochaetia	o__Treponematales	f__Treponemataceae	g__Treponema_D	s__Treponema_D sp016293915
8002-17-001_binning.61	93.55	1.88	d__Bacteria	p__Bacteroidota	c__Bacteroidia	o__Bacteroidales	f__F082	g__Limimorpha	s__Limimorpha sp900769945
8004-17-001_binning.41	91.24	0.48	d__Bacteria	p__Bacteroidota	c__Bacteroidia	o__Bacteroidales	f__UBA932	g__Cryptobacteroides	s__Cryptobacteroides sp004552965
8006-17-001_binning.12	91.8	0	d__Bacteria	p__Bacteroidota	c__Bacteroidia	o__Bacteroidales	f__Bacteroidaceae	g__Alloprevotella	s__Alloprevotella sp004552155
8006-17-001_binning.39	96.2	1.76	d__Bacteria	p__Bacteroidota	c__Bacteroidia	o__Bacteroidales	f__F082	g__Limimorpha	s__Limimorpha sp900769945
8008-17-001_binning.24	96.37	0	d__Bacteria	p__Firmicutes_A	c__Clostridia	o__Christensenellales	f__CAG-138	g__Phil1	s__Phil1 sp004558525
8008-17-001_binning.52	95.45	1.63	d__Bacteria	p__Spirochaetota	c__Spirochaetia	o__Treponematales	f__Treponemataceae	g__Treponema_D	s__Treponema_D sp002395155
8008-17-001_binning.62	97.85	2.69	d__Bacteria	p__Bacteroidota	c__Bacteroidia	o__Bacteroidales	f__F082	g__Limimorpha	s__Limimorpha sp900769945
8010-17-001_binning.70	90.34	1.4	d__Bacteria	p__Bacteroidota	c__Bacteroidia	o__Bacteroidales	f__Bacteroidaceae	g__Prevotella	s__Prevotella sp900314945
8010-17-001_binning.85	90.5	2.18	d__Bacteria	p__Bacteroidota	c__Bacteroidia	o__Bacteroidales	f__Bacteroidaceae	g__UBA4372	s__UBA4372 sp900543815
8014-17-001_binning.61	91.46	0.81	d__Bacteria	p__Bacteroidota	c__Bacteroidia	o__Bacteroidales	f__P3	g__Onthomorpha	s__Onthomorpha sp004551865
8018-17-001_binning.27	94.09	1.61	d__Bacteria	p__Bacteroidota	c__Bacteroidia	o__Bacteroidales	f__F082	g__Limimorpha	s__Limimorpha sp900769945
8018-17-001_binning.37	96.85	1.63	d__Bacteria	p__Spirochaetota	c__Spirochaetia	o__Treponematales	f__Treponemataceae	g__Treponema_D	s__Treponema_D sp016293915
8018-17-001_binning.62	94.98	0.19	d__Bacteria	p__Bacteroidota	c__Bacteroidia	o__Bacteroidales	f__Bacteroidaceae	g__Prevotella	s__Prevotella sp000436915
8022-17-001_binning.9	95.58	0	d__Bacteria	p__Firmicutes	c__Bacilli	o__RFN20	f__CAG-288	g__Enterosoma	s__Enterosoma sp900549915
8024-17-001_binning.16	92.03	3.64	d__Bacteria	p__Firmicutes_A	c__Clostridia	o__Lachnospirales	f__Lachnospiraceae	g__Roseburia	s__
8024-17-001_binning.44	94.73	0.21	d__Bacteria	p__Firmicutes	c__Bacilli	o__Lactobacillales	f__Lactobacillaceae	g__Lactobacillus	s__Lactobacillus amylovorus
8026-17-001_binning.50	92.99	4.37	d__Bacteria	p__Spirochaetota	c__Spirochaetia	o__Treponematales	f__Treponemataceae	g__Treponema_D	s__Treponema_D sp016292805
8026-17-001_binning.66	94.38	0	d__Bacteria	p__Firmicutes	c__Bacilli	o__RFN20	f__CAG-288	g__HGM10890	s__HGM10890 sp900769965
8026-17-001_binning.92	93.33	0.48	d__Bacteria	p__Bacteroidota	c__Bacteroidia	o__Bacteroidales	f__UBA932	g__Coprenecus	s__
8028-17-001_binning.53	100	0	d__Bacteria	p__Spirochaetota	c__Spirochaetia	o__Treponematales	f__Treponemataceae	g__Treponema_D	s__Treponema_D succinifaciens
8028-17-001_binning.58	95.39	0.68	d__Bacteria	p__Bacteroidota	c__Bacteroidia	o__Bacteroidales	f__Bacteroidaceae	g__Prevotella	s__Prevotella sp002300055
8030-17-001_binning.89	91.89	1.55	d__Bacteria	p__Bacteroidota	c__Bacteroidia	o__Bacteroidales	f__Muribaculaceae	g__CAG-873	s__CAG-873 sp001701165
8030-17-001_binning.91	95.43	0.17	d__Bacteria	p__Spirochaetota	c__Spirochaetia	o__Treponematales	f__Treponemataceae	g__Treponema_D	s__Treponema_D sp016294035
8030-17-001_binning.173	99.38	1.88	d__Bacteria	p__Firmicutes	c__Bacilli	o__Lactobacillales	f__Lactobacillaceae	g__Fructilactobacillus	s__Fructilactobacillus sanfranciscensis
8030-17-001_binning.175	90.63	4.21	d__Bacteria	p__Bacteroidota	c__Bacteroidia	o__Bacteroidales	f__UBA932	g__Cryptobacteroides	s__Cryptobacteroides sp004556005
8030-17-001_binning.205	91.68	0.7	d__Bacteria	p__Spirochaetota	c__Spirochaetia	o__Treponematales	f__Treponemataceae	g__Treponema_D	s__Treponema_D porcinum
8032-17-001_binning.20	94.9	1.11	d__Bacteria	p__Firmicutes_A	c__Clostridia	o__Lachnospirales	f__Lachnospiraceae	g__Blautia	s__
8032-17-001_binning.62	95.51	0	d__Bacteria	p__Firmicutes	c__Bacilli	o__RFN20	f__CAG-826	g__Enteromonas	s__Enteromonas sp900539595
8032-17-001_binning.97	91.53	4.78	d__Bacteria	p__Spirochaetota	c__Spirochaetia	o__Treponematales	f__Treponemataceae	g__Treponema_D	s__Treponema_D sp016293915
8034-17-001_binning.4	90.45	2.25	d__Bacteria	p__Firmicutes	c__Bacilli	o__RFN20	f__CAG-826	g__Enteromonas	s__Enteromonas sp900539595
8034-17-001_binning.25	95.51	1.12	d__Bacteria	p__Firmicutes	c__Bacilli	o__RFN20	f__CAG-826	g__Onthovivens	s__Onthovivens sp016302065
8034-17-001_binning.73	93.07	0	d__Bacteria	p__Firmicutes	c__Bacilli	o__RFN20	f__CAG-288	g__Enterosoma	s__
8034-17-001_binning.77	94.38	0.56	d__Bacteria	p__Firmicutes	c__Bacilli	o__RF39	f__UBA660	g__CAJGDV01	s__
8034-17-001_binning.128	97.75	1.12	d__Bacteria	p__Firmicutes	c__Bacilli	o__RFN20	f__CAG-288	g__HGM10890	s__HGM10890 sp900769965
8036-17-001_binning.40	92.79	0.23	d__Bacteria	p__Spirochaetota	c__Spirochaetia	o__Treponematales	f__Treponemataceae	g__Treponema_D	s__Treponema_D sp016293915
8036-17-001_binning.57	94.38	0.05	d__Bacteria	p__Firmicutes	c__Bacilli	o__RFN20	f__CAG-826	g__Enteromonas	s__Enteromonas sp900539595
8038-17-001_binning.50	91.27	0.48	d__Bacteria	p__Bacteroidota	c__Bacteroidia	o__Bacteroidales	f__UBA932	g__Cryptobacteroides	s__Cryptobacteroides sp004554455
8038-17-001_binning.58	98.08	1.54	d__Bacteria	p__Firmicutes	c__Bacilli	o__Mycoplasmatales	f__Mycoplasmoidaceae	g__	s__
8038-17-001_binning.69	95.51	2.25	d__Bacteria	p__Firmicutes	c__Bacilli	o__RFN20	f__CAG-826	g__Onthovivens	s__Onthovivens sp016302065
8038-17-001_binning.84	91.01	0	d__Bacteria	p__Firmicutes	c__Bacilli	o__RFN20	f__CAG-288	g__HGM10890	s__HGM10890 sp900769965
8040-17-001_binning.31	91.76	0	d__Bacteria	p__Firmicutes	c__Bacilli	o__RFN20	f__CAG-288	g__Enterosoma	s__
8040-17-001_binning.32	91.27	1.12	d__Bacteria	p__Firmicutes	c__Bacilli	o__RFN20	f__CAG-826	g__Enteromonas	s__Enteromonas sp900539595
8040-17-001_binning.83	91.77	4.66	d__Bacteria	p__Spirochaetota	c__Spirochaetia	o__Treponematales	f__Treponemataceae	g__Treponema_D	s__Treponema_D sp016293005
9001-17-001.binning.16	91.78	0.4	d__Bacteria	p__Firmicutes_A	c__Clostridia	o__Oscillospirales	f__Oscillospiraceae	g__Dysosmobacter	s__
9002-17-001_binning.63	95	1.92	d__Bacteria	p__Firmicutes	c__Bacilli	o__Mycoplasmatales	f__Mycoplasmoidaceae	g__Malacoplasma_A	s__
9003-17-001_binning.10	97.32	0	d__Bacteria	p__Firmicutes	c__Bacilli	o__Lactobacillales	f__Lactobacillaceae	g__Lactobacillus	s__Lactobacillus amylovorus
9006-17-001_binning.9	98.6	0.7	d__Bacteria	p__Spirochaetota	c__Spirochaetia	o__Treponematales	f__Treponemataceae	g__Treponema_D	s__Treponema_D sp900769985
9012-17-001_binning.9	97.75	0.37	d__Bacteria	p__Firmicutes	c__Bacilli	o__Lactobacillales	f__Streptococcaceae	g__Streptococcus	s__Streptococcus alactolyticus
9013-17-001_binning.10	91.89	0.93	d__Bacteria	p__Bacteroidota	c__Bacteroidia	o__Bacteroidales	f__Bacteroidaceae	g__UBA4372	s__UBA4372 sp900766785
9013-17-001_binning.13	91.77	1.12	d__Bacteria	p__Firmicutes	c__Bacilli	o__RFN20	f__CAG-288	g__HGM10890	s__HGM10890 sp900769965
9013-17-001_binning.54	97.85	0	d__Bacteria	p__Bacteroidota	c__Bacteroidia	o__Bacteroidales	f__F082	g__Limimorpha	s__Limimorpha sp900769945
9014-17-001_binning.9	92.2	0.55	d__Bacteria	p__Proteobacteria	c__Gammaproteobacteria	o__Pseudomonadales	f__Moraxellaceae	g__Acinetobacter	s__Acinetobacter sp012371325
9014-17-001_binning.24	98.12	1.08	d__Bacteria	p__Bacteroidota	c__Bacteroidia	o__Bacteroidales	f__P3	g__UBA10566	s__UBA10566 sp002407855
9014-17-001_binning.31	92.17	0	d__Bacteria	p__Firmicutes_A	c__Clostridia	o__Lachnospirales	f__Lachnospiraceae	g__Eubacterium_Q	s__Eubacterium_Q sp900314445
9015-17-001_binning.46	96.76	0.54	d__Bacteria	p__Bacteroidota	c__Bacteroidia	o__Bacteroidales	f__P3	g__Onthomorpha	s__Onthomorpha sp900545215
9015-17-001_binning.74	96.41	0	d__Bacteria	p__Spirochaetota	c__Spirochaetia	o__Treponematales	f__Treponemataceae	g__Treponema_D	s__Treponema_D sp002395155
9016-17-001_binning.19	92.82	0.88	d__Bacteria	p__Firmicutes	c__Bacilli	o__Bacillales_A	f__Planococcaceae	g__Solibacillus	s__
9016-17-001_binning.53	90.11	0	d__Bacteria	p__Proteobacteria	c__Alphaproteobacteria	o__Rs-D84	f__Rs-D84	g__Enterousia	s__
9016-17-001_binning.73	91.19	0.48	d__Bacteria	p__Bacteroidota	c__Bacteroidia	o__Bacteroidales	f__UBA932	g__Cryptobacteroides	s__Cryptobacteroides sp004554455
9016-17-001_binning.95	91.41	4.62	d__Bacteria	p__Firmicutes	c__Bacilli	o__Mycoplasmatales	f__Mycoplasmoidaceae	g__Malacoplasma_A	s__
9017-17-001_binning.31	94.39	0	d__Bacteria	p__Firmicutes_A	c__Clostridia	o__Lachnospirales	f__Lachnospiraceae	g__UBA629	s__UBA629 sp900316625
9017-17-001_binning.54	95.16	0.5	d__Bacteria	p__Proteobacteria	c__Gammaproteobacteria	o__Pseudomonadales	f__Moraxellaceae	g__Acinetobacter	s__Acinetobacter sp001647535
9018-17-001_binning.10	91.65	0.64	d__Bacteria	p__Bacteroidota	c__Bacteroidia	o__Bacteroidales	f__Tannerellaceae	g__Parabacteroides	s__Parabacteroides distasonis
9018-17-001_binning.11	95.43	0.31	d__Bacteria	p__Bacteroidota	c__Bacteroidia	o__Bacteroidales	f__Bacteroidaceae	g__Prevotella	s__
9018-17-001_binning.20	94.04	1.89	d__Bacteria	p__Bacteroidota	c__Bacteroidia	o__Bacteroidales	f__Bacteroidaceae	g__Phocaeicola	s__Phocaeicola vulgatus
9018-17-001_binning.42	97.66	1.95	d__Bacteria	p__Firmicutes_A	c__Clostridia	o__Lachnospirales	f__Lachnospiraceae	g__Bariatricus	s__Bariatricus sp004560705
9018-17-001_binning.46	96.6	0	d__Bacteria	p__Firmicutes_A	c__Clostridia	o__Oscillospirales	f__Acutalibacteraceae	g__CAG-177	s__CAG-177 sp003514385
9019-17-001_binning.4	90.86	0.5	d__Bacteria	p__Bacteroidota	c__Bacteroidia	o__Bacteroidales	f__Bacteroidaceae	g__Alloprevotella	s__Alloprevotella sp004552155
9020-17-001_binning.31	100	0.17	d__Archaea	p__Methanobacteriota	c__Methanobacteria	o__Methanobacteriales	f__Methanobacteriaceae	g__Methanobrevibacter_A	s__Methanobrevibacter_A smithii
9020-17-001_binning.32	97.99	2.01	d__Bacteria	p__Firmicutes_A	c__Clostridia	o__Oscillospirales	f__Oscillospiraceae	g__Avoscillospira	s__
9020-17-001_binning.42	96.31	2.24	d__Bacteria	p__Firmicutes_A	c__Clostridia	o__Oscillospirales	f__Acutalibacteraceae	g__Limousia	s__Limousia pullorum
9020-17-001_binning.47	91.57	0	d__Bacteria	p__Firmicutes_A	c__Clostridia	o__Christensenellales	f__UBA1242	g__UMGS687	s__UMGS687 sp900544595
9020-17-001_binning.54	92.01	0.74	d__Bacteria	p__Bacteroidota	c__Bacteroidia	o__Bacteroidales	f__Bacteroidaceae	g__Prevotella	s__Prevotella sp002251365
9021-17-001_binning.26	92.17	1.7	d__Bacteria	p__Bacteroidota	c__Bacteroidia	o__Bacteroidales	f__UBA3663	g__UBA3663	s__UBA3663 sp016293065
9021-17-001_binning.54	93.23	0	d__Bacteria	p__Bacteroidota	c__Bacteroidia	o__Bacteroidales	f__UBA932	g__Cryptobacteroides	s__Cryptobacteroides sp016295455
9021-17-001_binning.61	91.23	0.38	d__Bacteria	p__Bacteroidota	c__Bacteroidia	o__Bacteroidales	f__Muribaculaceae	g__W0P31-042	s__W0P31-042 sp004557195
9022-17-001_binning.20	94.65	3.97	d__Bacteria	p__Firmicutes	c__Bacilli	o__Lactobacillales	f__Enterococcaceae	g__Enterococcus_I	s__Enterococcus_I avicola
9022-17-001_binning.29	96.93	2.08	d__Bacteria	p__Firmicutes_A	c__Clostridia	o__Lachnospirales	f__Lachnospiraceae	g__CAG-510	s__CAG-510 sp000434615
9022-17-001_binning.30	91.95	0	d__Bacteria	p__Firmicutes_A	c__Clostridia	o__Oscillospirales	f__Acutalibacteraceae	g__CAG-177	s__CAG-177 sp003514385
9022-17-001_binning.49	91.34	1.23	d__Bacteria	p__Firmicutes_A	c__Clostridia	o__Oscillospirales	f__Acutalibacteraceae	g__Eubacterium_R	s__Eubacterium_R coprostanoligenes
9022-17-001_binning.60	93.49	4.55	d__Bacteria	p__Firmicutes	c__Bacilli	o__Lactobacillales	f__Aerococcaceae	g__Jeotgalibaca	s__Jeotgalibaca arthritidis
9022-17-001_binning.70	94.82	0.18	d__Bacteria	p__Firmicutes_A	c__Clostridia	o__Lachnospirales	f__Lachnospiraceae	g__Weimeria	s__Weimeria sp900316165
9022-17-001_binning.112	99.19	0.07	d__Bacteria	p__Proteobacteria	c__Gammaproteobacteria	o__Enterobacterales	f__Enterobacteriaceae	g__Salmonella	s__Salmonella enterica
9022-17-001_binning.135	93.1	2.96	d__Bacteria	p__Firmicutes	c__Bacilli	o__Erysipelotrichales	f__Erysipelotrichaceae	g__UBA636	s__UBA636 sp900546285
9023-17-001_binning.27	93.83	0.12	d__Bacteria	p__Bacteroidota	c__Bacteroidia	o__Bacteroidales	f__Bacteroidaceae	g__Prevotella	s__Prevotella sp002299275
9024-17-001_binning.2	93.4	2.26	d__Bacteria	p__Bacteroidota	c__Bacteroidia	o__Bacteroidales	f__Bacteroidaceae	g__Bacteroides_E	s__
9024-17-001_binning.21	96.6	0.38	d__Bacteria	p__Bacteroidota	c__Bacteroidia	o__Bacteroidales	f__Bacteroidaceae	g__JAAYSY01	s__JAAYSY01 sp012518235
9024-17-001_binning.39	98.66	0	d__Bacteria	p__Firmicutes_A	c__Clostridia	o__Lachnospirales	f__Lachnospiraceae	g__CAG-303	s__CAG-303 sp012520815
BL-unmapped_bin_26	95.45	0.95	d__Bacteria	p__Bacteroidota	c__Bacteroidia	o__Bacteroidales	f__UBA932	g__Cryptobacteroides	s__
BL-unmapped_bin_35	95.3	0.76	d__Bacteria	p__Firmicutes_A	c__Clostridia	o__Oscillospirales	f__Oscillospiraceae	g__RGIG6097	s__
BL-unmapped_bin_42	93.74	1.34	d__Bacteria	p__Firmicutes_A	c__Clostridia	o__Monoglobales	f__Firm-18	g__RGIG1864	s__
BL-unmapped_bin_49	94.64	0.7	d__Bacteria	p__Firmicutes_A	c__Clostridia	o__Tissierellales	f__Peptoniphilaceae	g__Ezakiella	s__
BL-unmapped_bin_52	94.5	2.42	d__Bacteria	p__Firmicutes_C	c__Negativicutes	o__Selenomonadales	f__Selenomonadaceae	g__Anaerovibrio	s__Anaerovibrio sp017390245
BL-unmapped_bin_67	95.71	1.92	d__Bacteria	p__Bacteroidota	c__Bacteroidia	o__Bacteroidales	f__UBA932	g__Coprenecus	s__
BL-unmapped_bin_68	90.19	2.24	d__Bacteria	p__Firmicutes_A	c__Clostridia	o__Monoglobales	f__Monoglobaceae	g__UMGS1820	s__UMGS1820 sp900545865
BL-unmapped_bin_73	92.69	2.59	d__Bacteria	p__Deferribacterota	c__Deferribacteres	o__Deferribacterales	f__Mucispirillaceae	g__Mucispirillum	s__
BL-unmapped_bin_83	93.32	1.21	d__Bacteria	p__Firmicutes_A	c__Clostridia	o__Christensenellales	f__QAND01	g__QAND01	s__QAND01 sp003150225
BL-unmapped_bin_88	93.81	0	d__Bacteria	p__Firmicutes	c__Bacilli	o__Erysipelotrichales	f__Erysipelotrichaceae	g__Bulleidia	s__Bulleidia sp900539965
BL-unmapped_bin_93	93.69	0.34	d__Bacteria	p__Firmicutes_A	c__Clostridia	o__Lachnospirales	f__Lachnospiraceae	g__V9D3004	s__
BL-unmapped_bin_106	91.72	0	d__Bacteria	p__Firmicutes_A	c__Clostridia	o__Oscillospirales	f__CAG-272	g__HGM12657	s__
BL-unmapped_bin_144	91.69	1.68	d__Bacteria	p__Firmicutes_A	c__Clostridia	o__Oscillospirales	f__Butyricicoccaceae	g__Butyricicoccus_A	s__
BL-unmapped_bin_160	93.29	0.67	d__Bacteria	p__Firmicutes_A	c__Clostridia	o__Oscillospirales	f__	g__	s__
BL-unmapped_bin_180	92.54	0	d__Bacteria	p__Firmicutes	c__Bacilli	o__Erysipelotrichales	f__Erysipelotrichaceae	g__	s__
BL-unmapped_bin_213	95.74	0.35	d__Bacteria	p__Firmicutes_A	c__Clostridia	o__Peptostreptococcales	f__Anaerovoracaceae	g__	s__
BL-unmapped_bin_217	91.45	0.6	d__Bacteria	p__Firmicutes_A	c__Clostridia	o__Christensenellales	f__Christensenellaceae	g__SIG371	s__SIG371 sp015056045
BL-unmapped_bin_249	90.57	1.68	d__Bacteria	p__Firmicutes_A	c__Clostridia	o__Oscillospirales	f__Ruminococcaceae	g__QANG01	s__
BL-unmapped_bin_358	94.1	2.71	d__Bacteria	p__Firmicutes_A	c__Clostridia	o__Lachnospirales	f__Lachnospiraceae	g__KM106-2	s__
BL-unmapped_bin_382	92.91	1.2	d__Bacteria	p__Firmicutes_A	c__Clostridia	o__Peptostreptococcales	f__Anaerovoracaceae	g__Copromorpha	s__
BMXFF04-meta.10	91.53	0.96	d__Bacteria	p__Firmicutes_A	c__Clostridia	o__Christensenellales	f__Borkfalkiaceae	g__UBA10281	s__UBA10281 sp900764105
BMXFF04-meta.14	93.57	0.95	d__Bacteria	p__Bacteroidota	c__Bacteroidia	o__Bacteroidales	f__UBA932	g__Cryptobacteroides	s__Cryptobacteroides sp000434935
BMXFF04-meta.16	95.04	0	d__Bacteria	p__Firmicutes_A	c__Clostridia	o__Peptostreptococcales	f__Anaerovoracaceae	g__RGIG446	s__
BMXFF04-meta.27	91.94	0.83	d__Bacteria	p__Firmicutes_A	c__Clostridia	o__Christensenellales	f__Borkfalkiaceae	g__Borkfalkia	s__Borkfalkia ceftriaxoniphila
BMXFF04-meta.28	90.32	0	d__Bacteria	p__Firmicutes_A	c__Clostridia	o__Christensenellales	f__Borkfalkiaceae	g__UBA7597	s__
BMXFF04-meta.33	91.57	1.59	d__Bacteria	p__Bacteroidota	c__Bacteroidia	o__Bacteroidales	f__Bacteroidaceae	g__UBA6382	s__
BMXFF04-meta.34	97.95	1.21	d__Bacteria	p__Firmicutes_A	c__Clostridia	o__Lachnospirales	f__Lachnospiraceae	g__Roseburia	s__
BMXFF04-meta.37	91.43	0	d__Bacteria	p__Bacteroidota	c__Bacteroidia	o__Bacteroidales	f__UBA932	g__Cryptobacteroides	s__Cryptobacteroides sp004552115
BMXFF04-meta.68	90.22	0.34	d__Bacteria	p__Firmicutes_A	c__Clostridia	o__Lachnospirales	f__Lachnospiraceae	g__VSOB01	s__
BMXFF04-meta.74	92.62	0	d__Bacteria	p__Firmicutes_A	c__Clostridia	o__Oscillospirales	f__Acutalibacteraceae	g__Eubacterium_R	s__
BMXFF04-meta.80	91.85	0.37	d__Bacteria	p__Bacteroidota	c__Bacteroidia	o__Bacteroidales	f__Bacteroidaceae	g__Prevotella	s__Prevotella sp018385335
BMXFF04-meta.82	94.63	4.03	d__Bacteria	p__Firmicutes_A	c__Clostridia	o__Oscillospirales	f__Oscillospiraceae	g__CAG-170	s__CAG-170 sp002404795
BMXFF04-meta.91	99.33	0.67	d__Bacteria	p__Firmicutes_A	c__Clostridia	o__Oscillospirales	f__Ruminococcaceae	g__UBA3818	s__UBA3818 sp002369315
BMXFF04-meta.95	97.34	2.35	d__Bacteria	p__Firmicutes_A	c__Clostridia	o__Lachnospirales	f__Lachnospiraceae	g__Coprococcus_A	s__
BMXFF04-meta.99	92.05	0.1	d__Bacteria	p__Spirochaetota	c__Spirochaetia	o__Sphaerochaetales	f__Sphaerochaetaceae	g__Bullifex	s__
BMXFF04-meta.101	95.84	1.87	d__Bacteria	p__Firmicutes_A	c__Clostridia	o__Oscillospirales	f__CAG-272	g__CAG-448	s__
BMXFF04-meta.111	93.86	0	d__Bacteria	p__Firmicutes_A	c__Clostridia	o__Lachnospirales	f__Lachnospiraceae	g__AM51-8	s__AM51-8 sp003478275
BMXFF04-meta.113	99.08	2.35	d__Bacteria	p__Proteobacteria	c__Gammaproteobacteria	o__Enterobacterales	f__Succinivibrionaceae	g__Succinivibrio	s__Succinivibrio sp003456415
BMXFF04-meta.117	94.41	0.81	d__Bacteria	p__Firmicutes_A	c__Clostridia	o__HGM11327	f__HGM11327	g__SIG351	s__
BMXFF04-meta.122	96.43	0.68	d__Bacteria	p__Firmicutes_A	c__Clostridia	o__Oscillospirales	f__Ruminococcaceae	g__Ruthenibacterium	s__Ruthenibacterium lactatiformans
BMXFF04-meta.125	91.28	0	d__Bacteria	p__Firmicutes_A	c__Clostridia	o__Oscillospirales	f__Ruminococcaceae	g__RGIG3102	s__
BMXFF04-meta.126	93.89	0.72	d__Bacteria	p__Firmicutes_A	c__Clostridia	o__Lachnospirales	f__Lachnospiraceae	g__Agathobacter	s__
BMXFF04-meta.129	94.76	0.81	d__Bacteria	p__Firmicutes_A	c__Clostridia	o__Christensenellales	f__Borkfalkiaceae	g__Coproplasma	s__
BMXFF04-meta.134	97.28	0.06	d__Bacteria	p__Campylobacterota	c__Campylobacteria	o__Campylobacterales	f__Campylobacteraceae	g__Campylobacter	s__
BMXFF04-meta.138	97.76	2.91	d__Bacteria	p__Firmicutes_A	c__Clostridia	o__Oscillospirales	f__Acutalibacteraceae	g__CAG-488	s__CAG-488 sp016292785
BMXFF04-meta.150	96.19	1.9	d__Bacteria	p__Firmicutes	c__Bacilli	o__Erysipelotrichales	f__Erysipelotrichaceae	g__UBA636	s__UBA636 sp002299675
BMXFF04-meta.155	95.64	2.47	d__Bacteria	p__Bacteroidota	c__Bacteroidia	o__Bacteroidales	f__Bacteroidaceae	g__Prevotella	s__Prevotella sp004554665
BMXFF04-meta.159	91.59	1.76	d__Bacteria	p__Firmicutes_A	c__Clostridia	o__Lachnospirales	f__Lachnospiraceae	g__W0P33-017	s__
BMXFF04-meta.172	95.97	1.01	d__Bacteria	p__Firmicutes_A	c__Clostridia	o__Oscillospirales	f__Ruminococcaceae	g__Massilimaliae	s__
BMXFF04-meta.182	90.87	3.58	d__Bacteria	p__Firmicutes_A	c__Clostridia	o__Oscillospirales	f__CAG-272	g__Flemingibacterium	s__
BMXFF04-meta.185	91.25	1.43	d__Bacteria	p__Bacteroidota	c__Bacteroidia	o__Bacteroidales	f__Bacteroidaceae	g__Prevotella	s__Prevotella copri
BMXFF04-meta.199	93.81	2.38	d__Bacteria	p__Bacteroidota	c__Bacteroidia	o__Bacteroidales	f__UBA932	g__Cryptobacteroides	s__Cryptobacteroides sp900546925
BMXFF04-meta.213	99.44	3.71	d__Bacteria	p__Firmicutes	c__Bacilli	o__RFN20	f__CAG-449	g__UBA3210	s__
BMXFF04-meta.238	95.85	0	d__Bacteria	p__Bacteroidota	c__Bacteroidia	o__Bacteroidales	f__Muribaculaceae	g__Limisoma	s__
BMXFF04-meta.258	92.19	0.58	d__Bacteria	p__Bacteroidota	c__Bacteroidia	o__Bacteroidales	f__Bacteroidaceae	g__Alloprevotella	s__Alloprevotella sp004552865
BMXFF04-meta.260	96.37	4	d__Bacteria	p__Bacteroidota	c__Bacteroidia	o__Bacteroidales	f__Tannerellaceae	g__Parabacteroides	s__Parabacteroides merdae
BMXFF04-meta.266	92.19	0	d__Bacteria	p__Firmicutes_A	c__Clostridia	o__Christensenellales	f__CAG-552	g__UMGS1795	s__
BMXFF04-meta.286	96.63	1.12	d__Bacteria	p__Elusimicrobiota	c__Elusimicrobia	o__Elusimicrobiales	f__Elusimicrobiaceae	g__UBA1174	s__
BMXFF04-meta.292	95.51	3.93	d__Bacteria	p__Firmicutes	c__Bacilli	o__RFN20	f__CAG-449	g__UBA3210	s__
BMXFF04-meta.297	98.64	0.34	d__Bacteria	p__Firmicutes_A	c__Clostridia	o__Oscillospirales	f__Ruminococcaceae	g__Fournierella	s__Fournierella excrementavium
BMXFF04-meta.301	92.46	0	d__Bacteria	p__Bacteroidota	c__Bacteroidia	o__Bacteroidales	f__UBA932	g__Cryptobacteroides	s__Cryptobacteroides sp004552965
BMXFF04-meta.305	91.54	2.69	d__Bacteria	p__Firmicutes_A	c__Clostridia	o__Lachnospirales	f__Lachnospiraceae	g__Copromonas	s__
BMXFF04-meta.308	92.21	3.51	d__Bacteria	p__Firmicutes_A	c__Clostridia	o__Lachnospirales	f__Lachnospiraceae	g__Bariatricus	s__Bariatricus sp004560705
BMXFF04-meta.326	95.51	0	d__Bacteria	p__Firmicutes	c__Bacilli	o__RFN20	f__CAG-826	g__Onthovivens	s__Onthovivens sp900540365
BMXFF04-meta.332	92.88	1.92	d__Bacteria	p__Bacteroidota	c__Bacteroidia	o__Bacteroidales	f__Tannerellaceae	g__Parabacteroides	s__Parabacteroides sp004562445
BMXFF04-meta.337	92.23	3.48	d__Bacteria	p__Firmicutes_A	c__Clostridia	o__Christensenellales	f__CAG-917	g__CAG-349	s__CAG-349 sp003539515
BMXFF04-meta.358	97.15	1.61	d__Bacteria	p__Firmicutes_A	c__Clostridia	o__Christensenellales	f__UBA1750	g__Spyradocola	s__
BMXFF04-meta.371	91.85	1.12	d__Bacteria	p__Firmicutes	c__Bacilli	o__RF39	f__UBA660	g__Aphodocola	s__
BMXFF04-meta.373	90.45	1.44	d__Bacteria	p__Firmicutes	c__Bacilli	o__RFN20	f__CAG-288	g__HGM10890	s__HGM10890 sp900769965
BMXFF04-meta.375	95.37	2.84	d__Bacteria	p__Bacteroidota	c__Bacteroidia	o__Bacteroidales	f__Bacteroidaceae	g__Prevotella	s__
BMXFF04-meta.376	90.87	2.38	d__Bacteria	p__Bacteroidota	c__Bacteroidia	o__Bacteroidales	f__UBA932	g__Cryptobacteroides	s__
BMXFF04-meta.378	97.99	1.34	d__Bacteria	p__Firmicutes_A	c__Clostridia	o__Oscillospirales	f__Ruminococcaceae	g__Faecivivens	s__
BMXFF06-meta.9	90.56	3.49	d__Bacteria	p__Bacteroidota	c__Bacteroidia	o__Bacteroidales	f__UBA932	g__Cryptobacteroides	s__Cryptobacteroides sp004556005
BMXFF06-meta.20	92.89	3.55	d__Bacteria	p__Firmicutes_A	c__Clostridia	o__Christensenellales	f__Borkfalkiaceae	g__Scatosoma	s__
BMXFF06-meta.29	98.92	0	d__Bacteria	p__Proteobacteria	c__Alphaproteobacteria	o__RF32	f__CAG-239	g__51-20	s__
BMXFF06-meta.30	97.9	0.47	d__Bacteria	p__Spirochaetota	c__Spirochaetia	o__Treponematales	f__Treponemataceae	g__Treponema_D	s__Treponema_D sp016293645
BMXFF06-meta.37	96.25	0.97	d__Bacteria	p__Firmicutes	c__Bacilli	o__Lactobacillales	f__Streptococcaceae	g__Streptococcus	s__Streptococcus alactolyticus
BMXFF06-meta.49	91.76	2.63	d__Bacteria	p__Bacteroidota	c__Bacteroidia	o__Bacteroidales	f__Bacteroidaceae	g__UBA4372	s__UBA4372 sp900766785
BMXFF06-meta.56	91.2	3.02	d__Bacteria	p__Firmicutes_A	c__Clostridia	o__Oscillospirales	f__Oscillospiraceae	g__Faecousia	s__
BMXFF06-meta.63	97.74	0.25	d__Bacteria	p__Bacteroidota	c__Bacteroidia	o__Bacteroidales	f__Bacteroidaceae	g__Prevotella	s__
BMXFF06-meta.64	96.71	3.16	d__Bacteria	p__Firmicutes_C	c__Negativicutes	o__Selenomonadales	f__Selenomonadaceae	g__	s__
BMXFF06-meta.71	95.32	0.34	d__Bacteria	p__Firmicutes_A	c__Clostridia	o__Oscillospirales	f__Acutalibacteraceae	g__DTU089	s__
BMXFF06-meta.85	92.47	1.34	d__Bacteria	p__Bacteroidota	c__Bacteroidia	o__Bacteroidales	f__P3	g__Onthomorpha	s__Onthomorpha sp004551865
BMXFF06-meta.88	91.94	0.1	d__Bacteria	p__Firmicutes_A	c__Clostridia	o__Christensenellales	f__Borkfalkiaceae	g__HGM11412	s__
BMXFF06-meta.91	90.71	2.64	d__Bacteria	p__Bacteroidota	c__Bacteroidia	o__Bacteroidales	f__Muribaculaceae	g__Sodaliphilus	s__Sodaliphilus sp004559845
BMXFF06-meta.96	94.91	3.14	d__Bacteria	p__Bacteroidota	c__Bacteroidia	o__Bacteroidales	f__Muribaculaceae	g__Avimuribaculum	s__
BMXFF06-meta.100	99.47	1.43	d__Bacteria	p__Campylobacterota	c__Campylobacteria	o__Campylobacterales	f__Helicobacteraceae	g__Helicobacter_D	s__
BMXFF06-meta.117	93.57	4.05	d__Bacteria	p__Bacteroidota	c__Bacteroidia	o__Bacteroidales	f__UBA932	g__Cryptobacteroides	s__Cryptobacteroides sp016293535
BMXFF06-meta.124	91.83	1.12	d__Bacteria	p__Firmicutes	c__Bacilli	o__RFN20	f__CAG-288	g__Enterosoma	s__
BMXFF06-meta.129	95.97	1.68	d__Bacteria	p__Firmicutes_A	c__Clostridia	o__Lachnospirales	f__Lachnospiraceae	g__Butyrivibrio_A	s__Butyrivibrio_A sp016297265
BMXFF06-meta.137	90.6	0	d__Bacteria	p__Firmicutes_A	c__Clostridia	o__Lachnospirales	f__Lachnospiraceae	g__CAG-127	s__
BMXFF06-meta.138	93.1	4.7	d__Bacteria	p__Bacteroidota	c__Bacteroidia	o__Bacteroidales	f__Muribaculaceae	g__Sodaliphilus	s__Sodaliphilus sp004557565
BMXFF06-meta.142	92.2	0.67	d__Bacteria	p__Firmicutes_A	c__Clostridia	o__Christensenellales	f__UBA3700	g__HGM11368	s__
BMXFF06-meta.151	92.49	3.5	d__Bacteria	p__Spirochaetota	c__Spirochaetia	o__Treponematales	f__Treponemataceae	g__Treponema_D	s__Treponema_D sp017381365
BMXFF06-meta.160	93.72	0.96	d__Bacteria	p__Bacteroidota	c__Bacteroidia	o__Bacteroidales	f__Tannerellaceae	g__Parabacteroides	s__Parabacteroides sp004562445
BMXFF06-meta.171	92.31	2.52	d__Bacteria	p__Bacteroidota	c__Bacteroidia	o__Bacteroidales	f__Bacteroidaceae	g__Prevotella	s__
BMXFF06-meta.176	98.88	2.58	d__Bacteria	p__Firmicutes	c__Bacilli	o__RFN20	f__CAG-826	g__	s__
BMXFF06-meta.179	94.11	2.79	d__Bacteria	p__Bacteroidota	c__Bacteroidia	o__Bacteroidales	f__Paludibacteraceae	g__UBA4363	s__UBA4363 sp017937025
BMXFF06-meta.233	90	0.75	d__Bacteria	p__Bacteroidota	c__Bacteroidia	o__Bacteroidales	f__Muribaculaceae	g__Limisoma	s__Limisoma sp004555955
BMXFF06-meta.236	90.3	1.78	d__Bacteria	p__Firmicutes	c__Bacilli	o__Lactobacillales	f__Lactobacillaceae	g__Limosilactobacillus	s__Limosilactobacillus sp012843675
BMXFF06-meta.241	91.94	2.68	d__Bacteria	p__Firmicutes_A	c__Clostridia	o__Oscillospirales	f__CAG-272	g__RGIG3947	s__
BMXFF06-meta.253	92.86	4.31	d__Bacteria	p__Bacteroidota	c__Bacteroidia	o__Bacteroidales	f__UBA932	g__Cryptobacteroides	s__
BMXFF06-meta.257	94.86	4.8	d__Bacteria	p__Spirochaetota	c__Spirochaetia	o__Treponematales	f__Treponemataceae	g__Treponema_D	s__Treponema_D sp016293495
BMXFF06-meta.261	94.3	4.03	d__Bacteria	p__Firmicutes_A	c__Clostridia	o__Lachnospirales	f__Lachnospiraceae	g__Lachnospira	s__
BMXFF06-meta.262	95.51	1.12	d__Bacteria	p__Firmicutes	c__Bacilli	o__RFN20	f__CAG-449	g__UBA3210	s__
BMXFF06-meta.265	95.64	0.73	d__Bacteria	p__Firmicutes_A	c__Clostridia	o__Oscillospirales	f__Acutalibacteraceae	g__Fimenecus	s__
BMXFF06-meta.278	94.63	1.67	d__Bacteria	p__Bacteroidota	c__Bacteroidia	o__Bacteroidales	f__Bacteroidaceae	g__Alloprevotella	s__Alloprevotella sp004555055
BMXFF06-meta.282	90.67	2.32	d__Bacteria	p__Firmicutes_A	c__Clostridia	o__Oscillospirales	f__CAG-272	g__CAG-448	s__
BMXFF06-meta.286	94.64	2.91	d__Bacteria	p__Firmicutes_A	c__Clostridia	o__Oscillospirales	f__Acutalibacteraceae	g__Fimenecus	s__
BMXFF06-meta.299	92.46	0	d__Bacteria	p__Bacteroidota	c__Bacteroidia	o__Bacteroidales	f__UBA932	g__Cryptobacteroides	s__Cryptobacteroides sp004552965
BMXFF06-meta.301	94.38	4.33	d__Bacteria	p__Firmicutes	c__Bacilli	o__RF39	f__UBA660	g__CAJGDV01	s__
BMXFF06-meta.302	97.75	0	d__Bacteria	p__Firmicutes	c__Bacilli	o__RFN20	f__CAG-826	g__Enteromonas	s__Enteromonas sp900539595
BMXFF06-meta.304	93.05	1.98	d__Bacteria	p__Bacteroidota	c__Bacteroidia	o__Bacteroidales	f__Bacteroidaceae	g__UBA6382	s__
BMXFF06-meta.307	92.62	2.01	d__Bacteria	p__Firmicutes_A	c__Clostridia	o__Lachnospirales	f__Lachnospiraceae	g__	s__
BMXFF06-meta.316	91.82	1.4	d__Bacteria	p__Firmicutes_A	c__Clostridia	o__Christensenellales	f__CAG-917	g__CAG-917	s__
BMXFF06-meta.317	91.19	3.81	d__Bacteria	p__Bacteroidota	c__Bacteroidia	o__Bacteroidales	f__UBA932	g__Coprenecus	s__
BMXFF06-meta.335	92.88	3.9	d__Bacteria	p__Bacteroidota	c__Bacteroidia	o__Bacteroidales	f__Bacteroidaceae	g__Alloprevotella	s__Alloprevotella sp004557035
BMXFF06-meta.336	90.37	1.33	d__Bacteria	p__Bacteroidota	c__Bacteroidia	o__Bacteroidales	f__Bacteroidaceae	g__Prevotella	s__Prevotella sp000434975
BMXFF06-meta.355	92.28	2.74	d__Bacteria	p__Firmicutes_A	c__Clostridia	o__Oscillospirales	f__Ruminococcaceae	g__HUN007	s__HUN007 sp016296165
BMXFF06-meta.365	90.83	0.02	d__Bacteria	p__Firmicutes_A	c__Clostridia	o__Oscillospirales	f__CAG-272	g__CAG-448	s__
BMXFF06-meta.369	91.89	3.76	d__Bacteria	p__Bacteroidota	c__Bacteroidia	o__Bacteroidales	f__Paludibacteraceae	g__W0P28-013	s__W0P28-013 sp004557405
BMXFF06-meta.382	95.51	0	d__Bacteria	p__Firmicutes	c__Bacilli	o__RFN20	f__CAG-288	g__HGM10890	s__HGM10890 sp900769965
BMXFF06-meta.390	96.55	0	d__Bacteria	p__Firmicutes_A	c__Clostridia	o__Oscillospirales	f__CAG-272	g__	s__
BMXFF06-meta.393	97.9	0.7	d__Bacteria	p__Spirochaetota	c__Spirochaetia	o__Treponematales	f__Treponemataceae	g__Treponema_F	s__Treponema_F sp016294105
BMXFF06-meta.404	93.55	0.18	d__Bacteria	p__Proteobacteria	c__Alphaproteobacteria	o__RF32	f__CAG-239	g__	s__
BMXFF08-meta.11	96.64	0	d__Bacteria	p__Firmicutes_A	c__Clostridia	o__Oscillospirales	f__Ruminococcaceae	g__Ruminiclostridium_E	s__
BMXFF08-meta.14	96.51	0	d__Bacteria	p__Bacteroidota	c__Bacteroidia	o__Bacteroidales	f__F082	g__Limimorpha	s__Limimorpha sp900769945
BMXFF08-meta.15	90.97	4.11	d__Bacteria	p__Firmicutes_A	c__Clostridia	o__Christensenellales	f__CAG-917	g__CAG-349	s__CAG-349 sp001940895
BMXFF08-meta.19	96.13	0	d__Bacteria	p__Bacteroidota	c__Bacteroidia	o__Bacteroidales	f__Muribaculaceae	g__Limisoma	s__
BMXFF08-meta.33	92.74	1.08	d__Bacteria	p__Bacteroidota	c__Bacteroidia	o__Bacteroidales	f__W3P20-009	g__W3P20-009	s__W3P20-009 sp900766825
BMXFF08-meta.40	93.2	0.56	d__Bacteria	p__Bacteroidota	c__Bacteroidia	o__Bacteroidales	f__Bacteroidaceae	g__Alloprevotella	s__Alloprevotella sp004555055
BMXFF08-meta.46	96.77	1.08	d__Bacteria	p__Proteobacteria	c__Alphaproteobacteria	o__RF32	f__CAG-239	g__Scatacola_A	s__Scatacola_A faecigallinarum
BMXFF08-meta.68	93.01	3.5	d__Bacteria	p__Firmicutes_A	c__Clostridia	o__Christensenellales	f__CAG-138	g__SFEL01	s__SFEL01 sp016292635
BMXFF08-meta.81	92.91	0	d__Bacteria	p__Verrucomicrobiota	c__Verrucomicrobiae	o__Opitutales	f__UBA953	g__Spyradosoma	s__Spyradosoma sp004558035
BMXFF08-meta.94	91.01	2.81	d__Bacteria	p__Firmicutes_A	c__Clostridia	o__Christensenellales	f__UBA1242	g__UBA7862	s__
BMXFF08-meta.96	94.61	3.84	d__Bacteria	p__Bacteroidota	c__Bacteroidia	o__Bacteroidales	f__Bacteroidaceae	g__Bacteroides	s__
BMXFF08-meta.104	98.66	0.34	d__Bacteria	p__Firmicutes_A	c__Clostridia	o__Oscillospirales	f__Ruminococcaceae	g__Firm-04	s__Firm-04 sp016295145
BMXFF08-meta.113	97.72	0.67	d__Bacteria	p__Firmicutes_A	c__Clostridia	o__Oscillospirales	f__Acutalibacteraceae	g__CAG-177	s__CAG-177 sp016297555
BMXFF08-meta.117	90.54	1.51	d__Bacteria	p__Firmicutes_A	c__Clostridia	o__Lachnospirales	f__Lachnospiraceae	g__UBA2868	s__UBA2868 sp004552595
BMXFF08-meta.142	96	2	d__Bacteria	p__Firmicutes	c__Bacilli	o__Acholeplasmatales	f__Anaeroplasmataceae	g__Anaeroplasma	s__
BMXFF08-meta.153	93.54	4.4	d__Bacteria	p__Firmicutes_A	c__Clostridia	o__Peptostreptococcales	f__Anaerovoracaceae	g__CAG-238	s__
BMXFF08-meta.158	94.85	2.35	d__Bacteria	p__Firmicutes_A	c__Clostridia	o__Oscillospirales	f__CAG-272	g__CAG-448	s__
BMXFF08-meta.178	96.43	1.9	d__Bacteria	p__Bacteroidota	c__Bacteroidia	o__Bacteroidales	f__UBA932	g__Cryptobacteroides	s__
BMXFF08-meta.186	94.39	0	d__Bacteria	p__Firmicutes_A	c__Clostridia	o__Oscillospirales	f__CAG-272	g__SIG644	s__
BMXFF08-meta.187	95.53	1.07	d__Bacteria	p__Firmicutes_A	c__Clostridia	o__Oscillospirales	f__CAG-272	g__CAG-448	s__
BMXFF08-meta.190	98.2	3.19	d__Bacteria	p__Firmicutes_C	c__Negativicutes	o__Acidaminococcales	f__Acidaminococcaceae	g__Phascolarctobacterium_A	s__Phascolarctobacterium_A sp016302525
BMXFF08-meta.200	96.77	0.81	d__Bacteria	p__Firmicutes_A	c__Clostridia	o__Christensenellales	f__Borkfalkiaceae	g__Scatosoma	s__
BMXFF08-meta.215	92.26	3.41	d__Bacteria	p__Firmicutes_A	c__Clostridia	o__Oscillospirales	f__CAG-272	g__Flemingibacterium	s__
BMXFF08-meta.230	91.55	4.61	d__Bacteria	p__Firmicutes_A	c__Clostridia	o__Oscillospirales	f__RGIG5299	g__RGIG5299	s__RGIG5299 sp017504945
BMXFF08-meta.234	92.94	4.03	d__Bacteria	p__Firmicutes_A	c__Clostridia	o__Oscillospirales	f__Ruminococcaceae	g__Fimivivens	s__
BMXFF08-meta.236	92.88	0	d__Bacteria	p__Firmicutes_A	c__Clostridia	o__Christensenellales	f__RUG350	g__	s__
BMXFF08-meta.248	96.3	2.02	d__Bacteria	p__Firmicutes_A	c__Clostridia	o__Christensenellales	f__CAG-138	g__RGIG3141	s__
BMXFF08-meta.250	91.13	0.94	d__Bacteria	p__Firmicutes_A	c__Clostridia	o__Christensenellales	f__DTU072	g__CAG-1782	s__
BMXFF08-meta.256	93.79	1.07	d__Bacteria	p__Bacteroidota	c__Bacteroidia	o__Bacteroidales	f__Bacteroidaceae	g__UBA4372	s__UBA4372 sp900766785
BMXFF08-meta.258	98.61	2.53	d__Bacteria	p__Firmicutes_C	c__Negativicutes	o__Selenomonadales	f__Selenomonadaceae	g__	s__
BMXFF08-meta.277	94.14	1.57	d__Bacteria	p__Firmicutes_A	c__Clostridia	o__Oscillospirales	f__Acutalibacteraceae	g__UBA737	s__UBA737 sp905211675
BMXFF08-meta.279	92.13	1.73	d__Bacteria	p__Bacteroidota	c__Bacteroidia	o__Bacteroidales	f__Bacteroidaceae	g__Prevotella	s__
BMXFF08-meta.282	90.01	3.41	d__Bacteria	p__Verrucomicrobiota	c__Kiritimatiellae	o__RFP12	f__UBA1067	g__	s__
BMXFF08-meta.284	91.05	4.14	d__Bacteria	p__Firmicutes_A	c__Clostridia	o__Oscillospirales	f__CAG-272	g__	s__
BMXFF08-meta.289	91.69	0.74	d__Bacteria	p__Bacteroidota	c__Bacteroidia	o__Bacteroidales	f__Bacteroidaceae	g__UBA4334	s__UBA4334 sp016302435
BMXFF08-meta.296	92.34	4.37	d__Bacteria	p__Firmicutes_A	c__Clostridia	o__Christensenellales	f__CAG-138	g__SFEL01	s__SFEL01 sp004557245
BMXFF08-meta.299	92.31	1.1	d__Bacteria	p__Proteobacteria	c__Alphaproteobacteria	o__Rickettsiales	f__UBA1997	g__	s__
BMXFF08-meta.300	94.62	0	d__Bacteria	p__Proteobacteria	c__Alphaproteobacteria	o__RF32	f__CAG-239	g__Scatocola	s__
BMXFF08-meta.312	93.89	0	d__Bacteria	p__Fibrobacterota	c__Fibrobacteria	o__Fibrobacterales	f__Fibrobacteraceae	g__Hallerella	s__Hallerella intestinalis
BMXFF08-meta.313	92.86	0.48	d__Bacteria	p__Bacteroidota	c__Bacteroidia	o__Bacteroidales	f__UBA932	g__Cryptobacteroides	s__Cryptobacteroides sp004554455
BMXFF08-meta.314	92.7	1.12	d__Bacteria	p__Elusimicrobiota	c__Elusimicrobia	o__Elusimicrobiales	f__Elusimicrobiaceae	g__UBA1174	s__
BMXFF08-meta.327	90.6	0	d__Bacteria	p__Firmicutes_A	c__Clostridia	o__Oscillospirales	f__Oscillospiraceae	g__UBA2658	s__UBA2658 sp018385135
BMXFF08-meta.328	94.85	0.39	d__Bacteria	p__Firmicutes_A	c__Clostridia	o__Oscillospirales	f__QAKW01	g__QAKW01	s__
BMXFF08-meta.329	97.82	1.28	d__Bacteria	p__Actinobacteriota	c__Coriobacteriia	o__Coriobacteriales	f__QAMH01	g__W2P13-069	s__W2P13-069 sp004553405
BMXFF08-meta.333	92.71	2.15	d__Bacteria	p__Firmicutes_A	c__Clostridia	o__Christensenellales	f__CAG-74	g__RUG563	s__RUG563 sp015056015
BMXFF08-meta.340	99.33	0.67	d__Bacteria	p__Firmicutes_A	c__Clostridia	o__Lachnospirales	f__Lachnospiraceae	g__CAG-127	s__
BMXFF08-meta.344	92.2	1.08	d__Bacteria	p__Bacteroidota	c__Bacteroidia	o__Bacteroidales	f__Paludibacteraceae	g__RF16	s__
BMXFF08-meta.349	95.7	1.08	d__Bacteria	p__Proteobacteria	c__Alphaproteobacteria	o__RF32	f__CAG-239	g__Scatocola	s__
BMXFF08-meta.353	94.25	2.13	d__Bacteria	p__Firmicutes_A	c__Clostridia	o__Lachnospirales	f__Lachnospiraceae	g__Acetatifactor	s__
BMXFF08-meta.365	92.94	2.86	d__Bacteria	p__Firmicutes_A	c__Clostridia	o__Oscillospirales	f__Acutalibacteraceae	g__Fimenecus	s__
BMXFF08-meta.369	94.35	0.54	d__Bacteria	p__Bacteroidota	c__Bacteroidia	o__Bacteroidales	f__Paludibacteraceae	g__RGIG9608	s__RGIG9608 sp017456885
BMXFF08-meta.375	90.29	2.48	d__Bacteria	p__Bacteroidota	c__Bacteroidia	o__Bacteroidales	f__Bacteroidaceae	g__UBA4372	s__
BMXFF08-meta.378	92.27	2.72	d__Bacteria	p__Bacteroidota	c__Bacteroidia	o__Bacteroidales	f__Bacteroidaceae	g__Prevotella	s__Prevotella sp018385335
BMXFF08-meta.389	97.32	0.5	d__Bacteria	p__Firmicutes_A	c__Clostridia	o__Oscillospirales	f__Acutalibacteraceae	g__Fimenecus	s__
BMXFF08-meta.392	91.2	0	d__Archaea	p__Methanobacteriota	c__Methanobacteria	o__Methanobacteriales	f__Methanobacteriaceae	g__Methanobrevibacter_A	s__
BMXFF08-meta.401	94.98	1.34	d__Bacteria	p__Firmicutes_A	c__Clostridia	o__Oscillospirales	f__QAMX01	g__SIG499	s__SIG499 sp016303065
BMXFF08-meta.403	99.46	0.27	d__Bacteria	p__Bacteroidota	c__Bacteroidia	o__Bacteroidales	f__Paludibacteraceae	g__UBA4363	s__UBA4363 sp017937025
BMXFF08-meta.404	97.2	0.7	d__Bacteria	p__Spirochaetota	c__Spirochaetia	o__Treponematales	f__Treponemataceae	g__Treponema_D	s__Treponema_D sp016294035
BMXFF08-meta.415	91.4	0	d__Bacteria	p__Proteobacteria	c__Alphaproteobacteria	o__RF32	f__CACZRW01	g__CACZRW01	s__
BMXFF08-meta.434	93.55	0	d__Bacteria	p__Firmicutes_A	c__Clostridia	o__Christensenellales	f__	g__	s__
BMXFF08-meta.442	93.55	0	d__Bacteria	p__Firmicutes_A	c__Clostridia	o__Christensenellales	f__Borkfalkiaceae	g__Scatosoma	s__
BMXFF08-meta.445	98.12	1.23	d__Bacteria	p__Firmicutes	c__Bacilli	o__Lactobacillales	f__Lactobacillaceae	g__Lactobacillus	s__Lactobacillus porci
BMXFF08-meta.447	97.07	0.83	d__Bacteria	p__Bacteroidota	c__Bacteroidia	o__Bacteroidales	f__Bacteroidaceae	g__Prevotella	s__Prevotella sp004554665
BMXFF08-meta.459	91.95	3.69	d__Bacteria	p__Firmicutes_A	c__Clostridia	o__Oscillospirales	f__CAG-272	g__UMGS1002	s__UMGS1002 sp900547565
BMXFF08-meta.476	98.79	1.61	d__Archaea	p__Thermoplasmatota	c__Thermoplasmata	o__Methanomassiliicoccales	f__Methanomethylophilaceae	g__SIG5	s__SIG5 sp016297775
BMXFF08-meta.478	93.25	2.62	d__Bacteria	p__Firmicutes_A	c__Clostridia	o__Christensenellales	f__CAG-138	g__PeH17	s__PeH17 sp004556165
BMXFF08-meta.485	98.4	0.59	d__Bacteria	p__Desulfobacterota_I	c__Desulfovibrionia	o__Desulfovibrionales	f__Desulfovibrionaceae	g__Desulfovibrio	s__Desulfovibrio sp900556755
BMXFF08-meta.487	94.97	1.34	d__Bacteria	p__Firmicutes_A	c__Clostridia	o__Oscillospirales	f__CAG-272	g__UMGS731	s__
BMXFF08-meta.498	91.21	0.12	d__Bacteria	p__Bacteroidota	c__Bacteroidia	o__Bacteroidales	f__Bacteroidaceae	g__UBA4334	s__UBA4334 sp900316975
BMXFF08-meta.502	90.54	0.71	d__Bacteria	p__Verrucomicrobiota	c__Kiritimatiellae	o__RFP12	f__UBA1067	g__Spyradenecus	s__
BMXFM03-meta.7	90.73	0	d__Bacteria	p__Firmicutes	c__Bacilli	o__RF39	f__UBA660	g__CAG-302	s__CAG-302 sp900543825
BMXFM03-meta.17	91.77	1.25	d__Bacteria	p__Proteobacteria	c__Gammaproteobacteria	o__Burkholderiales	f__Burkholderiaceae	g__Duodenibacillus	s__Duodenibacillus sp900544335
BMXFM03-meta.28	94.66	2.89	d__Bacteria	p__Firmicutes_A	c__Clostridia	o__Lachnospirales	f__Lachnospiraceae	g__SFDP01	s__SFDP01 sp004558185
BMXFM03-meta.30	92.03	0.56	d__Bacteria	p__Elusimicrobiota	c__Elusimicrobia	o__Elusimicrobiales	f__Elusimicrobiaceae	g__UBA1436	s__
BMXFM03-meta.34	92.51	2.09	d__Bacteria	p__Bacteroidota	c__Bacteroidia	o__Bacteroidales	f__Bacteroidaceae	g__Alloprevotella	s__Alloprevotella sp004552155
BMXFM03-meta.38	95.24	1.24	d__Bacteria	p__Proteobacteria	c__Gammaproteobacteria	o__Burkholderiales	f__Burkholderiaceae	g__Sutterella	s__Sutterella wadsworthensis_A
BMXFM03-meta.39	98.82	1.18	d__Bacteria	p__Desulfobacterota_I	c__Desulfovibrionia	o__Desulfovibrionales	f__Desulfovibrionaceae	g__	s__
BMXFM03-meta.46	96.24	0	d__Bacteria	p__Bacteroidota	c__Bacteroidia	o__Bacteroidales	f__Marinifilaceae	g__Odoribacter	s__Odoribacter splanchnicus
BMXFM03-meta.51	96.77	0	d__Bacteria	p__Proteobacteria	c__Alphaproteobacteria	o__RF32	f__CAG-239	g__	s__
BMXFM03-meta.69	99.59	0.97	d__Bacteria	p__Campylobacterota	c__Campylobacteria	o__Campylobacterales	f__Campylobacteraceae	g__Campylobacter_D	s__Campylobacter_D coli
BMXFM03-meta.70	91.8	0.87	d__Bacteria	p__Campylobacterota	c__Campylobacteria	o__Campylobacterales	f__Helicobacteraceae	g__Helicobacter_F	s__Helicobacter_F sp003288805
BMXFM03-meta.71	92.26	0.5	d__Bacteria	p__Bacteroidota	c__Bacteroidia	o__Bacteroidales	f__Muribaculaceae	g__Sodaliphilus	s__Sodaliphilus sp004557565
BMXFM03-meta.77	90.89	1.69	d__Bacteria	p__Firmicutes_A	c__Clostridia	o__Lachnospirales	f__Lachnospiraceae	g__Enterocloster	s__Enterocloster aldenensis
BMXFM03-meta.87	97.27	1.13	d__Bacteria	p__Proteobacteria	c__Gammaproteobacteria	o__Enterobacterales	f__Pasteurellaceae	g__Basfia_A	s__Basfia_A porcinus
BMXFM03-meta.95	95.64	0.38	d__Bacteria	p__Bacteroidota	c__Bacteroidia	o__Bacteroidales	f__Muribaculaceae	g__CAG-485	s__CAG-485 sp002491165
BMXFM03-meta.96	98.39	0	d__Bacteria	p__Campylobacterota	c__Campylobacteria	o__Campylobacterales	f__Campylobacteraceae	g__Campylobacter	s__
BMXFM03-meta.103	93.51	3.31	d__Bacteria	p__Firmicutes_C	c__Negativicutes	o__Veillonellales	f__Veillonellaceae	g__Veillonella	s__Veillonella caviae
BMXFM03-meta.106	97.28	2.95	d__Bacteria	p__Firmicutes_A	c__Clostridia	o__Lachnospirales	f__Lachnospiraceae	g__Roseburia	s__Roseburia inulinivorans
BMXFM03-meta.107	90.06	1.61	d__Bacteria	p__Firmicutes_A	c__Clostridia	o__Christensenellales	f__Borkfalkiaceae	g__Scatosoma	s__Scatosoma sp900552625
BMXFM03-meta.109	95.71	0	d__Bacteria	p__Bacteroidota	c__Bacteroidia	o__Bacteroidales	f__Rikenellaceae	g__Alistipes	s__Alistipes finegoldii
BMXFM03-meta.114	95.65	0	d__Bacteria	p__Bacteroidota	c__Bacteroidia	o__Bacteroidales	f__Marinifilaceae	g__Butyricimonas	s__Butyricimonas sp900184685
BMXFM03-meta.124	96.45	1.68	d__Bacteria	p__Firmicutes_A	c__Clostridia	o__Peptostreptococcales	f__Anaerovoracaceae	g__CAG-238	s__
BMXFM03-meta.126	92.46	0	d__Bacteria	p__Firmicutes_A	c__Clostridia	o__Lachnospirales	f__Lachnospiraceae	g__Enterocloster	s__Enterocloster lavalensis
BMXFM03-meta.135	93.32	2.18	d__Bacteria	p__Bacteroidota	c__Bacteroidia	o__Bacteroidales	f__Bacteroidaceae	g__Alloprevotella	s__Alloprevotella sp004555055
BMXFM03-meta.138	100	0.32	d__Bacteria	p__Firmicutes	c__Bacilli	o__Erysipelotrichales	f__Erysipelotrichaceae	g__Bulleidia	s__Bulleidia intestinalis
BMXFM03-meta.144	90.71	0.71	d__Bacteria	p__Bacteroidota	c__Bacteroidia	o__Bacteroidales	f__UBA932	g__Cryptobacteroides	s__Cryptobacteroides sp000434935
BMXFM03-meta.146	96.64	3.13	d__Bacteria	p__Firmicutes_A	c__Clostridia	o__Oscillospirales	f__Oscillospiraceae	g__Dysosmobacter	s__
BMXFM03-meta.148	95.99	0	d__Bacteria	p__Bacteroidota	c__Bacteroidia	o__Bacteroidales	f__Marinifilaceae	g__Gabonibacter	s__Gabonibacter massiliensis
BMXFM03-meta.153	93.97	0.08	d__Bacteria	p__Firmicutes_A	c__Clostridia	o__Lachnospirales	f__Lachnospiraceae	g__UBA11774	s__UBA11774 sp900556645
BMXFM03-meta.154	91.4	0.26	d__Bacteria	p__Desulfobacterota_I	c__Desulfovibrionia	o__Desulfovibrionales	f__Desulfovibrionaceae	g__Bilophila	s__Bilophila wadsworthia
BMXFM03-meta.163	99.26	0	d__Bacteria	p__Bacteroidota	c__Bacteroidia	o__Flavobacteriales	f__UBA1820	g__Merdimorpha	s__Merdimorpha sp003150615
BMXFM03-meta.166	94.82	0.22	d__Bacteria	p__Firmicutes_A	c__Clostridia	o__Lachnospirales	f__Anaerotignaceae	g__Anaerotignum	s__
BMXFM03-meta.172	90.85	2.54	d__Bacteria	p__Campylobacterota	c__Campylobacteria	o__Campylobacterales	f__Campylobacteraceae	g__Campylobacter	s__Campylobacter sp002139855
BMXFM03-meta.187	97.58	0.81	d__Archaea	p__Thermoplasmatota	c__Thermoplasmata	o__Methanomassiliicoccales	f__Methanomethylophilaceae	g__Methanomethylophilus	s__Methanomethylophilus alvus
BMXFM03-meta.193	92.9	1.34	d__Bacteria	p__Firmicutes_A	c__Clostridia	o__Oscillospirales	f__Acutalibacteraceae	g__Eubacterium_R	s__Eubacterium_R coprostanoligenes
BMXFM03-meta.217	94.01	0	d__Bacteria	p__Elusimicrobiota	c__Elusimicrobia	o__Elusimicrobiales	f__Elusimicrobiaceae	g__UBA1436	s__UBA1436 sp002329395
BMXFM03-meta.220	96.47	0.29	d__Bacteria	p__Proteobacteria	c__Gammaproteobacteria	o__Enterobacterales	f__Succinivibrionaceae	g__Succinivibrio	s__Succinivibrio sp000431835
BMXFM03-meta.225	98.82	1.78	d__Bacteria	p__Desulfobacterota_I	c__Desulfovibrionia	o__Desulfovibrionales	f__Desulfovibrionaceae	g__Desulfovibrio	s__Desulfovibrio intestinavium
BMXFM03-meta.232	97.96	0.71	d__Bacteria	p__Bacteroidota	c__Bacteroidia	o__Bacteroidales	f__Tannerellaceae	g__Parabacteroides	s__Parabacteroides distasonis
BMXFM04-meta.12	96.09	0.34	d__Bacteria	p__Firmicutes_A	c__Clostridia	o__Oscillospirales	f__Ruminococcaceae	g__Fimivivens	s__
BMXFM04-meta.17	91.28	3.82	d__Bacteria	p__Firmicutes_A	c__Clostridia	o__Lachnospirales	f__Lachnospiraceae	g__MGBC131033	s__
BMXFM04-meta.19	93.29	2.46	d__Bacteria	p__Firmicutes_A	c__Clostridia	o__Oscillospirales	f__Ruminococcaceae	g__Faecivivens	s__
BMXFM04-meta.20	98.66	0	d__Bacteria	p__Firmicutes_A	c__Clostridia	o__Oscillospirales	f__Ruminococcaceae	g__UBA1394	s__UBA1394 sp002305725
BMXFM04-meta.24	94.28	1.51	d__Bacteria	p__Bacteroidota	c__Bacteroidia	o__Bacteroidales	f__UBA3663	g__UBA3663	s__UBA3663 sp004557315
BMXFM04-meta.31	90.36	0.95	d__Bacteria	p__Firmicutes_A	c__Clostridia	o__Lachnospirales	f__Lachnospiraceae	g__Copromonas	s__
BMXFM04-meta.32	91.72	0	d__Bacteria	p__Proteobacteria	c__Gammaproteobacteria	o__Burkholderiales	f__Burkholderiaceae	g__Aphodousia	s__Aphodousia sp900554675
BMXFM04-meta.35	92.34	3.63	d__Bacteria	p__Firmicutes_A	c__Clostridia	o__Christensenellales	f__Borkfalkiaceae	g__UBA10281	s__UBA10281 sp900767815
BMXFM04-meta.40	98.71	0.47	d__Bacteria	p__Campylobacterota	c__Campylobacteria	o__Campylobacterales	f__Helicobacteraceae	g__Helicobacter_F	s__Helicobacter_F sp002287135
BMXFM04-meta.57	94.41	0.67	d__Bacteria	p__Firmicutes_A	c__Clostridia	o__Oscillospirales	f__Oscillospiraceae	g__Faecousia	s__
BMXFM04-meta.74	98	0.19	d__Bacteria	p__Firmicutes	c__Bacilli	o__Lactobacillales	f__Streptococcaceae	g__Streptococcus	s__Streptococcus alactolyticus
BMXFM04-meta.91	90.62	0.37	d__Bacteria	p__Bacteroidota	c__Bacteroidia	o__Bacteroidales	f__Bacteroidaceae	g__Prevotella	s__Prevotella sp900548195
BMXFM04-meta.98	97.99	0.67	d__Bacteria	p__Firmicutes_A	c__Clostridia	o__Oscillospirales	f__Ruminococcaceae	g__UBA3818	s__UBA3818 sp002369315
BMXFM04-meta.102	98.1	0.95	d__Bacteria	p__Firmicutes	c__Bacilli	o__Erysipelotrichales	f__Erysipelotrichaceae	g__UBA636	s__UBA636 sp002299675
BMXFM04-meta.113	93.41	2.99	d__Bacteria	p__Firmicutes_C	c__Negativicutes	o__Acidaminococcales	f__Acidaminococcaceae	g__Phascolarctobacterium_A	s__Phascolarctobacterium_A succinatutens
BMXFM04-meta.116	92.95	1.34	d__Bacteria	p__Firmicutes_A	c__Clostridia	o__Oscillospirales	f__Oscillospiraceae	g__CAG-170	s__CAG-170 sp900553545
BMXFM04-meta.140	97.32	0.34	d__Bacteria	p__Firmicutes_A	c__Clostridia	o__Lachnospirales	f__Lachnospiraceae	g__CAG-303	s__
BMXFM04-meta.167	95.32	0.48	d__Bacteria	p__Bacteroidota	c__Bacteroidia	o__Bacteroidales	f__UBA932	g__Cryptobacteroides	s__Cryptobacteroides sp004552965
BMXFM04-meta.212	96.34	1.61	d__Bacteria	p__Firmicutes_A	c__Clostridia	o__Christensenellales	f__UBA1750	g__Spyradocola	s__
BMXFM04-meta.216	92.34	0	d__Bacteria	p__Firmicutes_A	c__Clostridia	o__Christensenellales	f__Borkfalkiaceae	g__Coproplasma	s__
BMXFM04-meta.220	97.86	0.45	d__Bacteria	p__Proteobacteria	c__Gammaproteobacteria	o__Enterobacterales	f__Enterobacteriaceae	g__Escherichia	s__Escherichia coli
BMXFM04-meta.231	96.63	3.37	d__Bacteria	p__Firmicutes	c__Bacilli	o__RFN20	f__CAG-449	g__UBA3210	s__
BMXFM04-meta.233	93.26	4.09	d__Bacteria	p__Firmicutes	c__Bacilli	o__RFN20	f__CAG-288	g__HGM10890	s__HGM10890 sp900769965
BMXFM04-meta.241	92.05	2.4	d__Bacteria	p__Firmicutes_A	c__Clostridia	o__Lachnospirales	f__Lachnospiraceae	g__RGIG3002	s__
BMXFM04-meta.247	91.51	0.13	d__Bacteria	p__Bacteroidota	c__Bacteroidia	o__Bacteroidales	f__Muribaculaceae	g__CAG-873	s__CAG-873 sp017889945
BMXFM04-meta.254	98.66	4.7	d__Bacteria	p__Firmicutes_A	c__Clostridia	o__Oscillospirales	f__Oscillospiraceae	g__Faecousia	s__
BMXFM04-meta.284	94.68	0.35	d__Bacteria	p__Firmicutes_A	c__Clostridia	o__Peptostreptococcales	f__Anaerovoracaceae	g__RGIG446	s__
BMXFM04-meta.288	95.79	4.47	d__Bacteria	p__Bacteroidota	c__Bacteroidia	o__Bacteroidales	f__Muribaculaceae	g__UBA7173	s__
BMXFM04-meta.301	91.91	2.15	d__Bacteria	p__Firmicutes_A	c__Clostridia	o__Christensenellales	f__Borkfalkiaceae	g__UBA7597	s__
BMXFM04-meta.304	97.42	2.62	d__Bacteria	p__Firmicutes_A	c__Clostridia	o__Lachnospirales	f__Lachnospiraceae	g__Roseburia	s__
BMXFM04-meta.305	96.43	0.17	d__Bacteria	p__Bacteroidota	c__Bacteroidia	o__Bacteroidales	f__UBA932	g__Cryptobacteroides	s__Cryptobacteroides sp004552115
BMXFM04-meta.334	94.35	2.62	d__Bacteria	p__Firmicutes_A	c__Clostridia	o__Christensenellales	f__Borkfalkiaceae	g__	s__
BMXFM04-meta.348	94.44	0.2	d__Bacteria	p__Firmicutes_A	c__Clostridia	o__Lachnospirales	f__Lachnospiraceae	g__Agathobacter	s__
BMXFM04-meta.355	93.17	2.07	d__Bacteria	p__Proteobacteria	c__Gammaproteobacteria	o__Burkholderiales	f__Burkholderiaceae	g__Sutterella	s__Sutterella sp900754475
BMXFM04-meta.364	95.53	0	d__Bacteria	p__Firmicutes_A	c__Clostridia	o__Oscillospirales	f__Acutalibacteraceae	g__Eubacterium_R	s__
BMXFM04-meta.387	93.51	3.69	d__Bacteria	p__Firmicutes_A	c__Clostridia	o__Lachnospirales	f__Lachnospiraceae	g__Coprococcus_A	s__
BMXFM04-meta.401	95.97	0	d__Bacteria	p__Firmicutes_A	c__Clostridia	o__Lachnospirales	f__Lachnospiraceae	g__Frisingicoccus	s__Frisingicoccus sp016298055
BMXFM04-meta.402	97.1	3.14	d__Bacteria	p__Firmicutes_A	c__Clostridia	o__Lachnospirales	f__Lachnospiraceae	g__Acetatifactor	s__Acetatifactor intestinalis
BMXFM04-meta.410	99.44	1.12	d__Bacteria	p__Firmicutes	c__Bacilli	o__RFN20	f__CAG-449	g__UBA3210	s__
BMXFM06-meta.46	98.31	3.37	d__Bacteria	p__Firmicutes	c__Bacilli	o__RFN20	f__CAG-288	g__HGM10890	s__HGM10890 sp900769965
BMXFM06-meta.73	90.21	1.79	d__Bacteria	p__Firmicutes_A	c__Clostridia	o__Oscillospirales	f__Acutalibacteraceae	g__UBA737	s__
BMXFM06-meta.75	97.55	0	d__Bacteria	p__Spirochaetota	c__Spirochaetia	o__Treponematales	f__Treponemataceae	g__Treponema_D	s__Treponema_D berlinense
BMXFM06-meta.80	90.32	0	d__Bacteria	p__Proteobacteria	c__Alphaproteobacteria	o__RF32	f__CAG-239	g__RUG410	s__RUG410 sp017635595
BMXFM06-meta.98	93.99	0.97	d__Bacteria	p__Firmicutes_A	c__Clostridia	o__Oscillospirales	f__CAG-272	g__RGIG3925	s__
BMXFM06-meta.108	95	0.79	d__Bacteria	p__Bacteroidota	c__Bacteroidia	o__Bacteroidales	f__Bacteroidaceae	g__Prevotella	s__Prevotella sp004557285
BMXFM06-meta.117	91.67	1.14	d__Bacteria	p__Proteobacteria	c__Alphaproteobacteria	o__RF32	f__CAG-239	g__Scatocola	s__
BMXFM06-meta.122	92.38	2.35	d__Bacteria	p__Bacteroidota	c__Bacteroidia	o__Bacteroidales	f__Bacteroidaceae	g__Prevotella	s__Prevotella sp000434975
BMXFM06-meta.147	97.57	4.58	d__Bacteria	p__Proteobacteria	c__Alphaproteobacteria	o__RF32	f__CAG-239	g__Scatocola	s__
BMXFM06-meta.183	96.64	0.67	d__Bacteria	p__Firmicutes_A	c__Clostridia	o__Lachnospirales	f__Lachnospiraceae	g__SIG291	s__
BMXFM06-meta.188	93.85	2.07	d__Bacteria	p__Bacteroidota	c__Bacteroidia	o__Bacteroidales	f__Bacteroidaceae	g__Prevotella	s__Prevotella sp018385335
BMXFM06-meta.216	91.33	3.85	d__Bacteria	p__Spirochaetota	c__Spirochaetia	o__Treponematales	f__Treponemataceae	g__Treponema_D	s__Treponema_D sp900769975
BMXFM06-meta.223	92.3	0	d__Bacteria	p__Actinobacteriota	c__Coriobacteriia	o__Coriobacteriales	f__Atopobiaceae	g__Parafannyhessea	s__Parafannyhessea sp003862195
BMXFM06-meta.228	93.54	3.58	d__Bacteria	p__Firmicutes_A	c__Clostridia	o__Oscillospirales	f__Ruminococcaceae	g__HUN007	s__HUN007 sp016296165
BMXFM06-meta.230	98.92	0	d__Bacteria	p__Proteobacteria	c__Alphaproteobacteria	o__RF32	f__CAG-239	g__51-20	s__
BMXFM06-meta.241	91.1	2.38	d__Bacteria	p__Bacteroidota	c__Bacteroidia	o__Bacteroidales	f__UBA932	g__Cryptobacteroides	s__
BMXFM06-meta.249	97.76	2.9	d__Bacteria	p__Firmicutes_A	c__Clostridia	o__Lachnospirales	f__Lachnospiraceae	g__RGIG4057	s__
BMXFM06-meta.251	93.55	1.25	d__Bacteria	p__Proteobacteria	c__Alphaproteobacteria	o__RF32	f__CAG-239	g__	s__
BMXFM06-meta.318	92.62	1.43	d__Bacteria	p__Bacteroidota	c__Bacteroidia	o__Bacteroidales	f__UBA932	g__Coprenecus	s__
BMXFM06-meta.320	91.28	1.85	d__Bacteria	p__Bacteroidota	c__Bacteroidia	o__Bacteroidales	f__Bacteroidaceae	g__Prevotella	s__Prevotella sp002251245
BMXFM06-meta.329	91.94	0.4	d__Bacteria	p__Firmicutes_A	c__Clostridia	o__Christensenellales	f__Borkfalkiaceae	g__Scatosoma	s__
BMXFM06-meta.331	97.2	2.1	d__Bacteria	p__Spirochaetota	c__Spirochaetia	o__Treponematales	f__Treponemataceae	g__Treponema_D	s__Treponema_D sp016293645
BMXFM06-meta.359	90.57	1.6	d__Bacteria	p__Bacteroidota	c__Bacteroidia	o__Bacteroidales	f__Bacteroidaceae	g__Prevotella	s__
BMXFM06-meta.386	92.86	0.79	d__Bacteria	p__Firmicutes	c__Bacilli	o__Erysipelotrichales	f__Erysipelotrichaceae	g__UBA636	s__UBA636 sp002299675
BMXFM08-meta.1	93.24	0	d__Bacteria	p__Verrucomicrobiota	c__Verrucomicrobiae	o__Opitutales	f__UBA953	g__Spyradosoma	s__Spyradosoma sp004558035
BMXFM08-meta.10	93.95	0	d__Bacteria	p__Firmicutes_A	c__Clostridia	o__Christensenellales	f__Borkfalkiaceae	g__UBA4675	s__UBA4675 sp905212395
BMXFM08-meta.44	94.83	2.14	d__Bacteria	p__Firmicutes_A	c__Clostridia	o__Lachnospirales	f__Lachnospiraceae	g__UBA1712	s__UBA1712 sp018056665
BMXFM08-meta.49	97.19	2.25	d__Bacteria	p__Firmicutes	c__Bacilli	o__RFN20	f__CAG-449	g__UBA3210	s__
BMXFM08-meta.53	97.99	2.35	d__Bacteria	p__Firmicutes_A	c__Clostridia	o__Oscillospirales	f__Acutalibacteraceae	g__Fimenecus	s__
BMXFM08-meta.55	93.74	2.68	d__Bacteria	p__Firmicutes_A	c__Clostridia	o__Lachnospirales	f__Lachnospiraceae	g__CAG-127	s__
BMXFM08-meta.88	90.21	1.4	d__Bacteria	p__Spirochaetota	c__Spirochaetia	o__Treponematales	f__Treponemataceae	g__Treponema_D	s__Treponema_D sp016294035
BMXFM08-meta.98	96.37	0.81	d__Archaea	p__Thermoplasmatota	c__Thermoplasmata	o__Methanomassiliicoccales	f__Methanomethylophilaceae	g__SIG5	s__SIG5 sp016297775
BMXFM08-meta.102	95.97	3.13	d__Bacteria	p__Firmicutes_A	c__Clostridia	o__Oscillospirales	f__Ruminococcaceae	g__Ruminiclostridium_E	s__
BMXFM08-meta.109	94.78	2.98	d__Bacteria	p__Firmicutes	c__Bacilli	o__Lactobacillales	f__Lactobacillaceae	g__Lactobacillus	s__Lactobacillus amylovorus
BMXFM08-meta.114	94.62	0.06	d__Bacteria	p__Proteobacteria	c__Alphaproteobacteria	o__RF32	f__CAG-239	g__MGBC133411	s__
BMXFM08-meta.115	93.01	3.1	d__Bacteria	p__Firmicutes_A	c__Clostridia	o__Christensenellales	f__Borkfalkiaceae	g__Coproplasma	s__
BMXFM08-meta.121	92.87	0	d__Bacteria	p__Firmicutes_A	c__Clostridia	o__Lachnospirales	f__Lachnospiraceae	g__Butyrivibrio_A	s__Butyrivibrio_A sp900768755
BMXFM08-meta.123	90.87	3.64	d__Bacteria	p__Firmicutes	c__Bacilli	o__Haloplasmatales_A	f__Turicibacteraceae	g__Turicibacter	s__Turicibacter sp001543345
BMXFM08-meta.142	94.62	1.08	d__Bacteria	p__Proteobacteria	c__Alphaproteobacteria	o__RF32	f__CAG-239	g__Scatocola	s__
BMXFM08-meta.162	96.93	3.05	d__Bacteria	p__Firmicutes_A	c__Clostridia	o__Lachnospirales	f__Lachnospiraceae	g__CAG-510	s__
BMXFM08-meta.174	95.7	3.59	d__Bacteria	p__Firmicutes	c__Bacilli	o__Lactobacillales	f__Lactobacillaceae	g__Lactobacillus	s__Lactobacillus equicursoris
BMXFM08-meta.182	93.58	3.77	d__Bacteria	p__Bacteroidota	c__Bacteroidia	o__Bacteroidales	f__Bacteroidaceae	g__Prevotella	s__Prevotella sp900769055
BMXFM08-meta.204	94.52	3.69	d__Bacteria	p__Bacteroidota	c__Bacteroidia	o__Bacteroidales	f__Bacteroidaceae	g__Bacteroides	s__
BMXFM08-meta.219	93.29	0.13	d__Bacteria	p__Firmicutes	c__Bacilli	o__Lactobacillales	f__Lactobacillaceae	g__Lactobacillus	s__Lactobacillus porci
BMXFM08-meta.222	91.34	1.76	d__Bacteria	p__Firmicutes_A	c__Clostridia	o__Peptostreptococcales	f__Peptostreptococcaceae	g__Romboutsia	s__Romboutsia timonensis
BMXFM08-meta.238	92.66	1.75	d__Bacteria	p__Spirochaetota	c__Spirochaetia	o__Treponematales	f__Treponemataceae	g__Treponema_D	s__
BMXFM08-meta.243	94.02	2.54	d__Bacteria	p__Firmicutes_A	c__Clostridia	o__Oscillospirales	f__CAG-272	g__UBA1740	s__
BMXFM08-meta.252	96.77	0.27	d__Bacteria	p__Bacteroidota	c__Bacteroidia	o__Bacteroidales	f__Paludibacteraceae	g__UBA4363	s__UBA4363 sp017937025
BMXFM08-meta.260	93.81	0.95	d__Bacteria	p__Bacteroidota	c__Bacteroidia	o__Bacteroidales	f__UBA932	g__Cryptobacteroides	s__Cryptobacteroides sp016295455
BMXFM08-meta.264	92.21	1.18	d__Bacteria	p__Bacteroidota	c__Bacteroidia	o__Bacteroidales	f__Bacteroidaceae	g__UBA4372	s__
BMXFM08-meta.266	95.63	3.58	d__Bacteria	p__Firmicutes_A	c__Clostridia	o__UBA1381	f__UBA1381	g__UBA1738	s__
BMXFM08-meta.288	94.01	3.59	d__Bacteria	p__Firmicutes_C	c__Negativicutes	o__Acidaminococcales	f__Acidaminococcaceae	g__Phascolarctobacterium_A	s__Phascolarctobacterium_A sp016302525
BMXFM08-meta.298	96.2	0.4	d__Bacteria	p__Firmicutes_A	c__Clostridia	o__Oscillospirales	f__CAG-272	g__CAG-448	s__
BMXFM08-meta.306	94.56	1.71	d__Bacteria	p__Proteobacteria	c__Alphaproteobacteria	o__RF32	f__CAG-239	g__Scatocola	s__
BMXFM08-meta.343	95.32	1.08	d__Bacteria	p__Proteobacteria	c__Alphaproteobacteria	o__RF32	f__CAG-239	g__CAG-267	s__
BMXFM08-meta.371	97.85	0	d__Bacteria	p__Bacteroidota	c__Bacteroidia	o__Bacteroidales	f__P3	g__Onthomorpha	s__Onthomorpha sp004551865
BMXFM08-meta.376	94.62	1.43	d__Bacteria	p__Proteobacteria	c__Alphaproteobacteria	o__RF32	f__CAG-239	g__Scatacola_A	s__Scatacola_A faecigallinarum
BMXFM08-meta.386	90.32	1.43	d__Bacteria	p__Bacteroidota	c__Bacteroidia	o__Bacteroidales	f__UBA932	g__Cryptobacteroides	s__Cryptobacteroides sp004552965
BMXFM08-meta.390	93.69	4.31	d__Bacteria	p__Firmicutes_A	c__Clostridia	o__Oscillospirales	f__Ruminococcaceae	g__Fimivivens	s__
BMXFM08-meta.412	90.38	1.01	d__Bacteria	p__Firmicutes_A	c__Clostridia	o__Oscillospirales	f__QAKW01	g__QAKW01	s__
BMXFM08-meta.414	91.63	3.76	d__Bacteria	p__Bacteroidota	c__Bacteroidia	o__Bacteroidales	f__Bacteroidaceae	g__Bacteroides	s__
BMXFM08-meta.417	91.96	0	d__Bacteria	p__Spirochaetota	c__Spirochaetia	o__Treponematales	f__Treponemataceae	g__Treponema_D	s__Treponema_D sp900770075
BMXFM08-meta.420	95.7	4.36	d__Bacteria	p__Firmicutes_A	c__Clostridia	o__Oscillospirales	f__Ruminococcaceae	g__CAG-115	s__
BMXFM08-meta.422	90.91	0.7	d__Bacteria	p__Spirochaetota	c__Spirochaetia	o__Treponematales	f__Treponemataceae	g__Treponema_D	s__Treponema_D sp016296655
BMXFM08-meta.437	96.2	4.62	d__Bacteria	p__Bacteroidota	c__Bacteroidia	o__Bacteroidales	f__Tannerellaceae	g__Parabacteroides	s__Parabacteroides sp900770835
BMXFM08-meta.441	92.62	0.67	d__Bacteria	p__Firmicutes_A	c__Clostridia	o__Oscillospirales	f__CAG-272	g__Firm-07	s__
BMXFM08-meta.470	93.25	1.67	d__Bacteria	p__Bacteroidota	c__Bacteroidia	o__Bacteroidales	f__Bacteroidaceae	g__UBA4372	s__UBA4372 sp900766785
BMXFM08-meta.502	91.01	2.17	d__Bacteria	p__Firmicutes_A	c__Clostridia	o__Lachnospirales	f__Lachnospiraceae	g__Acetatifactor	s__
BMXFM08-meta.506	94.62	1.94	d__Bacteria	p__Bacteroidota	c__Bacteroidia	o__Bacteroidales	f__F082	g__Limimorpha	s__Limimorpha sp900769945
BMXMF02-meta.9	95.97	1.34	d__Bacteria	p__Firmicutes_A	c__Clostridia	o__Oscillospirales	f__Oscillospiraceae	g__Avoscillospira_A	s__
BMXMF02-meta.15	92.51	0.48	d__Bacteria	p__Firmicutes_A	c__Clostridia	o__Lachnospirales	f__Lachnospiraceae	g__Agathobacter	s__Agathobacter sp900543445
BMXMF02-meta.24	94.52	1.56	d__Bacteria	p__Bacteroidota	c__Bacteroidia	o__Bacteroidales	f__Tannerellaceae	g__Parabacteroides	s__Parabacteroides sp004562445
BMXMF02-meta.29	94.69	0.34	d__Bacteria	p__Firmicutes_A	c__Clostridia	o__Oscillospirales	f__Ruminococcaceae	g__Faecalibacterium	s__Faecalibacterium prausnitzii_G
BMXMF02-meta.43	95.91	1.89	d__Bacteria	p__Bacteroidota	c__Bacteroidia	o__Bacteroidales	f__Bacteroidaceae	g__Bacteroides	s__Bacteroides uniformis
BMXMF02-meta.44	94.91	1.95	d__Bacteria	p__Firmicutes_A	c__Clostridia	o__Lachnospirales	f__Lachnospiraceae	g__Bariatricus	s__Bariatricus sp004560705
BMXMF02-meta.45	93.99	1.09	d__Bacteria	p__Firmicutes	c__Bacilli	o__Lactobacillales	f__Lactobacillaceae	g__Limosilactobacillus	s__Limosilactobacillus reuteri
BMXMF02-meta.47	95.91	2.73	d__Bacteria	p__Firmicutes_A	c__Clostridia	o__Lachnospirales	f__Lachnospiraceae	g__Dorea_A	s__
BMXMF02-meta.49	99.19	1.81	d__Bacteria	p__Actinobacteriota	c__Coriobacteriia	o__Coriobacteriales	f__Coriobacteriaceae	g__Collinsella	s__Collinsella sp002391315
BMXMF02-meta.51	96.48	0.67	d__Bacteria	p__Firmicutes_A	c__Clostridia	o__Oscillospirales	f__Oscillospiraceae	g__HGM13010	s__
BMXMF02-meta.56	95.95	0	d__Bacteria	p__Bacteroidota	c__Bacteroidia	o__Bacteroidales	f__UBA932	g__Cryptobacteroides	s__Cryptobacteroides sp000434935
BMXMF02-meta.64	93.35	0.63	d__Bacteria	p__Firmicutes_A	c__Clostridia	o__Lachnospirales	f__Lachnospiraceae	g__Copromonas	s__Copromonas sp900066785
BMXMF02-meta.68	93.99	0.63	d__Bacteria	p__Firmicutes_A	c__Clostridia	o__Lachnospirales	f__Lachnospiraceae	g__UBA11957	s__
BMXMF02-meta.71	94.47	0	d__Bacteria	p__Firmicutes	c__Bacilli	o__Erysipelotrichales	f__Erysipelotrichaceae	g__Holdemanella	s__Holdemanella porci
BMXMF02-meta.107	97.1	1.35	d__Bacteria	p__Firmicutes_A	c__Clostridia	o__Lachnospirales	f__Lachnospiraceae	g__Acetatifactor	s__Acetatifactor intestinalis
BMXMF02-meta.112	90.07	0	d__Bacteria	p__Firmicutes	c__Bacilli	o__RFN20	f__CAG-288	g__Enterosoma	s__
BMXMF02-meta.123	90.22	0	d__Bacteria	p__Firmicutes	c__Bacilli	o__RFN20	f__CAG-288	g__HGM10890	s__HGM10890 sp900769965
BMXMF02-meta.128	94.62	0.63	d__Bacteria	p__Firmicutes_A	c__Clostridia	o__Lachnospirales	f__Lachnospiraceae	g__UBA3402	s__UBA3402 sp003478355
BMXMF02-meta.142	90.78	1.7	d__Bacteria	p__Firmicutes_A	c__Clostridia	o__Oscillospirales	f__Ruminococcaceae	g__	s__
BMXMF02-meta.144	93.29	2.91	d__Bacteria	p__Firmicutes_A	c__Clostridia	o__Lachnospirales	f__Anaerotignaceae	g__Metalachnospira	s__
BMXMF02-meta.149	95.3	0.67	d__Bacteria	p__Firmicutes_A	c__Clostridia	o__Oscillospirales	f__Ruminococcaceae	g__Merdivicinus	s__Merdivicinus sp900555435
BMXMF02-meta.152	94.16	1.92	d__Bacteria	p__Bacteroidota	c__Bacteroidia	o__Bacteroidales	f__Tannerellaceae	g__Parabacteroides	s__Parabacteroides faecavium
BMXMF02-meta.154	94.99	0.67	d__Bacteria	p__Firmicutes_A	c__Clostridia	o__Lachnospirales	f__Lachnospiraceae	g__Lachnospira	s__Lachnospira sp900772425
BMXMF02-meta.171	98.78	0	d__Bacteria	p__Chlamydiota	c__Chlamydiia	o__Chlamydiales	f__Chlamydiaceae	g__Chlamydia	s__Chlamydia suis
BMXMF02-meta.175	98.2	0.6	d__Bacteria	p__Firmicutes_C	c__Negativicutes	o__Acidaminococcales	f__Acidaminococcaceae	g__Phascolarctobacterium_A	s__Phascolarctobacterium_A succinatutens
BMXMF02-meta.177	92.51	0.66	d__Bacteria	p__Bacteroidota	c__Bacteroidia	o__Bacteroidales	f__UBA932	g__Cryptobacteroides	s__Cryptobacteroides sp900546925
BMXMF02-meta.178	95.51	0	d__Bacteria	p__Firmicutes	c__Bacilli	o__RFN20	f__CAG-826	g__Onthovivens	s__Onthovivens sp900540365
BMXMF02-meta.193	91.28	1.34	d__Bacteria	p__Firmicutes_A	c__Clostridia	o__Oscillospirales	f__Butyricicoccaceae	g__Butyricicoccus	s__
BMXMF02-meta.199	98.39	2.42	d__Archaea	p__Thermoplasmatota	c__Thermoplasmata	o__Methanomassiliicoccales	f__Methanomethylophilaceae	g__Methanomethylophilus	s__Methanomethylophilus alvus
BMXMF02-meta.201	91.37	3.12	d__Bacteria	p__Firmicutes_A	c__Clostridia	o__Oscillospirales	f__Ruminococcaceae	g__Ruthenibacterium	s__Ruthenibacterium lactatiformans
BMXMF02-meta.202	93.69	0	d__Bacteria	p__Firmicutes_A	c__Clostridia	o__Oscillospirales	f__Acutalibacteraceae	g__Eubacterium_R	s__
BMXMF02-meta.209	97.34	0.97	d__Bacteria	p__Firmicutes_A	c__Clostridia	o__Lachnospirales	f__Lachnospiraceae	g__Agathobacter	s__Agathobacter sp905209075
BMXMF02-meta.236	94.71	0.6	d__Bacteria	p__Bacteroidota	c__Bacteroidia	o__Bacteroidales	f__Rikenellaceae	g__Alistipes	s__Alistipes senegalensis
BMXMF02-meta.238	99.33	4.92	d__Bacteria	p__Firmicutes_A	c__Clostridia	o__Oscillospirales	f__Oscillospiraceae	g__Dysosmobacter	s__Dysosmobacter sp900544615
BMXMF02-meta.253	91.56	0.85	d__Bacteria	p__Firmicutes_A	c__Clostridia	o__Oscillospirales	f__	g__	s__
BMXMF05-meta.22	96.95	0.67	d__Bacteria	p__Firmicutes_A	c__Clostridia	o__Oscillospirales	f__Ruminococcaceae	g__Ruminococcus	s__Ruminococcus sp016295545
BMXMF05-meta.28	95.14	0.36	d__Bacteria	p__Firmicutes_A	c__Clostridia	o__Lachnospirales	f__Lachnospiraceae	g__AM51-8	s__
BMXMF05-meta.40	93.57	1.75	d__Bacteria	p__Bacteroidota	c__Bacteroidia	o__Bacteroidales	f__UBA932	g__Coprenecus	s__
BMXMF05-meta.52	96.22	4.89	d__Bacteria	p__Firmicutes_A	c__Clostridia	o__Lachnospirales	f__Lachnospiraceae	g__Acetatifactor	s__
BMXMF05-meta.57	91.72	1.34	d__Bacteria	p__Firmicutes_A	c__Clostridia	o__Monoglobales	f__Monoglobaceae	g__SIG454	s__SIG454 sp016303265
BMXMF05-meta.65	94.41	0.7	d__Bacteria	p__Spirochaetota	c__Spirochaetia	o__Treponematales	f__Treponemataceae	g__Treponema_D	s__Treponema_D sp016293005
BMXMF05-meta.70	91.7	2.24	d__Bacteria	p__Firmicutes_A	c__Clostridia	o__Lachnospirales	f__Anaerotignaceae	g__Metalachnospira	s__
BMXMF05-meta.72	90.09	1.77	d__Bacteria	p__Bacteroidota	c__Bacteroidia	o__Bacteroidales	f__Bacteroidaceae	g__Phocaeicola	s__Phocaeicola plebeius_A
BMXMF05-meta.80	91.2	1.12	d__Bacteria	p__Elusimicrobiota	c__Elusimicrobia	o__Elusimicrobiales	f__Elusimicrobiaceae	g__UBA1436	s__
BMXMF05-meta.83	95.05	0	d__Bacteria	p__Firmicutes	c__Bacilli	o__Lactobacillales	f__Lactobacillaceae	g__Lactobacillus	s__Lactobacillus equicursoris
BMXMF05-meta.92	94.83	1.8	d__Bacteria	p__Deferribacterota	c__Deferribacteres	o__Deferribacterales	f__Mucispirillaceae	g__Mucispirillum	s__
BMXMF05-meta.94	90.44	3.11	d__Bacteria	p__Bacteroidota	c__Bacteroidia	o__Bacteroidales	f__Muribaculaceae	g__Avimuribaculum	s__
BMXMF05-meta.95	96.42	0.38	d__Bacteria	p__Bacteroidota	c__Bacteroidia	o__Bacteroidales	f__Muribaculaceae	g__Limisoma	s__Limisoma sp004561555
BMXMF05-meta.98	92.32	0	d__Bacteria	p__Firmicutes	c__Bacilli	o__Lactobacillales	f__Lactobacillaceae	g__Lactobacillus	s__Lactobacillus porci
BMXMF05-meta.104	95.56	0.28	d__Bacteria	p__Bacteroidota	c__Bacteroidia	o__Bacteroidales	f__Bacteroidaceae	g__Prevotella	s__Prevotella sp002251295
BMXMF05-meta.108	97.32	2.57	d__Bacteria	p__Firmicutes_A	c__Clostridia	o__Oscillospirales	f__Butyricicoccaceae	g__Butyricicoccus	s__Butyricicoccus sp004552245
BMXMF05-meta.124	94.49	1.15	d__Bacteria	p__Proteobacteria	c__Gammaproteobacteria	o__Enterobacterales	f__Enterobacteriaceae	g__Escherichia	s__Escherichia coli
BMXMF05-meta.130	92.21	1.79	d__Bacteria	p__Firmicutes_A	c__Clostridia	o__Oscillospirales	f__Acutalibacteraceae	g__DTU089	s__
BMXMF05-meta.160	96.46	3.33	d__Bacteria	p__Firmicutes	c__Bacilli	o__Erysipelotrichales	f__Erysipelotrichaceae	g__UBA636	s__UBA636 sp002299675
BMXMF05-meta.161	91.5	3.81	d__Bacteria	p__Firmicutes	c__Bacilli	o__Erysipelotrichales	f__Erysipelotrichaceae	g__UBA636	s__
BMXMF05-meta.185	98.66	1.01	d__Bacteria	p__Firmicutes_A	c__Clostridia	o__Lachnospirales	f__Lachnospiraceae	g__Coprococcus_A	s__Coprococcus_A catus
BMXMF05-meta.191	90.64	0.67	d__Bacteria	p__Firmicutes_A	c__Clostridia	o__Oscillospirales	f__Ruminococcaceae	g__Ruminococcus_F	s__Ruminococcus_F sp004558835
BMXMF05-meta.195	91.84	1.42	d__Bacteria	p__Firmicutes_A	c__Clostridia	o__Peptostreptococcales	f__Anaerovoracaceae	g__RGIG7444	s__
BMXMF05-meta.199	94.44	1.73	d__Bacteria	p__Firmicutes_A	c__Clostridia	o__Lachnospirales	f__Lachnospiraceae	g__UBA11774	s__UBA11774 sp900556645
BMXMF05-meta.200	96.5	0	d__Bacteria	p__Spirochaetota	c__Spirochaetia	o__Treponematales	f__Treponemataceae	g__Treponema_F	s__Treponema_F excrementipullorum
BMXMF05-meta.214	92.4	2.1	d__Bacteria	p__Firmicutes_A	c__Clostridia	o__Christensenellales	f__CAG-917	g__CAG-349	s__CAG-349 sp003539515
BMXMF05-meta.216	90.83	2.24	d__Bacteria	p__Firmicutes_A	c__Clostridia	o__Oscillospirales	f__Acutalibacteraceae	g__CAG-177	s__CAG-177 sp016295895
BMXMF05-meta.222	91.61	3.08	d__Bacteria	p__Firmicutes_A	c__Clostridia	o__Oscillospirales	f__Oscillospiraceae	g__	s__
BMXMF05-meta.223	93.96	1.57	d__Bacteria	p__Firmicutes_A	c__Clostridia	o__Oscillospirales	f__Oscillospiraceae	g__CAG-170	s__CAG-170 sp003516765
BMXMF05-meta.234	93.09	4.03	d__Bacteria	p__Firmicutes_A	c__Clostridia	o__Oscillospirales	f__Acutalibacteraceae	g__CAG-488	s__
BMXMF05-meta.239	91.94	2.63	d__Bacteria	p__Firmicutes_A	c__Clostridia	o__Christensenellales	f__CAG-74	g__Limiplasma	s__Limiplasma sp016297535
BMXMF05-meta.246	96.98	2.01	d__Bacteria	p__Firmicutes_A	c__Clostridia	o__Oscillospirales	f__Butyricicoccaceae	g__Butyricicoccus_A	s__Butyricicoccus_A sp004555915
BMXMF05-meta.256	93.31	1.78	d__Bacteria	p__Firmicutes_A	c__Clostridia	o__Lachnospirales	f__Lachnospiraceae	g__Blautia	s__
BMXMF05-meta.257	91.13	0	d__Bacteria	p__Firmicutes_A	c__Clostridia	o__Peptostreptococcales	f__Anaerovoracaceae	g__	s__
BMXMF05-meta.261	92.06	2	d__Bacteria	p__Firmicutes	c__Bacilli	o__Acholeplasmatales	f__Anaeroplasmataceae	g__Anaeroplasma	s__
BMXMF05-meta.263	94.67	1.52	d__Bacteria	p__Firmicutes	c__Bacilli	o__RF39	f__UBA660	g__JAEDMO01	s__JAEDMO01 sp016302935
BMXMF05-meta.265	94.49	3.05	d__Bacteria	p__Firmicutes_A	c__Clostridia	o__Christensenellales	f__CAG-74	g__SFMI01	s__SFMI01 sp004556155
BMXMF05-meta.268	95.91	2.53	d__Bacteria	p__Firmicutes_A	c__Clostridia	o__Lachnospirales	f__Lachnospiraceae	g__Dorea_A	s__Dorea_A sp016295505
BMXMF05-meta.273	94.31	1.67	d__Bacteria	p__Bacteroidota	c__Bacteroidia	o__Bacteroidales	f__Bacteroidaceae	g__Prevotella	s__Prevotella sp002251365
BMXMF05-meta.275	91.51	0.48	d__Bacteria	p__Bacteroidota	c__Bacteroidia	o__Bacteroidales	f__UBA932	g__Egerieousia	s__Egerieousia sp004561775
BMXMF05-meta.283	93.33	0.48	d__Bacteria	p__Bacteroidota	c__Bacteroidia	o__Bacteroidales	f__UBA932	g__Cryptobacteroides	s__Cryptobacteroides sp900546925
BMXMF05-meta.294	93.55	0.18	d__Bacteria	p__Bacteroidota	c__Bacteroidia	o__Bacteroidales	f__P3	g__Onthomorpha	s__Onthomorpha sp004551865
BMXMF05-meta.298	92.95	0.67	d__Bacteria	p__Firmicutes_A	c__Clostridia	o__Lachnospirales	f__Lachnospiraceae	g__CAG-303	s__
BMXMF05-meta.306	90.12	1.66	d__Bacteria	p__Firmicutes_A	c__Clostridia	o__Christensenellales	f__DTU072	g__CAG-1782	s__
BMXMF05-meta.308	90	3.33	d__Bacteria	p__Firmicutes_A	c__Clostridia	o__Lachnospirales	f__Lachnospiraceae	g__CAG-510	s__
BMXMF05-meta.321	91.38	4.08	d__Bacteria	p__Firmicutes_A	c__Clostridia	o__Christensenellales	f__CAG-917	g__CAG-917	s__
BMXMF05-meta.331	92.46	1.43	d__Bacteria	p__Bacteroidota	c__Bacteroidia	o__Bacteroidales	f__UBA932	g__Cryptobacteroides	s__
BMXMF05-meta.332	97.99	2.68	d__Bacteria	p__Firmicutes_A	c__Clostridia	o__Oscillospirales	f__Oscillospiraceae	g__UBA2658	s__UBA2658 sp018385135
BMXMF05-meta.341	95	0.67	d__Bacteria	p__Firmicutes_A	c__Clostridia	o__Christensenellales	f__CAG-138	g__CAG-1024	s__CAG-1024 sp004554165
BMXMF05-meta.342	100	2.38	d__Bacteria	p__Firmicutes	c__Bacilli	o__Erysipelotrichales	f__Erysipelotrichaceae	g__	s__
BMXMF05-meta.353	94.11	0.67	d__Bacteria	p__Spirochaetota	c__Spirochaetia	o__Treponematales	f__Treponemataceae	g__Treponema_F	s__Treponema_F sp016294105
BMXMF05-meta.358	90.92	0	d__Bacteria	p__Firmicutes_A	c__Clostridia	o__Oscillospirales	f__Acutalibacteraceae	g__RUG806	s__RUG806 sp016297645
BMXMF05-meta.361	94.33	0.99	d__Bacteria	p__Firmicutes_A	c__Clostridia	o__Peptostreptococcales	f__Anaerovoracaceae	g__Fimisoma	s__Fimisoma sp002320005
BMXMF05-meta.369	95.15	1.05	d__Bacteria	p__Firmicutes_A	c__Clostridia	o__Oscillospirales	f__UBA644	g__UBA644	s__UBA644 sp002299265
BMXMF05-meta.375	95.27	2.95	d__Bacteria	p__Firmicutes_A	c__Clostridia	o__Oscillospirales	f__Ruminococcaceae	g__Faecalibacterium	s__Faecalibacterium sp003449675
BMXMF05-meta.384	93.36	1.28	d__Bacteria	p__Spirochaetota	c__Spirochaetia	o__Treponematales	f__Treponemataceae	g__Treponema_D	s__Treponema_D sp900769985
BMXMF05-meta.387	94.06	0	d__Bacteria	p__Spirochaetota	c__Spirochaetia	o__Treponematales	f__Treponemataceae	g__Treponema_D	s__Treponema_D berlinense
BMXMF05-meta.394	92.44	0.56	d__Bacteria	p__Bacteroidota	c__Bacteroidia	o__Bacteroidales	f__Bacteroidaceae	g__Alloprevotella	s__Alloprevotella sp004552865
BMXMF05-meta.396	94.74	2.01	d__Bacteria	p__Firmicutes_A	c__Clostridia	o__Oscillospirales	f__Ruminococcaceae	g__UBA3818	s__UBA3818 sp002369315
BMXMF05-meta.401	95.71	3.36	d__Bacteria	p__Firmicutes_A	c__Clostridia	o__Oscillospirales	f__Acutalibacteraceae	g__CAG-177	s__CAG-177 sp016297555
BMXMF05-meta.406	92.62	2.47	d__Bacteria	p__Firmicutes_A	c__Clostridia	o__Oscillospirales	f__Acutalibacteraceae	g__Eubacterium_R	s__
BMXMF05-meta.413	93.82	3.18	d__Bacteria	p__Firmicutes	c__Bacilli	o__Lactobacillales	f__Streptococcaceae	g__Streptococcus	s__Streptococcus alactolyticus
BMXMF05-meta.414	91.03	0.16	d__Bacteria	p__Bacteroidota	c__Bacteroidia	o__Bacteroidales	f__UBA932	g__Cryptobacteroides	s__Cryptobacteroides sp004556005
BMXMF05-meta.419	91.61	2.74	d__Bacteria	p__Firmicutes_A	c__Clostridia	o__Oscillospirales	f__Ruminococcaceae	g__CAG-115	s__
BMXMF07-meta.14	94.11	1.13	d__Bacteria	p__Firmicutes_A	c__Clostridia	o__Lachnospirales	f__Lachnospiraceae	g__Agathobacter	s__
BMXMF07-meta.20	95.44	3	d__Bacteria	p__Elusimicrobiota	c__Elusimicrobia	o__Elusimicrobiales	f__Elusimicrobiaceae	g__Avelusimicrobium	s__
BMXMF07-meta.26	90.6	0.34	d__Bacteria	p__Firmicutes_A	c__Clostridia	o__Lachnospirales	f__Lachnospiraceae	g__Lachnospira	s__
BMXMF07-meta.75	95.97	0.34	d__Bacteria	p__Firmicutes_A	c__Clostridia	o__Oscillospirales	f__Acutalibacteraceae	g__Fimenecus	s__
BMXMF07-meta.91	90.32	3.69	d__Bacteria	p__Firmicutes_A	c__Clostridia	o__Oscillospirales	f__Ruminococcaceae	g__UMGS363	s__
BMXMF07-meta.95	94.92	0.48	d__Bacteria	p__Firmicutes	c__Bacilli	o__Erysipelotrichales	f__Erysipelotrichaceae	g__UBA636	s__UBA636 sp002299675
BMXMF07-meta.99	98.28	4.39	d__Bacteria	p__Cyanobacteria	c__Vampirovibrionia	o__Gastranaerophilales	f__Gastranaerophilaceae	g__RUG841	s__RUG841 sp900772035
BMXMF07-meta.129	94.67	1.33	d__Bacteria	p__Firmicutes	c__Bacilli	o__Acholeplasmatales	f__Anaeroplasmataceae	g__Anaeroplasma	s__Anaeroplasma sp900770055
BMXMF07-meta.135	93.02	1.34	d__Bacteria	p__Firmicutes_A	c__Clostridia	o__Lachnospirales	f__Lachnospiraceae	g__Butyrivibrio_A	s__
BMXMF07-meta.141	94.64	1.82	d__Bacteria	p__Firmicutes_A	c__Clostridia	o__Lachnospirales	f__Lachnospiraceae	g__CAG-510	s__
BMXMF07-meta.146	91.36	0.48	d__Bacteria	p__Bacteroidota	c__Bacteroidia	o__Bacteroidales	f__UBA932	g__Cryptobacteroides	s__
BMXMF07-meta.154	93.79	1.17	d__Bacteria	p__Desulfobacterota_I	c__Desulfovibrionia	o__Desulfovibrionales	f__Desulfovibrionaceae	g__Desulfovibrio	s__Desulfovibrio sp900556755
BMXMF07-meta.198	91.05	0.22	d__Bacteria	p__Firmicutes_A	c__Clostridia	o__Lachnospirales	f__Lachnospiraceae	g__Butyrivibrio_A	s__Butyrivibrio_A sp900768755
BMXMF07-meta.215	96.39	1.34	d__Bacteria	p__Firmicutes_A	c__Clostridia	o__Lachnospirales	f__Lachnospiraceae	g__CAG-127	s__
BMXMF07-meta.226	95.51	1.12	d__Bacteria	p__Firmicutes	c__Bacilli	o__RFN20	f__CAG-288	g__HGM10890	s__HGM10890 sp900769965
BMXMF07-meta.229	91.79	0	d__Bacteria	p__Verrucomicrobiota	c__Verrucomicrobiae	o__Verrucomicrobiales	f__Akkermansiaceae	g__Akkermansia	s__
BMXMF07-meta.231	96.63	1.12	d__Bacteria	p__Elusimicrobiota	c__Elusimicrobia	o__Elusimicrobiales	f__Elusimicrobiaceae	g__UBA1174	s__
BMXMF07-meta.259	91.57	1.21	d__Bacteria	p__Bacteroidota	c__Bacteroidia	o__Bacteroidales	f__Bacteroidaceae	g__Alloprevotella	s__
BMXMF07-meta.272	91.26	0.35	d__Bacteria	p__Spirochaetota	c__Spirochaetia	o__Treponematales	f__Treponemataceae	g__Treponema_D	s__
BMXMF07-meta.277	99.2	4.36	d__Bacteria	p__Firmicutes_A	c__Clostridia	o__Oscillospirales	f__Ruminococcaceae	g__HUN007	s__HUN007 sp016296165
BMXMF07-meta.279	97.32	1.95	d__Bacteria	p__Firmicutes_A	c__Clostridia	o__Lachnospirales	f__Lachnospiraceae	g__MGBC120314	s__
BMXMF07-meta.316	94.63	2.01	d__Bacteria	p__Firmicutes_A	c__Clostridia	o__Lachnospirales	f__Lachnospiraceae	g__Lachnospira	s__
BMXMF07-meta.338	90.04	0.58	d__Bacteria	p__Firmicutes_A	c__Clostridia	o__Lachnospirales	f__Lachnospiraceae	g__CAG-127	s__
BMXMF07-meta.347	93.29	3.36	d__Bacteria	p__Firmicutes_A	c__Clostridia	o__Oscillospirales	f__Ruminococcaceae	g__RGIG8773	s__
BMXMF07-meta.374	96.64	0.67	d__Bacteria	p__Firmicutes_A	c__Clostridia	o__Oscillospirales	f__Ruminococcaceae	g__CAG-115	s__
BMXMF07-meta.401	96.14	3.72	d__Bacteria	p__Firmicutes_A	c__Clostridia	o__Lachnospirales	f__Lachnospiraceae	g__Acetatifactor	s__
BMXMF07-meta.408	90.72	0.47	d__Bacteria	p__Firmicutes_A	c__Clostridia	o__Lachnospirales	f__Lachnospiraceae	g__Eubacterium_F	s__
BMXMF07-meta.411	92.2	1.79	d__Bacteria	p__Bacteroidota	c__Bacteroidia	o__Bacteroidales	f__Paludibacteraceae	g__RF16	s__
BMXMF07-meta.421	93.28	1.08	d__Bacteria	p__Firmicutes_A	c__Clostridia	o__Christensenellales	f__CAG-74	g__SFHK01	s__SFHK01 sp016296675
BMXMF07-meta.422	95.08	1.03	d__Bacteria	p__Bacteroidota	c__Bacteroidia	o__Bacteroidales	f__UBA932	g__Cryptobacteroides	s__Cryptobacteroides sp004552965
BMXMF07-meta.439	95.08	3.7	d__Bacteria	p__Firmicutes_A	c__Clostridia	o__Lachnospirales	f__Lachnospiraceae	g__SIG299	s__
BMXMF07-meta.441	91.4	0.18	d__Bacteria	p__Proteobacteria	c__Alphaproteobacteria	o__RF32	f__CAG-239	g__	s__
BMXMF07-meta.447	99.46	0.27	d__Bacteria	p__Bacteroidota	c__Bacteroidia	o__Bacteroidales	f__Paludibacteraceae	g__UBA4363	s__UBA4363 sp017937025
BMXMF07-meta.448	90.56	1.92	d__Bacteria	p__Bacteroidota	c__Bacteroidia	o__Bacteroidales	f__UBA932	g__Cryptobacteroides	s__
BMXMF07-meta.492	94.29	0.48	d__Bacteria	p__Bacteroidota	c__Bacteroidia	o__Bacteroidales	f__UBA932	g__Cryptobacteroides	s__Cryptobacteroides sp016295455
BMXMF07-meta.494	94.41	4.59	d__Bacteria	p__Firmicutes_C	c__Negativicutes	o__Acidaminococcales	f__Acidaminococcaceae	g__Phascolarctobacterium_A	s__Phascolarctobacterium_A sp016302525
BMXMF07-meta.508	90.6	1.85	d__Bacteria	p__Firmicutes_A	c__Clostridia	o__Oscillospirales	f__Ruminococcaceae	g__Ruminococcus	s__
BMXMF07-meta.516	92.28	1.9	d__Bacteria	p__Firmicutes_A	c__Clostridia	o__Oscillospirales	f__Oscillospiraceae	g__ER4	s__ER4 sp016295615
BMXMF07-meta.555	96.04	2.91	d__Bacteria	p__Firmicutes_A	c__Clostridia	o__Lachnospirales	f__Lachnospiraceae	g__Acetatifactor	s__
BMXMF07-meta.585	95.7	1.08	d__Bacteria	p__Proteobacteria	c__Alphaproteobacteria	o__RF32	f__CAG-239	g__Scatocola	s__
BMXMF10-meta.23	98.66	0	d__Bacteria	p__Firmicutes_A	c__Clostridia	o__Oscillospirales	f__Acutalibacteraceae	g__Limousia	s__
BMXMF10-meta.30	90.71	1.72	d__Bacteria	p__Firmicutes_A	c__Clostridia	o__Lachnospirales	f__Lachnospiraceae	g__NK4A136	s__
BMXMF10-meta.46	97.9	1.4	d__Bacteria	p__Spirochaetota	c__Spirochaetia	o__Treponematales	f__Treponemataceae	g__Treponema_D	s__Treponema_D porcinum
BMXMF10-meta.50	94.63	0.67	d__Bacteria	p__Firmicutes_A	c__Clostridia	o__Lachnospirales	f__Lachnospiraceae	g__Lachnospira	s__
BMXMF10-meta.70	93.25	2.68	d__Bacteria	p__Firmicutes_A	c__Clostridia	o__Lachnospirales	f__Lachnospiraceae	g__SIG299	s__
BMXMF10-meta.93	95.86	2.32	d__Bacteria	p__Firmicutes_A	c__Clostridia	o__Lachnospirales	f__Lachnospiraceae	g__CAG-510	s__
BMXMF10-meta.94	93.24	0.82	d__Bacteria	p__Firmicutes_A	c__Clostridia	o__Lachnospirales	f__Lachnospiraceae	g__Acetatifactor	s__
BMXMF10-meta.95	94.49	0.7	d__Bacteria	p__Firmicutes_C	c__Negativicutes	o__Veillonellales	f__Veillonellaceae	g__	s__
BMXMF10-meta.110	97.65	0	d__Bacteria	p__Firmicutes_A	c__Clostridia	o__Oscillospirales	f__Acutalibacteraceae	g__Eubacterium_R	s__
BMXMF10-meta.111	93.37	3.4	d__Bacteria	p__Firmicutes_A	c__Clostridia	o__Oscillospirales	f__Ruminococcaceae	g__Ruminiclostridium_E	s__
BMXMF10-meta.118	91.64	0.79	d__Bacteria	p__Firmicutes	c__Bacilli	o__Erysipelotrichales	f__Coprobacillaceae	g__	s__
BMXMF10-meta.150	92.95	1.57	d__Bacteria	p__Firmicutes_A	c__Clostridia	o__Lachnospirales	f__Lachnospiraceae	g__Frisingicoccus	s__Frisingicoccus sp016298055
BMXMF10-meta.166	90.69	1.12	d__Bacteria	p__Fusobacteriota	c__Fusobacteriia	o__Fusobacteriales	f__Fusobacteriaceae	g__Fusobacterium_A	s__
BMXMF10-meta.173	95.16	0.11	d__Bacteria	p__Bacteroidota	c__Bacteroidia	o__Bacteroidales	f__P3	g__Onthomorpha	s__Onthomorpha sp004551865
BMXMF10-meta.178	99.33	2.68	d__Bacteria	p__Firmicutes_A	c__Clostridia	o__Lachnospirales	f__Lachnospiraceae	g__Eubacterium_G	s__
BMXMF10-meta.191	90.6	0	d__Bacteria	p__Firmicutes_A	c__Clostridia	o__Oscillospirales	f__Ruminococcaceae	g__CAG-353	s__
BMXMF10-meta.206	92.38	0.95	d__Bacteria	p__Bacteroidota	c__Bacteroidia	o__Bacteroidales	f__UBA932	g__Cryptobacteroides	s__Cryptobacteroides sp016295455
BMXMF10-meta.228	96.03	0.54	d__Bacteria	p__Proteobacteria	c__Gammaproteobacteria	o__Enterobacterales	f__Enterobacteriaceae	g__Escherichia	s__Escherichia coli
BMXMF10-meta.254	90.57	0.63	d__Bacteria	p__Bacteroidota	c__Bacteroidia	o__Bacteroidales	f__Muribaculaceae	g__Sodaliphilus	s__Sodaliphilus sp004559845
BMXMF10-meta.260	96.6	0.38	d__Bacteria	p__Bacteroidota	c__Bacteroidia	o__Bacteroidales	f__Muribaculaceae	g__SFRY01	s__SFRY01 sp004562065
BMXMF10-meta.272	94.09	1.7	d__Bacteria	p__Firmicutes_A	c__Clostridia	o__Oscillospirales	f__Acutalibacteraceae	g__Fimenecus	s__
BMXMF10-meta.302	94.2	3.08	d__Bacteria	p__Firmicutes_A	c__Clostridia	o__Lachnospirales	f__Lachnospiraceae	g__Acetatifactor	s__
BMXMF10-meta.330	90.95	0	d__Bacteria	p__Bacteroidota	c__Bacteroidia	o__Bacteroidales	f__UBA932	g__Cryptobacteroides	s__
BMXMF10-meta.333	96.06	1.68	d__Bacteria	p__Firmicutes_A	c__Clostridia	o__Lachnospirales	f__Lachnospiraceae	g__SIG307	s__
BMXMF10-meta.334	93.69	2.68	d__Bacteria	p__Firmicutes_A	c__Clostridia	o__Oscillospirales	f__Oscillospiraceae	g__RGIG1893	s__
BMXMF10-meta.356	91.51	0	d__Bacteria	p__Bacteroidota	c__Bacteroidia	o__Bacteroidales	f__Muribaculaceae	g__CAG-873	s__CAG-873 sp016302215
BMXMF10-meta.362	93.29	0.67	d__Bacteria	p__Firmicutes_A	c__Clostridia	o__Oscillospirales	f__Ruminococcaceae	g__Ruminiclostridium_E	s__Ruminiclostridium_E sp016302655
BMXMF10-meta.373	93.96	1.68	d__Bacteria	p__Firmicutes_A	c__Clostridia	o__Lachnospirales	f__Lachnospiraceae	g__Butyrivibrio_A	s__
BMXMF10-meta.377	98.88	1.12	d__Bacteria	p__Firmicutes	c__Bacilli	o__RFN20	f__CAG-449	g__UBA3210	s__
BMXMF10-meta.402	98.03	0.74	d__Bacteria	p__Campylobacterota	c__Campylobacteria	o__Campylobacterales	f__Campylobacteraceae	g__Campylobacter	s__Campylobacter sp002139915
BMXMF10-meta.444	95.97	1.34	d__Bacteria	p__Firmicutes_A	c__Clostridia	o__Lachnospirales	f__Lachnospiraceae	g__Butyrivibrio_A	s__
BMXMF10-meta.474	92.44	0.11	d__Bacteria	p__Campylobacterota	c__Campylobacteria	o__Campylobacterales	f__Campylobacteraceae	g__Campylobacter_D	s__Campylobacter_D coli
BMXMF10-meta.479	90.59	0.29	d__Bacteria	p__Proteobacteria	c__Gammaproteobacteria	o__Enterobacterales	f__Succinivibrionaceae	g__Succinivibrio	s__
BMXMH05-meta.3	95	3.41	d__Bacteria	p__Actinobacteriota	c__Actinomycetia	o__Actinomycetales	f__Bifidobacteriaceae	g__Bifidobacterium	s__Bifidobacterium thermophilum
BMXMH07-meta.10	91.99	1.44	d__Bacteria	p__Actinobacteriota	c__Actinomycetia	o__Actinomycetales	f__Bifidobacteriaceae	g__Bifidobacterium	s__Bifidobacterium boum
BMXMH07-meta.11	90.25	1.84	d__Bacteria	p__Firmicutes	c__Bacilli	o__Lactobacillales	f__Lactobacillaceae	g__Lactobacillus	s__Lactobacillus delbrueckii_B
BMXMH07-meta.13	99.28	0	d__Bacteria	p__Firmicutes_C	c__Negativicutes	o__Veillonellales	f__Dialisteraceae	g__Dialister	s__Dialister sp900538805
BMXMM02-meta.50	94.57	0	d__Bacteria	p__Firmicutes	c__Bacilli	o__RFN20	f__CAG-288	g__Enterosoma	s__
BMXMM02-meta.54	91.19	1.68	d__Bacteria	p__Firmicutes_A	c__Clostridia	o__Oscillospirales	f__Acutalibacteraceae	g__Eubacterium_R	s__
BMXMM02-meta.62	90.7	3.9	d__Bacteria	p__Firmicutes_A	c__Clostridia	o__Lachnospirales	f__Lachnospiraceae	g__Bariatricus	s__Bariatricus sp004560705
BMXMM02-meta.73	93.78	1.02	d__Bacteria	p__Firmicutes_A	c__Clostridia	o__Oscillospirales	f__Ruminococcaceae	g__Faecalibacterium	s__Faecalibacterium prausnitzii_E
BMXMM02-meta.86	93.8	1.4	d__Bacteria	p__Firmicutes_A	c__Clostridia	o__Oscillospirales	f__Ruminococcaceae	g__Faecivivens	s__
BMXMM02-meta.91	97.95	3.32	d__Bacteria	p__Firmicutes_A	c__Clostridia	o__Lachnospirales	f__Lachnospiraceae	g__Roseburia	s__Roseburia inulinivorans
BMXMM02-meta.95	93.01	0.67	d__Bacteria	p__Firmicutes_A	c__Clostridia	o__Lachnospirales	f__Lachnospiraceae	g__Lachnospira	s__Lachnospira sp900772425
BMXMM02-meta.104	90.71	1.64	d__Bacteria	p__Firmicutes	c__Bacilli	o__Lactobacillales	f__Lactobacillaceae	g__Limosilactobacillus	s__Limosilactobacillus reuteri
BMXMM02-meta.108	97.58	1.75	d__Bacteria	p__Firmicutes_A	c__Clostridia	o__Lachnospirales	f__Lachnospiraceae	g__Acetatifactor	s__Acetatifactor intestinalis
BMXMM02-meta.117	92.55	1.86	d__Bacteria	p__Proteobacteria	c__Gammaproteobacteria	o__Burkholderiales	f__Burkholderiaceae	g__Sutterella	s__Sutterella sp900754475
BMXMM02-meta.134	98.73	0.21	d__Bacteria	p__Firmicutes_A	c__Clostridia	o__Lachnospirales	f__Lachnospiraceae	g__UBA3402	s__UBA3402 sp003478355
BMXMM02-meta.147	97.99	3.69	d__Bacteria	p__Firmicutes_A	c__Clostridia	o__Oscillospirales	f__Oscillospiraceae	g__Avoscillospira_A	s__
BMXMM02-meta.171	95.41	1.23	d__Bacteria	p__Firmicutes_A	c__Clostridia	o__Lachnospirales	f__Lachnospiraceae	g__Clostridium_Q	s__Clostridium_Q sp016302185
BMXMM02-meta.173	94.38	4.49	d__Bacteria	p__Firmicutes	c__Bacilli	o__RFN20	f__CAG-826	g__Onthovivens	s__Onthovivens sp016302065
BMXMM02-meta.178	94.63	0.48	d__Bacteria	p__Firmicutes_A	c__Clostridia	o__Lachnospirales	f__Lachnospiraceae	g__Agathobacter	s__Agathobacter sp900543445
BMXMM02-meta.182	94.14	2.35	d__Bacteria	p__Firmicutes_A	c__Clostridia	o__Oscillospirales	f__Oscillospiraceae	g__Lawsonibacter	s__Lawsonibacter sp000177015
BMXMM02-meta.185	94.94	0.67	d__Bacteria	p__Firmicutes_A	c__Clostridia	o__Oscillospirales	f__Ruminococcaceae	g__Merdivicinus	s__Merdivicinus sp900555435
BMXMM02-meta.200	92.86	0.48	d__Bacteria	p__Bacteroidota	c__Bacteroidia	o__Bacteroidales	f__UBA932	g__Cryptobacteroides	s__Cryptobacteroides sp900546925
BMXMM02-meta.210	95.26	3.69	d__Bacteria	p__Firmicutes_A	c__Clostridia	o__Lachnospirales	f__Anaerotignaceae	g__Metalachnospira	s__
BMXMM02-meta.211	96.64	0.89	d__Bacteria	p__Firmicutes_A	c__Clostridia	o__Oscillospirales	f__Ruminococcaceae	g__UBA3818	s__UBA3818 sp002369315
BMXMM02-meta.217	94.96	0.88	d__Bacteria	p__Actinobacteriota	c__Coriobacteriia	o__Coriobacteriales	f__Coriobacteriaceae	g__Collinsella	s__Collinsella sp002391315
BMXMM02-meta.227	98.6	0	d__Bacteria	p__Chlamydiota	c__Chlamydiia	o__Chlamydiales	f__Chlamydiaceae	g__Chlamydia	s__Chlamydia suis
BMXMM02-meta.252	97.28	0	d__Bacteria	p__Firmicutes_A	c__Clostridia	o__Oscillospirales	f__	g__	s__
BMXMM02-meta.259	90.94	2.35	d__Bacteria	p__Firmicutes_A	c__Clostridia	o__Oscillospirales	f__Oscillospiraceae	g__Dysosmobacter	s__Dysosmobacter sp900544615
BMXMM02-meta.272	90.72	1.84	d__Bacteria	p__Bacteroidota	c__Bacteroidia	o__Bacteroidales	f__Rikenellaceae	g__Alistipes	s__Alistipes senegalensis
BMXMM05-meta.24	93.29	1.68	d__Bacteria	p__Firmicutes_A	c__Clostridia	o__Lachnospirales	f__Lachnospiraceae	g__KM106-2	s__
BMXMM05-meta.92	93.06	1.49	d__Bacteria	p__Spirochaetota	c__Spirochaetia	o__Treponematales	f__Treponemataceae	g__Treponema_D	s__
BMXMM05-meta.118	92.97	0.65	d__Bacteria	p__Firmicutes	c__Bacilli	o__Lactobacillales	f__Lactobacillaceae	g__Lactobacillus	s__Lactobacillus porci
BMXMM05-meta.132	92.39	3.12	d__Bacteria	p__Firmicutes_A	c__Clostridia	o__Lachnospirales	f__Lachnospiraceae	g__Lachnospira	s__
BMXMM05-meta.133	95.1	2.42	d__Bacteria	p__Spirochaetota	c__Spirochaetia	o__Treponematales	f__Treponemataceae	g__Treponema_D	s__Treponema_D sp016293005
BMXMM05-meta.139	93.71	3.37	d__Bacteria	p__Firmicutes	c__Bacilli	o__RFN20	f__CAG-288	g__HGM10890	s__HGM10890 sp900769965
BMXMM05-meta.155	96.28	0.1	d__Bacteria	p__Firmicutes_A	c__Clostridia	o__Lachnospirales	f__Lachnospiraceae	g__UBA629	s__
BMXMM05-meta.195	93.29	4.27	d__Bacteria	p__Bacteroidota	c__Bacteroidia	o__Bacteroidales	f__Bacteroidaceae	g__Bacteroides	s__
BMXMM05-meta.217	95.99	2.43	d__Bacteria	p__Firmicutes_A	c__Clostridia	o__Lachnospirales	f__Lachnospiraceae	g__Acetatifactor	s__Acetatifactor sp018385425
BMXMM05-meta.229	90.31	2.44	d__Bacteria	p__Firmicutes_A	c__Clostridia	o__UBA1381	f__UBA1381	g__UBA1738	s__
BMXMM05-meta.242	96.67	0.27	d__Bacteria	p__Firmicutes	c__Bacilli	o__Lactobacillales	f__Lactobacillaceae	g__Lactobacillus	s__Lactobacillus equicursoris
BMXMM05-meta.316	95.7	0	d__Bacteria	p__Proteobacteria	c__Alphaproteobacteria	o__RF32	f__CAG-239	g__RUG410	s__
BMXMM05-meta.324	94.62	0	d__Bacteria	p__Proteobacteria	c__Alphaproteobacteria	o__RF32	f__CAG-239	g__Scatocola	s__
BMXMM05-meta.341	95.41	3.52	d__Bacteria	p__Firmicutes_A	c__Clostridia	o__Lachnospirales	f__Lachnospiraceae	g__Lachnoclostridium	s__
BMXMM05-meta.352	91.28	2.57	d__Bacteria	p__Firmicutes_A	c__Clostridia	o__Lachnospirales	f__Lachnospiraceae	g__Frisingicoccus	s__Frisingicoccus sp016298055
BMXMM07-meta.7	92.95	0.17	d__Bacteria	p__Firmicutes_A	c__Clostridia	o__Oscillospirales	f__Acutalibacteraceae	g__Fimenecus	s__
BMXMM07-meta.20	92.95	0.1	d__Bacteria	p__Bacteroidota	c__Bacteroidia	o__Bacteroidales	f__UBA932	g__Cryptobacteroides	s__Cryptobacteroides sp016295455
BMXMM07-meta.57	90.48	0.74	d__Bacteria	p__Bacteroidota	c__Bacteroidia	o__Bacteroidales	f__Bacteroidaceae	g__Alloprevotella	s__
BMXMM07-meta.89	91.9	1.53	d__Bacteria	p__Firmicutes_A	c__Clostridia	o__Lachnospirales	f__Lachnospiraceae	g__RGIG8767	s__RGIG8767 sp016294075
BMXMM07-meta.94	91.25	0	d__Bacteria	p__Verrucomicrobiota	c__Verrucomicrobiae	o__Verrucomicrobiales	f__Akkermansiaceae	g__Akkermansia	s__
BMXMM07-meta.104	98.76	3.37	d__Bacteria	p__Firmicutes_A	c__Clostridia	o__Oscillospirales	f__Ruminococcaceae	g__HUN007	s__HUN007 sp016296165
BMXMM07-meta.110	90.04	2.01	d__Bacteria	p__Firmicutes_A	c__Clostridia	o__Lachnospirales	f__Lachnospiraceae	g__UBA7050	s__
BMXMM07-meta.162	93.62	0.67	d__Bacteria	p__Firmicutes_A	c__Clostridia	o__Lachnospirales	f__Lachnospiraceae	g__Lachnospira	s__
BMXMM07-meta.191	96.42	0.17	d__Bacteria	p__Firmicutes_A	c__Clostridia	o__Oscillospirales	f__Acutalibacteraceae	g__Eubacterium_R	s__
BMXMM07-meta.218	92.66	0.7	d__Bacteria	p__Firmicutes_A	c__Clostridia	o__Christensenellales	f__UBA3700	g__	s__
BMXMM07-meta.229	93.83	0.67	d__Bacteria	p__Firmicutes_A	c__Clostridia	o__Oscillospirales	f__Ruminococcaceae	g__Ruminococcus_C	s__
BMXMM07-meta.279	90.35	0.68	d__Bacteria	p__Bacteroidota	c__Bacteroidia	o__Bacteroidales	f__Bacteroidaceae	g__UBA4372	s__
BMXMM07-meta.292	92.26	4.09	d__Bacteria	p__Firmicutes_A	c__Clostridia	o__Oscillospirales	f__Ruminococcaceae	g__Ruminiclostridium_E	s__
BMXMM07-meta.308	91.95	3.36	d__Bacteria	p__Firmicutes_A	c__Clostridia	o__Lachnospirales	f__Lachnospiraceae	g__CAG-303	s__
BMXMM07-meta.346	90.39	1.4	d__Bacteria	p__Firmicutes_A	c__Clostridia	o__Lachnospirales	f__Lachnospiraceae	g__Acetatifactor	s__
BMXMM07-meta.373	94.35	2.35	d__Bacteria	p__Bacteroidota	c__Bacteroidia	o__Bacteroidales	f__P3	g__Onthomorpha	s__Onthomorpha sp016296345
BMXMM07-meta.386	93.62	1.36	d__Bacteria	p__Firmicutes_A	c__Clostridia	o__Oscillospirales	f__Ruminococcaceae	g__CAG-115	s__
BMXMM07-meta.417	91.1	2.5	d__Bacteria	p__Bacteroidota	c__Bacteroidia	o__Bacteroidales	f__Bacteroidaceae	g__Prevotella	s__
BMXMM07-meta.453	91.07	1.88	d__Bacteria	p__Firmicutes_A	c__Clostridia	o__Christensenellales	f__CAG-74	g__SFHK01	s__SFHK01 sp016296675
BMXMM07-meta.469	93.62	1.01	d__Bacteria	p__Firmicutes_A	c__Clostridia	o__Oscillospirales	f__Ruminococcaceae	g__CAG-115	s__
BMXMM07-meta.498	92.08	0.81	d__Bacteria	p__Bacteroidota	c__Bacteroidia	o__Bacteroidales	f__Paludibacteraceae	g__UBA4363	s__UBA4363 sp017937025
BMXMM07-meta.509	94.63	1.34	d__Bacteria	p__Firmicutes_A	c__Clostridia	o__Lachnospirales	f__Lachnospiraceae	g__Lachnospira	s__
BMXMM07-meta.520	93.96	1.01	d__Bacteria	p__Firmicutes_A	c__Clostridia	o__Oscillospirales	f__Ruminococcaceae	g__Ruminococcus	s__
BMXMM07-meta.564	90.59	1.08	d__Bacteria	p__Bacteroidota	c__Bacteroidia	o__Bacteroidales	f__Paludibacteraceae	g__W0P28-013	s__W0P28-013 sp004557405
BMXMM10-meta.6	97.9	1.4	d__Bacteria	p__Spirochaetota	c__Spirochaetia	o__Treponematales	f__Treponemataceae	g__Treponema_D	s__Treponema_D porcinum
BMXMM10-meta.17	96.13	3.36	d__Bacteria	p__Firmicutes_A	c__Clostridia	o__Lachnospirales	f__Lachnospiraceae	g__Fimousia	s__Fimousia sp001940245
BMXMM10-meta.22	95.51	1.78	d__Bacteria	p__Firmicutes	c__Bacilli	o__RF39	f__UBA660	g__CAJGDV01	s__
BMXMM10-meta.29	96	0	d__Bacteria	p__Firmicutes	c__Bacilli	o__RF39	f__UBA660	g__CAG-877	s__CAG-877 sp016293205
BMXMM10-meta.47	93.84	0.36	d__Bacteria	p__Firmicutes_A	c__Clostridia	o__Oscillospirales	f__Acutalibacteraceae	g__Fimenecus	s__
BMXMM10-meta.49	93.55	0.18	d__Bacteria	p__Proteobacteria	c__Alphaproteobacteria	o__RF32	f__CAG-239	g__	s__
BMXMM10-meta.61	93.47	1.35	d__Bacteria	p__Firmicutes_A	c__Clostridia	o__Lachnospirales	f__Lachnospiraceae	g__V9D3004	s__
BMXMM10-meta.84	96.24	0	d__Bacteria	p__Bacteroidota	c__Bacteroidia	o__Bacteroidales	f__F082	g__Limimorpha	s__Limimorpha sp900769945
BMXMM10-meta.97	93.82	3.93	d__Bacteria	p__Firmicutes	c__Bacilli	o__RFN20	f__CAG-449	g__UBA3210	s__
BMXMM10-meta.104	91.85	1.69	d__Bacteria	p__Firmicutes_A	c__Clostridia	o__Lachnospirales	f__Lachnospiraceae	g__	s__
BMXMM10-meta.107	93.17	2.69	d__Bacteria	p__Bacteroidota	c__Bacteroidia	o__Bacteroidales	f__Tannerellaceae	g__Parabacteroides	s__Parabacteroides sp004562445
BMXMM10-meta.109	93.61	2.8	d__Bacteria	p__Firmicutes_A	c__Clostridia	o__Lachnospirales	f__Lachnospiraceae	g__UBA11957	s__
BMXMM10-meta.121	90.72	2.01	d__Bacteria	p__Firmicutes_A	c__Clostridia	o__Oscillospirales	f__Ruminococcaceae	g__CAG-115	s__
BMXMM10-meta.124	90.04	3.58	d__Bacteria	p__Firmicutes_A	c__Clostridia	o__Oscillospirales	f__Acutalibacteraceae	g__Eubacterium_R	s__
BMXMM10-meta.131	92.31	2.13	d__Bacteria	p__Firmicutes_A	c__Clostridia	o__Oscillospirales	f__Oscillospiraceae	g__Alloscillospira	s__
BMXMM10-meta.132	95.1	2.1	d__Bacteria	p__Spirochaetota	c__Spirochaetia	o__Treponematales	f__Treponemataceae	g__Treponema_D	s__Treponema_D sp900769985
BMXMM10-meta.134	97.75	0.16	d__Bacteria	p__Firmicutes	c__Bacilli	o__RFN20	f__CAG-288	g__HGM10890	s__HGM10890 sp900769965
BMXMM10-meta.135	94.91	3.49	d__Bacteria	p__Firmicutes_C	c__Negativicutes	o__Acidaminococcales	f__Acidaminococcaceae	g__Phascolarctobacterium_A	s__Phascolarctobacterium_A sp016302525
BMXMM10-meta.136	93.29	2.01	d__Bacteria	p__Firmicutes_A	c__Clostridia	o__Oscillospirales	f__Ruminococcaceae	g__Fimivivens	s__
BMXMM10-meta.138	95.89	1.48	d__Bacteria	p__Desulfobacterota_I	c__Desulfovibrionia	o__Desulfovibrionales	f__Desulfovibrionaceae	g__Desulfovibrio	s__Desulfovibrio sp900556755
BMXMM10-meta.147	91.51	0.74	d__Bacteria	p__Bacteroidota	c__Bacteroidia	o__Bacteroidales	f__Bacteroidaceae	g__UBA4372	s__UBA4372 sp900766785
BMXMM10-meta.149	97.85	0	d__Bacteria	p__Bacteroidota	c__Bacteroidia	o__Bacteroidales	f__P3	g__Onthomorpha	s__Onthomorpha sp004551865
BMXMM10-meta.150	95.8	0.35	d__Bacteria	p__Spirochaetota	c__Spirochaetia	o__Treponematales	f__Treponemataceae	g__Treponema_F	s__
BMXMM10-meta.153	91.44	2.68	d__Bacteria	p__Firmicutes_A	c__Clostridia	o__UMGS1883	f__UMGS1883	g__UMGS1883	s__
BMXMM10-meta.173	91.61	1.34	d__Bacteria	p__Firmicutes_A	c__Clostridia	o__Lachnospirales	f__Lachnospiraceae	g__CAG-127	s__
BMXMM10-meta.180	95.89	2.05	d__Bacteria	p__Firmicutes_A	c__Clostridia	o__Lachnospirales	f__Lachnospiraceae	g__Acetatifactor	s__Acetatifactor sp018385425
BMXMM10-meta.182	90.45	3.04	d__Bacteria	p__Verrucomicrobiota	c__Lentisphaeria	o__Victivallales	f__Victivallaceae	g__CAAGED01	s__CAAGED01 sp900768505
BMXMM10-meta.194	98.66	0.73	d__Bacteria	p__Firmicutes_A	c__Clostridia	o__Oscillospirales	f__Ruminococcaceae	g__CAG-115	s__
BMXMM10-meta.217	93.33	1.43	d__Bacteria	p__Bacteroidota	c__Bacteroidia	o__Bacteroidales	f__UBA932	g__Cryptobacteroides	s__Cryptobacteroides sp004554455
BMXMM10-meta.229	95.97	0.67	d__Bacteria	p__Firmicutes_A	c__Clostridia	o__Oscillospirales	f__Acutalibacteraceae	g__Clostridium_A	s__Clostridium_A leptum
BMXMM10-meta.238	92.61	0.87	d__Bacteria	p__Firmicutes_A	c__Clostridia	o__Lachnospirales	f__Lachnospiraceae	g__Agathobacter	s__
BMXMM10-meta.242	92.7	1.12	d__Bacteria	p__Bacteroidota	c__Bacteroidia	o__Bacteroidales	f__Bacteroidaceae	g__Alloprevotella	s__Alloprevotella sp004555055
BMXMM10-meta.246	96	0.11	d__Bacteria	p__Firmicutes	c__Bacilli	o__ML615J-28	f__CAG-698	g__	s__
BMXMM10-meta.248	93.14	0.68	d__Bacteria	p__Bacteroidota	c__Bacteroidia	o__Bacteroidales	f__Bacteroidaceae	g__UBA4372	s__
BMXMM10-meta.252	95.86	0.96	d__Bacteria	p__Firmicutes_A	c__Clostridia	o__Oscillospirales	f__CAG-272	g__CAG-448	s__
BMXMM10-meta.262	92.46	1.43	d__Bacteria	p__Bacteroidota	c__Bacteroidia	o__Bacteroidales	f__UBA932	g__Cryptobacteroides	s__Cryptobacteroides sp004552965
BMXMM10-meta.275	97.46	1.32	d__Bacteria	p__Firmicutes_C	c__Negativicutes	o__Selenomonadales	f__Selenomonadaceae	g__Anaerovibrio	s__Anaerovibrio sp017390245
BMXMM10-meta.279	96.76	2.16	d__Bacteria	p__Bacteroidota	c__Bacteroidia	o__Bacteroidales	f__Bacteroidaceae	g__Prevotella	s__
BMXMM10-meta.281	95.66	0.04	d__Bacteria	p__Firmicutes_A	c__Clostridia	o__Oscillospirales	f__CAG-272	g__UBA1740	s__
BMXMM10-meta.284	93.9	3.57	d__Bacteria	p__Firmicutes	c__Bacilli	o__Lactobacillales	f__Lactobacillaceae	g__Lactobacillus	s__Lactobacillus delbrueckii_B
BMXMM10-meta.292	92.51	1.9	d__Bacteria	p__Firmicutes_A	c__Clostridia	o__Oscillospirales	f__CAG-272	g__CAG-448	s__
BMXMM10-meta.294	92.45	2.14	d__Bacteria	p__Firmicutes_A	c__Clostridia	o__Lachnospirales	f__Lachnospiraceae	g__Butyrivibrio_A	s__
BMXMM10-meta.298	90.11	2.55	d__Bacteria	p__Firmicutes_A	c__Clostridia	o__Lachnospirales	f__Lachnospiraceae	g__Blautia	s__
BMXMM10-meta.307	95.62	0.74	d__Bacteria	p__Bacteroidota	c__Bacteroidia	o__Bacteroidales	f__Bacteroidaceae	g__Prevotella	s__
BMXMM10-meta.310	93.57	3.14	d__Bacteria	p__Bacteroidota	c__Bacteroidia	o__Bacteroidales	f__UBA932	g__Cryptobacteroides	s__
BMXMM10-meta.316	95.7	0	d__Bacteria	p__Proteobacteria	c__Alphaproteobacteria	o__RF32	f__CAG-239	g__Scatocola	s__
BMXMM10-meta.317	92.28	1.9	d__Bacteria	p__Firmicutes_C	c__Negativicutes	o__Selenomonadales	f__Selenomonadaceae	g__	s__
BMXMM10-meta.346	94.69	1.9	d__Bacteria	p__Firmicutes_A	c__Clostridia	o__Oscillospirales	f__Ruminococcaceae	g__CAG-115	s__
BMXMM10-meta.364	96.82	0	d__Bacteria	p__Firmicutes	c__Bacilli	o__RFN20	f__CAG-288	g__Enterosoma	s__
BMXMM10-meta.368	95.65	3.3	d__Bacteria	p__Firmicutes_A	c__Clostridia	o__Lachnospirales	f__Lachnospiraceae	g__CAG-510	s__
BMXMM10-meta.374	91.69	0.4	d__Bacteria	p__Firmicutes_A	c__Clostridia	o__Christensenellales	f__CAG-314	g__Fimimonas	s__
BMXMM10-meta.381	95.8	0.7	d__Bacteria	p__Spirochaetota	c__Spirochaetia	o__Treponematales	f__Treponemataceae	g__Treponema_D	s__Treponema_D sp016294035
BMXMM10-meta.386	92.84	0.15	d__Bacteria	p__Firmicutes	c__Bacilli	o__Lactobacillales	f__Lactobacillaceae	g__Weissella	s__Weissella confusa
BMXMM10-meta.393	91.8	2.01	d__Bacteria	p__Firmicutes_A	c__Clostridia	o__Oscillospirales	f__Ruminococcaceae	g__CAG-115	s__
BMXMM10-meta.398	97.58	0	d__Bacteria	p__Firmicutes_A	c__Clostridia	o__Lachnospirales	f__Lachnospiraceae	g__Agathobacter	s__
BMXMM10-meta.403	95.57	1.9	d__Bacteria	p__Firmicutes_A	c__Clostridia	o__Lachnospirales	f__Lachnospiraceae	g__KLE1615	s__
BMXMM10-meta.406	91.09	0.73	d__Bacteria	p__Firmicutes_A	c__Clostridia	o__Oscillospirales	f__Oscillospiraceae	g__Faecousia	s__
BMXMM10-meta.416	92.86	1.19	d__Bacteria	p__Bacteroidota	c__Bacteroidia	o__Bacteroidales	f__UBA932	g__Cryptobacteroides	s__Cryptobacteroides sp016295455
BMXMM10-meta.421	92.45	0	d__Bacteria	p__Firmicutes_A	c__Clostridia	o__Oscillospirales	f__Acutalibacteraceae	g__Heritagella	s__
BMXMM10-meta.433	95.56	1.21	d__Bacteria	p__Firmicutes_A	c__Clostridia	o__Christensenellales	f__Borkfalkiaceae	g__Coproplasma	s__
BMXMM10-meta.454	95.8	1.05	d__Bacteria	p__Spirochaetota	c__Spirochaetia	o__Treponematales	f__Treponemataceae	g__Treponema_D	s__Treponema_D sp016296655
BMXMM10-meta.458	97.49	1.08	d__Bacteria	p__Proteobacteria	c__Alphaproteobacteria	o__RF32	f__CAG-239	g__CAZU01	s__
BMXMM10-meta.462	98.6	0	d__Bacteria	p__Spirochaetota	c__Spirochaetia	o__Treponematales	f__Treponemataceae	g__Treponema_D	s__Treponema_D sp018384055
BMXMM10-meta.466	92.73	4.8	d__Bacteria	p__Firmicutes_A	c__Clostridia	o__Lachnospirales	f__Lachnospiraceae	g__Lachnoclostridium	s__
Boar-s2_bin_1	93.2	0	d__Bacteria	p__Verrucomicrobiota	c__Verrucomicrobiae	o__Verrucomicrobiales	f__Akkermansiaceae	g__Akkermansia	s__
Boar-s2_bin_8	92.62	2.15	d__Bacteria	p__Bacteroidota	c__Bacteroidia	o__Bacteroidales	f__Paludibacteraceae	g__RF16	s__
Boar-s2_bin_9	92.57	2.73	d__Bacteria	p__Verrucomicrobiota	c__Kiritimatiellae	o__RFP12	f__UBA1067	g__Spyradenecus	s__
Boar-s2_bin_12	98.31	0.07	d__Bacteria	p__Campylobacterota	c__Campylobacteria	o__Campylobacterales	f__Helicobacteraceae	g__Helicobacter_F	s__
Boar-s2_bin_13	93.07	0.34	d__Bacteria	p__Firmicutes_A	c__Clostridia	o__Oscillospirales	f__CAG-272	g__UMGS731	s__
Boar-s2_bin_14	95.3	0.02	d__Bacteria	p__Firmicutes_A	c__Clostridia	o__Oscillospirales	f__CAG-272	g__CAG-448	s__
Boar-s2_bin_17	95.71	0.77	d__Bacteria	p__Firmicutes_A	c__Clostridia	o__Lachnospirales	f__Lachnospiraceae	g__Acetatifactor	s__
Boar-s2_bin_18	91.35	1.71	d__Bacteria	p__Bacteroidota	c__Bacteroidia	o__Bacteroidales	f__Rikenellaceae	g__Alistipes	s__
Boar-s2_bin_19	97.58	0	d__Bacteria	p__Firmicutes_A	c__Clostridia	o__Christensenellales	f__UBA3700	g__HGM11368	s__
Boar-s2_bin_21	96.43	0.16	d__Bacteria	p__Bacteroidota	c__Bacteroidia	o__Bacteroidales	f__UBA932	g__Cryptobacteroides	s__
Boar-s2_bin_24	94.69	0.74	d__Bacteria	p__Bacteroidota	c__Bacteroidia	o__Bacteroidales	f__Bacteroidaceae	g__Prevotella	s__
Boar-s2_bin_30	93.96	0.67	d__Bacteria	p__Firmicutes_A	c__Clostridia	o__Oscillospirales	f__Ruminococcaceae	g__UMGS363	s__
Boar-s2_bin_31	96.63	1.12	d__Bacteria	p__Elusimicrobiota	c__Elusimicrobia	o__Elusimicrobiales	f__Elusimicrobiaceae	g__UBA1174	s__
Boar-s2_bin_34	97.85	0.27	d__Bacteria	p__Bacteroidota	c__Bacteroidia	o__Bacteroidales	f__F082	g__Limimorpha	s__Limimorpha sp900769945
Boar-s2_bin_37	95.16	0.81	d__Bacteria	p__Firmicutes_A	c__Clostridia	o__Christensenellales	f__Borkfalkiaceae	g__Coproplasma	s__
Boar-s2_bin_38	94.62	0	d__Bacteria	p__Bacteroidota	c__Bacteroidia	o__Bacteroidales	f__Paludibacteraceae	g__RF16	s__
Boar-s2_bin_40	96.63	0.56	d__Bacteria	p__Elusimicrobiota	c__Elusimicrobia	o__Elusimicrobiales	f__Elusimicrobiaceae	g__UBA1436	s__
Boar-s2_bin_42	97.73	2.27	d__Bacteria	p__Spirochaetota	c__Spirochaetia	o__Sphaerochaetales	f__Sphaerochaetaceae	g__Bullifex	s__
Boar-s2_bin_44	96	0	d__Bacteria	p__Firmicutes	c__Bacilli	o__Acholeplasmatales	f__Anaeroplasmataceae	g__	s__
Boar-s4_bin_1	94.57	4.05	d__Bacteria	p__Verrucomicrobiota	c__Lentisphaeria	o__Victivallales	f__UBA1829	g__UBA11452	s__UBA11452 sp003526375
Boar-s4_bin_4	96.16	1.18	d__Bacteria	p__Actinobacteriota	c__Actinomycetia	o__Actinomycetales	f__Bifidobacteriaceae	g__Bifidobacterium	s__Bifidobacterium thermophilum
Boar-s4_bin_8	98.3	0	d__Bacteria	p__Firmicutes_A	c__Clostridia	o__Oscillospirales	f__Acutalibacteraceae	g__UBA6857	s__
Boar-s4_bin_9	95.97	0.67	d__Bacteria	p__Firmicutes_A	c__Clostridia	o__Oscillospirales	f__Ruminococcaceae	g__CAG-115	s__
Boar-s4_bin_11	95.39	1.34	d__Bacteria	p__Firmicutes_A	c__Clostridia	o__Oscillospirales	f__Oscillospiraceae	g__Faecousia	s__
Boar-s4_bin_12	93.82	0.48	d__Bacteria	p__Proteobacteria	c__Gammaproteobacteria	o__Enterobacterales	f__Enterobacteriaceae	g__Escherichia	s__Escherichia coli
Boar-s4_bin_13	97.92	1.51	d__Bacteria	p__Bacteroidota	c__Bacteroidia	o__Bacteroidales	f__Muribaculaceae	g__CAG-873	s__CAG-873 sp016302215
Boar-s4_bin_19	95.28	0.22	d__Bacteria	p__Bacteroidota	c__Bacteroidia	o__Bacteroidales	f__Muribaculaceae	g__Limisoma	s__
Boar-s4_bin_20	92.75	0.11	d__Bacteria	p__Firmicutes_A	c__Clostridia	o__Oscillospirales	f__Oscillospiraceae	g__Limivicinus	s__
Boar-s4_bin_21	93.89	1.08	d__Bacteria	p__Proteobacteria	c__Alphaproteobacteria	o__RF32	f__CAG-239	g__51-20	s__51-20 sp900762565
Boar-s4_bin_23	93.57	0	d__Bacteria	p__Bacteroidota	c__Bacteroidia	o__Bacteroidales	f__UBA932	g__Cryptobacteroides	s__
Boar-s4_bin_25	93.24	0	d__Bacteria	p__Verrucomicrobiota	c__Verrucomicrobiae	o__Opitutales	f__UBA953	g__Spyradosoma	s__Spyradosoma sp004558035
Boar-s4_bin_26	97.04	1.11	d__Bacteria	p__Firmicutes_A	c__Clostridia	o__Lachnospirales	f__Lachnospiraceae	g__UBA7050	s__
Boar-s4_bin_28	93.59	1.75	d__Bacteria	p__Bacteroidota	c__Bacteroidia	o__Bacteroidales	f__Tannerellaceae	g__Parabacteroides	s__
Boar-s4_bin_34	93.18	1.14	d__Bacteria	p__Spirochaetota	c__Spirochaetia	o__Sphaerochaetales	f__Sphaerochaetaceae	g__Ornithospirochaeta	s__
Boar-s5_bin_1	94.76	0.4	d__Bacteria	p__Firmicutes_A	c__Clostridia	o__Christensenellales	f__Borkfalkiaceae	g__Coproplasma	s__
Boar-s5_bin_7	94.76	0.03	d__Bacteria	p__Firmicutes_A	c__Clostridia	o__Christensenellales	f__Borkfalkiaceae	g__Coproplasma	s__
Boar-s5_bin_8	94.07	0.34	d__Bacteria	p__Firmicutes_A	c__Clostridia	o__Oscillospirales	f__CAG-382	g__SFLA01	s__SFLA01 sp004553575
Boar-s5_bin_10	96.64	0	d__Bacteria	p__Firmicutes_A	c__Clostridia	o__Oscillospirales	f__Butyricicoccaceae	g__Butyricicoccus_A	s__
Boar-s5_bin_20	98.09	0	d__Bacteria	p__Bacteroidota	c__Bacteroidia	o__Bacteroidales	f__Bacteroidaceae	g__Prevotella	s__
Boar-s5_bin_21	90.6	0.09	d__Bacteria	p__Bacteroidota	c__Bacteroidia	o__Bacteroidales	f__Bacteroidaceae	g__Alloprevotella	s__Alloprevotella sp004557035
Boar-s5_bin_22	95.21	0	d__Bacteria	p__Firmicutes_A	c__Clostridia	o__Lachnospirales	f__Lachnospiraceae	g__	s__
Boar-s5_bin_26	97.32	0.34	d__Bacteria	p__Firmicutes_A	c__Clostridia	o__Lachnospirales	f__Lachnospiraceae	g__CAG-303	s__
Boar-s5_bin_30	92.54	0.4	d__Bacteria	p__Firmicutes_A	c__Clostridia	o__Christensenellales	f__Borkfalkiaceae	g__Coproplasma	s__
Boar-s5_bin_31	96.03	0.87	d__Bacteria	p__Bacteroidota	c__Bacteroidia	o__Bacteroidales	f__Bacteroidaceae	g__Alloprevotella	s__
Boar-s5_bin_34	97.99	0.67	d__Bacteria	p__Firmicutes_A	c__Clostridia	o__Oscillospirales	f__Acutalibacteraceae	g__Fimenecus	s__
Boar-s5_bin_35	95.19	1.08	d__Bacteria	p__Firmicutes	c__Bacilli	o__Erysipelotrichales	f__Erysipelotrichaceae	g__NSJ-61	s__
Boar-s5_bin_38	91.87	0.62	d__Bacteria	p__Bacteroidota	c__Bacteroidia	o__Bacteroidales	f__Bacteroidaceae	g__Prevotella	s__Prevotella sp900769055
Boar-s5_bin_44	94.35	0	d__Bacteria	p__Firmicutes_A	c__Clostridia	o__Christensenellales	f__Borkfalkiaceae	g__Coproplasma	s__
Boar-s7_bin_8	90.04	1.01	d__Bacteria	p__Firmicutes_A	c__Clostridia	o__Lachnospirales	f__Lachnospiraceae	g__Eubacterium_I	s__
Boar-s7_bin_9	96.55	1.72	d__Bacteria	p__Verrucomicrobiota	c__Kiritimatiellae	o__RFP12	f__UBA1067	g__	s__
Boar-s7_bin_10	90.14	2.2	d__Bacteria	p__Firmicutes_A	c__Clostridia	o__Oscillospirales	f__CAG-272	g__CAG-448	s__
Boar-s7_bin_14	91.23	3.39	d__Bacteria	p__Bacteroidota	c__Bacteroidia	o__Bacteroidales	f__Bacteroidaceae	g__Bacteroides	s__
Boar-s7_bin_15	93.44	0	d__Bacteria	p__Bacteroidota	c__Bacteroidia	o__Bacteroidales	f__Bacteroidaceae	g__Alloprevotella	s__
Boar-s7_bin_16	96.17	0.77	d__Bacteria	p__Firmicutes_A	c__Clostridia	o__Lachnospirales	f__Lachnospiraceae	g__Acetatifactor	s__
Boar-s7_bin_19	90.62	3.08	d__Bacteria	p__Firmicutes_A	c__Clostridia	o__Lachnospirales	f__Lachnospiraceae	g__UBA2882	s__
Boar-s7_bin_27	91.89	2.06	d__Bacteria	p__Verrucomicrobiota	c__Kiritimatiellae	o__RFP12	f__UBA1067	g__Spyradenecus	s__
Boar-s7_bin_32	90.47	1.85	d__Bacteria	p__Firmicutes_A	c__Clostridia	o__Oscillospirales	f__Acutalibacteraceae	g__Fimenecus	s__
Boar-s7_bin_37	96.37	0.56	d__Bacteria	p__Firmicutes_A	c__Clostridia	o__Christensenellales	f__Borkfalkiaceae	g__Coproplasma	s__
Boar-s7_bin_40	97.9	0.7	d__Bacteria	p__Spirochaetota	c__Spirochaetia	o__Treponematales	f__Treponemataceae	g__Treponema_D	s__Treponema_D porcinum
Boar-s7_bin_41	92.81	0.95	d__Bacteria	p__Bacteroidota	c__Bacteroidia	o__Bacteroidales	f__UBA932	g__Cryptobacteroides	s__Cryptobacteroides sp004552615
Boar-s8_bin_1	98.66	0.34	d__Bacteria	p__Firmicutes_A	c__Clostridia	o__Oscillospirales	f__Acutalibacteraceae	g__Ruminococcus_E	s__
Boar-s8_bin_4	99.33	0	d__Bacteria	p__Firmicutes_A	c__Clostridia	o__Lachnospirales	f__Lachnospiraceae	g__Butyrivibrio_A	s__
Boar-s8_bin_7	90.2	4.41	d__Bacteria	p__Bacteroidota	c__Bacteroidia	o__Bacteroidales	f__Bacteroidaceae	g__Alloprevotella	s__Alloprevotella sp004557035
Boar-s8_bin_8	97.17	0	d__Bacteria	p__Firmicutes	c__Bacilli	o__Erysipelotrichales	f__Coprobacillaceae	g__Faecalibacillus	s__
Boar-s8_bin_12	97.32	0	d__Bacteria	p__Firmicutes_A	c__Clostridia	o__Oscillospirales	f__Acutalibacteraceae	g__Eubacterium_R	s__
Boar-s8_bin_20	94.61	4.03	d__Bacteria	p__Firmicutes_A	c__Clostridia	o__Oscillospirales	f__Acutalibacteraceae	g__	s__
Boar-s8_bin_21	96.2	0.02	d__Bacteria	p__Firmicutes_A	c__Clostridia	o__Oscillospirales	f__CAG-272	g__UBA1740	s__
Boar-s8_bin_28	94.76	0	d__Bacteria	p__Firmicutes_A	c__Clostridia	o__Christensenellales	f__Borkfalkiaceae	g__Gallimonas	s__
Boar-s8_bin_36	97.85	0.45	d__Bacteria	p__Bacteroidota	c__Bacteroidia	o__Bacteroidales	f__P3	g__Onthomorpha	s__Onthomorpha sp016296345
Boar-s8_bin_48	92.63	2.09	d__Bacteria	p__Firmicutes_A	c__Clostridia	o__Christensenellales	f__CAG-138	g__PeH17	s__PeH17 sp900542285
Boar-s10_bin_4	97.76	0.34	d__Bacteria	p__Firmicutes_A	c__Clostridia	o__Oscillospirales	f__Oscillospiraceae	g__Faecousia	s__
Boar-s10_bin_5	97.79	0	d__Bacteria	p__Proteobacteria	c__Alphaproteobacteria	o__RF32	f__CAG-239	g__CAZU01	s__CAZU01 sp017480995
Boar-s10_bin_8	93.04	0.5	d__Bacteria	p__Bacteroidota	c__Bacteroidia	o__Bacteroidales	f__Muribaculaceae	g__Avimuribaculum	s__
Boar-s10_bin_9	97.51	4.69	d__Bacteria	p__Firmicutes_A	c__Clostridia	o__Lachnospirales	f__Lachnospiraceae	g__CAG-95	s__
Boar-s10_bin_14	91.21	0	d__Bacteria	p__Firmicutes_A	c__Clostridia	o__Christensenellales	f__UBA3700	g__HGM11368	s__
Boar-s10_bin_19	96.07	0	d__Bacteria	p__Elusimicrobiota	c__Elusimicrobia	o__Elusimicrobiales	f__Elusimicrobiaceae	g__UBA1436	s__UBA1436 sp002329395
Boar-s10_bin_21	92.86	2.66	d__Bacteria	p__Bacteroidota	c__Bacteroidia	o__Bacteroidales	f__Bacteroidaceae	g__UBA4372	s__UBA4372 sp016292545
Boar-s10_bin_23	98.6	0	d__Bacteria	p__Spirochaetota	c__Spirochaetia	o__Treponematales	f__Treponemataceae	g__Treponema_D	s__Treponema_D sp900769985
Boar-s10_bin_30	99.59	0.13	d__Bacteria	p__Proteobacteria	c__Gammaproteobacteria	o__Enterobacterales	f__Enterobacteriaceae	g__Escherichia	s__Escherichia coli
Boar-s10_bin_33	95.59	0.88	d__Bacteria	p__Proteobacteria	c__Gammaproteobacteria	o__Enterobacterales	f__Succinivibrionaceae	g__Succinivibrio	s__
Boar-s10_bin_34	93.1	1.75	d__Bacteria	p__Firmicutes_A	c__Clostridia	o__Oscillospirales	f__Ruminococcaceae	g__CAG-115	s__
Boar-s10_bin_36	95.97	0	d__Bacteria	p__Firmicutes_A	c__Clostridia	o__Oscillospirales	f__Ruminococcaceae	g__UBA5884	s__
Boar-s10_bin_45	97.81	0.97	d__Bacteria	p__Firmicutes_A	c__Clostridia	o__Lachnospirales	f__Lachnospiraceae	g__Agathobacter	s__
Boar-s10_bin_49	93.45	3.05	d__Bacteria	p__Firmicutes_A	c__Clostridia	o__Lachnospirales	f__Lachnospiraceae	g__RGIG3002	s__
Boar-s11_bin_2	95.43	0.1	d__Bacteria	p__Bacteroidota	c__Bacteroidia	o__Bacteroidales	f__Bacteroidaceae	g__Alloprevotella	s__Alloprevotella sp004557035
Boar-s11_bin_6	98.39	0.05	d__Bacteria	p__Bacteroidota	c__Bacteroidia	o__Bacteroidales	f__P3	g__Onthomorpha	s__Onthomorpha sp016296345
Boar-s11_bin_10	98.66	0.8	d__Bacteria	p__Firmicutes_A	c__Clostridia	o__Oscillospirales	f__Ruminococcaceae	g__CAG-115	s__
Boar-s11_bin_14	100	0.73	d__Bacteria	p__Firmicutes_A	c__Clostridia	o__Peptostreptococcales	f__Anaerovoracaceae	g__RGIG7179	s__
Boar-s11_bin_15	91.89	2.73	d__Bacteria	p__Verrucomicrobiota	c__Kiritimatiellae	o__RFP12	f__UBA1067	g__Spyradenecus	s__
Boar-s11_bin_19	90.48	0	d__Bacteria	p__Bacteroidota	c__Bacteroidia	o__Bacteroidales	f__UBA932	g__Cryptobacteroides	s__
Boar-s11_bin_22	95.97	0	d__Bacteria	p__Firmicutes_A	c__Clostridia	o__Lachnospirales	f__Lachnospiraceae	g__Butyrivibrio_A	s__
Boar-s11_bin_29	92.26	2.68	d__Bacteria	p__Firmicutes_A	c__Clostridia	o__Oscillospirales	f__CAG-382	g__UBA1752	s__
Boar-s11_bin_33	96.55	1.81	d__Bacteria	p__Firmicutes_A	c__Clostridia	o__Lachnospirales	f__Lachnospiraceae	g__Eubacterium_I	s__
Boar-s11_bin_38	93.15	0	d__Bacteria	p__Firmicutes_A	c__Clostridia	o__Christensenellales	f__CAG-314	g__SFEB01	s__SFEB01 sp004558105
Boar-s11_bin_44	93.47	1.55	d__Bacteria	p__Firmicutes_A	c__Clostridia	o__Oscillospirales	f__CAG-272	g__UBA1740	s__
Boar-s11_bin_46	91.94	2.41	d__Bacteria	p__Bacteroidota	c__Bacteroidia	o__Bacteroidales	f__Bacteroidaceae	g__Prevotella	s__
Boar-s13_bin_10	90.78	1.59	d__Bacteria	p__Proteobacteria	c__Gammaproteobacteria	o__Enterobacterales	f__Enterobacteriaceae	g__Edwardsiella	s__Edwardsiella tarda
Boar-s13_bin_11	90.11	0	d__Bacteria	p__Proteobacteria	c__Alphaproteobacteria	o__UBA3830	f__	g__	s__
Boar-s13_bin_12	97.58	0.05	d__Bacteria	p__Firmicutes_A	c__Clostridia	o__Christensenellales	f__UBA3700	g__HGM11368	s__
Boar-s13_bin_14	95.48	0.24	d__Bacteria	p__Bacteroidota	c__Bacteroidia	o__Bacteroidales	f__UBA932	g__Cryptobacteroides	s__
Boar-s13_bin_15	96.55	0.13	d__Bacteria	p__Firmicutes_A	c__Clostridia	o__Lachnospirales	f__Lachnospiraceae	g__SFDP01	s__
Boar-s13_bin_16	97.46	1.37	d__Bacteria	p__Firmicutes_A	c__Clostridia	o__Clostridiales	f__Clostridiaceae	g__Clostridium_P	s__
Boar-s13_bin_22	94.53	1.89	d__Bacteria	p__Bacteroidota	c__Bacteroidia	o__Bacteroidales	f__Muribaculaceae	g__CAG-873	s__CAG-873 sp016302215
Boar-s14_bin_4	90.79	1.13	d__Bacteria	p__Firmicutes_A	c__Clostridia	o__Oscillospirales	f__Acutalibacteraceae	g__Ruminococcus_E	s__
Boar-s14_bin_7	97.32	0	d__Bacteria	p__Firmicutes_A	c__Clostridia	o__Oscillospirales	f__Ruminococcaceae	g__UMGS363	s__
Boar-s14_bin_9	93.29	0.73	d__Bacteria	p__Firmicutes_A	c__Clostridia	o__Oscillospirales	f__Ruminococcaceae	g__CAG-115	s__
Boar-s14_bin_10	93.82	3.77	d__Bacteria	p__Bacteroidota	c__Bacteroidia	o__Bacteroidales	f__Bacteroidaceae	g__Prevotella	s__
Boar-s14_bin_11	93.96	1.45	d__Bacteria	p__Firmicutes_A	c__Clostridia	o__Lachnospirales	f__Lachnospiraceae	g__Agathobacter	s__
Boar-s14_bin_14	90.52	2.2	d__Bacteria	p__Firmicutes_A	c__Clostridia	o__Lachnospirales	f__Lachnospiraceae	g__XBB1006	s__
Boar-s14_bin_17	97.36	0.19	d__Bacteria	p__Bacteroidota	c__Bacteroidia	o__Bacteroidales	f__Muribaculaceae	g__Limisoma	s__
Boar-s14_bin_18	93.82	0	d__Bacteria	p__Bacteroidota	c__Bacteroidia	o__Bacteroidales	f__Paludibacteraceae	g__W0P28-013	s__
Boar-s14_bin_20	91.05	0.11	d__Bacteria	p__Firmicutes_A	c__Clostridia	o__Oscillospirales	f__CAG-382	g__SFLA01	s__SFLA01 sp004553575
Boar-s14_bin_29	97.32	0	d__Bacteria	p__Firmicutes_A	c__Clostridia	o__Lachnospirales	f__Lachnospiraceae	g__Butyrivibrio_A	s__
Boar-s14_bin_32	95.22	0.84	d__Bacteria	p__Firmicutes_A	c__Clostridia	o__UBA1381	f__UBA1381	g__CAG-41	s__
Boar-s14_bin_33	92.79	1.61	d__Bacteria	p__Firmicutes_A	c__Clostridia	o__HGM11327	f__HGM11327	g__SIG351	s__
Boar-s14_bin_38	98.39	0	d__Bacteria	p__Bacteroidota	c__Bacteroidia	o__Bacteroidales	f__P3	g__Onthomorpha	s__Onthomorpha sp016296345
Boar-s14_bin_39	96.43	0	d__Bacteria	p__Bacteroidota	c__Bacteroidia	o__Bacteroidales	f__UBA932	g__Cryptobacteroides	s__
Boar-s18_bin_2	94.71	0.48	d__Bacteria	p__Bacteroidota	c__Bacteroidia	o__Bacteroidales	f__Rikenellaceae	g__Alistipes	s__
Boar-s18_bin_5	93.77	0.38	d__Bacteria	p__Bacteroidota	c__Bacteroidia	o__Bacteroidales	f__Muribaculaceae	g__UBA7173	s__
Boar-s18_bin_6	93.2	0.41	d__Bacteria	p__Verrucomicrobiota	c__Verrucomicrobiae	o__Verrucomicrobiales	f__Akkermansiaceae	g__Akkermansia	s__
Boar-s18_bin_8	98.42	1.35	d__Bacteria	p__Firmicutes_A	c__Clostridia	o__Lachnospirales	f__Lachnospiraceae	g__V9D3004	s__
Boar-s18_bin_12	94.4	0.19	d__Bacteria	p__Bacteroidota	c__Bacteroidia	o__Bacteroidales	f__Bacteroidaceae	g__Alloprevotella	s__
Boar-s18_bin_17	94.41	0.89	d__Bacteria	p__Firmicutes_A	c__Clostridia	o__Lachnospirales	f__Lachnospiraceae	g__CAG-127	s__
Boar-s18_bin_27	98.43	0.67	d__Bacteria	p__Firmicutes_A	c__Clostridia	o__Oscillospirales	f__Oscillospiraceae	g__Faecousia	s__
Boar-s19_bin_1	98.39	0	d__Bacteria	p__Bacteroidota	c__Bacteroidia	o__Bacteroidales	f__P3	g__Onthomorpha	s__Onthomorpha sp016296345
Boar-s19_bin_2	95.81	2.03	d__Bacteria	p__Bacteroidota	c__Bacteroidia	o__Bacteroidales	f__Bacteroidaceae	g__Prevotella	s__
Boar-s19_bin_9	97.99	0	d__Bacteria	p__Firmicutes_A	c__Clostridia	o__Oscillospirales	f__Ruminococcaceae	g__Ruminiclostridium_E	s__
Boar-s19_bin_13	96.31	0.67	d__Bacteria	p__Firmicutes_A	c__Clostridia	o__Oscillospirales	f__Ruminococcaceae	g__CAG-353	s__
Boar-s19_bin_14	90.95	0	d__Bacteria	p__Bacteroidota	c__Bacteroidia	o__Bacteroidales	f__UBA932	g__Cryptobacteroides	s__
Boar-s19_bin_26	93.3	0.93	d__Bacteria	p__Bacteroidota	c__Bacteroidia	o__Bacteroidales	f__Bacteroidaceae	g__Prevotella	s__
Boar-s19_bin_30	91.57	0	d__Bacteria	p__Bacteroidota	c__Bacteroidia	o__Bacteroidales	f__UBA932	g__Cryptobacteroides	s__
Boar-s19_bin_32	93.57	0.48	d__Bacteria	p__Bacteroidota	c__Bacteroidia	o__Bacteroidales	f__UBA932	g__Cryptobacteroides	s__
Boar-s19_bin_37	95.53	0	d__Bacteria	p__Firmicutes_A	c__Clostridia	o__Oscillospirales	f__CAG-272	g__CAG-448	s__
Boar-s19_bin_41	96.31	1.34	d__Bacteria	p__Firmicutes_A	c__Clostridia	o__Oscillospirales	f__Acutalibacteraceae	g__Ruminococcus_E	s__
Boar-s22_bin_3	96.42	1.15	d__Bacteria	p__Bacteroidota	c__Bacteroidia	o__Bacteroidales	f__Muribaculaceae	g__CAG-873	s__
Boar-s22_bin_4	94.7	2.06	d__Bacteria	p__Firmicutes_A	c__Clostridia	o__Lachnospirales	f__Lachnospiraceae	g__Eubacterium_I	s__
Boar-s22_bin_5	94.21	1.7	d__Bacteria	p__Bacteroidota	c__Bacteroidia	o__Bacteroidales	f__Muribaculaceae	g__SFTJ01	s__
Boar-s22_bin_9	93.16	0.67	d__Bacteria	p__Firmicutes_A	c__Clostridia	o__Christensenellales	f__CAG-917	g__CAG-349	s__CAG-349 sp001940895
Boar-s22_bin_14	91.28	0.87	d__Bacteria	p__Proteobacteria	c__Gammaproteobacteria	o__Diplorickettsiales	f__Diplorickettsiaceae	g__Aquirickettsiella	s__
Boar-s22_bin_16	99.33	2.01	d__Bacteria	p__Firmicutes_A	c__Clostridia	o__Lachnospirales	f__Lachnospiraceae	g__Anaerosporobacter	s__
Boar-s22_bin_17	92.28	0.67	d__Bacteria	p__Firmicutes_A	c__Clostridia	o__Oscillospirales	f__Oscillospiraceae	g__Limivicinus	s__
Boar-s22_bin_19	95.15	0.12	d__Bacteria	p__Bacteroidota	c__Bacteroidia	o__Bacteroidales	f__Bacteroidaceae	g__Prevotella	s__
Boar-s22_bin_22	95.29	0.47	d__Bacteria	p__Bacteroidota	c__Bacteroidia	o__Bacteroidales	f__Muribaculaceae	g__W0P31-042	s__
Boar-s22_bin_23	95.27	0.68	d__Bacteria	p__Verrucomicrobiota	c__Verrucomicrobiae	o__Opitutales	f__CAG-312	g__Merdousia	s__Merdousia sp900760665
Boar-s22_bin_24	93.27	4.7	d__Bacteria	p__Firmicutes_A	c__Clostridia	o__Oscillospirales	f__CAG-272	g__	s__
Boar-s22_bin_25	92.27	0	d__Bacteria	p__Bacteroidota	c__Bacteroidia	o__Bacteroidales	f__UBA932	g__Cryptobacteroides	s__Cryptobacteroides sp004552615
Boar-s23_bin_1	92.65	0.33	d__Bacteria	p__Proteobacteria	c__Gammaproteobacteria	o__Enterobacterales	f__Enterobacteriaceae	g__Escherichia	s__Escherichia coli
Boar-s23_bin_10	98.89	0.37	d__Bacteria	p__Bacteroidota	c__Bacteroidia	o__Bacteroidales	f__Bacteroidaceae	g__Prevotella	s__
Boar-s23_bin_16	91.95	1.63	d__Bacteria	p__Firmicutes_A	c__Clostridia	o__Oscillospirales	f__Acutalibacteraceae	g__Fimenecus	s__
Boar-s23_bin_17	97.99	0	d__Bacteria	p__Firmicutes_A	c__Clostridia	o__Oscillospirales	f__Ruminococcaceae	g__CAG-353	s__
Boar-s23_bin_19	96.5	0.7	d__Bacteria	p__Spirochaetota	c__Spirochaetia	o__Treponematales	f__Treponemataceae	g__Treponema_D	s__Treponema_D porcinum
Boar-s23_bin_20	90.02	2.45	d__Bacteria	p__Firmicutes_A	c__Clostridia	o__Lachnospirales	f__Lachnospiraceae	g__COE1	s__
Boar-s23_bin_21	93.5	3.86	d__Bacteria	p__Firmicutes_A	c__Clostridia	o__Lachnospirales	f__Lachnospiraceae	g__	s__
Boar-s23_bin_22	91.78	1.82	d__Bacteria	p__Bacteroidota	c__Bacteroidia	o__Bacteroidales	f__Muribaculaceae	g__UBA7173	s__
Boar-s23_bin_31	97.32	0.67	d__Bacteria	p__Firmicutes_A	c__Clostridia	o__Oscillospirales	f__Ruminococcaceae	g__CAG-115	s__CAG-115 sp017829075
Boar-s23_bin_33	93.21	0	d__Bacteria	p__Bacteroidota	c__Bacteroidia	o__Bacteroidales	f__Bacteroidaceae	g__Alloprevotella	s__
Boar-s23_bin_35	95.41	1.68	d__Bacteria	p__Firmicutes_A	c__Clostridia	o__Oscillospirales	f__CAG-272	g__Avispirillum	s__
Boar-s23_bin_37	97.11	0.09	d__Bacteria	p__Bacteroidota	c__Bacteroidia	o__Bacteroidales	f__Bacteroidaceae	g__Alloprevotella	s__Alloprevotella sp004557035
Boar-s35_bin_1	97.99	1.34	d__Bacteria	p__Firmicutes_A	c__Clostridia	o__Lachnospirales	f__Lachnospiraceae	g__Clostridium_AI	s__
Boar-s35_bin_2	98.34	2.15	d__Bacteria	p__Firmicutes_A	c__Clostridia	o__Lachnospirales	f__Lachnospiraceae	g__CAG-95	s__
Boar-s35_bin_5	94.38	0	d__Bacteria	p__Firmicutes	c__Bacilli	o__RFN20	f__CAG-449	g__CAG-449	s__
Boar-s35_bin_6	96	0	d__Bacteria	p__Firmicutes	c__Bacilli	o__Acholeplasmatales	f__Anaeroplasmataceae	g__	s__
Boar-s35_bin_7	91.8	0.99	d__Bacteria	p__Verrucomicrobiota	c__Verrucomicrobiae	o__Verrucomicrobiales	f__Akkermansiaceae	g__Akkermansia	s__
Boar-s35_bin_9	91.13	0.26	d__Bacteria	p__Bacteroidota	c__Bacteroidia	o__Bacteroidales	f__Muribaculaceae	g__SFTJ01	s__
Boar-s35_bin_15	97.99	0	d__Bacteria	p__Firmicutes_A	c__Clostridia	o__Oscillospirales	f__Acutalibacteraceae	g__Fimenecus	s__
Boar-s35_bin_18	95.95	0.24	d__Bacteria	p__Bacteroidota	c__Bacteroidia	o__Bacteroidales	f__UBA932	g__Cryptobacteroides	s__
Boar-s35_bin_19	92.93	1.49	d__Bacteria	p__Bacteroidota	c__Bacteroidia	o__Bacteroidales	f__Bacteroidaceae	g__Alloprevotella	s__
Boar-s35_bin_26	92.57	2.1	d__Bacteria	p__Verrucomicrobiota	c__Kiritimatiellae	o__RFP12	f__UBA1067	g__Spyradenecus	s__
Boar-s35_bin_27	98.66	0.67	d__Bacteria	p__Firmicutes_A	c__Clostridia	o__Lachnospirales	f__Lachnospiraceae	g__CAG-127	s__
Boar-s35_bin_30	95.6	1.1	d__Bacteria	p__Proteobacteria	c__Alphaproteobacteria	o__RF32	f__UBA3637	g__	s__
Boar-s35_bin_31	99.46	0.54	d__Bacteria	p__Bacteroidota	c__Bacteroidia	o__Bacteroidales	f__Paludibacteraceae	g__RGIG9608	s__RGIG9608 sp017456885
Boar-s35_bin_37	98.74	1.52	d__Bacteria	p__Firmicutes_A	c__Clostridia	o__Lachnospirales	f__Lachnospiraceae	g__VSOB01	s__
C4936_bin_28	93.97	2.93	d__Bacteria	p__Cyanobacteria	c__Vampirovibrionia	o__Gastranaerophilales	f__Gastranaerophilaceae	g__Gastranaerophilus	s__
C4936_bin_32	92.7	3.93	d__Bacteria	p__Firmicutes	c__Bacilli	o__RF39	f__UBA660	g__	s__
C4936_bin_33	95.73	2.44	d__Bacteria	p__Actinobacteriota	c__Actinomycetia	o__Mycobacteriales	f__Mycobacteriaceae	g__Rhodococcus	s__Rhodococcus sp012726195
C4936_bin_37	90.48	0	d__Bacteria	p__Verrucomicrobiota	c__Verrucomicrobiae	o__Verrucomicrobiales	f__Akkermansiaceae	g__Akkermansia	s__
C4950_bin_15	95.51	0	d__Bacteria	p__Firmicutes_A	c__Clostridia	o__Oscillospirales	f__Acutalibacteraceae	g__Eubacterium_R	s__
C4974_bin_11	99.3	0.26	d__Bacteria	p__Firmicutes	c__Bacilli	o__Lactobacillales	f__Lactobacillaceae	g__Ligilactobacillus	s__Ligilactobacillus animalis
C4974_bin_14	92.6	2.8	d__Bacteria	p__Firmicutes_A	c__Clostridia	o__Oscillospirales	f__Acutalibacteraceae	g__Eubacterium_R	s__
C4975_bin_6	90.88	0.34	d__Bacteria	p__Firmicutes_A	c__Clostridia	o__Oscillospirales	f__Acutalibacteraceae	g__Eubacterium_R	s__
C4975_bin_14	95.8	0.71	d__Bacteria	p__Firmicutes_A	c__Clostridia	o__Peptostreptococcales	f__Anaerovoracaceae	g__Copromorpha	s__
C4975_bin_19	93.69	1.3	d__Bacteria	p__Campylobacterota	c__Campylobacteria	o__Campylobacterales	f__Helicobacteraceae	g__Helicobacter_D	s__
C4975_bin_26	95.89	0.71	d__Bacteria	p__Firmicutes	c__Bacilli	o__Erysipelotrichales	f__Erysipelotrichaceae	g__Floccifex	s__Floccifex porci
C4975_bin_28	100	0.35	d__Bacteria	p__Firmicutes_A	c__Clostridia	o__Peptostreptococcales	f__Anaerovoracaceae	g__Fimisoma	s__
C4975_bin_29	95.06	4.34	d__Bacteria	p__Firmicutes_C	c__Negativicutes	o__Acidaminococcales	f__Acidaminococcaceae	g__Phascolarctobacterium_A	s__Phascolarctobacterium_A sp016302525
C4975_bin_42	93.26	2.81	d__Bacteria	p__Firmicutes	c__Bacilli	o__RF39	f__UBA660	g__	s__
C4975_bin_48	96.55	1.7	d__Bacteria	p__Firmicutes_A	c__Clostridia	o__Lachnospirales	f__Lachnospiraceae	g__14-2	s__
C4978_bin_6	98.78	1.42	d__Bacteria	p__Firmicutes_A	c__Clostridia	o__Peptostreptococcales	f__Anaerovoracaceae	g__RUG099	s__
C4978_bin_39	91.4	3.52	d__Bacteria	p__Firmicutes_A	c__Clostridia	o__Christensenellales	f__CAG-74	g__Firm-10	s__Firm-10 sp004552515
C4978_bin_44	93.82	2.25	d__Bacteria	p__Firmicutes	c__Bacilli	o__RF39	f__UBA660	g__RUG11198	s__
C4978_bin_58	92.36	0.17	d__Bacteria	p__Firmicutes_A	c__Clostridia	o__Oscillospirales	f__Acutalibacteraceae	g__Ruminococcus_E	s__
C4979_bin_9	96.81	0	d__Bacteria	p__Firmicutes_A	c__Clostridia	o__Oscillospirales	f__Ruminococcaceae	g__Ruminiclostridium_E	s__
C4979_bin_11	93.69	0.24	d__Bacteria	p__Firmicutes_A	c__Clostridia	o__Peptostreptococcales	f__Anaerovoracaceae	g__Copromorpha	s__
C4979_bin_20	95.41	0	d__Bacteria	p__Firmicutes_A	c__Clostridia	o__Lachnospirales	f__Lachnospiraceae	g__Butyrivibrio_A	s__Butyrivibrio_A sp900768755
C4979_bin_44	94.35	2.15	d__Bacteria	p__Bacteroidota	c__Bacteroidia	o__Bacteroidales	f__Paludibacteraceae	g__RF16	s__
C4982_bin_11	95.01	0.04	d__Bacteria	p__Firmicutes_A	c__Clostridia	o__Oscillospirales	f__CAG-272	g__	s__
C4982_bin_14	96.57	0	d__Bacteria	p__Firmicutes_A	c__Clostridia	o__Christensenellales	f__UBA3700	g__HGM11368	s__
C4982_bin_16	98.42	0	d__Bacteria	p__Chlamydiota	c__Chlamydiia	o__Chlamydiales	f__Chlamydiaceae	g__Chlamydia	s__Chlamydia suis
C4982_bin_22	99.16	0.54	d__Bacteria	p__Bacteroidota	c__Bacteroidia	o__Bacteroidales	f__Paludibacteraceae	g__RGIG9608	s__RGIG9608 sp017456885
C4982_bin_27	94.65	1.34	d__Bacteria	p__Firmicutes_A	c__Clostridia	o__Oscillospirales	f__Acutalibacteraceae	g__Eubacterium_R	s__
C4982_bin_38	96.64	0	d__Bacteria	p__Firmicutes_A	c__Clostridia	o__Oscillospirales	f__Acutalibacteraceae	g__Fimenecus	s__
C5039_bin_4	99.95	0.18	d__Bacteria	p__Proteobacteria	c__Gammaproteobacteria	o__Pseudomonadales	f__Moraxellaceae	g__Psychrobacter	s__Psychrobacter maritimus
C5039_bin_16	94.46	0.56	d__Bacteria	p__Firmicutes_A	c__Clostridia	o__Oscillospirales	f__Acutalibacteraceae	g__Fimenecus	s__
C5039_bin_33	93.41	0.77	d__Bacteria	p__Firmicutes_A	c__Clostridia	o__Lachnospirales	f__Lachnospiraceae	g__Agathobacter	s__
C5042_bin_3	93.33	2.67	d__Bacteria	p__Firmicutes	c__Bacilli	o__RF39	f__UBA660	g__MGBC102946	s__
CF1.bin.1	90.19	1.59	d__Bacteria	p__Campylobacterota	c__Campylobacteria	o__Campylobacterales	f__Helicobacteraceae	g__Helicobacter_D	s__
CF1.bin.12	95.32	1.48	d__Bacteria	p__Bacteroidota	c__Bacteroidia	o__Bacteroidales	f__Bacteroidaceae	g__Prevotella	s__
CF1.bin.30	96.25	1.01	d__Bacteria	p__Firmicutes_A	c__Clostridia	o__Oscillospirales	f__Ruminococcaceae	g__Ruminiclostridium_E	s__
CF1.bin.45	91.58	1.63	d__Bacteria	p__Firmicutes_A	c__Clostridia	o__Oscillospirales	f__Acutalibacteraceae	g__UBA6857	s__UBA6857 sp016292705
CF1.bin.96	91.59	0	d__Bacteria	p__Firmicutes_A	c__Clostridia	o__Oscillospirales	f__Oscillospiraceae	g__F23-B02	s__F23-B02 sp004556755
CF2.bin.3	93.49	2.35	d__Bacteria	p__Firmicutes_A	c__Clostridia	o__Oscillospirales	f__QAMX01	g__RUG11797	s__
CF2.bin.34	98.15	0	d__Bacteria	p__Bacteroidota	c__Bacteroidia	o__Bacteroidales	f__Bacteroidaceae	g__Phocaeicola	s__Phocaeicola plebeius_A
CF2.bin.47	94.97	0.45	d__Bacteria	p__Firmicutes_A	c__Clostridia	o__Oscillospirales	f__Acutalibacteraceae	g__CAG-488	s__
CF2.bin.53	93.29	0.84	d__Bacteria	p__Firmicutes_A	c__Clostridia	o__Oscillospirales	f__Oscillospiraceae	g__CAG-83	s__
CF2.bin.60	95.98	0	d__Bacteria	p__Firmicutes_A	c__Clostridia	o__Oscillospirales	f__Acutalibacteraceae	g__CAG-177	s__CAG-177 sp016297555
CF2.bin.76	90.4	2.54	d__Bacteria	p__Bacteroidota	c__Bacteroidia	o__Bacteroidales	f__UBA932	g__Cryptobacteroides	s__Cryptobacteroides sp004556005
CF2.bin.81	94.84	0.48	d__Bacteria	p__Bacteroidota	c__Bacteroidia	o__Bacteroidales	f__UBA932	g__Cryptobacteroides	s__Cryptobacteroides sp004552615
CF2.bin.90	97.41	1.72	d__Bacteria	p__Deferribacterota	c__Deferribacteres	o__Deferribacterales	f__Mucispirillaceae	g__Mucispirillum	s__
CF2.bin.92	99.19	1.28	d__Bacteria	p__Firmicutes_A	c__Clostridia	o__Clostridiales	f__Clostridiaceae	g__Clostridium	s__Clostridium sp900759995
CF2.bin.95	93.84	0.48	d__Bacteria	p__Bacteroidota	c__Bacteroidia	o__Bacteroidales	f__UBA932	g__Cryptobacteroides	s__Cryptobacteroides sp004552965
CF3.bin.7	96.42	0.22	d__Bacteria	p__Firmicutes_A	c__Clostridia	o__Oscillospirales	f__Acutalibacteraceae	g__CAG-488	s__
CF3.bin.32	94.33	0	d__Bacteria	p__Firmicutes_A	c__Clostridia	o__Christensenellales	f__CAG-138	g__RGIG3141	s__
CF3.bin.42	91.48	0	d__Bacteria	p__Firmicutes_A	c__Clostridia	o__Oscillospirales	f__CAG-382	g__UBA1206	s__UBA1206 sp000433115
CF3.bin.43	95.64	0.48	d__Bacteria	p__Firmicutes_A	c__Clostridia	o__Lachnospirales	f__Lachnospiraceae	g__Agathobacter	s__
CF3.bin.52	95.13	1.34	d__Bacteria	p__Firmicutes_A	c__Clostridia	o__Oscillospirales	f__CAG-272	g__Avispirillum	s__
CF3.bin.83	90.24	1.01	d__Bacteria	p__Firmicutes_A	c__Clostridia	o__Oscillospirales	f__Acutalibacteraceae	g__UBA6857	s__UBA6857 sp016292705
CF3.bin.86	98.81	0.47	d__Bacteria	p__Campylobacterota	c__Campylobacteria	o__Campylobacterales	f__Helicobacteraceae	g__Helicobacter_D	s__
CF3.bin.87	98.54	0.48	d__Bacteria	p__Bacteroidota	c__Bacteroidia	o__Bacteroidales	f__Rikenellaceae	g__Alistipes	s__Alistipes sp017399485
CF3.bin.89	94.05	2.06	d__Bacteria	p__Bacteroidota	c__Bacteroidia	o__Bacteroidales	f__UBA932	g__Cryptobacteroides	s__
CF3.bin.104	93.74	0	d__Bacteria	p__Firmicutes_A	c__Clostridia	o__Oscillospirales	f__Acutalibacteraceae	g__DTU089	s__
CF3.bin.105	93.74	0.67	d__Bacteria	p__Firmicutes_A	c__Clostridia	o__Oscillospirales	f__CAG-272	g__	s__
CF4.bin.8	91.25	2.34	d__Bacteria	p__Firmicutes_A	c__Clostridia	o__Lachnospirales	f__Lachnospiraceae	g__SZUA-448	s__
CF4.bin.33	91.36	1.12	d__Bacteria	p__Firmicutes	c__Bacilli	o__RF39	f__UBA660	g__Faecisoma	s__
CF4.bin.35	96.85	0.7	d__Bacteria	p__Firmicutes_A	c__Clostridia	o__Christensenellales	f__CAG-74	g__UBA11524	s__UBA11524 sp017936765
CF4.bin.42	90.22	1.32	d__Bacteria	p__Bacteroidota	c__Bacteroidia	o__Bacteroidales	f__Muribaculaceae	g__W0P31-042	s__W0P31-042 sp004557195
CF4.bin.52	98.22	0.59	d__Bacteria	p__Desulfobacterota_I	c__Desulfovibrionia	o__Desulfovibrionales	f__Desulfovibrionaceae	g__Desulfovibrio	s__Desulfovibrio sp900556755
CF4.bin.61	97.09	0	d__Bacteria	p__Firmicutes_A	c__Clostridia	o__Oscillospirales	f__Acutalibacteraceae	g__Fimenecus	s__
CF4.bin.73	95	0	d__Bacteria	p__Firmicutes_A	c__Clostridia	o__Christensenellales	f__CAG-138	g__CAG-1024	s__CAG-1024 sp004554165
CF4.bin.110	98.46	0	d__Bacteria	p__Proteobacteria	c__Gammaproteobacteria	o__Enterobacterales	f__Succinivibrionaceae	g__Succinivibrio	s__Succinivibrio sp003456415
CF4.bin.114	98.6	0	d__Bacteria	p__Spirochaetota	c__Spirochaetia	o__Treponematales	f__Treponemataceae	g__Treponema_D	s__Treponema_D sp900769985
CF5.bin.1	95.3	0	d__Bacteria	p__Firmicutes_A	c__Clostridia	o__Oscillospirales	f__Ruminococcaceae	g__JAAZZIT01	s__
CF5.bin.28	94.68	2.08	d__Bacteria	p__Bacteroidota	c__Bacteroidia	o__Bacteroidales	f__Bacteroidaceae	g__Alloprevotella	s__Alloprevotella sp004552865
CF5.bin.45	93.96	0.25	d__Bacteria	p__Bacteroidota	c__Bacteroidia	o__Bacteroidales	f__Muribaculaceae	g__Sodaliphilus	s__Sodaliphilus sp004559845
CF5.bin.50	92.05	0.67	d__Bacteria	p__Firmicutes_A	c__Clostridia	o__Oscillospirales	f__Acutalibacteraceae	g__UBA6857	s__UBA6857 sp016292705
CF5.bin.52	97.85	0.54	d__Bacteria	p__Bacteroidota	c__Bacteroidia	o__Bacteroidales	f__P3	g__Onthomorpha	s__Onthomorpha sp016296345
CF5.bin.61	95.77	1.11	d__Bacteria	p__Bacteroidota	c__Bacteroidia	o__Bacteroidales	f__Bacteroidaceae	g__Prevotella	s__Prevotella sp004556065
CF5.bin.62	98.39	0.92	d__Bacteria	p__Campylobacterota	c__Campylobacteria	o__Campylobacterales	f__Campylobacteraceae	g__Campylobacter	s__
CF5.bin.69	97.99	0	d__Bacteria	p__Firmicutes_A	c__Clostridia	o__Monoglobales	f__Firm-18	g__CAJLYO01	s__
CF5.bin.74	95.13	0.84	d__Bacteria	p__Firmicutes_A	c__Clostridia	o__Oscillospirales	f__Acutalibacteraceae	g__Fimenecus	s__
CF5.bin.77	96	0.12	d__Bacteria	p__Firmicutes	c__Bacilli	o__RF39	f__UBA660	g__CAG-914	s__CAG-914 sp000437895
CF5.bin.79	96.45	2.5	d__Bacteria	p__Bacteroidota	c__Bacteroidia	o__Bacteroidales	f__Bacteroidaceae	g__Alloprevotella	s__
CF5.bin.80	91.48	0.81	d__Bacteria	p__Firmicutes_A	c__Clostridia	o__Oscillospirales	f__Acutalibacteraceae	g__UBA6857	s__
CF5.bin.88	91.48	0.77	d__Bacteria	p__Bacteroidota	c__Bacteroidia	o__Bacteroidales	f__Bacteroidaceae	g__UBA4372	s__
CF5.bin.94	90.42	1.34	d__Bacteria	p__Firmicutes_A	c__Clostridia	o__Oscillospirales	f__Oscillospiraceae	g__Faecousia	s__
CF5.bin.97	90.25	0.87	d__Bacteria	p__Spirochaetota	c__Spirochaetia	o__Treponematales	f__Treponemataceae	g__Treponema_D	s__Treponema_D sp016293495
CF5.bin.103	94.44	1.3	d__Bacteria	p__Bacteroidota	c__Bacteroidia	o__Bacteroidales	f__Bacteroidaceae	g__Prevotella	s__Prevotella sp900770025
CF5.bin.112	97.9	1.11	d__Bacteria	p__Bacteroidota	c__Bacteroidia	o__Bacteroidales	f__Bacteroidaceae	g__Prevotella	s__
CF5.bin.115	95.11	0	d__Bacteria	p__Planctomycetota	c__Planctomycetia	o__Pirellulales	f__Thermoguttaceae	g__RUG369	s__
CF5.bin.119	92.58	0	d__Bacteria	p__Firmicutes_A	c__Clostridia	o__Christensenellales	f__CAG-138	g__CAG-1024	s__CAG-1024 sp004554165
CF6.bin.9	93.26	0.47	d__Bacteria	p__Firmicutes_A	c__Clostridia	o__Oscillospirales	f__Ruminococcaceae	g__UBA3818	s__UBA3818 sp002369315
CF6.bin.15	92.13	3.37	d__Bacteria	p__Firmicutes	c__Bacilli	o__RF39	f__UBA660	g__RUG705	s__
CF6.bin.20	99.14	0.57	d__Bacteria	p__Firmicutes_A	c__Clostridia	o__Lachnospirales	f__Lachnospiraceae	g__UBA3766	s__
CF6.bin.22	93.23	2.15	d__Bacteria	p__Firmicutes_A	c__Clostridia	o__Oscillospirales	f__Acutalibacteraceae	g__Fimenecus	s__
CF6.bin.48	90.46	1.08	d__Bacteria	p__Actinobacteriota	c__Coriobacteriia	o__Coriobacteriales	f__QAMH01	g__W2P13-069	s__W2P13-069 sp004553405
CF6.bin.51	98.66	0.34	d__Bacteria	p__Firmicutes_A	c__Clostridia	o__Oscillospirales	f__Ruminococcaceae	g__Firm-04	s__Firm-04 sp016295145
CF6.bin.57	97.14	1.27	d__Bacteria	p__Firmicutes	c__Bacilli	o__Erysipelotrichales	f__Erysipelotrichaceae	g__UBA636	s__
CF6.bin.73	97.68	1.12	d__Bacteria	p__Bacteroidota	c__Bacteroidia	o__Bacteroidales	f__Bacteroidaceae	g__Bacteroides	s__Bacteroides togonis
CF6.bin.80	96.85	0	d__Bacteria	p__Firmicutes_A	c__Clostridia	o__Oscillospirales	f__Acutalibacteraceae	g__UBA6857	s__
CF6.bin.87	90.44	1.68	d__Bacteria	p__Firmicutes_A	c__Clostridia	o__Lachnospirales	f__Lachnospiraceae	g__UBA1267	s__
CF6.bin.98	98.39	1.08	d__Bacteria	p__Firmicutes_A	c__Clostridia	o__Christensenellales	f__CAG-74	g__Limiplasma	s__
CF6.bin.101	96.13	0.34	d__Bacteria	p__Firmicutes_A	c__Clostridia	o__Oscillospirales	f__Acutalibacteraceae	g__CAG-177	s__
CF6.bin.104	94.37	0	d__Bacteria	p__Bacteroidota	c__Bacteroidia	o__Bacteroidales	f__UBA932	g__Cryptobacteroides	s__Cryptobacteroides sp004552965
CF6.bin.107	95.8	0	d__Bacteria	p__Firmicutes_A	c__Clostridia	o__Christensenellales	f__CAG-138	g__SFDB01	s__SFDB01 sp004558825
CF6.bin.110	96.77	0	d__Bacteria	p__Proteobacteria	c__Alphaproteobacteria	o__RF32	f__CAG-239	g__CAZU01	s__
CF6.bin.111	94.63	0.67	d__Bacteria	p__Firmicutes_A	c__Clostridia	o__Oscillospirales	f__Acutalibacteraceae	g__Fimenecus	s__
CF7.bin.7	94.07	0	d__Bacteria	p__Firmicutes_A	c__Clostridia	o__Oscillospirales	f__	g__	s__
CF7.bin.10	92.23	1.19	d__Bacteria	p__Bacteroidota	c__Bacteroidia	o__Bacteroidales	f__Bacteroidaceae	g__Phocaeicola	s__Phocaeicola sp900544075
CF7.bin.14	95.3	0.38	d__Bacteria	p__Firmicutes_A	c__Clostridia	o__Oscillospirales	f__Acutalibacteraceae	g__Eubacterium_R	s__
CF7.bin.16	94.34	0.21	d__Bacteria	p__Bacteroidota	c__Bacteroidia	o__Bacteroidales	f__Muribaculaceae	g__CAG-873	s__CAG-873 sp004552725
CF7.bin.20	92.42	2.25	d__Bacteria	p__Firmicutes	c__Bacilli	o__RF39	f__UBA660	g__	s__
CF7.bin.50	90.58	1.62	d__Bacteria	p__Bacteroidota	c__Bacteroidia	o__Bacteroidales	f__Bacteroidaceae	g__Paraprevotella	s__
CF7.bin.52	95.94	1.02	d__Bacteria	p__Spirochaetota	c__Spirochaetia	o__Treponematales	f__Treponemataceae	g__Treponema_D	s__Treponema_D sp900769975
CF7.bin.58	97.55	0.38	d__Bacteria	p__Bacteroidota	c__Bacteroidia	o__Bacteroidales	f__Muribaculaceae	g__UBA7173	s__UBA7173 sp900768685
CF7.bin.62	93.65	0.24	d__Bacteria	p__Bacteroidota	c__Bacteroidia	o__Bacteroidales	f__UBA932	g__Coprenecus	s__
CF7.bin.65	97.18	0.67	d__Bacteria	p__Firmicutes_A	c__Clostridia	o__Oscillospirales	f__Acutalibacteraceae	g__UBA6857	s__UBA6857 sp016292705
CF7.bin.69	97.14	0	d__Bacteria	p__Firmicutes	c__Bacilli	o__Erysipelotrichales	f__Erysipelotrichaceae	g__UBA636	s__
CF7.bin.71	94.75	4.5	d__Bacteria	p__Firmicutes_A	c__Clostridia	o__Lachnospirales	f__Lachnospiraceae	g__Roseburia	s__
CF7.bin.73	90.08	2	d__Bacteria	p__Bacteroidota	c__Bacteroidia	o__Bacteroidales	f__UBA932	g__Cryptobacteroides	s__
CF7.bin.78	97.84	0.88	d__Bacteria	p__Proteobacteria	c__Gammaproteobacteria	o__Enterobacterales	f__Succinivibrionaceae	g__Succinivibrio	s__Succinivibrio hippei_B
CF7.bin.81	93.23	1.34	d__Bacteria	p__Firmicutes_A	c__Clostridia	o__Lachnospirales	f__Lachnospiraceae	g__SIG299	s__
CF7.bin.82	96.04	0.5	d__Bacteria	p__Firmicutes_A	c__Clostridia	o__Oscillospirales	f__Acutalibacteraceae	g__Fimenecus	s__
CF7.bin.83	96.85	0.35	d__Bacteria	p__Bacteroidota	c__Bacteroidia	o__Bacteroidales	f__Bacteroidaceae	g__Prevotella	s__
CF7.bin.86	90.38	0.17	d__Bacteria	p__Firmicutes_A	c__Clostridia	o__Oscillospirales	f__Acutalibacteraceae	g__DTU089	s__
CF7.bin.92	93.29	0.34	d__Bacteria	p__Firmicutes_A	c__Clostridia	o__Christensenellales	f__CAG-138	g__RGIG1693	s__RGIG1693 sp016293975
CF7.bin.93	94.29	0.56	d__Bacteria	p__Bacteroidota	c__Bacteroidia	o__Bacteroidales	f__Bacteroidaceae	g__Alloprevotella	s__
CF7.bin.96	92.11	1.08	d__Bacteria	p__Proteobacteria	c__Alphaproteobacteria	o__RF32	f__CAG-239	g__Scatocola	s__
CF7.bin.98	99.47	0	d__Bacteria	p__Campylobacterota	c__Campylobacteria	o__Campylobacterales	f__Helicobacteraceae	g__Helicobacter_D	s__
CF8.bin.6	96.83	2.35	d__Bacteria	p__Firmicutes_A	c__Clostridia	o__Oscillospirales	f__Oscillospiraceae	g__Faecousia	s__
CF8.bin.26	99.35	1.29	d__Bacteria	p__Campylobacterota	c__Campylobacteria	o__Campylobacterales	f__Helicobacteraceae	g__Helicobacter_D	s__Helicobacter_D sp003288905
CF8.bin.36	95.17	0	d__Bacteria	p__Firmicutes_A	c__Clostridia	o__Oscillospirales	f__CAG-382	g__SFLA01	s__SFLA01 sp004553575
CF8.bin.38	96.51	0.27	d__Bacteria	p__Bacteroidota	c__Bacteroidia	o__Bacteroidales	f__F082	g__Limimorpha	s__Limimorpha sp900769945
CF8.bin.89	94.83	0	d__Bacteria	p__Firmicutes_A	c__Clostridia	o__Oscillospirales	f__Oscillospiraceae	g__Faecousia	s__
CF8.bin.90	91.99	1.79	d__Bacteria	p__Firmicutes_A	c__Clostridia	o__Lachnospirales	f__Lachnospiraceae	g__Acetatifactor	s__Acetatifactor sp016303085
CF8.bin.94	93.97	3.43	d__Bacteria	p__Firmicutes_A	c__Clostridia	o__Peptostreptococcales	f__Anaerovoracaceae	g__RGIG1899	s__
CW1.bin.2	92.02	1.36	d__Bacteria	p__Bacteroidota	c__Bacteroidia	o__Bacteroidales	f__Bacteroidaceae	g__Prevotella	s__
CW1.bin.5	96.46	0.68	d__Bacteria	p__Verrucomicrobiota	c__Verrucomicrobiae	o__Verrucomicrobiales	f__Akkermansiaceae	g__Akkermansia	s__Akkermansia muciniphila
CW1.bin.24	97.99	0.34	d__Bacteria	p__Firmicutes_A	c__Clostridia	o__UBA1381	f__UBA1381	g__CAG-41	s__
CW1.bin.31	95.1	1.4	d__Bacteria	p__Firmicutes_A	c__Clostridia	o__Christensenellales	f__CAG-74	g__UBA11524	s__
CW1.bin.47	96.43	0	d__Bacteria	p__Bacteroidota	c__Bacteroidia	o__Bacteroidales	f__UBA932	g__Egerieousia	s__
CW1.bin.63	90.65	1.38	d__Bacteria	p__Bacteroidota	c__Bacteroidia	o__Bacteroidales	f__UBA932	g__Egerieousia	s__Egerieousia sp004561775
CW1.bin.71	98.8	0.6	d__Bacteria	p__Firmicutes_C	c__Negativicutes	o__Acidaminococcales	f__Acidaminococcaceae	g__CAG-266	s__
CW1.bin.75	99	0	d__Bacteria	p__Firmicutes_A	c__Clostridia	o__Oscillospirales	f__Oscillospiraceae	g__Faecousia	s__
CW1.bin.77	97.72	0.34	d__Bacteria	p__Firmicutes_A	c__Clostridia	o__Oscillospirales	f__Acutalibacteraceae	g__CAG-177	s__
CW1.bin.80	95.08	0.67	d__Bacteria	p__Firmicutes_A	c__Clostridia	o__Oscillospirales	f__CAG-382	g__UMGS882	s__
CW1.bin.84	99.33	0.67	d__Bacteria	p__Firmicutes_A	c__Clostridia	o__Oscillospirales	f__Ruminococcaceae	g__Firm-04	s__Firm-04 sp016296505
CW1.bin.87	93.96	0	d__Bacteria	p__Firmicutes_A	c__Clostridia	o__Oscillospirales	f__Ruminococcaceae	g__RGIG3102	s__
CW1.bin.88	97.32	1.68	d__Bacteria	p__Firmicutes_A	c__Clostridia	o__Lachnospirales	f__Lachnospiraceae	g__CAG-303	s__
CW1.bin.92	91.39	1.34	d__Bacteria	p__Firmicutes_A	c__Clostridia	o__Oscillospirales	f__Oscillospiraceae	g__Faecousia	s__
CW1.bin.94	96.96	0.67	d__Bacteria	p__Firmicutes_A	c__Clostridia	o__Oscillospirales	f__Oscillospiraceae	g__Faecousia	s__
CW1.bin.95	94.69	0.12	d__Bacteria	p__Firmicutes_A	c__Clostridia	o__Peptostreptococcales	f__Anaerovoracaceae	g__Copromorpha	s__
CW1.bin.96	92.16	1.43	d__Bacteria	p__Firmicutes_A	c__Clostridia	o__Oscillospirales	f__Oscillospiraceae	g__Faecousia	s__
CW1.bin.106	98.39	1.34	d__Bacteria	p__Firmicutes_A	c__Clostridia	o__Christensenellales	f__CAG-74	g__Limiplasma	s__Limiplasma sp016297535
CW1.bin.115	97.15	0.2	d__Bacteria	p__Firmicutes_A	c__Clostridia	o__Christensenellales	f__CAG-138	g__	s__
CW2.bin.29	96.55	4.55	d__Bacteria	p__Firmicutes_A	c__Clostridia	o__Oscillospirales	f__Oscillospiraceae	g__F23-B02	s__F23-B02 sp016292445
CW2.bin.50	98.11	1.3	d__Bacteria	p__Bacteroidota	c__Bacteroidia	o__Bacteroidales	f__Bacteroidaceae	g__Prevotella	s__
CW2.bin.59	97.85	2.69	d__Bacteria	p__Bacteroidota	c__Bacteroidia	o__Bacteroidales	f__P3	g__Onthomorpha	s__Onthomorpha sp016296345
CW2.bin.69	97.32	0.34	d__Bacteria	p__Firmicutes_A	c__Clostridia	o__Oscillospirales	f__Acutalibacteraceae	g__Fimenecus	s__
CW2.bin.82	98.41	0.95	d__Bacteria	p__Firmicutes	c__Bacilli	o__Erysipelotrichales	f__Erysipelotrichaceae	g__	s__
CW2.bin.94	97.9	0.7	d__Bacteria	p__Firmicutes_A	c__Clostridia	o__Christensenellales	f__CAG-74	g__UBA11524	s__UBA11524 sp017936765
CW2.bin.107	92.6	0	d__Bacteria	p__Firmicutes_A	c__Clostridia	o__Oscillospirales	f__Acutalibacteraceae	g__UBA6857	s__UBA6857 sp016293225
CW2.bin.113	97.17	0.38	d__Bacteria	p__Bacteroidota	c__Bacteroidia	o__Bacteroidales	f__Muribaculaceae	g__Limisoma	s__Limisoma sp004561555
CW2.bin.125	90.31	1.15	d__Bacteria	p__Planctomycetota	c__Planctomycetia	o__Pirellulales	f__Thermoguttaceae	g__RUG369	s__
CW3.bin.6	95.97	0.4	d__Bacteria	p__Firmicutes_A	c__Clostridia	o__Christensenellales	f__Borkfalkiaceae	g__Coproplasma	s__
CW3.bin.11	95.46	0.12	d__Bacteria	p__Bacteroidota	c__Bacteroidia	o__Bacteroidales	f__Bacteroidaceae	g__Prevotella	s__Prevotella sp900769055
CW3.bin.18	99.25	0	d__Bacteria	p__Bacteroidota	c__Bacteroidia	o__Bacteroidales	f__Bacteroidaceae	g__Prevotella	s__Prevotella sp900547005
CW3.bin.27	92.86	1.73	d__Bacteria	p__Bacteroidota	c__Bacteroidia	o__Bacteroidales	f__Bacteroidaceae	g__Prevotella	s__
CW3.bin.33	97.99	1.34	d__Bacteria	p__Firmicutes_A	c__Clostridia	o__Oscillospirales	f__Oscillospiraceae	g__CAJFPI01	s__
CW3.bin.38	95.42	0.37	d__Bacteria	p__Bacteroidota	c__Bacteroidia	o__Bacteroidales	f__Bacteroidaceae	g__UBA4372	s__UBA4372 sp900766785
CW3.bin.40	93.49	1.99	d__Bacteria	p__Bacteroidota	c__Bacteroidia	o__Bacteroidales	f__Bacteroidaceae	g__Prevotella	s__
CW3.bin.45	92.46	0	d__Bacteria	p__Bacteroidota	c__Bacteroidia	o__Bacteroidales	f__UBA932	g__Cryptobacteroides	s__Cryptobacteroides sp900546445
CW3.bin.46	96.09	0.06	d__Bacteria	p__Firmicutes_A	c__Clostridia	o__Lachnospirales	f__Lachnospiraceae	g__CAG-303	s__
CW3.bin.56	96.22	1.76	d__Bacteria	p__Firmicutes_A	c__Clostridia	o__Lachnospirales	f__Lachnospiraceae	g__Acetatifactor	s__
CW3.bin.57	90.52	0.67	d__Bacteria	p__Firmicutes_A	c__Clostridia	o__Oscillospirales	f__Oscillospiraceae	g__F23-B02	s__F23-B02 sp001916715
CW3.bin.62	90.02	0.06	d__Bacteria	p__Firmicutes_A	c__Clostridia	o__Oscillospirales	f__Acutalibacteraceae	g__Fimenecus	s__Fimenecus sp004555265
CW3.bin.84	94.77	0.19	d__Bacteria	p__Bacteroidota	c__Bacteroidia	o__Bacteroidales	f__Bacteroidaceae	g__Prevotella	s__
CW3.bin.86	94.83	0	d__Bacteria	p__Firmicutes_A	c__Clostridia	o__Lachnospirales	f__Lachnospiraceae	g__CAG-510	s__
CW4.bin.1	95.89	0.73	d__Bacteria	p__Firmicutes_A	c__Clostridia	o__Oscillospirales	f__Oscillospiraceae	g__Dysosmobacter	s__Dysosmobacter sp004553545
CW4.bin.4	92.34	2.38	d__Bacteria	p__Firmicutes	c__Bacilli	o__Erysipelotrichales	f__Erysipelotrichaceae	g__UBA636	s__UBA636 sp002299675
CW4.bin.21	91.57	0.85	d__Bacteria	p__Firmicutes_A	c__Clostridia	o__Oscillospirales	f__Ruminococcaceae	g__Fournierella	s__Fournierella excrementavium
CW4.bin.34	97.06	2.01	d__Bacteria	p__Firmicutes_A	c__Clostridia	o__Oscillospirales	f__Oscillospiraceae	g__Pelethomonas	s__
CW4.bin.35	98.53	0	d__Bacteria	p__Bacteroidota	c__Bacteroidia	o__Flavobacteriales	f__UBA1820	g__Merdimorpha	s__Merdimorpha sp003150615
CW4.bin.49	98.99	0.47	d__Bacteria	p__Firmicutes_A	c__Clostridia	o__Oscillospirales	f__Acutalibacteraceae	g__UBA1417	s__UBA1417 sp004555625
CW4.bin.63	95.89	1.01	d__Bacteria	p__Firmicutes_A	c__Clostridia	o__Oscillospirales	f__Acutalibacteraceae	g__UBA1417	s__UBA1417 sp003531055
CW4.bin.66	97.5	0.38	d__Bacteria	p__Bacteroidota	c__Bacteroidia	o__Bacteroidales	f__Bacteroidaceae	g__Phocaeicola	s__Phocaeicola dorei
CW4.bin.67	96.1	0.24	d__Bacteria	p__Firmicutes_A	c__Clostridia	o__Peptostreptococcales	f__Anaerovoracaceae	g__RGIG1899	s__
CW4.bin.72	98.64	0.67	d__Bacteria	p__Firmicutes_A	c__Clostridia	o__Lachnospirales	f__Lachnospiraceae	g__Lachnospira	s__
CW4.bin.82	94.32	1.01	d__Bacteria	p__Firmicutes_A	c__Clostridia	o__Oscillospirales	f__Oscillospiraceae	g__Faecousia	s__
CW4.bin.87	94.66	1.38	d__Bacteria	p__Bacteroidota	c__Bacteroidia	o__Bacteroidales	f__Tannerellaceae	g__Parabacteroides	s__
CW4.bin.97	99.32	0.34	d__Bacteria	p__Firmicutes_A	c__Clostridia	o__Oscillospirales	f__Ruminococcaceae	g__Faecalibacterium	s__Faecalibacterium sp003449675
CW4.bin.98	95.85	0.62	d__Bacteria	p__Bacteroidota	c__Bacteroidia	o__Bacteroidales	f__Bacteroidaceae	g__Prevotella	s__Prevotella sp004554665
CW4.bin.103	96.98	0	d__Bacteria	p__Firmicutes_A	c__Clostridia	o__Oscillospirales	f__Acutalibacteraceae	g__Fimenecus	s__
CW5.bin.10	91.83	1.43	d__Bacteria	p__Bacteroidota	c__Bacteroidia	o__Bacteroidales	f__UBA932	g__Cryptobacteroides	s__
CW5.bin.13	96.41	0.8	d__Bacteria	p__Bacteroidota	c__Bacteroidia	o__Bacteroidales	f__Bacteroidaceae	g__Prevotella	s__
CW5.bin.19	93.9	0	d__Bacteria	p__Firmicutes_A	c__Clostridia	o__Oscillospirales	f__Acutalibacteraceae	g__UBA6857	s__UBA6857 sp016293225
CW5.bin.24	94.7	0.34	d__Bacteria	p__Firmicutes_A	c__Clostridia	o__Oscillospirales	f__Oscillospiraceae	g__Faecousia	s__
CW5.bin.30	92.2	1.61	d__Bacteria	p__Bacteroidota	c__Bacteroidia	o__Bacteroidales	f__Paludibacteraceae	g__RF16	s__
CW5.bin.32	91.06	0.44	d__Bacteria	p__Bacteroidota	c__Bacteroidia	o__Bacteroidales	f__Bacteroidaceae	g__Prevotella	s__Prevotella sp900548195
CW5.bin.36	100	0	d__Bacteria	p__Spirochaetota	c__Spirochaetia	o__Treponematales	f__Treponemataceae	g__Treponema_D	s__
CW5.bin.47	94.5	2.17	d__Bacteria	p__Firmicutes_A	c__Clostridia	o__Christensenellales	f__CAG-138	g__RGIG3141	s__
CW5.bin.71	94.41	2.46	d__Bacteria	p__Firmicutes_A	c__Clostridia	o__Oscillospirales	f__Ruminococcaceae	g__Ruminiclostridium_E	s__Ruminiclostridium_E sp016302655
CW5.bin.75	97.55	0	d__Bacteria	p__Bacteroidota	c__Bacteroidia	o__Bacteroidales	f__Muribaculaceae	g__Limisoma	s__Limisoma sp004555955
CW5.bin.86	90.44	0.34	d__Bacteria	p__Firmicutes_A	c__Clostridia	o__Oscillospirales	f__Acutalibacteraceae	g__Eubacterium_R	s__
CW5.bin.91	92.23	0.82	d__Bacteria	p__Bacteroidota	c__Bacteroidia	o__Bacteroidales	f__Muribaculaceae	g__SFTJ01	s__SFTJ01 sp900769345
CW5.bin.95	95.08	1.68	d__Bacteria	p__Firmicutes_A	c__Clostridia	o__Oscillospirales	f__Acutalibacteraceae	g__RGIG3009	s__
CW5.bin.107	96.28	0.93	d__Bacteria	p__Bacteroidota	c__Bacteroidia	o__Bacteroidales	f__Bacteroidaceae	g__Prevotella	s__Prevotella sp004557285
CW5.bin.108	92.62	0.95	d__Bacteria	p__Firmicutes	c__Bacilli	o__Erysipelotrichales	f__Erysipelotrichaceae	g__	s__
CW5.bin.113	97.32	1.34	d__Bacteria	p__Firmicutes_A	c__Clostridia	o__Lachnospirales	f__Lachnospiraceae	g__Lachnospira	s__
CW5.bin.116	94.99	1.8	d__Bacteria	p__Bacteroidota	c__Bacteroidia	o__Bacteroidales	f__Bacteroidaceae	g__Alloprevotella	s__Alloprevotella sp004552865
CW6.bin.27	93.82	1.12	d__Bacteria	p__Firmicutes	c__Bacilli	o__RF39	f__UBA660	g__HGM10818	s__
CW6.bin.40	97.18	2.69	d__Bacteria	p__Firmicutes_A	c__Clostridia	o__Christensenellales	f__CAG-74	g__SFTH01	s__
CW6.bin.41	98.66	0.67	d__Bacteria	p__Firmicutes_A	c__Clostridia	o__Oscillospirales	f__Butyricicoccaceae	g__UBA4644	s__
CW6.bin.42	92.31	0	d__Bacteria	p__Proteobacteria	c__Alphaproteobacteria	o__RUG11792	f__RUG11792	g__MGBC162888	s__
CW6.bin.56	98.89	0.19	d__Bacteria	p__Bacteroidota	c__Bacteroidia	o__Bacteroidales	f__Bacteroidaceae	g__Prevotella	s__Prevotella sp900768785
CW6.bin.58	91.13	2.81	d__Bacteria	p__Firmicutes_A	c__Clostridia	o__Christensenellales	f__CAG-138	g__SFEL01	s__SFEL01 sp004557245
CW6.bin.72	95.68	2.19	d__Bacteria	p__Proteobacteria	c__Gammaproteobacteria	o__Burkholderiales	f__Burkholderiaceae	g__Duodenibacillus	s__Duodenibacillus sp900542805
CW6.bin.74	94.37	0	d__Bacteria	p__Bacteroidota	c__Bacteroidia	o__Bacteroidales	f__UBA932	g__Cryptobacteroides	s__
CW6.bin.83	97.41	0.22	d__Bacteria	p__Firmicutes_A	c__Clostridia	o__Lachnospirales	f__Lachnospiraceae	g__SIG307	s__SIG307 sp017463035
CW6.bin.101	96.11	0.83	d__Bacteria	p__Bacteroidota	c__Bacteroidia	o__Bacteroidales	f__Bacteroidaceae	g__Prevotella	s__Prevotella sp004557285
CW6.bin.103	95.84	0	d__Bacteria	p__Chlamydiota	c__Chlamydiia	o__Chlamydiales	f__Chlamydiaceae	g__Chlamydia	s__Chlamydia suis
CW6.bin.104	98.66	0	d__Bacteria	p__Firmicutes_A	c__Clostridia	o__Oscillospirales	f__Acutalibacteraceae	g__Ruminococcus_E	s__
CW6.bin.110	97.39	4.36	d__Bacteria	p__Firmicutes_C	c__Negativicutes	o__Acidaminococcales	f__Acidaminococcaceae	g__CAG-266	s__CAG-266 sp000436095
CW7.bin.2	96.57	0.19	d__Bacteria	p__Bacteroidota	c__Bacteroidia	o__Bacteroidales	f__Bacteroidaceae	g__Prevotella	s__Prevotella sp900548195
CW7.bin.9	96.64	0	d__Bacteria	p__Firmicutes_A	c__Clostridia	o__UBA1381	f__UMGS1253	g__Aphodoplasma	s__
CW7.bin.11	94.04	1.69	d__Bacteria	p__Proteobacteria	c__Gammaproteobacteria	o__Enterobacterales	f__Succinivibrionaceae	g__Succinivibrio	s__Succinivibrio sp003456415
CW7.bin.15	95.07	2.05	d__Bacteria	p__Firmicutes_A	c__Clostridia	o__Lachnospirales	f__Lachnospiraceae	g__Acetatifactor	s__
CW7.bin.17	94.39	0	d__Bacteria	p__Firmicutes_A	c__Clostridia	o__Peptostreptococcales	f__Anaerovoracaceae	g__CAG-238	s__
CW7.bin.20	96.27	2.37	d__Bacteria	p__Firmicutes_A	c__Clostridia	o__Oscillospirales	f__Oscillospiraceae	g__ER4	s__ER4 sp000765235
CW7.bin.28	98.39	0	d__Bacteria	p__Campylobacterota	c__Campylobacteria	o__Campylobacterales	f__Campylobacteraceae	g__Campylobacter	s__
CW7.bin.30	98.66	0	d__Bacteria	p__Firmicutes_A	c__Clostridia	o__Oscillospirales	f__Ruminococcaceae	g__Ruminococcus_F	s__Ruminococcus_F sp004558835
CW7.bin.40	92.62	0	d__Bacteria	p__Firmicutes_A	c__Clostridia	o__Oscillospirales	f__Acutalibacteraceae	g__Fimenecus	s__Fimenecus sp004556705
CW7.bin.41	95.22	2.41	d__Bacteria	p__Firmicutes	c__Bacilli	o__RF39	f__UBA660	g__Faecimonas	s__
CW7.bin.46	92.41	1.61	d__Bacteria	p__Actinobacteriota	c__Coriobacteriia	o__Coriobacteriales	f__QAMH01	g__W2P13-069	s__W2P13-069 sp004553405
CW7.bin.49	91.44	0	d__Bacteria	p__Bacteroidota	c__Bacteroidia	o__Bacteroidales	f__Bacteroidaceae	g__UBA4334	s__UBA4334 sp016302435
CW7.bin.53	91.15	0	d__Bacteria	p__Planctomycetota	c__Planctomycetia	o__Pirellulales	f__Thermoguttaceae	g__RUG369	s__RUG369 sp004556055
CW7.bin.56	93.16	0.06	d__Bacteria	p__Firmicutes_A	c__Clostridia	o__Oscillospirales	f__Ruminococcaceae	g__Gemmiger	s__Gemmiger sp900554145
CW7.bin.60	90.07	2.01	d__Bacteria	p__Firmicutes_A	c__Clostridia	o__Oscillospirales	f__Oscillospiraceae	g__F23-B02	s__
CW7.bin.64	96.9	0	d__Bacteria	p__Firmicutes_A	c__Clostridia	o__Oscillospirales	f__Acutalibacteraceae	g__Eubacterium_R	s__
CW7.bin.66	91.67	1.3	d__Bacteria	p__Bacteroidota	c__Bacteroidia	o__Bacteroidales	f__Bacteroidaceae	g__Bacteroides	s__Bacteroides rodentium
CW7.bin.67	96.02	0.38	d__Bacteria	p__Bacteroidota	c__Bacteroidia	o__Bacteroidales	f__Muribaculaceae	g__Limisoma	s__Limisoma sp004555955
CW7.bin.77	97.24	0.79	d__Bacteria	p__Firmicutes_A	c__Clostridia	o__Oscillospirales	f__Ruminococcaceae	g__Faecalibacterium	s__Faecalibacterium prausnitzii_E
CW7.bin.85	98.66	0.67	d__Bacteria	p__Firmicutes_A	c__Clostridia	o__Lachnospirales	f__Lachnospiraceae	g__Lachnospira	s__
CW7.bin.93	98.14	0.83	d__Bacteria	p__Bacteroidota	c__Bacteroidia	o__Bacteroidales	f__Bacteroidaceae	g__Prevotella	s__Prevotella sp002251385
CW7.bin.96	94.63	0	d__Bacteria	p__Firmicutes_A	c__Clostridia	o__Oscillospirales	f__Acutalibacteraceae	g__Eubacterium_R	s__
CW7.bin.97	97.99	0	d__Bacteria	p__Firmicutes_A	c__Clostridia	o__Oscillospirales	f__Ruminococcaceae	g__Ruminococcus	s__Ruminococcus sp002438605
CW7.bin.103	90.4	0.52	d__Bacteria	p__Bacteroidota	c__Bacteroidia	o__Bacteroidales	f__Bacteroidaceae	g__Alloprevotella	s__Alloprevotella sp004552155
CW7.bin.109	95.7	2.15	d__Bacteria	p__Proteobacteria	c__Alphaproteobacteria	o__RF32	f__CAG-239	g__CAAFZY01	s__CAAFZY01 sp900767645
CW7.bin.116	96.42	0.5	d__Bacteria	p__Bacteroidota	c__Bacteroidia	o__Bacteroidales	f__Muribaculaceae	g__Avimuribaculum	s__
CW7.bin.122	95.39	0.97	d__Bacteria	p__Firmicutes_A	c__Clostridia	o__Lachnospirales	f__Lachnospiraceae	g__Acetatifactor	s__Acetatifactor intestinalis
CW8.bin.5	91.38	0.69	d__Bacteria	p__Bacteroidota	c__Bacteroidia	o__Bacteroidales	f__Muribaculaceae	g__Sodaliphilus	s__Sodaliphilus sp004557565
CW8.bin.22	97.48	0.75	d__Bacteria	p__Bacteroidota	c__Bacteroidia	o__Bacteroidales	f__Muribaculaceae	g__CAG-485	s__CAG-485 sp004553095
CW8.bin.31	95.42	1.12	d__Bacteria	p__Bacteroidota	c__Bacteroidia	o__Bacteroidales	f__Bacteroidaceae	g__UBA4372	s__UBA4372 sp900766785
CW8.bin.41	91.57	0.74	d__Bacteria	p__Bacteroidota	c__Bacteroidia	o__Bacteroidales	f__Bacteroidaceae	g__Prevotella	s__Prevotella sp004556065
CW8.bin.48	91.11	0.71	d__Bacteria	p__Bacteroidota	c__Bacteroidia	o__Bacteroidales	f__UBA932	g__Cryptobacteroides	s__Cryptobacteroides sp004552615
CW8.bin.49	95.18	1.15	d__Bacteria	p__Bacteroidota	c__Bacteroidia	o__Bacteroidales	f__Bacteroidaceae	g__Alloprevotella	s__Alloprevotella sp004555425
CW8.bin.50	96.83	0.67	d__Bacteria	p__Firmicutes_A	c__Clostridia	o__Oscillospirales	f__Acutalibacteraceae	g__CAG-177	s__CAG-177 sp003514385
CW8.bin.54	94.63	0.67	d__Bacteria	p__Firmicutes_A	c__Clostridia	o__Oscillospirales	f__Oscillospiraceae	g__CAG-170	s__CAG-170 sp002404795
CW8.bin.57	92.14	0	d__Bacteria	p__Bacteroidota	c__Bacteroidia	o__Bacteroidales	f__UBA932	g__Cryptobacteroides	s__
CW8.bin.63	96.64	0	d__Bacteria	p__Firmicutes_A	c__Clostridia	o__Oscillospirales	f__Acutalibacteraceae	g__Fimenecus	s__Fimenecus sp004556705
CW8.bin.75	95.32	0.06	d__Bacteria	p__Firmicutes_A	c__Clostridia	o__Oscillospirales	f__Oscillospiraceae	g__Faecousia	s__
CW8.bin.80	95.69	0.19	d__Bacteria	p__Bacteroidota	c__Bacteroidia	o__Bacteroidales	f__Bacteroidaceae	g__Prevotella	s__Prevotella sp900770025
CW8.bin.81	95.19	0.12	d__Bacteria	p__Bacteroidota	c__Bacteroidia	o__Bacteroidales	f__Bacteroidaceae	g__Prevotella	s__Prevotella sp002251365
CW8.bin.101	91.26	0.84	d__Bacteria	p__Firmicutes_A	c__Clostridia	o__Oscillospirales	f__Oscillospiraceae	g__Dysosmobacter	s__
CW8.bin.105	95.9	0	d__Bacteria	p__Bacteroidota	c__Bacteroidia	o__Bacteroidales	f__Rikenellaceae	g__Alistipes	s__Alistipes shahii
CW8.bin.108	97.83	0	d__Bacteria	p__Bacteroidota	c__Bacteroidia	o__Bacteroidales	f__Muribaculaceae	g__W0P31-042	s__W0P31-042 sp004557195
DBFF02-meta.9	92.59	2.84	d__Bacteria	p__Bacteroidota	c__Bacteroidia	o__Bacteroidales	f__Bacteroidaceae	g__Alloprevotella	s__Alloprevotella sp004556745
DBFF02-meta.18	92.56	2.44	d__Bacteria	p__Bacteroidota	c__Bacteroidia	o__Bacteroidales	f__Bacteroidaceae	g__Prevotella	s__Prevotella sp900548195
DBFF02-meta.21	91.15	1.73	d__Bacteria	p__Firmicutes_A	c__Clostridia	o__Oscillospirales	f__Butyricicoccaceae	g__Butyricicoccus	s__Butyricicoccus sp004552245
DBFF02-meta.31	90.5	0.67	d__Bacteria	p__Firmicutes_A	c__Clostridia	o__Oscillospirales	f__Oscillospiraceae	g__F23-B02	s__F23-B02 sp004556755
DBFF02-meta.32	91.61	0.35	d__Bacteria	p__Spirochaetota	c__Spirochaetia	o__Treponematales	f__Treponemataceae	g__Treponema_F	s__
DBFF02-meta.38	90.26	2.2	d__Bacteria	p__Bacteroidota	c__Bacteroidia	o__Bacteroidales	f__Muribaculaceae	g__Sodaliphilus	s__Sodaliphilus sp004559845
DBFF02-meta.45	95.19	1.94	d__Bacteria	p__Bacteroidota	c__Bacteroidia	o__Bacteroidales	f__Bacteroidaceae	g__Prevotella	s__
DBFF02-meta.46	92.48	2.31	d__Bacteria	p__Firmicutes_A	c__Clostridia	o__Oscillospirales	f__Acutalibacteraceae	g__UBA6857	s__UBA6857 sp016292455
DBFF02-meta.47	92.31	1.61	d__Bacteria	p__Firmicutes_A	c__Clostridia	o__Christensenellales	f__CAG-917	g__CAG-349	s__CAG-349 sp003539515
DBFF02-meta.49	91.61	1.36	d__Bacteria	p__Firmicutes_A	c__Clostridia	o__Oscillospirales	f__CAG-272	g__UBA1740	s__
DBFF02-meta.61	95.64	0.19	d__Bacteria	p__Firmicutes_A	c__Clostridia	o__Oscillospirales	f__CAG-272	g__UBA1740	s__
DBFF02-meta.80	95.32	0.95	d__Bacteria	p__Bacteroidota	c__Bacteroidia	o__Bacteroidales	f__UBA932	g__Cryptobacteroides	s__Cryptobacteroides sp004552965
DBFF02-meta.85	92.41	0	d__Bacteria	p__Bacteroidota	c__Bacteroidia	o__Bacteroidales	f__Bacteroidaceae	g__Prevotella	s__Prevotella sp900768785
DBFF02-meta.103	90.01	1.17	d__Bacteria	p__Firmicutes_A	c__Clostridia	o__Oscillospirales	f__CAG-272	g__CAG-841	s__CAG-841 sp000437375
DBFF02-meta.112	92.37	0.74	d__Bacteria	p__Bacteroidota	c__Bacteroidia	o__Bacteroidales	f__Bacteroidaceae	g__Prevotella	s__Prevotella sp002251295
DBFF02-meta.116	96.33	1.18	d__Bacteria	p__Desulfobacterota_I	c__Desulfovibrionia	o__Desulfovibrionales	f__Desulfovibrionaceae	g__Desulfovibrio	s__Desulfovibrio sp900556755
DBFF02-meta.121	93.01	0	d__Bacteria	p__Spirochaetota	c__Spirochaetia	o__Treponematales	f__Treponemataceae	g__Treponema_D	s__Treponema_D sp016294035
DBFF02-meta.123	93.92	0	d__Bacteria	p__Firmicutes_A	c__Clostridia	o__Oscillospirales	f__Acutalibacteraceae	g__UBA1425	s__
DBFF02-meta.124	91.03	4.59	d__Bacteria	p__Firmicutes_C	c__Negativicutes	o__Selenomonadales	f__Selenomonadaceae	g__Anaerovibrio	s__Anaerovibrio sp017390245
DBFF02-meta.136	95.07	1.69	d__Bacteria	p__Firmicutes	c__Bacilli	o__Lactobacillales	f__Streptococcaceae	g__Streptococcus	s__Streptococcus alactolyticus
DBFF02-meta.141	94.51	0	d__Bacteria	p__Proteobacteria	c__Alphaproteobacteria	o__RF32	f__UBA3637	g__CAAHEQ01	s__
DBFF02-meta.144	95.26	2.09	d__Bacteria	p__Firmicutes_A	c__Clostridia	o__Lachnospirales	f__Lachnospiraceae	g__Acetatifactor	s__Acetatifactor sp018385425
DBFF02-meta.148	91.39	2.1	d__Bacteria	p__Firmicutes_A	c__Clostridia	o__Oscillospirales	f__CAG-272	g__SIG644	s__
DBFF02-meta.149	93.95	0.97	d__Bacteria	p__Firmicutes_A	c__Clostridia	o__Christensenellales	f__CAG-917	g__CAG-1138	s__CAG-1138 sp000434675
DBFF02-meta.152	93.4	0.27	d__Bacteria	p__Bacteroidota	c__Bacteroidia	o__Bacteroidales	f__F082	g__Limimorpha	s__Limimorpha sp900769945
DBFF02-meta.153	95.04	0.08	d__Bacteria	p__Firmicutes_A	c__Clostridia	o__Oscillospirales	f__Acutalibacteraceae	g__CAG-177	s__CAG-177 sp000431775
DBFF02-meta.165	90.78	0.71	d__Bacteria	p__Firmicutes_A	c__Clostridia	o__Peptostreptococcales	f__Anaerovoracaceae	g__Copromorpha	s__
DBFF02-meta.180	91.58	1.9	d__Bacteria	p__Firmicutes_A	c__Clostridia	o__Oscillospirales	f__Acutalibacteraceae	g__UBA1417	s__UBA1417 sp003531055
DBFF02-meta.182	91.76	0	d__Bacteria	p__Fibrobacterota	c__Fibrobacteria	o__Fibrobacterales	f__Fibrobacteraceae	g__Hallerella	s__Hallerella intestinalis
DBFF02-meta.184	93.29	2.68	d__Bacteria	p__Firmicutes_A	c__Clostridia	o__Oscillospirales	f__Acutalibacteraceae	g__Fimenecus	s__
DBFF02-meta.189	91.98	0.19	d__Bacteria	p__Bacteroidota	c__Bacteroidia	o__Bacteroidales	f__Bacteroidaceae	g__UBA6382	s__
DBFF02-meta.195	96.63	1.12	d__Bacteria	p__Firmicutes	c__Bacilli	o__RFN20	f__CAG-288	g__HGM10890	s__HGM10890 sp900769965
DBFF02-meta.203	98.02	0	d__Bacteria	p__Campylobacterota	c__Campylobacteria	o__Campylobacterales	f__Campylobacteraceae	g__Campylobacter	s__
DBFF02-meta.214	92.2	0.66	d__Bacteria	p__Bacteroidota	c__Bacteroidia	o__Bacteroidales	f__W3P20-009	g__W3P20-009	s__
DBFF02-meta.217	91.3	1.9	d__Bacteria	p__Bacteroidota	c__Bacteroidia	o__Bacteroidales	f__UBA932	g__Cryptobacteroides	s__Cryptobacteroides sp016295245
DBFF02-meta.224	95.77	0.27	d__Bacteria	p__Bacteroidota	c__Bacteroidia	o__Bacteroidales	f__Tannerellaceae	g__Parabacteroides	s__Parabacteroides sp004562445
DBFF02-meta.227	90.86	0	d__Bacteria	p__Bacteroidota	c__Bacteroidia	o__Bacteroidales	f__P3	g__Onthomorpha	s__Onthomorpha sp004551865
DBFF02-meta.233	96.34	2.31	d__Bacteria	p__Campylobacterota	c__Campylobacteria	o__Campylobacterales	f__Helicobacteraceae	g__Helicobacter_D	s__
DBFF02-meta.236	96.6	0.62	d__Bacteria	p__Bacteroidota	c__Bacteroidia	o__Bacteroidales	f__Bacteroidaceae	g__Prevotella	s__
DBFF02-meta.238	94.56	0.67	d__Bacteria	p__Firmicutes_A	c__Clostridia	o__Lachnospirales	f__Lachnospiraceae	g__Butyrivibrio_A	s__
DBFF02-meta.243	91.72	0.17	d__Bacteria	p__Firmicutes_A	c__Clostridia	o__Oscillospirales	f__Acutalibacteraceae	g__DTU089	s__DTU089 sp002440045
DBFF02-meta.251	97.33	2.67	d__Bacteria	p__Firmicutes	c__Bacilli	o__Acholeplasmatales	f__Anaeroplasmataceae	g__Anaeroplasma	s__
DBFF02-meta.277	98.39	2.55	d__Bacteria	p__Firmicutes_A	c__Clostridia	o__Christensenellales	f__CAG-138	g__SFEL01	s__SFEL01 sp004557245
DBFF02-meta.296	96.77	0.18	d__Bacteria	p__Proteobacteria	c__Alphaproteobacteria	o__RF32	f__CAG-239	g__Scatocola	s__
DBFF02-meta.301	96.63	0	d__Bacteria	p__Firmicutes	c__Bacilli	o__RFN20	f__CAG-826	g__Enteromonas	s__Enteromonas sp900539595
DBFF02-meta.306	91.03	0.34	d__Bacteria	p__Firmicutes_A	c__Clostridia	o__Oscillospirales	f__Ruminococcaceae	g__Ruminococcus_C	s__
DBFF02-meta.308	91.2	0	d__Archaea	p__Methanobacteriota	c__Methanobacteria	o__Methanobacteriales	f__Methanobacteriaceae	g__Methanobrevibacter_A	s__Methanobrevibacter_A sp900769095
DBFF02-meta.315	91.01	1.12	d__Bacteria	p__Firmicutes_A	c__Clostridia	o__Christensenellales	f__UBA1242	g__UBA7862	s__
DBFF02-meta.324	96.06	0.11	d__Bacteria	p__Firmicutes_A	c__Clostridia	o__Lachnospirales	f__Lachnospiraceae	g__CAG-127	s__
DBFF02-meta.336	91.42	1.9	d__Bacteria	p__Bacteroidota	c__Bacteroidia	o__Bacteroidales	f__UBA932	g__Cryptobacteroides	s__
DBFF02-meta.339	93.74	1.95	d__Bacteria	p__Firmicutes_A	c__Clostridia	o__Lachnospirales	f__Lachnospiraceae	g__Bariatricus	s__Bariatricus sp004560705
DBFF02-meta.342	97.9	4.9	d__Bacteria	p__Spirochaetota	c__Spirochaetia	o__Treponematales	f__Treponemataceae	g__Treponema_D	s__Treponema_D sp018385415
DBFF02-meta.347	94.96	3.73	d__Bacteria	p__Spirochaetota	c__Spirochaetia	o__Treponematales	f__Treponemataceae	g__Treponema_D	s__Treponema_D berlinense
DBFF02-meta.350	94.83	3.47	d__Bacteria	p__Firmicutes_A	c__Clostridia	o__Oscillospirales	f__Butyricicoccaceae	g__Butyricicoccus_A	s__Butyricicoccus_A sp004555915
DBFF02-meta.352	94.35	0	d__Archaea	p__Thermoplasmatota	c__Thermoplasmata	o__Methanomassiliicoccales	f__Methanomethylophilaceae	g__MX-02	s__MX-02 sp006954405
DBFF02-meta.357	97.54	0.34	d__Bacteria	p__Firmicutes_A	c__Clostridia	o__Lachnospirales	f__Lachnospiraceae	g__	s__
DBFF02-meta.360	91.3	2.27	d__Bacteria	p__Firmicutes_A	c__Clostridia	o__Lachnospirales	f__Lachnospiraceae	g__Acetatifactor	s__
DBFF02-meta.368	93.63	0	d__Bacteria	p__Elusimicrobiota	c__Elusimicrobia	o__Elusimicrobiales	f__Elusimicrobiaceae	g__UBA1436	s__
DBFF02-meta.372	95.69	0	d__Bacteria	p__Firmicutes	c__Bacilli	o__RFN20	f__CAG-288	g__Enterosoma	s__
DBFF02-meta.393	91.07	2.33	d__Bacteria	p__Spirochaetota	c__Spirochaetia	o__Treponematales	f__Treponemataceae	g__Treponema_D	s__Treponema_D sp900770075
DBFF02-meta.405	96.37	1.48	d__Bacteria	p__Actinobacteriota	c__Coriobacteriia	o__Coriobacteriales	f__QAMH01	g__W2P13-069	s__W2P13-069 sp004553405
DBFF02-meta.407	94.3	2.57	d__Bacteria	p__Firmicutes_A	c__Clostridia	o__Oscillospirales	f__Butyricicoccaceae	g__JAEDEU01	s__JAEDEU01 sp016293155
DBFF02-meta.411	93.18	0.02	d__Bacteria	p__Firmicutes_A	c__Clostridia	o__Oscillospirales	f__CAG-272	g__CAG-448	s__
DBFF02-meta.424	94.41	1.48	d__Bacteria	p__Proteobacteria	c__Gammaproteobacteria	o__Burkholderiales	f__Burkholderiaceae	g__Duodenibacillus	s__
DBFF02-meta.427	97.32	1.05	d__Bacteria	p__Firmicutes_A	c__Clostridia	o__Oscillospirales	f__Acutalibacteraceae	g__Ruminococcus_E	s__
DBFF02-meta.436	92.16	0.63	d__Bacteria	p__Bacteroidota	c__Bacteroidia	o__Bacteroidales	f__Bacteroidaceae	g__Prevotella	s__Prevotella sp002251365
DBFF02-meta.461	94.65	1.89	d__Bacteria	p__Bacteroidota	c__Bacteroidia	o__Bacteroidales	f__Muribaculaceae	g__Limisoma	s__Limisoma sp004555955
DBFF02-meta.469	93.96	0.79	d__Bacteria	p__Firmicutes_A	c__Clostridia	o__Oscillospirales	f__CAG-272	g__CAG-390	s__CAG-390 sp003523225
DBFF02-meta.493	95.85	2.65	d__Bacteria	p__Proteobacteria	c__Gammaproteobacteria	o__Enterobacterales	f__Succinivibrionaceae	g__Succinivibrio	s__Succinivibrio sp003456415
DBFF02-meta.498	91.89	1.51	d__Bacteria	p__Bacteroidota	c__Bacteroidia	o__Bacteroidales	f__Muribaculaceae	g__CAG-873	s__CAG-873 sp004554255
DBFF03-meta.5	92.39	1.85	d__Bacteria	p__Firmicutes_A	c__Clostridia	o__Oscillospirales	f__Acutalibacteraceae	g__RGIG3009	s__
DBFF03-meta.12	95.26	2.01	d__Bacteria	p__Firmicutes_A	c__Clostridia	o__Lachnospirales	f__Lachnospiraceae	g__Acetatifactor	s__
DBFF03-meta.21	92.17	0	d__Bacteria	p__Firmicutes_A	c__Clostridia	o__Oscillospirales	f__CAG-272	g__CAG-841	s__CAG-841 sp000437375
DBFF03-meta.27	96.77	2.15	d__Bacteria	p__Firmicutes_A	c__Clostridia	o__Christensenellales	f__CAG-138	g__SFEL01	s__SFEL01 sp004557245
DBFF03-meta.39	91.96	0.8	d__Archaea	p__Methanobacteriota	c__Methanobacteria	o__Methanobacteriales	f__Methanobacteriaceae	g__Methanobrevibacter_A	s__Methanobrevibacter_A smithii
DBFF03-meta.49	99.33	0.23	d__Bacteria	p__Firmicutes	c__Bacilli	o__Acholeplasmatales	f__Anaeroplasmataceae	g__	s__
DBFF03-meta.62	91.3	0.48	d__Bacteria	p__Bacteroidota	c__Bacteroidia	o__Bacteroidales	f__UBA932	g__Cryptobacteroides	s__Cryptobacteroides sp016295245
DBFF03-meta.70	96.64	0	d__Bacteria	p__Firmicutes_A	c__Clostridia	o__Oscillospirales	f__Oscillospiraceae	g__UBA2658	s__UBA2658 sp018385135
DBFF03-meta.72	94.91	1.57	d__Bacteria	p__Firmicutes_A	c__Clostridia	o__Oscillospirales	f__CAG-272	g__Avispirillum	s__
DBFF03-meta.80	96.49	0.12	d__Bacteria	p__Proteobacteria	c__Gammaproteobacteria	o__Burkholderiales	f__Burkholderiaceae	g__Oxalobacter	s__
DBFF03-meta.82	97.99	0.18	d__Bacteria	p__Firmicutes_A	c__Clostridia	o__Oscillospirales	f__Ruminococcaceae	g__Ruminococcus_F	s__Ruminococcus_F sp004558835
DBFF03-meta.86	97.75	1.35	d__Bacteria	p__Firmicutes_A	c__Clostridia	o__Lachnospirales	f__Lachnospiraceae	g__V9D3004	s__
DBFF03-meta.89	97.99	0	d__Bacteria	p__Firmicutes_A	c__Clostridia	o__Oscillospirales	f__Ruminococcaceae	g__Fimivivens	s__
DBFF03-meta.93	94.46	2.42	d__Bacteria	p__Firmicutes_A	c__Clostridia	o__Christensenellales	f__CAG-138	g__PeH17	s__PeH17 sp004556165
DBFF03-meta.95	94.38	0.7	d__Bacteria	p__Firmicutes_A	c__Clostridia	o__Christensenellales	f__CAG-917	g__CAG-349	s__CAG-349 sp001940895
DBFF03-meta.121	97.51	1.48	d__Bacteria	p__Desulfobacterota_I	c__Desulfovibrionia	o__Desulfovibrionales	f__Desulfovibrionaceae	g__Desulfovibrio	s__Desulfovibrio sp900556755
DBFF03-meta.124	95.51	2.25	d__Bacteria	p__Firmicutes	c__Bacilli	o__RFN20	f__CAG-826	g__	s__
DBFF03-meta.130	91.64	4.35	d__Bacteria	p__Bacteroidota	c__Bacteroidia	o__Bacteroidales	f__Bacteroidaceae	g__Prevotella	s__Prevotella sp002251435
DBFF03-meta.133	99.46	0.81	d__Bacteria	p__Bacteroidota	c__Bacteroidia	o__Bacteroidales	f__Paludibacteraceae	g__RGIG9608	s__RGIG9608 sp017456885
DBFF03-meta.134	90.3	1.61	d__Bacteria	p__Actinobacteriota	c__Coriobacteriia	o__Coriobacteriales	f__Coriobacteriaceae	g__Collinsella	s__Collinsella sp002391315
DBFF03-meta.147	94.75	2.32	d__Bacteria	p__Proteobacteria	c__Gammaproteobacteria	o__Enterobacterales	f__Enterobacteriaceae	g__Escherichia	s__Escherichia coli
DBFF03-meta.150	95.65	1.16	d__Bacteria	p__Firmicutes_A	c__Clostridia	o__Lachnospirales	f__Lachnospiraceae	g__Roseburia	s__
DBFF03-meta.155	90.2	1.61	d__Bacteria	p__Firmicutes_A	c__Clostridia	o__Christensenellales	f__Borkfalkiaceae	g__Coproplasma	s__
DBFF03-meta.158	90.06	0.81	d__Bacteria	p__Firmicutes_A	c__Clostridia	o__Christensenellales	f__CAG-138	g__PeH17	s__PeH17 sp900542285
DBFF03-meta.165	95.66	3.9	d__Bacteria	p__Firmicutes_A	c__Clostridia	o__Peptostreptococcales	f__Anaerovoracaceae	g__CAG-238	s__
DBFF03-meta.176	96.64	2.68	d__Bacteria	p__Firmicutes_A	c__Clostridia	o__Oscillospirales	f__Acutalibacteraceae	g__RUG612	s__
DBFF03-meta.177	93.8	1.26	d__Bacteria	p__Bacteroidota	c__Bacteroidia	o__Bacteroidales	f__Bacteroidaceae	g__Prevotella	s__
DBFF03-meta.196	95.8	0	d__Bacteria	p__Spirochaetota	c__Spirochaetia	o__Treponematales	f__Treponemataceae	g__Treponema_D	s__Treponema_D sp016296655
DBFF03-meta.202	94.2	0.84	d__Bacteria	p__Firmicutes	c__Bacilli	o__Erysipelotrichales	f__Erysipelotrichaceae	g__Floccifex	s__Floccifex porci
DBFF03-meta.218	94.18	0.06	d__Bacteria	p__Firmicutes_A	c__Clostridia	o__Oscillospirales	f__CAG-382	g__SFLA01	s__SFLA01 sp004553575
DBFF03-meta.225	92.67	1.01	d__Bacteria	p__Firmicutes_A	c__Clostridia	o__Oscillospirales	f__Ruminococcaceae	g__JAAZZIT01	s__
DBFF03-meta.229	97.9	4.55	d__Bacteria	p__Spirochaetota	c__Spirochaetia	o__Treponematales	f__Treponemataceae	g__Treponema_D	s__Treponema_D sp900769985
DBFF03-meta.235	95.5	0	d__Bacteria	p__Firmicutes_A	c__Clostridia	o__Christensenellales	f__CAG-138	g__SFDB01	s__SFDB01 sp004558825
DBFF03-meta.241	96.81	1.6	d__Bacteria	p__Firmicutes_A	c__Clostridia	o__Peptostreptococcales	f__Anaerovoracaceae	g__	s__
DBFF03-meta.250	97.48	2.37	d__Bacteria	p__Firmicutes_A	c__Clostridia	o__Oscillospirales	f__Acutalibacteraceae	g__UBA1417	s__UBA1417 sp004555625
DBFF03-meta.254	98.11	2.1	d__Bacteria	p__Firmicutes_A	c__Clostridia	o__Christensenellales	f__UBA1750	g__Spyradocola	s__
DBFF03-meta.267	94.35	0	d__Bacteria	p__Firmicutes_A	c__Clostridia	o__Christensenellales	f__CAG-138	g__Phil1	s__Phil1 sp004558525
DBFF03-meta.270	91.09	2.15	d__Bacteria	p__Firmicutes_A	c__Clostridia	o__Lachnospirales	f__Lachnospiraceae	g__Acetatifactor	s__Acetatifactor sp016303085
DBFF03-meta.273	93.24	0	d__Bacteria	p__Verrucomicrobiota	c__Verrucomicrobiae	o__Opitutales	f__UBA953	g__Spyradosoma	s__
DBFF03-meta.276	99.33	3.58	d__Bacteria	p__Firmicutes_A	c__Clostridia	o__Oscillospirales	f__Ruminococcaceae	g__HUN007	s__
DBFF03-meta.278	95.3	1.38	d__Bacteria	p__Firmicutes_A	c__Clostridia	o__Oscillospirales	f__Ruminococcaceae	g__UBA3818	s__UBA3818 sp002369315
DBFF03-meta.285	95.97	1.7	d__Bacteria	p__Firmicutes_A	c__Clostridia	o__Oscillospirales	f__Oscillospiraceae	g__Avoscillospira	s__
DBFF03-meta.287	97.32	1.8	d__Bacteria	p__Firmicutes_A	c__Clostridia	o__UBA1381	f__UBA9506	g__	s__
DBFF03-meta.288	94.32	2.84	d__Bacteria	p__Firmicutes_A	c__Clostridia	o__Lachnospirales	f__Lachnospiraceae	g__VSOB01	s__
DBFF03-meta.289	96.28	3.24	d__Bacteria	p__Firmicutes_A	c__Clostridia	o__Oscillospirales	f__Ruminococcaceae	g__CAG-115	s__
DBFF03-meta.292	96.63	2.03	d__Bacteria	p__Firmicutes	c__Bacilli	o__RFN20	f__CAG-288	g__HGM10890	s__HGM10890 sp900769965
DBFF03-meta.296	97.16	3.9	d__Bacteria	p__Firmicutes_A	c__Clostridia	o__Peptostreptococcales	f__Anaerovoracaceae	g__Fimisoma	s__Fimisoma sp002320005
DBFF03-meta.299	100	0.95	d__Bacteria	p__Firmicutes	c__Bacilli	o__Erysipelotrichales	f__Erysipelotrichaceae	g__	s__
DBFF03-meta.307	94.59	3.38	d__Bacteria	p__Firmicutes_A	c__Clostridia	o__Lachnospirales	f__Lachnospiraceae	g__UMGS2037	s__
DBFF04-meta.18	92.7	0	d__Bacteria	p__Firmicutes_A	c__Clostridia	o__Christensenellales	f__UBA1242	g__HGM11372	s__
DBFF04-meta.19	97.2	0.56	d__Bacteria	p__Firmicutes_A	c__Clostridia	o__Christensenellales	f__CAG-138	g__RGIG1693	s__RGIG1693 sp016293975
DBFF04-meta.23	91.48	0.37	d__Bacteria	p__Bacteroidota	c__Bacteroidia	o__Bacteroidales	f__Bacteroidaceae	g__Prevotella	s__
DBFF04-meta.25	91.89	4.44	d__Bacteria	p__Verrucomicrobiota	c__Kiritimatiellae	o__RFP12	f__UBA1067	g__RUG572	s__RUG572 sp016302985
DBFF04-meta.41	91.53	0.77	d__Bacteria	p__Firmicutes_A	c__Clostridia	o__Christensenellales	f__CAG-917	g__CAG-1138	s__CAG-1138 sp000434675
DBFF04-meta.61	91.89	2.52	d__Bacteria	p__Firmicutes_A	c__Clostridia	o__Oscillospirales	f__Oscillospiraceae	g__ER4	s__ER4 sp900317525
DBFF04-meta.75	93.33	2.67	d__Bacteria	p__Firmicutes	c__Bacilli	o__RF39	f__UBA660	g__CAG-1193	s__CAG-1193 sp900550145
DBFF04-meta.96	95.8	2.33	d__Bacteria	p__Spirochaetota	c__Spirochaetia	o__Treponematales	f__Treponemataceae	g__Treponema_D	s__Treponema_D sp016296655
DBFF04-meta.102	96.38	0.67	d__Bacteria	p__Firmicutes_A	c__Clostridia	o__Oscillospirales	f__Acutalibacteraceae	g__CAG-177	s__CAG-177 sp000431775
DBFF04-meta.111	96.24	0	d__Bacteria	p__Bacteroidota	c__Bacteroidia	o__Bacteroidales	f__P3	g__Onthomorpha	s__Onthomorpha sp004551865
DBFF04-meta.113	96.64	0.67	d__Bacteria	p__Firmicutes_A	c__Clostridia	o__Oscillospirales	f__Ruminococcaceae	g__Ruminococcus	s__Ruminococcus sp016303195
DBFF04-meta.137	94	3.86	d__Bacteria	p__Firmicutes_A	c__Clostridia	o__Christensenellales	f__UBA3700	g__HGM11368	s__
DBFF04-meta.165	91.51	1.49	d__Bacteria	p__Bacteroidota	c__Bacteroidia	o__Bacteroidales	f__Bacteroidaceae	g__UBA4372	s__UBA4372 sp900766785
DBFF04-meta.170	94.57	0	d__Bacteria	p__Firmicutes	c__Bacilli	o__RFN20	f__CAG-288	g__Enterosoma	s__
DBFF04-meta.173	96.87	0.19	d__Bacteria	p__Bacteroidota	c__Bacteroidia	o__Bacteroidales	f__Bacteroidaceae	g__Prevotella	s__Prevotella sp018385335
DBFF04-meta.185	93.71	4.45	d__Bacteria	p__Spirochaetota	c__Spirochaetia	o__Treponematales	f__Treponemataceae	g__Treponema_D	s__Treponema_D sp016293005
DBFF04-meta.187	95.26	0.88	d__Bacteria	p__Proteobacteria	c__Gammaproteobacteria	o__Enterobacterales	f__Succinivibrionaceae	g__Succinivibrio	s__Succinivibrio sp003456415
DBFF04-meta.189	90.75	3.16	d__Bacteria	p__Firmicutes_A	c__Clostridia	o__Lachnospirales	f__Lachnospiraceae	g__Acetatifactor	s__Acetatifactor sp016293615
DBFF04-meta.198	92.07	2.1	d__Bacteria	p__Firmicutes_A	c__Clostridia	o__Christensenellales	f__CAG-138	g__SFDB01	s__SFDB01 sp004558825
DBFF04-meta.200	92.14	1.05	d__Bacteria	p__Bacteroidota	c__Bacteroidia	o__Bacteroidales	f__Bacteroidaceae	g__UBA4334	s__UBA4334 sp900316975
DBFF04-meta.211	94.57	3.1	d__Bacteria	p__Verrucomicrobiota	c__Lentisphaeria	o__Victivallales	f__UBA1829	g__UBA11452	s__UBA11452 sp003526375
DBFF04-meta.220	99.51	0.37	d__Bacteria	p__Campylobacterota	c__Campylobacteria	o__Campylobacterales	f__Campylobacteraceae	g__Campylobacter	s__Campylobacter lanienae
DBFF04-meta.224	93.02	1.58	d__Bacteria	p__Firmicutes_A	c__Clostridia	o__Lachnospirales	f__Lachnospiraceae	g__Oribacterium	s__Oribacterium sp004554245
DBFF04-meta.238	91.59	2.62	d__Bacteria	p__Bacteroidota	c__Bacteroidia	o__Bacteroidales	f__UBA932	g__Cryptobacteroides	s__Cryptobacteroides sp000433355
DBFF04-meta.245	92.58	0.5	d__Bacteria	p__Bacteroidota	c__Bacteroidia	o__Bacteroidales	f__Bacteroidaceae	g__UBA4372	s__
DBFF04-meta.253	91.25	0.31	d__Bacteria	p__Bacteroidota	c__Bacteroidia	o__Bacteroidales	f__Bacteroidaceae	g__Prevotella	s__Prevotella sp004557285
DBFF04-meta.267	90.68	2.84	d__Bacteria	p__Spirochaetota	c__Spirochaetia	o__Sphaerochaetales	f__Sphaerochaetaceae	g__Ornithospirochaeta	s__Ornithospirochaeta sp016302165
DBFF04-meta.273	91.26	0.55	d__Bacteria	p__Firmicutes	c__Bacilli	o__Lactobacillales	f__Lactobacillaceae	g__Limosilactobacillus	s__Limosilactobacillus reuteri
DBFF04-meta.289	94.67	0	d__Bacteria	p__Firmicutes	c__Bacilli	o__ML615J-28	f__CAG-698	g__CAG-698	s__
DBFF04-meta.303	90.46	0.68	d__Bacteria	p__Bacteroidota	c__Bacteroidia	o__Bacteroidales	f__Bacteroidaceae	g__Prevotella	s__Prevotella sp002300055
DBFF04-meta.306	95.94	1.61	d__Bacteria	p__Firmicutes_A	c__Clostridia	o__Christensenellales	f__CAG-138	g__PeH17	s__PeH17 sp900542285
DBFF04-meta.320	90.47	2.06	d__Bacteria	p__Verrucomicrobiota	c__Kiritimatiellae	o__RFP12	f__UBA1067	g__UBA1731	s__
DBFF04-meta.323	92.7	0	d__Bacteria	p__Firmicutes_A	c__Clostridia	o__Christensenellales	f__UBA1242	g__UMGS687	s__UMGS687 sp900545735
DBFF04-meta.327	99.46	0.81	d__Bacteria	p__Bacteroidota	c__Bacteroidia	o__Bacteroidales	f__Paludibacteraceae	g__RGIG9608	s__RGIG9608 sp017456885
DBFF04-meta.336	97.32	1.34	d__Bacteria	p__Firmicutes_A	c__Clostridia	o__Lachnospirales	f__Lachnospiraceae	g__Coprococcus_A	s__Coprococcus_A catus
DBFF04-meta.347	91.83	3.65	d__Bacteria	p__Bacteroidota	c__Bacteroidia	o__Bacteroidales	f__UBA932	g__Cryptobacteroides	s__Cryptobacteroides sp004552965
DBFF04-meta.352	93.29	0	d__Bacteria	p__Firmicutes_A	c__Clostridia	o__Oscillospirales	f__CAG-272	g__CAG-390	s__CAG-390 sp003523225
DBFF04-meta.365	92.46	2.51	d__Bacteria	p__Firmicutes_A	c__Clostridia	o__Lachnospirales	f__Lachnospiraceae	g__Acetatifactor	s__
DBFF04-meta.367	95.78	0.25	d__Bacteria	p__Bacteroidota	c__Bacteroidia	o__Bacteroidales	f__Bacteroidaceae	g__Prevotella	s__
DBFF04-meta.372	92.25	0.2	d__Bacteria	p__Firmicutes_A	c__Clostridia	o__Christensenellales	f__CAG-917	g__CAG-475	s__CAG-475 sp900549225
DBFF04-meta.377	92.86	0	d__Bacteria	p__Fibrobacterota	c__Fibrobacteria	o__Fibrobacterales	f__Fibrobacteraceae	g__Hallerella	s__Hallerella intestinalis
DBFF04-meta.401	95.95	1.9	d__Bacteria	p__Bacteroidota	c__Bacteroidia	o__Bacteroidales	f__UBA932	g__Cryptobacteroides	s__
DBFF04-meta.407	92.62	1.36	d__Bacteria	p__Firmicutes_A	c__Clostridia	o__Oscillospirales	f__CAG-272	g__Firm-07	s__Firm-07 sp905187695
DBFF04-meta.408	93.26	3.37	d__Bacteria	p__Firmicutes	c__Bacilli	o__RFN20	f__CAG-288	g__HGM10890	s__HGM10890 sp900769965
DBFF04-meta.422	91.01	0	d__Bacteria	p__Firmicutes	c__Bacilli	o__RFN20	f__CAG-826	g__Enteromonas	s__Enteromonas sp900539595
DBFF04-meta.424	95.48	2.12	d__Bacteria	p__Bacteroidota	c__Bacteroidia	o__Bacteroidales	f__Tannerellaceae	g__Parabacteroides	s__Parabacteroides sp004562445
DBFF04-meta.428	90.32	2.55	d__Bacteria	p__Firmicutes_A	c__Clostridia	o__Christensenellales	f__CAG-138	g__SFEL01	s__SFEL01 sp004557245
DBFF04-meta.448	94.62	1.08	d__Bacteria	p__Bacteroidota	c__Bacteroidia	o__Bacteroidales	f__Paludibacteraceae	g__Aphodosoma	s__Aphodosoma sp900769035
DBFF04-meta.451	91.43	2.54	d__Bacteria	p__Bacteroidota	c__Bacteroidia	o__Bacteroidales	f__UBA932	g__Cryptobacteroides	s__Cryptobacteroides sp900546925
DBFF04-meta.463	94.37	1.01	d__Bacteria	p__Firmicutes_A	c__Clostridia	o__Oscillospirales	f__Acutalibacteraceae	g__CAG-177	s__CAG-177 sp016297555
DBFF04-meta.494	91.76	3.32	d__Bacteria	p__Bacteroidota	c__Bacteroidia	o__Bacteroidales	f__Bacteroidaceae	g__Prevotella	s__
DBFF04-meta.495	94.73	1.22	d__Bacteria	p__Firmicutes_A	c__Clostridia	o__Christensenellales	f__CAG-917	g__CAG-349	s__CAG-349 sp001940895
DBFF04-meta.505	95.4	4.28	d__Bacteria	p__Firmicutes_A	c__Clostridia	o__Lachnospirales	f__Lachnospiraceae	g__Bariatricus	s__Bariatricus sp004560705
DBFF04-meta.516	90.73	2.13	d__Bacteria	p__Firmicutes_A	c__Clostridia	o__Peptostreptococcales	f__Anaerovoracaceae	g__CAG-238	s__
DBFF04-meta.535	97.75	2.25	d__Bacteria	p__Firmicutes	c__Bacilli	o__RFN20	f__CAG-826	g__Enteromonas	s__Enteromonas sp004561785
DBFF06-meta.3	94.38	0.54	d__Bacteria	p__Firmicutes	c__Bacilli	o__RFN20	f__CAG-826	g__Onthovivens	s__Onthovivens sp900540365
DBFF06-meta.7	91.53	1.61	d__Bacteria	p__Firmicutes_A	c__Clostridia	o__Christensenellales	f__Borkfalkiaceae	g__UBA10281	s__UBA10281 sp900764105
DBFF06-meta.15	96.75	0.19	d__Bacteria	p__Bacteroidota	c__Bacteroidia	o__Bacteroidales	f__Tannerellaceae	g__Parabacteroides	s__Parabacteroides sp004562445
DBFF06-meta.20	91.57	4.65	d__Bacteria	p__Firmicutes	c__Bacilli	o__RF39	f__UBA660	g__UBA5026	s__UBA5026 sp014845975
DBFF06-meta.26	90.54	4.49	d__Bacteria	p__Firmicutes	c__Bacilli	o__RF39	f__UBA660	g__CAG-433	s__CAG-433 sp000433675
DBFF06-meta.28	91.1	3.66	d__Bacteria	p__Bacteroidota	c__Bacteroidia	o__Bacteroidales	f__Bacteroidaceae	g__Prevotella	s__Prevotella sp000436915
DBFF06-meta.31	95.97	0.27	d__Bacteria	p__Actinobacteriota	c__Coriobacteriia	o__Coriobacteriales	f__Atopobiaceae	g__Paratractidigestivibacter	s__Paratractidigestivibacter faecalis
DBFF06-meta.33	93.41	0.48	d__Bacteria	p__Bacteroidota	c__Bacteroidia	o__Bacteroidales	f__UBA932	g__Cryptobacteroides	s__Cryptobacteroides sp004552965
DBFF06-meta.44	98.58	2.83	d__Bacteria	p__Firmicutes	c__Bacilli	o__Erysipelotrichales	f__Coprobacillaceae	g__Catenibacterium	s__Catenibacterium mitsuokai
DBFF06-meta.50	90.25	0	d__Bacteria	p__Firmicutes	c__Bacilli	o__RFN20	f__CAG-826	g__Enteromonas	s__Enteromonas sp900539595
DBFF06-meta.54	95.16	0.16	d__Bacteria	p__Firmicutes_A	c__Clostridia	o__Christensenellales	f__CAG-917	g__CAG-1138	s__CAG-1138 sp000434675
DBFF06-meta.62	95.16	0.81	d__Bacteria	p__Firmicutes_A	c__Clostridia	o__Christensenellales	f__CAG-917	g__HGM11377	s__HGM11377 sp900755035
DBFF06-meta.69	94.15	0.32	d__Bacteria	p__Firmicutes	c__Bacilli	o__Erysipelotrichales	f__Erysipelotrichaceae	g__Bulleidia	s__Bulleidia sp016293365
DBFF06-meta.76	97.32	1.57	d__Bacteria	p__Firmicutes_A	c__Clostridia	o__Lachnospirales	f__Lachnospiraceae	g__	s__
DBFF06-meta.95	95.45	0.7	d__Bacteria	p__Spirochaetota	c__Spirochaetia	o__Treponematales	f__Treponemataceae	g__Treponema_D	s__Treponema_D berlinense
DBFF06-meta.99	96.26	2.95	d__Bacteria	p__Firmicutes_A	c__Clostridia	o__Oscillospirales	f__Ruminococcaceae	g__Fournierella	s__Fournierella excrementavium
DBFF06-meta.112	93.29	2.01	d__Bacteria	p__Firmicutes_A	c__Clostridia	o__Lachnospirales	f__Lachnospiraceae	g__CAG-127	s__
DBFF06-meta.118	96.2	1.9	d__Bacteria	p__Firmicutes_A	c__Clostridia	o__Lachnospirales	f__Lachnospiraceae	g__Clostridium_Q	s__Clostridium_Q sp016302185
DBFF06-meta.125	95.83	0.19	d__Bacteria	p__Bacteroidota	c__Bacteroidia	o__Bacteroidales	f__Bacteroidaceae	g__Prevotella	s__Prevotella sp900548195
DBFF06-meta.131	91.75	0	d__Bacteria	p__Bacteroidota	c__Bacteroidia	o__Bacteroidales	f__UBA932	g__Cryptobacteroides	s__Cryptobacteroides sp900546445
DBFF06-meta.133	97.53	0.67	d__Bacteria	p__Firmicutes_A	c__Clostridia	o__Lachnospirales	f__Lachnospiraceae	g__Lachnospira	s__Lachnospira sp900772425
DBFF06-meta.134	96.3	0.97	d__Bacteria	p__Firmicutes_A	c__Clostridia	o__Lachnospirales	f__Lachnospiraceae	g__Roseburia	s__Roseburia inulinivorans
DBFF06-meta.136	90.57	1.14	d__Bacteria	p__Spirochaetota	c__Spirochaetia	o__Sphaerochaetales	f__Sphaerochaetaceae	g__Ornithospirochaeta	s__Ornithospirochaeta sp016302165
DBFF06-meta.142	95.53	0.17	d__Bacteria	p__Firmicutes_A	c__Clostridia	o__Oscillospirales	f__UBA644	g__UBA644	s__UBA644 sp002299265
DBFF06-meta.155	90.83	2.35	d__Bacteria	p__Firmicutes_A	c__Clostridia	o__Oscillospirales	f__CAG-272	g__CAG-448	s__
DBFF06-meta.156	93.15	2.42	d__Bacteria	p__Actinobacteriota	c__Coriobacteriia	o__Coriobacteriales	f__Coriobacteriaceae	g__Collinsella	s__Collinsella sp002391315
DBFF06-meta.165	93.33	0.11	d__Bacteria	p__Firmicutes	c__Bacilli	o__ML615J-28	f__CAG-313	g__CAG-313	s__CAG-313 sp003539625
DBFF06-meta.168	93.51	0.19	d__Bacteria	p__Bacteroidota	c__Bacteroidia	o__Bacteroidales	f__Bacteroidaceae	g__Alloprevotella	s__
DBFF06-meta.174	90.42	1.03	d__Bacteria	p__Firmicutes_A	c__Clostridia	o__Oscillospirales	f__CAG-272	g__RGIG2000	s__
DBFF06-meta.177	92.49	2.35	d__Bacteria	p__Firmicutes_A	c__Clostridia	o__Oscillospirales	f__Oscillospiraceae	g__CAG-170	s__CAG-170 sp003516765
DBFF06-meta.185	91.46	3.36	d__Bacteria	p__Firmicutes_A	c__Clostridia	o__Oscillospirales	f__Oscillospiraceae	g__Faecousia	s__
DBFF06-meta.192	94.18	0.21	d__Bacteria	p__Firmicutes_A	c__Clostridia	o__Lachnospirales	f__Lachnospiraceae	g__Copromonas	s__Copromonas sp900066785
DBFF06-meta.200	94.63	0	d__Bacteria	p__Firmicutes_A	c__Clostridia	o__Oscillospirales	f__Ruminococcaceae	g__UMGS1889	s__
DBFF06-meta.207	91.19	0.95	d__Bacteria	p__Bacteroidota	c__Bacteroidia	o__Bacteroidales	f__UBA932	g__Cryptobacteroides	s__Cryptobacteroides sp004554455
DBFF06-meta.222	96.68	2.89	d__Bacteria	p__Firmicutes_A	c__Clostridia	o__Lachnospirales	f__Lachnospiraceae	g__Agathobacter	s__Agathobacter faecis
DBFF06-meta.225	97.27	0	d__Bacteria	p__Firmicutes	c__Bacilli	o__Lactobacillales	f__Lactobacillaceae	g__Limosilactobacillus	s__Limosilactobacillus reuteri
DBFF06-meta.230	96.63	3.53	d__Bacteria	p__Firmicutes	c__Bacilli	o__RFN20	f__CAG-826	g__Onthovivens	s__Onthovivens sp016302065
DBFF06-meta.245	91.45	0.34	d__Bacteria	p__Firmicutes_A	c__Clostridia	o__Lachnospirales	f__Lachnospiraceae	g__Coprococcus	s__Coprococcus sp016297325
DBFF06-meta.247	92.72	1.94	d__Bacteria	p__Firmicutes_A	c__Clostridia	o__Christensenellales	f__CAG-917	g__CAG-349	s__CAG-349 sp003539515
DBFF06-meta.249	92.62	0	d__Bacteria	p__Firmicutes_A	c__Clostridia	o__Oscillospirales	f__Ruminococcaceae	g__UBA1394	s__UBA1394 sp002305725
DBFF06-meta.252	92.74	0.69	d__Bacteria	p__Firmicutes_A	c__Clostridia	o__Oscillospirales	f__Oscillospiraceae	g__HGM13010	s__
DBFF06-meta.263	90.87	4.29	d__Bacteria	p__Bacteroidota	c__Bacteroidia	o__Bacteroidales	f__UBA932	g__Cryptobacteroides	s__
DBFF06-meta.268	98.95	0	d__Bacteria	p__Proteobacteria	c__Gammaproteobacteria	o__Enterobacterales	f__Succinivibrionaceae	g__Succinivibrio	s__Succinivibrio sp003456415
DBFF06-meta.275	91.28	1.34	d__Bacteria	p__Firmicutes_A	c__Clostridia	o__Lachnospirales	f__Lachnospiraceae	g__CAG-882	s__
DBFF06-meta.282	99.33	0.67	d__Bacteria	p__Firmicutes_A	c__Clostridia	o__Lachnospirales	f__Lachnospiraceae	g__Butyrivibrio_A	s__Butyrivibrio_A crossotus
DBFF06-meta.283	98.86	1.55	d__Bacteria	p__Proteobacteria	c__Gammaproteobacteria	o__Enterobacterales	f__Pasteurellaceae	g__Actinobacillus_B	s__Actinobacillus_B aerogenes
DBFF06-meta.286	90.18	1.82	d__Bacteria	p__Firmicutes_C	c__Negativicutes	o__Selenomonadales	f__Selenomonadaceae	g__Anaerovibrio	s__Anaerovibrio slackiae
DBFF06-meta.289	95.97	0	d__Bacteria	p__Firmicutes_A	c__Clostridia	o__Oscillospirales	f__Ruminococcaceae	g__Ruminiclostridium_E	s__
DBFF06-meta.305	95.97	0.17	d__Bacteria	p__Firmicutes_A	c__Clostridia	o__Oscillospirales	f__Acutalibacteraceae	g__Eubacterium_R	s__
DBFF06-meta.310	96.37	0.81	d__Archaea	p__Thermoplasmatota	c__Thermoplasmata	o__Methanomassiliicoccales	f__Methanomethylophilaceae	g__MX-02	s__MX-02 sp006954405
DBFF06-meta.326	98.66	0.67	d__Bacteria	p__Firmicutes_A	c__Clostridia	o__Oscillospirales	f__Ruminococcaceae	g__Ruminococcus_F	s__Ruminococcus_F sp004558835
DBFF06-meta.344	97.29	1.61	d__Bacteria	p__Bacteroidota	c__Bacteroidia	o__Bacteroidales	f__Marinifilaceae	g__Butyricimonas	s__Butyricimonas virosa
DBFF06-meta.345	95.77	0.83	d__Bacteria	p__Firmicutes_A	c__Clostridia	o__Christensenellales	f__Borkfalkiaceae	g__UBA7597	s__
DBFF06-meta.356	95.21	0.68	d__Bacteria	p__Firmicutes_A	c__Clostridia	o__Oscillospirales	f__Ruminococcaceae	g__Ruminococcus_D	s__Ruminococcus_D bicirculans
DBFF06-meta.360	92.34	0.88	d__Bacteria	p__Bacteroidota	c__Bacteroidia	o__Bacteroidales	f__Muribaculaceae	g__Sodaliphilus	s__Sodaliphilus sp004557565
DBFF06-meta.366	91.69	0	d__Bacteria	p__Bacteroidota	c__Bacteroidia	o__Bacteroidales	f__Bacteroidaceae	g__Alloprevotella	s__Alloprevotella sp004552865
DBFF06-meta.373	92.86	0.5	d__Bacteria	p__Bacteroidota	c__Bacteroidia	o__Bacteroidales	f__UBA932	g__Cryptobacteroides	s__Cryptobacteroides sp900546925
DBFF06-meta.376	95.24	1.43	d__Bacteria	p__Firmicutes	c__Bacilli	o__Erysipelotrichales	f__Erysipelotrichaceae	g__UBA636	s__UBA636 sp002299675
DBFF06-meta.384	94.52	0	d__Bacteria	p__Bacteroidota	c__Bacteroidia	o__Bacteroidales	f__UBA932	g__Cryptobacteroides	s__
DBFF08-meta.8	98.43	1.2	d__Bacteria	p__Firmicutes_A	c__Clostridia	o__Oscillospirales	f__Ruminococcaceae	g__CAG-115	s__CAG-115 sp004555635
DBFF08-meta.10	96.5	0.7	d__Bacteria	p__Spirochaetota	c__Spirochaetia	o__Treponematales	f__Treponemataceae	g__Treponema_D	s__Treponema_D porcinum
DBFF08-meta.14	91.21	0	d__Bacteria	p__Firmicutes_A	c__Clostridia	o__Lachnospirales	f__Lachnospiraceae	g__Eubacterium_F	s__
DBFF08-meta.28	95.73	3.34	d__Bacteria	p__Firmicutes_A	c__Clostridia	o__Lachnospirales	f__Lachnospiraceae	g__Agathobacter	s__
DBFF08-meta.53	95.16	1.34	d__Archaea	p__Thermoplasmatota	c__Thermoplasmata	o__Methanomassiliicoccales	f__Methanomethylophilaceae	g__Methanomethylophilus	s__Methanomethylophilus alvus
DBFF08-meta.68	93.35	0.81	d__Bacteria	p__Firmicutes_A	c__Clostridia	o__Christensenellales	f__Borkfalkiaceae	g__UBA10281	s__UBA10281 sp900556195
DBFF08-meta.74	91.61	0.04	d__Bacteria	p__Spirochaetota	c__Spirochaetia	o__Treponematales	f__Treponemataceae	g__Treponema_D	s__Treponema_D sp016296655
DBFF08-meta.99	90.32	0	d__Archaea	p__Thermoplasmatota	c__Thermoplasmata	o__Methanomassiliicoccales	f__Methanomethylophilaceae	g__MX-02	s__MX-02 sp006954405
DBFF08-meta.103	90.46	4.63	d__Bacteria	p__Firmicutes_A	c__Clostridia	o__Lachnospirales	f__Lachnospiraceae	g__1XD8-76	s__
DBFF08-meta.106	92.38	0.95	d__Bacteria	p__Firmicutes	c__Bacilli	o__Erysipelotrichales	f__Erysipelotrichaceae	g__UBA636	s__UBA636 sp002299675
DBFF08-meta.136	94.35	1.61	d__Bacteria	p__Firmicutes_A	c__Clostridia	o__Christensenellales	f__Borkfalkiaceae	g__	s__
DBFF08-meta.144	92.19	2.27	d__Bacteria	p__Firmicutes_A	c__Clostridia	o__Lachnospirales	f__Lachnospiraceae	g__Agathobacter	s__
DBFF08-meta.157	94.63	0	d__Bacteria	p__Firmicutes_A	c__Clostridia	o__Lachnospirales	f__Lachnospiraceae	g__CAG-303	s__
DBFF08-meta.166	93.41	0.2	d__Bacteria	p__Firmicutes_A	c__Clostridia	o__Christensenellales	f__CAG-138	g__Phil1	s__Phil1 sp001940855
DBFF08-meta.169	93.6	0.63	d__Bacteria	p__Bacteroidota	c__Bacteroidia	o__Bacteroidales	f__UBA932	g__Cryptobacteroides	s__Cryptobacteroides sp000432655
DBFF08-meta.174	97.04	0.54	d__Bacteria	p__Bacteroidota	c__Bacteroidia	o__Bacteroidales	f__P3	g__Onthomorpha	s__Onthomorpha sp004551865
DBFF08-meta.175	92.31	2.14	d__Bacteria	p__Cyanobacteria	c__Vampirovibrionia	o__Gastranaerophilales	f__Gastranaerophilaceae	g__	s__
DBFF08-meta.189	97.85	0	d__Bacteria	p__Proteobacteria	c__Alphaproteobacteria	o__RF32	f__CAG-239	g__51-20	s__
DBFF08-meta.197	93.26	2.36	d__Bacteria	p__Firmicutes	c__Bacilli	o__RFN20	f__CAG-826	g__Onthovivens	s__Onthovivens sp016302065
DBFF08-meta.203	92.15	1.45	d__Bacteria	p__Firmicutes_A	c__Clostridia	o__Lachnospirales	f__Lachnospiraceae	g__Agathobacter	s__Agathobacter sp900317585
DBFF08-meta.212	90.58	2.91	d__Bacteria	p__Firmicutes_A	c__Clostridia	o__Oscillospirales	f__CAG-272	g__CAG-448	s__
DBFF08-meta.216	92.91	1.48	d__Bacteria	p__Firmicutes_A	c__Clostridia	o__Lachnospirales	f__Lachnospiraceae	g__Oribacterium	s__Oribacterium sp004554245
DBFF08-meta.218	91.6	1.75	d__Bacteria	p__Bacteroidota	c__Bacteroidia	o__Bacteroidales	f__Bacteroidaceae	g__Prevotella	s__Prevotella sp002251295
DBFF08-meta.224	90.11	2.01	d__Bacteria	p__Firmicutes_A	c__Clostridia	o__Oscillospirales	f__CAG-382	g__UBA1206	s__UBA1206 sp000433115
DBFF08-meta.237	94.47	3.27	d__Bacteria	p__Bacteroidota	c__Bacteroidia	o__Bacteroidales	f__Bacteroidaceae	g__Prevotella	s__
DBFF08-meta.244	90.31	2.56	d__Bacteria	p__Cyanobacteria	c__Vampirovibrionia	o__Gastranaerophilales	f__RUG14156	g__RUG14156	s__
DBFF08-meta.276	92.17	3.4	d__Bacteria	p__Firmicutes_A	c__Clostridia	o__Lachnospirales	f__Lachnospiraceae	g__Butyrivibrio_A	s__
DBFF08-meta.278	90.64	1.03	d__Bacteria	p__Firmicutes_A	c__Clostridia	o__Oscillospirales	f__Oscillospiraceae	g__ER4	s__ER4 sp900317525
DBFF08-meta.280	97.58	0	d__Bacteria	p__Firmicutes_A	c__Clostridia	o__Christensenellales	f__CAG-138	g__Phil1	s__Phil1 sp004558525
DBFF08-meta.286	96.33	0.23	d__Bacteria	p__Campylobacterota	c__Campylobacteria	o__Campylobacterales	f__Helicobacteraceae	g__Helicobacter_F	s__Helicobacter_F sp003288805
DBFF08-meta.291	95.97	2.68	d__Bacteria	p__Firmicutes_A	c__Clostridia	o__Oscillospirales	f__Butyricicoccaceae	g__Butyricicoccus_A	s__
DBFF08-meta.296	90.38	1.7	d__Bacteria	p__Firmicutes_A	c__Clostridia	o__Oscillospirales	f__CAG-272	g__UMGS1865	s__
DBFF08-meta.297	91.08	1.4	d__Bacteria	p__Spirochaetota	c__Spirochaetia	o__Treponematales	f__Treponemataceae	g__Treponema_D	s__Treponema_D sp016293005
DBFF08-meta.317	94.87	0	d__Bacteria	p__Bacteroidota	c__Bacteroidia	o__Bacteroidales	f__Muribaculaceae	g__CAG-873	s__CAG-873 sp001701165
DBFF08-meta.320	90.01	2.57	d__Bacteria	p__Firmicutes_A	c__Clostridia	o__Oscillospirales	f__	g__	s__
DBFF08-meta.325	94.41	0.02	d__Bacteria	p__Firmicutes_A	c__Clostridia	o__Oscillospirales	f__Ruminococcaceae	g__Ruminococcus_F	s__Ruminococcus_F sp004558835
DBFF08-meta.335	91.81	0.62	d__Bacteria	p__Proteobacteria	c__Gammaproteobacteria	o__Burkholderiales	f__Burkholderiaceae	g__Aphodousia	s__Aphodousia faecipullorum
DBFF08-meta.339	95.83	1.48	d__Bacteria	p__Firmicutes_C	c__Negativicutes	o__Selenomonadales	f__Selenomonadaceae	g__Anaerovibrio	s__Anaerovibrio sp900548165
DBFF08-meta.345	94.01	3.69	d__Bacteria	p__Firmicutes_A	c__Clostridia	o__Lachnospirales	f__Lachnospiraceae	g__Lachnospira	s__
DBFF08-meta.347	98.35	0	d__Bacteria	p__Fibrobacterota	c__Fibrobacteria	o__Fibrobacterales	f__Fibrobacteraceae	g__Hallerella	s__Hallerella intestinalis
DBFF08-meta.357	95.92	0.67	d__Bacteria	p__Firmicutes_A	c__Clostridia	o__Oscillospirales	f__Acutalibacteraceae	g__Ruminococcus_E	s__
DBFF08-meta.366	95.45	0	d__Bacteria	p__Firmicutes_A	c__Clostridia	o__Christensenellales	f__CAG-138	g__SFDB01	s__SFDB01 sp004558825
DBFF08-meta.393	90.93	3.7	d__Bacteria	p__Firmicutes_A	c__Clostridia	o__Lachnospirales	f__Lachnospiraceae	g__UBA1712	s__UBA1712 sp018056665
DBFF08-meta.397	93.17	1.22	d__Bacteria	p__Bacteroidota	c__Bacteroidia	o__Bacteroidales	f__Bacteroidaceae	g__Prevotella	s__Prevotella sp004557285
DBFF08-meta.398	96.37	1.34	d__Bacteria	p__Firmicutes_A	c__Clostridia	o__Oscillospirales	f__Ruminococcaceae	g__Ruminiclostridium_E	s__Ruminiclostridium_E sp016302655
DBFF08-meta.409	97.75	0	d__Bacteria	p__Firmicutes	c__Bacilli	o__RFN20	f__CAG-826	g__Enteromonas	s__Enteromonas sp900539595
DBFF08-meta.411	92.01	0.68	d__Bacteria	p__Firmicutes_A	c__Clostridia	o__Oscillospirales	f__Ruminococcaceae	g__Gemmiger	s__Gemmiger sp004561545
DBFF08-meta.425	98.88	0	d__Bacteria	p__Firmicutes	c__Bacilli	o__RFN20	f__CAG-288	g__HGM10890	s__HGM10890 sp900769965
DBFF08-meta.429	93.1	0.56	d__Bacteria	p__Firmicutes	c__Bacilli	o__RFN20	f__CAG-826	g__Enteromonas	s__Enteromonas sp900550795
DBFF08-meta.433	92.32	0	d__Bacteria	p__Firmicutes	c__Bacilli	o__RFN20	f__CAG-288	g__Enterosoma	s__
DBFF08-meta.434	90.11	0	d__Bacteria	p__Proteobacteria	c__Alphaproteobacteria	o__UBA3830	f__UBA3830	g__	s__
DBFF08-meta.439	91.7	1.34	d__Bacteria	p__Firmicutes_A	c__Clostridia	o__Christensenellales	f__CAG-138	g__PeH17	s__PeH17 sp000435055
DBFF08-meta.441	98.66	0	d__Bacteria	p__Firmicutes_A	c__Clostridia	o__Lachnospirales	f__Lachnospiraceae	g__CAG-127	s__
DBFF08-meta.444	94.33	3.53	d__Bacteria	p__Firmicutes	c__Bacilli	o__RFN20	f__CAG-449	g__UBA3210	s__
DBFF08-meta.448	93.1	1.43	d__Bacteria	p__Bacteroidota	c__Bacteroidia	o__Bacteroidales	f__UBA932	g__Cryptobacteroides	s__Cryptobacteroides sp900546925
DBFF08-meta.465	92.36	0.99	d__Bacteria	p__Bacteroidota	c__Bacteroidia	o__Bacteroidales	f__Bacteroidaceae	g__UBA4372	s__
DBFF08-meta.473	97.9	0	d__Bacteria	p__Spirochaetota	c__Spirochaetia	o__Treponematales	f__Treponemataceae	g__Treponema_F	s__Treponema_F sp016294105
DBFF08-meta.498	94.62	0	d__Bacteria	p__Proteobacteria	c__Alphaproteobacteria	o__RF32	f__CAG-239	g__CAZU01	s__
DBFF08-meta.500	96.75	1.2	d__Bacteria	p__Firmicutes_A	c__Clostridia	o__Oscillospirales	f__Ruminococcaceae	g__Ruminococcus_D	s__
DBFF08-meta.555	98.92	2.49	d__Bacteria	p__Firmicutes_A	c__Clostridia	o__Christensenellales	f__CAG-138	g__SFEL01	s__SFEL01 sp004557245
DBFF08-meta.562	95.77	1.83	d__Bacteria	p__Bacteroidota	c__Bacteroidia	o__Bacteroidales	f__Tannerellaceae	g__Parabacteroides	s__Parabacteroides sp004562445
DBFF08-meta.605	92.91	0.67	d__Bacteria	p__Firmicutes_A	c__Clostridia	o__Oscillospirales	f__CAG-272	g__UMGS1002	s__UMGS1002 sp900547565
DBFF08-meta.610	91.4	0	d__Bacteria	p__Bacteroidota	c__Bacteroidia	o__Bacteroidales	f__F082	g__Limimorpha	s__Limimorpha sp900769945
DBFH02-meta.2	93	1.46	d__Bacteria	p__Firmicutes	c__Bacilli	o__Lactobacillales	f__Lactobacillaceae	g__Lactobacillus	s__Lactobacillus delbrueckii_B
DBFH02-meta.10	94.25	0.67	d__Bacteria	p__Proteobacteria	c__Gammaproteobacteria	o__Enterobacterales	f__Enterobacteriaceae	g__Escherichia	s__Escherichia coli
DBFH03-meta.3	97.21	0.12	d__Bacteria	p__Firmicutes	c__Bacilli	o__Bacillales	f__Bacillaceae	g__Bacillus	s__Bacillus subtilis
DBFH03-meta.11	93.34	3.05	d__Bacteria	p__Proteobacteria	c__Gammaproteobacteria	o__Enterobacterales	f__Enterobacteriaceae	g__Escherichia	s__Escherichia coli
DBFH06-meta.11	94.93	0.64	d__Bacteria	p__Proteobacteria	c__Gammaproteobacteria	o__Burkholderiales	f__Neisseriaceae	g__Neisseria	s__Neisseria dentiae
DBFH06-meta.14	97.17	1.17	d__Bacteria	p__Campylobacterota	c__Campylobacteria	o__Campylobacterales	f__Helicobacteraceae	g__Helicobacter_A	s__Helicobacter_A bilis_B
DBFH06-meta.15	94.61	2.21	d__Bacteria	p__Firmicutes_A	c__Clostridia	o__Lachnospirales	f__Lachnospiraceae	g__Acetatifactor	s__Acetatifactor intestinalis
DBFH06-meta.16	96.25	0.09	d__Bacteria	p__Firmicutes	c__Bacilli	o__Lactobacillales	f__Streptococcaceae	g__Streptococcus	s__
DBFH06-meta.35	97.01	0.71	d__Bacteria	p__Bacteroidota	c__Bacteroidia	o__Bacteroidales	f__Tannerellaceae	g__Parabacteroides	s__Parabacteroides merdae
DBFH06-meta.47	94.05	1.19	d__Bacteria	p__Bacteroidota	c__Bacteroidia	o__Bacteroidales	f__UBA932	g__Cryptobacteroides	s__Cryptobacteroides sp004552115
DBFH06-meta.50	96.63	1.12	d__Bacteria	p__Firmicutes	c__Bacilli	o__RFN20	f__CAG-826	g__Enteromonas	s__Enteromonas sp900550795
DBFH06-meta.69	98.4	1.68	d__Bacteria	p__Firmicutes_C	c__Negativicutes	o__Selenomonadales	f__Selenomonadaceae	g__Anaerovibrio	s__Anaerovibrio sp900548165
DBFH06-meta.70	98.28	1.88	d__Bacteria	p__Bacteroidota	c__Bacteroidia	o__Bacteroidales	f__Bacteroidaceae	g__Prevotella	s__Prevotella sp002251295
DBFH06-meta.84	96.48	0.45	d__Bacteria	p__Firmicutes_C	c__Negativicutes	o__Veillonellales	f__Veillonellaceae	g__Veillonella	s__Veillonella caviae
DBFH06-meta.91	94.14	3.3	d__Bacteria	p__Bacteroidota	c__Bacteroidia	o__Bacteroidales	f__Bacteroidaceae	g__Prevotella	s__
DBFH06-meta.112	94.43	1.62	d__Bacteria	p__Firmicutes_C	c__Negativicutes	o__Veillonellales	f__Veillonellaceae	g__Veillonella	s__Veillonella sp900757715
DBFH06-meta.117	95.66	1.45	d__Bacteria	p__Bacteroidota	c__Bacteroidia	o__Bacteroidales	f__Muribaculaceae	g__Sodaliphilus	s__Sodaliphilus sp004557565
DBFH08-meta.7	91.33	2.76	d__Bacteria	p__Firmicutes	c__Bacilli	o__Haloplasmatales_A	f__Turicibacteraceae	g__Turicibacter	s__Turicibacter sp001543345
DBFH08-meta.16	99.48	0.35	d__Bacteria	p__Campylobacterota	c__Campylobacteria	o__Campylobacterales	f__Helicobacteraceae	g__Helicobacter_D	s__
DBFM02-meta.5	90.71	1.34	d__Bacteria	p__Firmicutes_A	c__Clostridia	o__Oscillospirales	f__Ruminococcaceae	g__RGIG3102	s__
DBFM02-meta.20	95.6	3.15	d__Bacteria	p__Spirochaetota	c__Spirochaetia	o__Treponematales	f__Treponemataceae	g__Treponema_D	s__Treponema_D sp016293005
DBFM02-meta.36	90.6	0.73	d__Bacteria	p__Firmicutes_A	c__Clostridia	o__Oscillospirales	f__	g__	s__
DBFM02-meta.46	93.23	1.26	d__Bacteria	p__Bacteroidota	c__Bacteroidia	o__Bacteroidales	f__Muribaculaceae	g__Limisoma	s__Limisoma sp004555955
DBFM02-meta.48	92.19	1.74	d__Bacteria	p__Firmicutes_A	c__Clostridia	o__Lachnospirales	f__Lachnospiraceae	g__TWA4	s__
DBFM02-meta.49	90.57	2.14	d__Bacteria	p__Bacteroidota	c__Bacteroidia	o__Bacteroidales	f__Bacteroidaceae	g__Prevotella	s__
DBFM02-meta.57	90.16	3.33	d__Bacteria	p__Bacteroidota	c__Bacteroidia	o__Bacteroidales	f__UBA932	g__Cryptobacteroides	s__Cryptobacteroides sp016295245
DBFM02-meta.87	96.14	2.43	d__Bacteria	p__Firmicutes_A	c__Clostridia	o__Lachnospirales	f__Lachnospiraceae	g__SIG333	s__
DBFM02-meta.108	93.26	3.37	d__Bacteria	p__Firmicutes	c__Bacilli	o__RFN20	f__CAG-826	g__Onthovivens	s__
DBFM02-meta.121	96.63	0.56	d__Bacteria	p__Firmicutes	c__Bacilli	o__RFN20	f__CAG-288	g__HGM10890	s__HGM10890 sp900769965
DBFM02-meta.131	90.88	1.4	d__Bacteria	p__Spirochaetota	c__Spirochaetia	o__Treponematales	f__Treponemataceae	g__Treponema_D	s__Treponema_D sp016293645
DBFM02-meta.140	91.57	1.69	d__Bacteria	p__Firmicutes	c__Bacilli	o__RFN20	f__CAG-826	g__Enteromonas	s__
DBFM02-meta.141	94.01	0	d__Bacteria	p__Firmicutes	c__Bacilli	o__RFN20	f__CAG-288	g__Enterosoma	s__
DBFM02-meta.174	96.79	2.57	d__Bacteria	p__Firmicutes_A	c__Clostridia	o__Lachnospirales	f__Lachnospiraceae	g__CAG-127	s__
DBFM02-meta.185	91.22	1.91	d__Bacteria	p__Firmicutes_A	c__Clostridia	o__Oscillospirales	f__Acutalibacteraceae	g__Ruminococcus_E	s__
DBFM02-meta.213	92.19	2.02	d__Bacteria	p__Bacteroidota	c__Bacteroidia	o__Bacteroidales	f__Bacteroidaceae	g__Prevotella	s__Prevotella sp004555245
DBFM02-meta.221	97.32	1.21	d__Bacteria	p__Proteobacteria	c__Gammaproteobacteria	o__Enterobacterales	f__Succinivibrionaceae	g__Succinivibrio	s__Succinivibrio sp003456415
DBFM02-meta.243	97.69	2.52	d__Bacteria	p__Proteobacteria	c__Gammaproteobacteria	o__Enterobacterales	f__Enterobacteriaceae	g__Escherichia	s__Escherichia coli
DBFM02-meta.262	92.13	1.69	d__Bacteria	p__Firmicutes	c__Bacilli	o__RF39	f__UBA660	g__CAJGDV01	s__
DBFM02-meta.263	96.63	2.25	d__Bacteria	p__Firmicutes	c__Bacilli	o__RFN20	f__CAG-826	g__Onthovivens	s__Onthovivens sp016302065
DBFM02-meta.265	95.63	2.6	d__Bacteria	p__Firmicutes_A	c__Clostridia	o__Lachnospirales	f__Lachnospiraceae	g__Acetatifactor	s__Acetatifactor sp018385425
DBFM02-meta.295	95.7	0	d__Bacteria	p__Proteobacteria	c__Alphaproteobacteria	o__RF32	f__CAG-239	g__RUG410	s__
DBFM02-meta.302	94.48	1.88	d__Bacteria	p__Proteobacteria	c__Gammaproteobacteria	o__Burkholderiales	f__Burkholderiaceae	g__Duodenibacillus	s__
DBFM02-meta.306	93.7	2.61	d__Bacteria	p__Firmicutes_A	c__Clostridia	o__Lachnospirales	f__Lachnospiraceae	g__Agathobacter	s__Agathobacter sp900549895
DBFM02-meta.308	91.3	2.16	d__Bacteria	p__Bacteroidota	c__Bacteroidia	o__Bacteroidales	f__Bacteroidaceae	g__Prevotella	s__Prevotella sp004557285
DBFM02-meta.343	92.3	3.86	d__Bacteria	p__Bacteroidota	c__Bacteroidia	o__Bacteroidales	f__Bacteroidaceae	g__Prevotella	s__Prevotella sp900548195
DBFM02-meta.348	92.13	0.49	d__Bacteria	p__Bacteroidota	c__Bacteroidia	o__Bacteroidales	f__Bacteroidaceae	g__Prevotella	s__
DBFM02-meta.354	94.84	0.95	d__Bacteria	p__Bacteroidota	c__Bacteroidia	o__Bacteroidales	f__UBA932	g__Cryptobacteroides	s__Cryptobacteroides sp004552965
DBFM03-meta.28	90.23	1.63	d__Bacteria	p__Firmicutes_A	c__Clostridia	o__Lachnospirales	f__Lachnospiraceae	g__SFDP01	s__SFDP01 sp900770785
DBFM03-meta.35	91.48	0.38	d__Bacteria	p__Bacteroidota	c__Bacteroidia	o__Bacteroidales	f__Muribaculaceae	g__Avimuribaculum	s__
DBFM03-meta.41	94.35	3.08	d__Bacteria	p__Actinobacteriota	c__Coriobacteriia	o__Coriobacteriales	f__Coriobacteriaceae	g__Collinsella	s__Collinsella sp002391315
DBFM03-meta.52	97.48	0.64	d__Bacteria	p__Bacteroidota	c__Bacteroidia	o__Bacteroidales	f__Rikenellaceae	g__Alistipes	s__Alistipes shahii
DBFM03-meta.53	92.35	3.02	d__Bacteria	p__Bacteroidota	c__Bacteroidia	o__Bacteroidales	f__Muribaculaceae	g__SFTJ01	s__SFTJ01 sp004557385
DBFM03-meta.57	92.2	2.84	d__Bacteria	p__Firmicutes_A	c__Clostridia	o__Peptostreptococcales	f__Anaerovoracaceae	g__Fimisoma	s__Fimisoma sp002320005
DBFM03-meta.60	98.39	1.98	d__Bacteria	p__Firmicutes_A	c__Clostridia	o__Clostridiales	f__Clostridiaceae	g__Clostridium_P	s__Clostridium_P perfringens
DBFM03-meta.62	99.63	1.2	d__Bacteria	p__Campylobacterota	c__Campylobacteria	o__Campylobacterales	f__Campylobacteraceae	g__Campylobacter	s__Campylobacter lanienae
DBFM03-meta.64	93.41	0.78	d__Bacteria	p__Firmicutes_A	c__Clostridia	o__Lachnospirales	f__Anaerotignaceae	g__Anaerotignum	s__
DBFM03-meta.68	96.92	1.41	d__Bacteria	p__Bacteroidota	c__Bacteroidia	o__Bacteroidales	f__Tannerellaceae	g__Parabacteroides	s__Parabacteroides sp004562445
DBFM03-meta.71	96.33	0.62	d__Bacteria	p__Proteobacteria	c__Gammaproteobacteria	o__Burkholderiales	f__Burkholderiaceae	g__Duodenibacillus	s__
DBFM03-meta.80	93.2	0	d__Bacteria	p__Desulfobacterota_I	c__Desulfovibrionia	o__Desulfovibrionales	f__Desulfovibrionaceae	g__Bilophila	s__Bilophila wadsworthia
DBFM03-meta.85	93.46	0.56	d__Bacteria	p__Firmicutes_A	c__Clostridia	o__Oscillospirales	f__Acutalibacteraceae	g__CAG-177	s__CAG-177 sp003514385
DBFM03-meta.87	97.58	4.63	d__Bacteria	p__Firmicutes_A	c__Clostridia	o__Oscillospirales	f__Oscillospiraceae	g__An92	s__
DBFM03-meta.94	92.39	1.12	d__Bacteria	p__Firmicutes_A	c__Clostridia	o__Oscillospirales	f__Acutalibacteraceae	g__Eubacterium_R	s__
DBFM03-meta.97	98.16	1.9	d__Bacteria	p__Firmicutes_A	c__Clostridia	o__Lachnospirales	f__Lachnospiraceae	g__Enterocloster	s__Enterocloster sp900770345
DBFM03-meta.115	93.24	0	d__Bacteria	p__Verrucomicrobiota	c__Verrucomicrobiae	o__Opitutales	f__UBA953	g__Spyradosoma	s__
DBFM03-meta.123	90.07	4.96	d__Bacteria	p__Firmicutes_A	c__Clostridia	o__Peptostreptococcales	f__Anaerovoracaceae	g__CAG-238	s__
DBFM03-meta.127	97.99	0.43	d__Bacteria	p__Firmicutes_A	c__Clostridia	o__Oscillospirales	f__Oscillospiraceae	g__HGM13010	s__
DBFM03-meta.132	97	0	d__Bacteria	p__Firmicutes_A	c__Clostridia	o__Oscillospirales	f__Acutalibacteraceae	g__CAG-177	s__CAG-177 sp900770255
DBFM04-meta.49	95.32	2.21	d__Bacteria	p__Bacteroidota	c__Bacteroidia	o__Bacteroidales	f__Tannerellaceae	g__Parabacteroides	s__Parabacteroides sp004562445
DBFM04-meta.92	93.85	1.48	d__Bacteria	p__Proteobacteria	c__Gammaproteobacteria	o__Enterobacterales	f__Enterobacteriaceae	g__Escherichia	s__Escherichia coli
DBFM04-meta.94	93.99	0	d__Bacteria	p__Firmicutes	c__Bacilli	o__Lactobacillales	f__Lactobacillaceae	g__Limosilactobacillus	s__Limosilactobacillus reuteri
DBFM04-meta.101	98.33	0.74	d__Bacteria	p__Bacteroidota	c__Bacteroidia	o__Bacteroidales	f__Bacteroidaceae	g__Prevotella	s__Prevotella sp018385335
DBFM04-meta.107	91.28	2.82	d__Bacteria	p__Firmicutes_A	c__Clostridia	o__Lachnospirales	f__Lachnospiraceae	g__Butyrivibrio_A	s__Butyrivibrio_A sp900771195
DBFM04-meta.135	90.94	3.13	d__Bacteria	p__Firmicutes_A	c__Clostridia	o__Lachnospirales	f__Lachnospiraceae	g__Eubacterium_F	s__
DBFM04-meta.138	90.91	0.84	d__Bacteria	p__Spirochaetota	c__Spirochaetia	o__Treponematales	f__Treponemataceae	g__Treponema_D	s__
DBFM04-meta.142	95.97	0	d__Archaea	p__Thermoplasmatota	c__Thermoplasmata	o__Methanomassiliicoccales	f__Methanomethylophilaceae	g__Methanomethylophilus	s__Methanomethylophilus alvus
DBFM04-meta.160	92.78	1.75	d__Bacteria	p__Spirochaetota	c__Spirochaetia	o__Treponematales	f__Treponemataceae	g__Treponema_D	s__Treponema_D porcinum
DBFM04-meta.164	97.32	4.59	d__Bacteria	p__Firmicutes_A	c__Clostridia	o__Oscillospirales	f__Ruminococcaceae	g__CAG-115	s__
DBFM04-meta.205	92.91	1.27	d__Bacteria	p__Firmicutes_C	c__Negativicutes	o__Selenomonadales	f__Selenomonadaceae	g__	s__
DBFM04-meta.224	91.13	0.74	d__Bacteria	p__Bacteroidota	c__Bacteroidia	o__Bacteroidales	f__Bacteroidaceae	g__Prevotella	s__Prevotella sp900548195
DBFM04-meta.240	98.66	1.51	d__Bacteria	p__Firmicutes_A	c__Clostridia	o__Lachnospirales	f__Lachnospiraceae	g__Lachnospira	s__
DBFM04-meta.260	93.51	2.8	d__Bacteria	p__Spirochaetota	c__Spirochaetia	o__Treponematales	f__Treponemataceae	g__Treponema_D	s__Treponema_D sp016293005
DBFM04-meta.266	98.53	0.89	d__Bacteria	p__Proteobacteria	c__Gammaproteobacteria	o__Enterobacterales	f__Succinivibrionaceae	g__Succinivibrio	s__Succinivibrio sp003456415
DBFM04-meta.290	90.19	0.59	d__Bacteria	p__Bacteroidota	c__Bacteroidia	o__Bacteroidales	f__Bacteroidaceae	g__Alloprevotella	s__
DBFM04-meta.303	92.7	0.56	d__Bacteria	p__Bacteroidota	c__Bacteroidia	o__Bacteroidales	f__Bacteroidaceae	g__UBA4334	s__UBA4334 sp900316975
DBFM04-meta.315	96.33	0.5	d__Bacteria	p__Bacteroidota	c__Bacteroidia	o__Bacteroidales	f__Muribaculaceae	g__SFRY01	s__SFRY01 sp004562065
DBFM04-meta.372	91.39	0.37	d__Bacteria	p__Firmicutes	c__Bacilli	o__Lactobacillales	f__Streptococcaceae	g__Streptococcus	s__Streptococcus alactolyticus
DBFM04-meta.378	91.22	4.92	d__Bacteria	p__Firmicutes_A	c__Clostridia	o__Oscillospirales	f__Acutalibacteraceae	g__Fimenecus	s__
DBFM04-meta.381	95.6	1.1	d__Bacteria	p__Proteobacteria	c__Alphaproteobacteria	o__Rickettsiales	f__UBA1997	g__	s__
DBFM04-meta.385	90.68	1.08	d__Bacteria	p__Proteobacteria	c__Alphaproteobacteria	o__RF32	f__CAG-239	g__CAZU01	s__
DBFM04-meta.418	97.52	1.94	d__Bacteria	p__Firmicutes_C	c__Negativicutes	o__Selenomonadales	f__Selenomonadaceae	g__Anaerovibrio	s__Anaerovibrio sp900548165
DBFM04-meta.438	91.95	3.64	d__Bacteria	p__Firmicutes_A	c__Clostridia	o__Lachnospirales	f__Lachnospiraceae	g__NK4A136	s__
DBFM04-meta.459	93.81	0.97	d__Bacteria	p__Bacteroidota	c__Bacteroidia	o__Bacteroidales	f__UBA932	g__Cryptobacteroides	s__Cryptobacteroides sp900546925
DBFM06-meta.25	90.44	0	d__Bacteria	p__Bacteroidota	c__Bacteroidia	o__Bacteroidales	f__UBA932	g__Cryptobacteroides	s__Cryptobacteroides sp004552615
DBFM06-meta.31	92.62	0.11	d__Bacteria	p__Firmicutes_A	c__Clostridia	o__Oscillospirales	f__Acutalibacteraceae	g__Eubacterium_R	s__Eubacterium_R coprostanoligenes
DBFM06-meta.32	93.47	0.37	d__Bacteria	p__Bacteroidota	c__Bacteroidia	o__Bacteroidales	f__Bacteroidaceae	g__Prevotella	s__Prevotella sp002251365
DBFM06-meta.39	90.7	0.13	d__Bacteria	p__Firmicutes	c__Bacilli	o__Erysipelotrichales	f__Erysipelotrichaceae	g__Holdemanella	s__Holdemanella porci
DBFM06-meta.48	92.84	3.71	d__Bacteria	p__Firmicutes	c__Bacilli	o__Erysipelotrichales	f__Coprobacillaceae	g__Catenibacterium	s__Catenibacterium mitsuokai
DBFM06-meta.71	90.09	1.49	d__Bacteria	p__Bacteroidota	c__Bacteroidia	o__Bacteroidales	f__Bacteroidaceae	g__Bacteroides	s__
DBFM06-meta.75	96.2	0.63	d__Bacteria	p__Firmicutes_A	c__Clostridia	o__Lachnospirales	f__Lachnospiraceae	g__Copromonas	s__Copromonas sp900066785
DBFM06-meta.80	92.62	1.43	d__Bacteria	p__Bacteroidota	c__Bacteroidia	o__Bacteroidales	f__UBA932	g__Cryptobacteroides	s__Cryptobacteroides sp004554455
DBFM06-meta.89	93.4	1.07	d__Bacteria	p__Bacteroidota	c__Bacteroidia	o__Bacteroidales	f__Muribaculaceae	g__Sodaliphilus	s__Sodaliphilus sp004557565
DBFM06-meta.97	93.23	0	d__Bacteria	p__Firmicutes_A	c__Clostridia	o__Lachnospirales	f__Lachnospiraceae	g__Lachnospira	s__Lachnospira sp003537285
DBFM06-meta.99	96.64	0.5	d__Bacteria	p__Firmicutes_A	c__Clostridia	o__Oscillospirales	f__Acutalibacteraceae	g__Eubacterium_R	s__
DBFM06-meta.117	90.6	0.67	d__Bacteria	p__Firmicutes_A	c__Clostridia	o__Lachnospirales	f__Lachnospiraceae	g__CAG-882	s__
DBFM06-meta.140	91.43	0.95	d__Bacteria	p__Bacteroidota	c__Bacteroidia	o__Bacteroidales	f__UBA932	g__Cryptobacteroides	s__Cryptobacteroides sp900546925
DBFM06-meta.143	97.59	4.03	d__Bacteria	p__Firmicutes_A	c__Clostridia	o__Lachnospirales	f__Lachnospiraceae	g__Lachnospira	s__
DBFM06-meta.144	98.63	0	d__Bacteria	p__Firmicutes_A	c__Clostridia	o__Oscillospirales	f__Ruminococcaceae	g__Ruminococcus_D	s__Ruminococcus_D bicirculans
DBFM06-meta.145	91.95	0	d__Bacteria	p__Firmicutes_A	c__Clostridia	o__Oscillospirales	f__Ruminococcaceae	g__UMGS363	s__
DBFM06-meta.146	91.85	0.81	d__Bacteria	p__Firmicutes_A	c__Clostridia	o__Christensenellales	f__CAG-552	g__UMGS1795	s__UMGS1795 sp900555125
DBFM06-meta.159	95.68	1.25	d__Bacteria	p__Proteobacteria	c__Gammaproteobacteria	o__Burkholderiales	f__Burkholderiaceae	g__Aphodousia	s__Aphodousia faecalis
DBFM06-meta.165	95.29	0.32	d__Bacteria	p__Firmicutes_A	c__Clostridia	o__Lachnospirales	f__Lachnospiraceae	g__Clostridium_Q	s__Clostridium_Q sp016302185
DBFM06-meta.169	95.51	0.16	d__Bacteria	p__Firmicutes	c__Bacilli	o__RFN20	f__CAG-826	g__Onthovivens	s__Onthovivens sp016302065
DBFM06-meta.178	92.58	2.33	d__Bacteria	p__Proteobacteria	c__Gammaproteobacteria	o__Enterobacterales	f__Enterobacteriaceae	g__Escherichia	s__Escherichia coli
DBFM06-meta.180	90.28	2.02	d__Bacteria	p__Firmicutes_C	c__Negativicutes	o__Selenomonadales	f__Selenomonadaceae	g__Selenomonas_A	s__Selenomonas_A montiformis
DBFM06-meta.202	93.05	0.7	d__Bacteria	p__Spirochaetota	c__Spirochaetia	o__Treponematales	f__Treponemataceae	g__Treponema_D	s__Treponema_D berlinense
DBFM06-meta.223	95.97	0.02	d__Bacteria	p__Firmicutes_A	c__Clostridia	o__Oscillospirales	f__Acutalibacteraceae	g__Heritagella	s__
DBFM06-meta.226	94.01	0.95	d__Bacteria	p__Firmicutes_A	c__Clostridia	o__Lachnospirales	f__Lachnospiraceae	g__Agathobacter	s__Agathobacter sp900550545
DBFM06-meta.231	93.24	1.93	d__Bacteria	p__Firmicutes_A	c__Clostridia	o__Lachnospirales	f__Lachnospiraceae	g__Agathobacter	s__Agathobacter sp900317585
DBFM06-meta.232	95.51	1.12	d__Bacteria	p__Firmicutes	c__Bacilli	o__RFN20	f__CAG-826	g__Onthovivens	s__Onthovivens sp900540365
DBFM06-meta.239	98.86	4.08	d__Bacteria	p__Firmicutes_A	c__Clostridia	o__Oscillospirales	f__Ruminococcaceae	g__Fournierella	s__Fournierella excrementavium
DBFM06-meta.243	91.03	0	d__Bacteria	p__Bacteroidota	c__Bacteroidia	o__Bacteroidales	f__UBA932	g__Cryptobacteroides	s__Cryptobacteroides sp900546445
DBFM06-meta.250	90.64	1.76	d__Bacteria	p__Firmicutes_A	c__Clostridia	o__Lachnospirales	f__Lachnospiraceae	g__Agathobacter	s__Agathobacter faecis
DBFM06-meta.255	97.81	0.27	d__Bacteria	p__Firmicutes	c__Bacilli	o__Lactobacillales	f__Lactobacillaceae	g__Limosilactobacillus	s__Limosilactobacillus reuteri
DBFM06-meta.279	91.14	0.64	d__Bacteria	p__Proteobacteria	c__Gammaproteobacteria	o__Enterobacterales	f__Pasteurellaceae	g__Actinobacillus_B	s__Actinobacillus_B aerogenes
DBFM06-meta.290	97.32	1.18	d__Bacteria	p__Proteobacteria	c__Gammaproteobacteria	o__Enterobacterales	f__Succinivibrionaceae	g__Succinivibrio	s__Succinivibrio sp003456415
DBFM06-meta.298	96.2	0.63	d__Bacteria	p__Firmicutes_A	c__Clostridia	o__Lachnospirales	f__Lachnospiraceae	g__UBA3402	s__UBA3402 sp003478355
DBFM06-meta.312	96.64	0.08	d__Bacteria	p__Firmicutes_A	c__Clostridia	o__Oscillospirales	f__Ruminococcaceae	g__UBA1394	s__UBA1394 sp002305725
[truncated: 5,526 more rows]
