# Supplementary material for: Comprehensive discovery and functional characterization of diverse prophages in the pig gut microbiome
Source: Front Microbiol. 2025 Sep 9;16:1662087. doi: 10.3389/fmicb.2025.1662087 (PMC12454387; doi:10.3389/fmicb.2025.1662087)
Supplement: Supplementary file 4 [file Table_2.XLSX]

## Sheet: Table_S2
Table S2 The quality and taxonomy of 10,742 prophage genomes.
MAG IDs	Prophage IDs	Prophage length	Prophage checkv_quality	Prophage miuvig_quality	Prophage completeness	Prophage classification
1001-17-003_binning.25	1001-17-003_binning.25@NODE_3199_length_7877_cov_6.689466||full	7872	Not-determined	Genome-fragment	NA	Caudoviricetes;Unknown
1001-17-003_binning.27	1001-17-003_binning.27@NODE_1134_length_14336_cov_3.886703||full	14306	Low-quality	Genome-fragment	24.82	Caudoviricetes;Unknown
1001-17-003_binning.27	1001-17-003_binning.27@NODE_1160_length_14172_cov_4.067366||full	14039	Low-quality	Genome-fragment	22.28	Caudoviricetes;Unknown
1001-17-003_binning.27	1001-17-003_binning.27@NODE_1401_length_12837_cov_3.942810||full	12600	Low-quality	Genome-fragment	13.22	Caudoviricetes;Unknown
1001-17-003_binning.27	1001-17-003_binning.27@NODE_1533_length_12180_cov_3.836124||full	12177	Low-quality	Genome-fragment	20.69	Caudoviricetes;Unknown
1001-17-003_binning.27	1001-17-003_binning.27@NODE_2034_length_10467_cov_4.102670||full	10466	Low-quality	Genome-fragment	7.04	Unclassified
1001-17-003_binning.27	1001-17-003_binning.27@NODE_2826_length_8519_cov_4.031073||full	8519	Low-quality	Genome-fragment	14.32	Caudoviricetes;Unknown
1001-17-003_binning.27	1001-17-003_binning.27@NODE_4097_length_6786_cov_3.516119||full	6720	Not-determined	Genome-fragment	NA	Caudoviricetes;Unknown
1001-17-003_binning.27	1001-17-003_binning.27@NODE_5927_length_5359_cov_4.181184||full	5335	Low-quality	Genome-fragment	8.57	Caudoviricetes;Unknown
1003-17-001_binning.113	1003-17-001_binning.113@NODE_2241_length_16941_cov_5.167654||full	16941	Low-quality	Genome-fragment	26.83	Unclassified
1011-17-001_binning.15	1011-17-001_binning.15@NODE_23_length_90917_cov_26.812606||0_partial	34275	Low-quality	Genome-fragment	41.88	Caudoviricetes;Unknown
1011-17-001_binning.15	1011-17-001_binning.15@NODE_722_length_33905_cov_20.231905||full	33818	Low-quality	Genome-fragment	24.27	Caudoviricetes;Unknown
1011-17-001_binning.15	1011-17-001_binning.15@NODE_2183_length_21527_cov_17.942763||full	21394	Low-quality	Genome-fragment	27.31	Caudoviricetes;Unknown
1011-17-001_binning.15	1011-17-001_binning.15@NODE_2690_length_19521_cov_22.623960||full	18499	Low-quality	Genome-fragment	7.52	Unclassified
1011-17-001_binning.15	1011-17-001_binning.15@NODE_2856_length_18890_cov_23.509955||full	18887	Low-quality	Genome-fragment	27.88	Caudoviricetes;Unknown
1011-17-001_binning.15	1011-17-001_binning.15@NODE_6270_length_12409_cov_28.402865||full	12405	Low-quality	Genome-fragment	14.79	Caudoviricetes;Unknown
1011-17-001_binning.15	1011-17-001_binning.15@NODE_8008_length_10750_cov_19.741000||full	10404	Low-quality	Genome-fragment	23.48	Caudoviricetes;Unknown
1011-17-001_binning.206	1011-17-001_binning.206@NODE_12530_length_8082_cov_4.836302||full	7940	Low-quality	Genome-fragment	12.57	Caudoviricetes;Unknown
1017-17-001_binning.139	1017-17-001_binning.139@NODE_12272_length_5941_cov_7.137954||full	5938	Low-quality	Genome-fragment	2.48	Caudoviricetes;Unknown
1019-17-001_binning.135	1019-17-001_binning.135@NODE_1263_length_24861_cov_29.893453||full	24858	Low-quality	Genome-fragment	28.99	Caudoviricetes;Unknown
1019-17-001_binning.135	1019-17-001_binning.135@NODE_1383_length_24129_cov_31.718493||full	24126	Low-quality	Genome-fragment	15.41	Caudoviricetes;Unknown
1019-17-001_binning.135	1019-17-001_binning.135@NODE_1433_length_23802_cov_25.362067||full	23142	Low-quality	Genome-fragment	11.93	Unclassified
1019-17-001_binning.174	1019-17-001_binning.174@NODE_14128_length_7227_cov_37.856247||full	7080	Low-quality	Genome-fragment	11.8	Caudoviricetes;Unknown
1021-17-001_binning.92	1021-17-001_binning.92@NODE_9726_length_7328_cov_8.756772||full	7324	Low-quality	Genome-fragment	7.76	Unclassified
1023-17-001_binning.116	1023-17-001_binning.116@NODE_8143_length_10605_cov_4.293744||full	10602	Low-quality	Genome-fragment	8.48	Unclassified
1023-17-001_binning.116	1023-17-001_binning.116@NODE_24962_length_5039_cov_8.019061||full	5037	Low-quality	Genome-fragment	8.78	Caudoviricetes;Unknown
1023-17-001_binning.164	1023-17-001_binning.164@NODE_3506_length_17014_cov_10.047526||full	17010	Low-quality	Genome-fragment	24.25	Caudoviricetes;Unknown
1023-17-001_binning.164	1023-17-001_binning.164@NODE_10511_length_8974_cov_8.219531||full	8940	Low-quality	Genome-fragment	17.47	Caudoviricetes;Unknown
1023-17-001_binning.221	1023-17-001_binning.221@NODE_150_length_56093_cov_12.323602||full	52808	Low-quality	Genome-fragment	7.06	Caudoviricetes;Unknown
1023-17-001_binning.221	1023-17-001_binning.221@NODE_494_length_38753_cov_11.375058||0_partial	25368	Low-quality	Genome-fragment	42.67	Unclassified
1023-17-001_binning.221	1023-17-001_binning.221@NODE_3783_length_16347_cov_12.271299||full	16344	Low-quality	Genome-fragment	11.3	Unclassified
1025-17-001_binning.37	1025-17-001_binning.37@NODE_12455_length_7057_cov_12.947872||full	7053	Low-quality	Genome-fragment	7.37	Unclassified
1025-17-001_binning.77	1025-17-001_binning.77@NODE_9801_length_8292_cov_7.689936||full	8239	Low-quality	Genome-fragment	7.73	Caudoviricetes;Unknown
1025-17-001_binning.108	1025-17-001_binning.108@NODE_18786_length_5368_cov_4.440053||full	5323	Low-quality	Genome-fragment	5.52	Caudoviricetes;Unknown
1031-17-001_binning.31	1031-17-001_binning.31@NODE_1263_length_13596_cov_8.539325||full	13527	Low-quality	Genome-fragment	40.63	Caudoviricetes;Unknown
1031-17-001_binning.31	1031-17-001_binning.31@NODE_1722_length_11939_cov_5.713985||full	11937	Low-quality	Genome-fragment	24.28	Caudoviricetes;Unknown
1035-17-001_binning.10	1035-17-001_binning.10@NODE_1271_length_18889_cov_5.553414||full	18861	Low-quality	Genome-fragment	44.17	Unclassified
1035-17-001_binning.10	1035-17-001_binning.10@NODE_1705_length_16321_cov_3.956535||full	16319	Low-quality	Genome-fragment	31.34	Caudoviricetes;Unknown
1035-17-001_binning.10	1035-17-001_binning.10@NODE_3458_length_11104_cov_4.839080||full	10593	Low-quality	Genome-fragment	16.06	Caudoviricetes;Unknown
1035-17-001_binning.10	1035-17-001_binning.10@NODE_4588_length_9413_cov_4.324856||full	9410	Low-quality	Genome-fragment	15.69	Caudoviricetes;Unknown
1035-17-001_binning.10	1035-17-001_binning.10@NODE_10060_length_5865_cov_4.513941||full	5771	Low-quality	Genome-fragment	7.41	Caudoviricetes;Unknown
1035-17-001_binning.10	1035-17-001_binning.10@NODE_12107_length_5281_cov_7.003062||full	5238	Not-determined	Genome-fragment	NA	Unclassified
1035-17-001_binning.50	1035-17-001_binning.50@NODE_11824_length_5348_cov_6.354619||full	5345	Low-quality	Genome-fragment	3.15	Caudoviricetes;Unknown
1035-17-001_binning.110	1035-17-001_binning.110@NODE_17_length_87900_cov_7.220229||0_partial	11858	Low-quality	Genome-fragment	13	Caudoviricetes;Unknown
1035-17-001_binning.110	1035-17-001_binning.110@NODE_94_length_50779_cov_7.071386||full	50333	Medium-quality	Genome-fragment	51.92	Caudoviricetes;Unknown
1035-17-001_binning.110	1035-17-001_binning.110@NODE_206_length_40036_cov_6.921938||full	39555	Medium-quality	Genome-fragment	53.39	Caudoviricetes;Unknown
1035-17-001_binning.110	1035-17-001_binning.110@NODE_845_length_22885_cov_7.456986||full	22020	Low-quality	Genome-fragment	13.04	Caudoviricetes;Unknown
1035-17-001_binning.110	1035-17-001_binning.110@NODE_3436_length_11138_cov_6.729225||full	10658	Low-quality	Genome-fragment	11.85	Caudoviricetes;Unknown
1035-17-001_binning.120	1035-17-001_binning.120@NODE_14_length_90019_cov_14.049153||full	89881	Low-quality	Genome-fragment	49.47	Caudoviricetes;Unknown
1035-17-001_binning.120	1035-17-001_binning.120@NODE_670_length_25515_cov_11.028123||full	25514	Low-quality	Genome-fragment	39.03	Caudoviricetes;Unknown
1035-17-001_binning.120	1035-17-001_binning.120@NODE_726_length_24493_cov_11.168508||full	24491	Not-determined	Genome-fragment	NA	Caudoviricetes;Unknown
1035-17-001_binning.120	1035-17-001_binning.120@NODE_1219_length_19283_cov_11.634439||full	18915	Not-determined	Genome-fragment	NA	Caudoviricetes;Unknown
1035-17-001_binning.120	1035-17-001_binning.120@NODE_1430_length_17727_cov_12.067168||full	17556	Low-quality	Genome-fragment	25.76	Caudoviricetes;Unknown
1035-17-001_binning.120	1035-17-001_binning.120@NODE_2568_length_13112_cov_14.577621||full	13110	Low-quality	Genome-fragment	6.93	Caudoviricetes;Unknown
1035-17-001_binning.120	1035-17-001_binning.120@NODE_2583_length_13083_cov_14.254375||full	9651	Not-determined	Genome-fragment	NA	Caudoviricetes;Unknown
1035-17-001_binning.120	1035-17-001_binning.120@NODE_2956_length_12140_cov_11.055441||full	12139	Low-quality	Genome-fragment	5.6	Caudoviricetes;Unknown
1035-17-001_binning.120	1035-17-001_binning.120@NODE_3124_length_11754_cov_17.106334||full	11750	Low-quality	Genome-fragment	8.05	Caudoviricetes;Unknown
1035-17-001_binning.120	1035-17-001_binning.120@NODE_3840_length_10453_cov_12.808906||full	10407	Not-determined	Genome-fragment	NA	Caudoviricetes;Unknown
1035-17-001_binning.120	1035-17-001_binning.120@NODE_6998_length_7308_cov_14.472356||full	7238	Not-determined	Genome-fragment	NA	Caudoviricetes;Unknown
1035-17-001_binning.120	1035-17-001_binning.120@NODE_11947_length_5318_cov_9.186586||full	5266	Low-quality	Genome-fragment	12.53	Caudoviricetes;Unknown
1035-17-001_binning.120	1035-17-001_binning.120@NODE_12304_length_5233_cov_15.286983||full	5078	Low-quality	Genome-fragment	7.6	Caudoviricetes;Unknown
1035-17-001_binning.120	1035-17-001_binning.120@NODE_12716_length_5129_cov_14.712061||full	5127	Low-quality	Genome-fragment	2.8	Caudoviricetes;Unknown
1035-17-001_binning.123	1035-17-001_binning.123@NODE_8194_length_6649_cov_5.053230||full	6539	Low-quality	Genome-fragment	11.89	Caudoviricetes;Unknown
1041-17-001_binning.163	1041-17-001_binning.163@NODE_14804_length_6415_cov_14.484434||full	6413	Low-quality	Genome-fragment	8.78	Caudoviricetes;Unknown
1043-17-001_binning.39	1043-17-001_binning.39@NODE_252_length_24838_cov_20.945285||full	24703	Low-quality	Genome-fragment	17.34	Unclassified
2001-17-001_bin.56	2001-17-001_bin.56@NODE_8347_length_5899_cov_11.673511||full	5831	Low-quality	Genome-fragment	2.22	Unclassified
2001-17-001_bin.57	2001-17-001_bin.57@NODE_3231_length_10368_cov_7.885096||full	10324	Low-quality	Genome-fragment	6.31	Unclassified
2001-17-001_bin.77	2001-17-001_bin.77@NODE_3438_length_10017_cov_13.046376||full	9913	Low-quality	Genome-fragment	7.59	Caudoviricetes;Unknown
2002-17-001_bin.66	2002-17-001_bin.66@NODE_2693_length_12012_cov_9.934264||full	12008	Low-quality	Genome-fragment	6.28	Caudoviricetes;Unknown
2002-17-001_bin.66	2002-17-001_bin.66@NODE_3168_length_11018_cov_6.688863||full	11017	Low-quality	Genome-fragment	8.82	Caudoviricetes;Unknown
2002-17-001_bin.66	2002-17-001_bin.66@NODE_12001_length_5106_cov_9.062958||full	5067	Low-quality	Genome-fragment	7.81	Caudoviricetes;Unknown
2003-17-001_bin.25	2003-17-001_bin.25@NODE_1402_length_14194_cov_8.840371||full	13907	Low-quality	Genome-fragment	18.14	Caudoviricetes;Unknown
2003-17-001_bin.46	2003-17-001_bin.46@NODE_192_length_37022_cov_11.750561||0_partial	15786	Low-quality	Genome-fragment	25	Unclassified
2004-17-001_bin.14	2004-17-001_bin.14@NODE_15769_length_6106_cov_22.745497||full	6027	Low-quality	Genome-fragment	1.33	Unclassified
2004-17-001_bin.26	2004-17-001_bin.26@NODE_9136_length_8641_cov_5.707780||full	8640	Low-quality	Genome-fragment	6.61	Caudoviricetes;Unknown
2004-17-001_bin.26	2004-17-001_bin.26@NODE_10389_length_7966_cov_4.242826||full	7775	Low-quality	Genome-fragment	3.13	Unclassified
2004-17-001_bin.73	2004-17-001_bin.73@NODE_651_length_30345_cov_21.807725||0_partial	13008	Low-quality	Genome-fragment	14.8	Caudoviricetes;Unknown
2004-17-001_bin.94	2004-17-001_bin.94@NODE_406_length_36045_cov_22.007196||full	35478	Low-quality	Genome-fragment	33.39	Caudoviricetes;Unknown
2004-17-001_bin.94	2004-17-001_bin.94@NODE_5937_length_11209_cov_22.824458||full	10928	Low-quality	Genome-fragment	20.53	Caudoviricetes;Unknown
2004-17-001_bin.94	2004-17-001_bin.94@NODE_9125_length_8649_cov_23.057249||full	6763	Low-quality	Genome-fragment	15.27	Caudoviricetes;Unknown
2004-17-001_bin.94	2004-17-001_bin.94@NODE_9866_length_8227_cov_27.470387||full	8204	Low-quality	Genome-fragment	9.78	Caudoviricetes;Unknown
2004-17-001_bin.94	2004-17-001_bin.94@NODE_15648_length_6139_cov_28.269888||full	6138	Low-quality	Genome-fragment	4.13	Caudoviricetes;Unknown
2004-17-001_bin.94	2004-17-001_bin.94@NODE_20903_length_5088_cov_21.658653||full	5086	Low-quality	Genome-fragment	0.57	Caudoviricetes;Unknown
2004-17-001_bin.112	2004-17-001_bin.112@NODE_264_length_41511_cov_14.553430||full	41111	Medium-quality	Genome-fragment	87.66	Caudoviricetes;Unknown
2004-17-001_bin.112	2004-17-001_bin.112@NODE_952_length_26492_cov_19.738700||full	25751	Low-quality	Genome-fragment	12.41	Caudoviricetes;Unknown
2004-17-001_bin.164	2004-17-001_bin.164@NODE_199_length_45284_cov_9.934644||full	45283	Medium-quality	Genome-fragment	59.98	Caudoviricetes;Unknown
2004-17-001_bin.164	2004-17-001_bin.164@NODE_1711_length_20751_cov_7.912737||full	20751	Not-determined	Genome-fragment	NA	Caudoviricetes;Unknown
2004-17-001_bin.164	2004-17-001_bin.164@NODE_2320_length_18117_cov_9.848134||full	18068	Low-quality	Genome-fragment	19.21	Caudoviricetes;Unknown
2004-17-001_bin.164	2004-17-001_bin.164@NODE_4258_length_13397_cov_6.816744||full	13396	Low-quality	Genome-fragment	19.86	Caudoviricetes;Unknown
2004-17-001_bin.164	2004-17-001_bin.164@NODE_5317_length_11862_cov_7.211908||full	11705	Low-quality	Genome-fragment	13.75	Caudoviricetes;Unknown
2004-17-001_bin.164	2004-17-001_bin.164@NODE_6861_length_10336_cov_10.177317||full	10160	Low-quality	Genome-fragment	9.53	Caudoviricetes;Unknown
2004-17-001_bin.168	2004-17-001_bin.168@NODE_280_length_40682_cov_6.917370||full	40649	Low-quality	Genome-fragment	23.6	Caudoviricetes;Unknown
2004-17-001_bin.168	2004-17-001_bin.168@NODE_2532_length_17404_cov_7.358407||full	16173	Low-quality	Genome-fragment	16.49	Caudoviricetes;Unknown
2004-17-001_bin.203	2004-17-001_bin.203@NODE_14474_length_6450_cov_11.064113||full	6448	Low-quality	Genome-fragment	7.22	Unclassified
2005-17-001_bin.49	2005-17-001_bin.49@NODE_193_length_34465_cov_11.557745||full	34295	Low-quality	Genome-fragment	4.62	Caudoviricetes;Unknown
2005-17-001_bin.49	2005-17-001_bin.49@NODE_453_length_25432_cov_10.630019||full	25067	Low-quality	Genome-fragment	24.95	Caudoviricetes;Unknown
2005-17-001_bin.49	2005-17-001_bin.49@NODE_6655_length_6062_cov_9.577659||full	6061	Low-quality	Genome-fragment	0.5	Unclassified
2006-17-001_bin.40	2006-17-001_bin.40@NODE_37_length_84742_cov_150.195048||0_partial	35434	Low-quality	Genome-fragment	35.76	Caudoviricetes;Unknown
2006-17-001_bin.40	2006-17-001_bin.40@NODE_120_length_58253_cov_175.109368||full	57804	Medium-quality	Genome-fragment	62.33	Caudoviricetes;Unknown
2006-17-001_bin.40	2006-17-001_bin.40@NODE_429_length_37383_cov_149.156156||full	37156	Medium-quality	Genome-fragment	59.2	Caudoviricetes;Unknown
2006-17-001_bin.40	2006-17-001_bin.40@NODE_2207_length_19032_cov_157.806028||full	18250	Low-quality	Genome-fragment	29.08	Caudoviricetes;Unknown
2006-17-001_bin.40	2006-17-001_bin.40@NODE_12628_length_6890_cov_193.696416||full	6626	Low-quality	Genome-fragment	9.78	Caudoviricetes;Unknown
2006-17-001_bin.55	2006-17-001_bin.55@NODE_1317_length_23974_cov_22.902170||full	23737	Low-quality	Genome-fragment	36.29	Caudoviricetes;Unknown
2006-17-001_bin.55	2006-17-001_bin.55@NODE_4091_length_13797_cov_17.358827||full	13610	Low-quality	Genome-fragment	21.85	Caudoviricetes;Unknown
2006-17-001_bin.55	2006-17-001_bin.55@NODE_13368_length_6639_cov_16.793894||full	6524	Low-quality	Genome-fragment	8.14	Caudoviricetes;Unknown
2006-17-001_bin.88	2006-17-001_bin.88@NODE_292_length_42993_cov_45.081746||0_partial	31220	Low-quality	Genome-fragment	36.51	Caudoviricetes;Unknown
2006-17-001_bin.102	2006-17-001_bin.102@NODE_3941_length_14127_cov_6.377629||full	14033	Low-quality	Genome-fragment	23.08	Caudoviricetes;Unknown
2006-17-001_bin.102	2006-17-001_bin.102@NODE_6287_length_10690_cov_10.719229||full	10686	Low-quality	Genome-fragment	16.35	Caudoviricetes;Unknown
2006-17-001_bin.102	2006-17-001_bin.102@NODE_11918_length_7146_cov_7.306868||full	7143	Low-quality	Genome-fragment	11.58	Unclassified
2006-17-001_bin.124	2006-17-001_bin.124@NODE_750_length_30015_cov_7.498565||full	29891	Medium-quality	Genome-fragment	54.1	Caudoviricetes;Unknown
2006-17-001_bin.124	2006-17-001_bin.124@NODE_2248_length_18891_cov_6.740444||full	18599	Low-quality	Genome-fragment	25.51	Unclassified
2006-17-001_bin.124	2006-17-001_bin.124@NODE_3792_length_14421_cov_7.507935||full	14419	Low-quality	Genome-fragment	3.36	Caudoviricetes;Unknown
2006-17-001_bin.178	2006-17-001_bin.178@NODE_6135_length_10867_cov_10.236681||full	10863	Low-quality	Genome-fragment	15.65	Caudoviricetes;Unknown
2006-17-001_bin.178	2006-17-001_bin.178@NODE_17815_length_5488_cov_11.831953||full	5467	Low-quality	Genome-fragment	4.34	Caudoviricetes;Unknown
2007-17-001_bin.30	2007-17-001_bin.30@NODE_313_length_41612_cov_23.307337||full	41493	Low-quality	Genome-fragment	22.39	Caudoviricetes;Unknown
2007-17-001_bin.30	2007-17-001_bin.30@NODE_5951_length_9054_cov_22.160129||full	8942	Low-quality	Genome-fragment	4.99	Caudoviricetes;Unknown
2007-17-001_bin.30	2007-17-001_bin.30@NODE_7403_length_7901_cov_25.738848||full	7798	Low-quality	Genome-fragment	12.05	Caudoviricetes;Unknown
2007-17-001_bin.30	2007-17-001_bin.30@NODE_7820_length_7620_cov_34.467944||full	7511	Low-quality	Genome-fragment	11.44	Caudoviricetes;Unknown
2007-17-001_bin.30	2007-17-001_bin.30@NODE_8276_length_7347_cov_32.743829||full	7346	Low-quality	Genome-fragment	12.68	Caudoviricetes;Unknown
2007-17-001_bin.30	2007-17-001_bin.30@NODE_9141_length_6926_cov_31.994615||full	6016	Low-quality	Genome-fragment	3.25	Caudoviricetes;Unknown
2007-17-001_bin.71	2007-17-001_bin.71@NODE_3252_length_13010_cov_22.697414||full	12705	Low-quality	Genome-fragment	41.09	Caudoviricetes;Unknown
2007-17-001_bin.127	2007-17-001_bin.127@NODE_5730_length_9254_cov_18.644527||full	8665	Low-quality	Genome-fragment	13.08	Caudoviricetes;Unknown
2007-17-001_bin.133	2007-17-001_bin.133@NODE_7016_length_8167_cov_18.904216||full	7682	Low-quality	Genome-fragment	9.63	Unclassified
2007-17-001_bin.136	2007-17-001_bin.136@NODE_152_length_54946_cov_32.126706||full	46585	Medium-quality	Genome-fragment	53.83	Unclassified
2007-17-001_bin.151	2007-17-001_bin.151@NODE_5114_length_9958_cov_37.657982||full	9955	Low-quality	Genome-fragment	10.51	Caudoviricetes;Unknown
2007-17-001_bin.151	2007-17-001_bin.151@NODE_9554_length_6733_cov_55.338275||full	6730	Not-determined	Genome-fragment	NA	Caudoviricetes;Unknown
2008-17-001_bin.11	2008-17-001_bin.11@NODE_11231_length_5436_cov_9.314626||full	5434	Low-quality	Genome-fragment	8.4	Caudoviricetes;Unknown
2009-17-001_bin.25	2009-17-001_bin.25@NODE_196_length_52926_cov_9.428742||0_partial	21970	Low-quality	Genome-fragment	49	Caudoviricetes;Unknown
2009-17-001_bin.25	2009-17-001_bin.25@NODE_11211_length_8345_cov_8.360796||full	8342	Low-quality	Genome-fragment	5.81	Unclassified
2009-17-001_bin.28	2009-17-001_bin.28@NODE_507_length_37487_cov_7.201245||full	37485	Low-quality	Genome-fragment	22.72	Caudoviricetes;Unknown
2009-17-001_bin.28	2009-17-001_bin.28@NODE_865_length_30616_cov_7.672164||full	30613	Low-quality	Genome-fragment	17.7	Caudoviricetes;Unknown
2009-17-001_bin.154	2009-17-001_bin.154@NODE_17281_length_6273_cov_25.930846||full	6114	Low-quality	Genome-fragment	1.59	Caudoviricetes;Unknown
2009-17-001_bin.157	2009-17-001_bin.157@NODE_637_length_34595_cov_33.829878||full	34253	Medium-quality	Genome-fragment	60.07	Caudoviricetes;Unknown
2009-17-001_bin.157	2009-17-001_bin.157@NODE_1142_length_27396_cov_38.645368||full	27256	Low-quality	Genome-fragment	47.8	Unclassified
2009-17-001_bin.165	2009-17-001_bin.165@NODE_58_length_77864_cov_14.004357||full	77458	Medium-quality	Genome-fragment	72.4	Caudoviricetes;Unknown
2009-17-001_bin.165	2009-17-001_bin.165@NODE_310_length_45300_cov_16.176130||full	45279	Low-quality	Genome-fragment	13.77	Caudoviricetes;Unknown
2009-17-001_bin.165	2009-17-001_bin.165@NODE_692_length_33622_cov_15.161826||0_partial	13115	Low-quality	Genome-fragment	22.51	Unclassified
2009-17-001_bin.165	2009-17-001_bin.165@NODE_1039_length_28461_cov_17.493910||full	28139	Low-quality	Genome-fragment	47.11	Caudoviricetes;Unknown
2009-17-001_bin.165	2009-17-001_bin.165@NODE_2053_length_21079_cov_17.600171||0_partial	14162	Low-quality	Genome-fragment	4.82	Caudoviricetes;Unknown
2009-17-001_bin.165	2009-17-001_bin.165@NODE_9318_length_9341_cov_16.831036||full	9272	Low-quality	Genome-fragment	11.05	Caudoviricetes;Unknown
2009-17-001_bin.165	2009-17-001_bin.165@NODE_13075_length_7514_cov_16.531841||full	7511	Low-quality	Genome-fragment	8.23	Caudoviricetes;Unknown
2009-17-001_bin.165	2009-17-001_bin.165@NODE_22723_length_5214_cov_17.658073||full	5211	Low-quality	Genome-fragment	6.21	Caudoviricetes;Unknown
2009-17-001_bin.203	2009-17-001_bin.203@NODE_12800_length_7632_cov_5.839118||full	7631	Not-determined	Genome-fragment	NA	Caudoviricetes;Unknown
2011-17-001_bin.6	2011-17-001_bin.6@NODE_1070_length_17599_cov_8.820394||full	17211	Low-quality	Genome-fragment	25.41	Caudoviricetes;Unknown
2011-17-001_bin.6	2011-17-001_bin.6@NODE_1084_length_17419_cov_8.526088||full	17359	Low-quality	Genome-fragment	26.48	Caudoviricetes;Unknown
2011-17-001_bin.6	2011-17-001_bin.6@NODE_1147_length_16999_cov_16.685788||full	16230	Low-quality	Genome-fragment	24.68	Caudoviricetes;Unknown
2011-17-001_bin.6	2011-17-001_bin.6@NODE_1455_length_14937_cov_16.237266||full	14934	Low-quality	Genome-fragment	25.28	Caudoviricetes;Unknown
2011-17-001_bin.6	2011-17-001_bin.6@NODE_2242_length_11783_cov_11.175222||full	11779	Low-quality	Genome-fragment	9.93	Caudoviricetes;Unknown
2011-17-001_bin.6	2011-17-001_bin.6@NODE_2499_length_11026_cov_11.523289||full	11023	Low-quality	Genome-fragment	19.54	Caudoviricetes;Unknown
2011-17-001_bin.6	2011-17-001_bin.6@NODE_2704_length_10580_cov_10.570071||full	10383	Low-quality	Genome-fragment	37.35	Caudoviricetes;Unknown
2011-17-001_bin.6	2011-17-001_bin.6@NODE_2926_length_10060_cov_10.890955||full	9922	Low-quality	Genome-fragment	14.61	Caudoviricetes;Unknown
2011-17-001_bin.31	2011-17-001_bin.31@NODE_428_length_27123_cov_10.722070||full	23502	Low-quality	Genome-fragment	16.64	Caudoviricetes;Unknown
2011-17-001_bin.31	2011-17-001_bin.31@NODE_809_length_20387_cov_11.166536||full	20384	Low-quality	Genome-fragment	17.52	Caudoviricetes;Unknown
2011-17-001_bin.31	2011-17-001_bin.31@NODE_1182_length_16693_cov_7.272148||full	16689	Not-determined	Genome-fragment	NA	Caudoviricetes;Unknown
2011-17-001_bin.31	2011-17-001_bin.31@NODE_2002_length_12581_cov_12.445713||full	12531	Not-determined	Genome-fragment	NA	Caudoviricetes;Unknown
2011-17-001_bin.31	2011-17-001_bin.31@NODE_5278_length_6917_cov_8.898280||full	6914	Low-quality	Genome-fragment	10.69	Caudoviricetes;Unknown
2011-17-001_bin.31	2011-17-001_bin.31@NODE_6282_length_6201_cov_8.992515||full	6198	Low-quality	Genome-fragment	6.79	Caudoviricetes;Unknown
2011-17-001_bin.53	2011-17-001_bin.53@NODE_13_length_111323_cov_19.135385||0_partial	31781	Low-quality	Genome-fragment	13.93	Unclassified
2011-17-001_bin.93	2011-17-001_bin.93@NODE_363_length_29107_cov_78.940968||full	29103	Low-quality	Genome-fragment	35.53	Caudoviricetes;Unknown
2011-17-001_bin.93	2011-17-001_bin.93@NODE_720_length_21775_cov_77.241390||full	21418	Low-quality	Genome-fragment	24.16	Caudoviricetes;Unknown
2011-17-001_bin.95	2011-17-001_bin.95@NODE_7613_length_5459_cov_6.195226||full	5392	Low-quality	Genome-fragment	4.33	Caudoviricetes;Unknown
2012-17-001_bin.33	2012-17-001_bin.33@NODE_5033_length_8150_cov_13.315380||full	8146	Low-quality	Genome-fragment	12.52	Caudoviricetes;Unknown
2012-17-001_bin.33	2012-17-001_bin.33@NODE_5604_length_7619_cov_9.472105||full	7616	Low-quality	Genome-fragment	1.01	Caudoviricetes;Unknown
2012-17-001_bin.64	2012-17-001_bin.64@NODE_1842_length_14289_cov_10.958971||full	14075	Low-quality	Genome-fragment	21.65	Caudoviricetes;Unknown
2012-17-001_bin.64	2012-17-001_bin.64@NODE_3315_length_10376_cov_9.665924||full	10303	Low-quality	Genome-fragment	15.75	Caudoviricetes;Unknown
2012-17-001_bin.64	2012-17-001_bin.64@NODE_4876_length_8301_cov_12.310696||full	8299	Not-determined	Genome-fragment	NA	Caudoviricetes;Unknown
2012-17-001_bin.64	2012-17-001_bin.64@NODE_5425_length_7779_cov_16.450544||full	7612	Low-quality	Genome-fragment	11.25	Caudoviricetes;Unknown
2012-17-001_bin.64	2012-17-001_bin.64@NODE_9718_length_5342_cov_9.817666||full	5338	Low-quality	Genome-fragment	4.82	Caudoviricetes;Unknown
2012-17-001_bin.64	2012-17-001_bin.64@NODE_9833_length_5297_cov_12.833461||full	5218	Low-quality	Genome-fragment	2.37	Caudoviricetes;Unknown
2013-17-001_bin.27	2013-17-001_bin.27@NODE_65_length_45164_cov_12.298677||full	45088	Low-quality	Genome-fragment	37.7	Caudoviricetes;Unknown
2013-17-001_bin.27	2013-17-001_bin.27@NODE_95_length_39712_cov_12.822478||full	38375	Low-quality	Genome-fragment	15.6	Caudoviricetes;Unknown
2013-17-001_bin.27	2013-17-001_bin.27@NODE_175_length_32587_cov_12.116101||0_partial	9440	Low-quality	Genome-fragment	9.06	Unclassified
2013-17-001_bin.27	2013-17-001_bin.27@NODE_759_length_16974_cov_13.671080||full	15982	Low-quality	Genome-fragment	32.5	Caudoviricetes;Unknown
2013-17-001_bin.27	2013-17-001_bin.27@NODE_985_length_14838_cov_11.766286||full	14785	Low-quality	Genome-fragment	17.62	Caudoviricetes;Unknown
2014-17-001_bin.5	2014-17-001_bin.5@NODE_1161_length_28351_cov_11.637687||full	28294	Low-quality	Genome-fragment	17.85	Caudoviricetes;Unknown
2014-17-001_bin.13	2014-17-001_bin.13@NODE_639_length_38042_cov_15.445179||full	38038	Low-quality	Genome-fragment	19.83	Caudoviricetes;Unknown
2014-17-001_bin.13	2014-17-001_bin.13@NODE_2046_length_21500_cov_16.027419||full	17528	Low-quality	Genome-fragment	8.86	Caudoviricetes;Unknown
2014-17-001_bin.13	2014-17-001_bin.13@NODE_4879_length_13041_cov_17.514939||full	12985	Low-quality	Genome-fragment	21	Caudoviricetes;Unknown
2014-17-001_bin.13	2014-17-001_bin.13@NODE_5184_length_12576_cov_28.656337||full	12329	Low-quality	Genome-fragment	7.72	Caudoviricetes;Crassvirales
2014-17-001_bin.13	2014-17-001_bin.13@NODE_5882_length_11601_cov_16.197298||full	11573	Low-quality	Genome-fragment	5.61	Caudoviricetes;Unknown
2014-17-001_bin.13	2014-17-001_bin.13@NODE_6750_length_10664_cov_19.259025||full	10324	Low-quality	Genome-fragment	15.39	Caudoviricetes;Unknown
2014-17-001_bin.13	2014-17-001_bin.13@NODE_8789_length_8911_cov_16.897471||full	8665	Low-quality	Genome-fragment	16.77	Caudoviricetes;Unknown
2014-17-001_bin.13	2014-17-001_bin.13@NODE_9897_length_8184_cov_12.703162||full	8023	Low-quality	Genome-fragment	20.36	Caudoviricetes;Unknown
2014-17-001_bin.13	2014-17-001_bin.13@NODE_11401_length_7421_cov_36.019414||full	7421	Low-quality	Genome-fragment	3.87	Caudoviricetes;Unknown
2014-17-001_bin.13	2014-17-001_bin.13@NODE_14757_length_6204_cov_19.175638||full	6201	Low-quality	Genome-fragment	9.56	Caudoviricetes;Unknown
2014-17-001_bin.21	2014-17-001_bin.21@NODE_9_length_162185_cov_16.042121||0_partial	18039	Low-quality	Genome-fragment	30.27	Caudoviricetes;Unknown
2014-17-001_bin.21	2014-17-001_bin.21@NODE_6641_length_10785_cov_24.088910||full	10511	Low-quality	Genome-fragment	5.03	Caudoviricetes;Unknown
2014-17-001_bin.21	2014-17-001_bin.21@NODE_11163_length_7523_cov_13.116363||full	6774	High-quality	High-quality	100	Unclassified
2014-17-001_bin.21	2014-17-001_bin.21@NODE_16847_length_5676_cov_17.361502||full	5673	Low-quality	Genome-fragment	8.73	Caudoviricetes;Unknown
2014-17-001_bin.62	2014-17-001_bin.62@NODE_2158_length_20902_cov_21.852161||full	20838	Low-quality	Genome-fragment	39.14	Caudoviricetes;Unknown
2014-17-001_bin.62	2014-17-001_bin.62@NODE_2391_length_19938_cov_12.183423||full	16769	Low-quality	Genome-fragment	37.85	Caudoviricetes;Unknown
2014-17-001_bin.62	2014-17-001_bin.62@NODE_4165_length_14378_cov_25.112267||full	14285	Low-quality	Genome-fragment	17.37	Caudoviricetes;Unknown
2014-17-001_bin.62	2014-17-001_bin.62@NODE_7993_length_9495_cov_13.138665||full	9411	Low-quality	Genome-fragment	5.65	Caudoviricetes;Unknown
2014-17-001_bin.62	2014-17-001_bin.62@NODE_8264_length_9283_cov_15.280234||full	9162	Low-quality	Genome-fragment	12.65	Caudoviricetes;Unknown
2014-17-001_bin.62	2014-17-001_bin.62@NODE_11769_length_7275_cov_20.595152||full	7273	Low-quality	Genome-fragment	8.67	Caudoviricetes;Unknown
2014-17-001_bin.62	2014-17-001_bin.62@NODE_12802_length_6864_cov_14.161551||full	6862	Low-quality	Genome-fragment	0.87	Unclassified
2014-17-001_bin.75	2014-17-001_bin.75@NODE_5555_length_12037_cov_7.907862||full	11920	Low-quality	Genome-fragment	13.38	Caudoviricetes;Unknown
2014-17-001_bin.75	2014-17-001_bin.75@NODE_5751_length_11782_cov_7.345186||full	11435	Low-quality	Genome-fragment	7.2	Caudoviricetes;Unknown
2014-17-001_bin.75	2014-17-001_bin.75@NODE_7058_length_10365_cov_6.876819||full	10364	Low-quality	Genome-fragment	4.46	Caudoviricetes;Unknown
2014-17-001_bin.75	2014-17-001_bin.75@NODE_13190_length_6726_cov_7.799131||full	6553	Low-quality	Genome-fragment	6.94	Caudoviricetes;Unknown
2014-17-001_bin.108	2014-17-001_bin.108@NODE_959_length_31393_cov_18.262620||full	27743	Low-quality	Genome-fragment	21.76	Caudoviricetes;Unknown
2014-17-001_bin.108	2014-17-001_bin.108@NODE_1537_length_24713_cov_15.094939||0_partial	8581	Low-quality	Genome-fragment	12.84	Caudoviricetes;Unknown
2014-17-001_bin.108	2014-17-001_bin.108@NODE_6661_length_10760_cov_18.042597||full	10663	Low-quality	Genome-fragment	14.21	Caudoviricetes;Unknown
2014-17-001_bin.123	2014-17-001_bin.123@NODE_6487_length_10965_cov_11.475710||full	9712	Low-quality	Genome-fragment	15.82	Caudoviricetes;Unknown
2014-17-001_bin.127	2014-17-001_bin.127@NODE_8122_length_9384_cov_17.628792||full	8821	Low-quality	Genome-fragment	9.78	Caudoviricetes;Unknown
2014-17-001_bin.157	2014-17-001_bin.157@NODE_291_length_50768_cov_10.146156||full	50765	Low-quality	Genome-fragment	48.63	Caudoviricetes;Unknown
2014-17-001_bin.157	2014-17-001_bin.157@NODE_11942_length_7204_cov_9.551686||full	7201	Low-quality	Genome-fragment	13.08	Caudoviricetes;Unknown
2015-17-001_bin.7	2015-17-001_bin.7@NODE_181_length_40866_cov_9.477004||full	40815	Low-quality	Genome-fragment	48.02	Caudoviricetes;Unknown
2015-17-001_bin.7	2015-17-001_bin.7@NODE_290_length_34628_cov_11.008186||0_partial	26797	Low-quality	Genome-fragment	21.32	Caudoviricetes;Unknown
2015-17-001_bin.7	2015-17-001_bin.7@NODE_336_length_32140_cov_10.487518||full	30514	Medium-quality	Genome-fragment	56.54	Caudoviricetes;Unknown
2015-17-001_bin.7	2015-17-001_bin.7@NODE_603_length_25031_cov_11.500120||full	24732	Low-quality	Genome-fragment	18.02	Caudoviricetes;Unknown
2015-17-001_bin.7	2015-17-001_bin.7@NODE_782_length_21556_cov_10.400819||full	21333	Low-quality	Genome-fragment	48.15	Caudoviricetes;Unknown
2015-17-001_bin.7	2015-17-001_bin.7@NODE_959_length_19110_cov_8.983311||full	18856	Low-quality	Genome-fragment	20.77	Caudoviricetes;Unknown
2015-17-001_bin.7	2015-17-001_bin.7@NODE_1250_length_16263_cov_9.217485||full	16099	Low-quality	Genome-fragment	23.72	Caudoviricetes;Unknown
2015-17-001_bin.7	2015-17-001_bin.7@NODE_1402_length_15064_cov_10.080885||full	15063	Low-quality	Genome-fragment	6.22	Unclassified
2015-17-001_bin.7	2015-17-001_bin.7@NODE_1446_length_14720_cov_11.529356||full	14672	Low-quality	Genome-fragment	26.8	Caudoviricetes;Unknown
2015-17-001_bin.7	2015-17-001_bin.7@NODE_1912_length_12345_cov_10.532221||full	10922	Low-quality	Genome-fragment	24.65	Caudoviricetes;Unknown
2015-17-001_bin.7	2015-17-001_bin.7@NODE_3445_length_8143_cov_10.712290||full	8142	Low-quality	Genome-fragment	1.5	Caudoviricetes;Unknown
2015-17-001_bin.7	2015-17-001_bin.7@NODE_3549_length_7964_cov_16.290934||full	7930	Low-quality	Genome-fragment	4.21	Caudoviricetes;Unknown
2017-17-001_bin.27	2017-17-001_bin.27@NODE_1370_length_10390_cov_7.422158||full	10316	Medium-quality	Genome-fragment	51.34	Caudoviricetes;Unknown
2017-17-001_bin.27	2017-17-001_bin.27@NODE_1722_length_9133_cov_4.974334||full	9086	Not-determined	Genome-fragment	NA	Unclassified
2018-17-001_bin.103	2018-17-001_bin.103@NODE_3936_length_10495_cov_11.048180||full	10492	Low-quality	Genome-fragment	35.19	Caudoviricetes;Unknown
2018-17-001_bin.103	2018-17-001_bin.103@NODE_3990_length_10402_cov_15.824104||full	10402	Low-quality	Genome-fragment	6.97	Caudoviricetes;Unknown
2019-17-001_bin.33	2019-17-001_bin.33@NODE_752_length_25575_cov_12.787265||full	25532	Low-quality	Genome-fragment	41.93	Caudoviricetes;Unknown
2019-17-001_bin.33	2019-17-001_bin.33@NODE_1519_length_18634_cov_9.894989||full	16198	Low-quality	Genome-fragment	23.91	Caudoviricetes;Unknown
2019-17-001_bin.33	2019-17-001_bin.33@NODE_2567_length_14190_cov_13.226742||full	14133	Not-determined	Genome-fragment	NA	Caudoviricetes;Unknown
2019-17-001_bin.33	2019-17-001_bin.33@NODE_3029_length_12947_cov_10.620074||full	12826	Low-quality	Genome-fragment	14.32	Unclassified
2020-17-001_bin.62	2020-17-001_bin.62@NODE_11117_length_6444_cov_3.986852||full	6097	Low-quality	Genome-fragment	9.27	Caudoviricetes;Unknown
2020-17-001_bin.71	2020-17-001_bin.71@NODE_2550_length_14307_cov_15.979652||full	13517	Low-quality	Genome-fragment	45.33	Caudoviricetes;Unknown
2020-17-001_bin.71	2020-17-001_bin.71@NODE_3393_length_12402_cov_14.579007||full	12400	Low-quality	Genome-fragment	19.69	Caudoviricetes;Unknown
2020-17-001_bin.71	2020-17-001_bin.71@NODE_11697_length_6257_cov_17.104160||full	6255	Low-quality	Genome-fragment	2.54	Caudoviricetes;Unknown
2020-17-001_bin.83	2020-17-001_bin.83@NODE_587_length_26944_cov_37.667262||full	26913	Low-quality	Genome-fragment	42.88	Caudoviricetes;Unknown
2020-17-001_bin.83	2020-17-001_bin.83@NODE_4297_length_11023_cov_38.055981||full	10618	Low-quality	Genome-fragment	10.53	Caudoviricetes;Unknown
2020-17-001_bin.83	2020-17-001_bin.83@NODE_5846_length_9303_cov_41.759732||full	9062	Low-quality	Genome-fragment	10.8	Caudoviricetes;Unknown
2020-17-001_bin.83	2020-17-001_bin.83@NODE_8446_length_7547_cov_37.784437||full	7445	Low-quality	Genome-fragment	9.05	Caudoviricetes;Unknown
2020-17-001_bin.83	2020-17-001_bin.83@NODE_9756_length_6970_cov_37.922054||full	6659	Low-quality	Genome-fragment	8.08	Caudoviricetes;Unknown
2020-17-001_bin.137	2020-17-001_bin.137@NODE_14240_length_5572_cov_14.142650||full	5569	Low-quality	Genome-fragment	9.15	Caudoviricetes;Unknown
2020-17-001_bin.142	2020-17-001_bin.142@NODE_110_length_47941_cov_24.008458||full	44544	Medium-quality	Genome-fragment	51.48	Unclassified
2020-17-001_bin.142	2020-17-001_bin.142@NODE_374_length_31801_cov_35.134883||full	31776	Low-quality	Genome-fragment	47.54	Caudoviricetes;Unknown
2020-17-001_bin.142	2020-17-001_bin.142@NODE_3872_length_11641_cov_27.016226||full	11529	Medium-quality	Genome-fragment	56.25	Caudoviricetes;Unknown
2020-17-001_bin.142	2020-17-001_bin.142@NODE_6079_length_9084_cov_19.110754||full	9021	Low-quality	Genome-fragment	30.39	Caudoviricetes;Unknown
2020-17-001_bin.155	2020-17-001_bin.155@NODE_2298_length_15004_cov_9.504649||full	14345	Low-quality	Genome-fragment	10.57	Caudoviricetes;Unknown
3201-17-001_binning.25	3201-17-001_binning.25@NODE_9469_length_6799_cov_15.681050||full	6744	Low-quality	Genome-fragment	15.17	Caudoviricetes;Unknown
3201-17-001_binning.52	3201-17-001_binning.52@NODE_1221_length_20419_cov_15.070566||full	20416	Low-quality	Genome-fragment	34.16	Caudoviricetes;Unknown
3201-17-001_binning.52	3201-17-001_binning.52@NODE_2767_length_13773_cov_13.441464||full	13732	Low-quality	Genome-fragment	19.42	Caudoviricetes;Unknown
3201-17-001_binning.52	3201-17-001_binning.52@NODE_3144_length_12904_cov_17.771188||full	12902	Low-quality	Genome-fragment	6.59	Caudoviricetes;Unknown
3201-17-001_binning.52	3201-17-001_binning.52@NODE_3755_length_11714_cov_13.073849||full	11572	Low-quality	Genome-fragment	6.06	Caudoviricetes;Unknown
3201-17-001_binning.52	3201-17-001_binning.52@NODE_3771_length_11689_cov_11.875795||full	11434	Low-quality	Genome-fragment	5.88	Caudoviricetes;Unknown
3201-17-001_binning.52	3201-17-001_binning.52@NODE_4269_length_10891_cov_13.201735||full	10879	Low-quality	Genome-fragment	37.67	Caudoviricetes;Unknown
3201-17-001_binning.52	3201-17-001_binning.52@NODE_5724_length_9156_cov_13.420393||full	8830	Low-quality	Genome-fragment	4.21	Caudoviricetes;Unknown
3201-17-001_binning.52	3201-17-001_binning.52@NODE_5986_length_8909_cov_12.252202||full	8664	Low-quality	Genome-fragment	13.44	Caudoviricetes;Unknown
3201-17-001_binning.52	3201-17-001_binning.52@NODE_7211_length_8017_cov_12.629992||full	6854	Low-quality	Genome-fragment	3.89	Caudoviricetes;Unknown
3201-17-001_binning.52	3201-17-001_binning.52@NODE_7254_length_7989_cov_15.757625||full	7986	Low-quality	Genome-fragment	3.11	Caudoviricetes;Unknown
3201-17-001_binning.52	3201-17-001_binning.52@NODE_10286_length_6465_cov_14.926989||full	6321	Not-determined	Genome-fragment	NA	Caudoviricetes;Unknown
3201-17-001_binning.52	3201-17-001_binning.52@NODE_10805_length_6277_cov_11.986660||full	6212	Low-quality	Genome-fragment	2.27	Caudoviricetes;Unknown
3201-17-001_binning.52	3201-17-001_binning.52@NODE_11356_length_6086_cov_12.577516||full	5869	Not-determined	Genome-fragment	NA	Caudoviricetes;Unknown
3201-17-001_binning.52	3201-17-001_binning.52@NODE_11361_length_6084_cov_14.522475||full	6083	Low-quality	Genome-fragment	5.54	Caudoviricetes;Unknown
3201-17-001_binning.52	3201-17-001_binning.52@NODE_12943_length_5585_cov_14.139060||full	5526	Low-quality	Genome-fragment	1.57	Caudoviricetes;Unknown
3201-17-001_binning.63	3201-17-001_binning.63@NODE_1394_length_19209_cov_8.793933||full	19170	Low-quality	Genome-fragment	25.63	Caudoviricetes;Unknown
3202-17-001_binning.7	3202-17-001_binning.7@NODE_1143_length_15346_cov_14.043228||full	15277	Low-quality	Genome-fragment	22.65	Unclassified
3202-17-001_binning.49	3202-17-001_binning.49@NODE_1881_length_11433_cov_5.988487||full	11213	Low-quality	Genome-fragment	6.86	Caudoviricetes;Unknown
3202-17-001_binning.77	3202-17-001_binning.77@NODE_280_length_30624_cov_25.070398||full	30347	Medium-quality	Genome-fragment	51.86	Caudoviricetes;Unknown
3202-17-001_binning.77	3202-17-001_binning.77@NODE_1136_length_15426_cov_27.138247||0_partial	13362	Low-quality	Genome-fragment	15.92	Caudoviricetes;Unknown
3202-17-001_binning.77	3202-17-001_binning.77@NODE_2622_length_9134_cov_21.075889||full	9132	Low-quality	Genome-fragment	9.87	Caudoviricetes;Unknown
3202-17-001_binning.77	3202-17-001_binning.77@NODE_5716_length_5350_cov_19.979981||full	5249	Low-quality	Genome-fragment	6.37	Caudoviricetes;Unknown
3203-17-001_binning.45	3203-17-001_binning.45@NODE_6382_length_5697_cov_13.242822||full	5696	Low-quality	Genome-fragment	2.95	Caudoviricetes;Unknown
3204-17-001_binning.21	3204-17-001_binning.21@NODE_101_length_55880_cov_12.134384||full	55879	Low-quality	Genome-fragment	22.94	Caudoviricetes;Unknown
3204-17-001_binning.127	3204-17-001_binning.127@NODE_14617_length_5443_cov_55.087788||full	5043	Not-determined	Genome-fragment	NA	Caudoviricetes;Unknown
3206-17-001_binning.64	3206-17-001_binning.64@NODE_435_length_24849_cov_11.102484||full	24848	Low-quality	Genome-fragment	15.55	Unclassified
3206-17-001_binning.64	3206-17-001_binning.64@NODE_2079_length_12714_cov_33.151592||full	12158	Low-quality	Genome-fragment	6.93	Caudoviricetes;Unknown
3206-17-001_binning.64	3206-17-001_binning.64@NODE_3380_length_9931_cov_14.852774||full	9717	Low-quality	Genome-fragment	6.41	Caudoviricetes;Unknown
3206-17-001_binning.64	3206-17-001_binning.64@NODE_5632_length_7499_cov_14.439549||full	7294	Low-quality	Genome-fragment	4.37	Unclassified
3206-17-001_binning.64	3206-17-001_binning.64@NODE_5791_length_7393_cov_23.577133||full	7028	Not-determined	Genome-fragment	NA	Caudoviricetes;Unknown
3206-17-001_binning.64	3206-17-001_binning.64@NODE_7816_length_6326_cov_22.212406||full	6249	Low-quality	Genome-fragment	4.29	Caudoviricetes;Unknown
3206-17-001_binning.79	3206-17-001_binning.79@NODE_135_length_38525_cov_7.680868||full	38525	Medium-quality	Genome-fragment	53.56	Caudoviricetes;Unknown
3206-17-001_binning.79	3206-17-001_binning.79@NODE_186_length_34286_cov_7.407379||full	31706	Low-quality	Genome-fragment	15.92	Caudoviricetes;Unknown
3206-17-001_binning.79	3206-17-001_binning.79@NODE_349_length_27169_cov_13.175371||full	26794	Low-quality	Genome-fragment	30.4	Caudoviricetes;Unknown
3206-17-001_binning.79	3206-17-001_binning.79@NODE_1569_length_14531_cov_7.129525||full	14531	Low-quality	Genome-fragment	18.05	Caudoviricetes;Unknown
3207-17-001_binning.20	3207-17-001_binning.20@NODE_97_length_36022_cov_12.803431||full	36019	Low-quality	Genome-fragment	18.78	Unclassified
3207-17-001_binning.20	3207-17-001_binning.20@NODE_2697_length_9532_cov_8.681439||full	9491	Low-quality	Genome-fragment	16.45	Caudoviricetes;Unknown
3207-17-001_binning.20	3207-17-001_binning.20@NODE_3079_length_8936_cov_10.295237||full	8934	Low-quality	Genome-fragment	11.07	Caudoviricetes;Unknown
3207-17-001_binning.20	3207-17-001_binning.20@NODE_4175_length_7653_cov_11.715978||full	7463	Low-quality	Genome-fragment	13.52	Caudoviricetes;Unknown
3207-17-001_binning.20	3207-17-001_binning.20@NODE_6856_length_5938_cov_7.677715||full	5808	Low-quality	Genome-fragment	9.61	Caudoviricetes;Unknown
3207-17-001_binning.20	3207-17-001_binning.20@NODE_7006_length_5873_cov_7.326573||full	5870	Low-quality	Genome-fragment	9.14	Caudoviricetes;Unknown
3207-17-001_binning.20	3207-17-001_binning.20@NODE_9072_length_5108_cov_4.733426||full	5014	Low-quality	Genome-fragment	9.8	Caudoviricetes;Unknown
3207-17-001_binning.58	3207-17-001_binning.58@NODE_423_length_21053_cov_9.337461||full	20894	Low-quality	Genome-fragment	6.96	Unclassified
3207-17-001_binning.58	3207-17-001_binning.58@NODE_1936_length_11107_cov_10.483442||full	10653	Low-quality	Genome-fragment	8.53	Caudoviricetes;Unknown
3207-17-001_binning.58	3207-17-001_binning.58@NODE_4547_length_7332_cov_14.693143||full	6992	Not-determined	Genome-fragment	NA	Caudoviricetes;Unknown
3207-17-001_binning.58	3207-17-001_binning.58@NODE_5513_length_6640_cov_16.111162||full	6639	Not-determined	Genome-fragment	NA	Caudoviricetes;Unknown
3207-17-001_binning.66	3207-17-001_binning.66@NODE_4289_length_7558_cov_16.791817||full	6349	Low-quality	Genome-fragment	3.07	Unclassified
3208-17-001_binning.70	3208-17-001_binning.70@NODE_46_length_56112_cov_12.239506||full	55903	High-quality	High-quality	90.15	Caudoviricetes;Unknown
3208-17-001_binning.70	3208-17-001_binning.70@NODE_871_length_22022_cov_11.335913||full	21950	Low-quality	Genome-fragment	48.76	Caudoviricetes;Unknown
3208-17-001_binning.70	3208-17-001_binning.70@NODE_2549_length_13767_cov_9.196835||full	13763	Low-quality	Genome-fragment	29.03	Caudoviricetes;Unknown
3208-17-001_binning.70	3208-17-001_binning.70@NODE_5512_length_9380_cov_5.005898||full	9378	Not-determined	Genome-fragment	NA	Caudoviricetes;Unknown
3208-17-001_binning.70	3208-17-001_binning.70@NODE_5705_length_9188_cov_8.376109||full	9187	Low-quality	Genome-fragment	13.1	Caudoviricetes;Unknown
3208-17-001_binning.70	3208-17-001_binning.70@NODE_9054_length_7101_cov_20.005535||full	7008	Low-quality	Genome-fragment	11.39	Caudoviricetes;Unknown
3208-17-001_binning.70	3208-17-001_binning.70@NODE_13065_length_5744_cov_5.570575||full	5744	Low-quality	Genome-fragment	9.02	Caudoviricetes;Unknown
3208-17-001_binning.70	3208-17-001_binning.70@NODE_13165_length_5717_cov_7.991169||full	5717	Low-quality	Genome-fragment	7.94	Caudoviricetes;Unknown
3208-17-001_binning.70	3208-17-001_binning.70@NODE_14254_length_5459_cov_7.462435||full	5455	Low-quality	Genome-fragment	8.27	Caudoviricetes;Unknown
3208-17-001_binning.70	3208-17-001_binning.70@NODE_15805_length_5154_cov_6.838988||full	5152	Low-quality	Genome-fragment	7.74	Caudoviricetes;Unknown
3209-17-002_binning.86	3209-17-002_binning.86@NODE_2748_length_10103_cov_6.453225||full	9952	Low-quality	Genome-fragment	11.67	Caudoviricetes;Unknown
3210-17-001_binning.41	3210-17-001_binning.41@NODE_3_length_144232_cov_8.708261||0_partial	19199	Low-quality	Genome-fragment	25.63	Caudoviricetes;Unknown
3210-17-001_binning.41	3210-17-001_binning.41@NODE_1707_length_24110_cov_7.457493||full	24087	Low-quality	Genome-fragment	46.05	Caudoviricetes;Unknown
3210-17-001_binning.53	3210-17-001_binning.53@NODE_731_length_34185_cov_10.072722||0_partial	13842	Low-quality	Genome-fragment	18.34	Unclassified
3210-17-001_binning.93	3210-17-001_binning.93@NODE_3976_length_15636_cov_9.215134||full	15633	Low-quality	Genome-fragment	26.81	Unclassified
3212-17-001_binning.21	3212-17-001_binning.21@NODE_4170_length_8364_cov_12.974606||full	8361	Low-quality	Genome-fragment	4.35	Caudoviricetes;Unknown
3212-17-001_binning.44	3212-17-001_binning.44@NODE_577_length_22937_cov_7.757145||full	22760	Low-quality	Genome-fragment	15.7	Unclassified
3212-17-001_binning.44	3212-17-001_binning.44@NODE_1275_length_16153_cov_9.987887||full	14529	Low-quality	Genome-fragment	8.33	Caudoviricetes;Unknown
3212-17-001_binning.44	3212-17-001_binning.44@NODE_2467_length_11415_cov_8.577377||full	11340	Low-quality	Genome-fragment	9.07	Caudoviricetes;Unknown
3215-17-001_binning.79	3215-17-001_binning.79@NODE_274_length_27991_cov_8.055341||full	27990	Low-quality	Genome-fragment	43.43	Caudoviricetes;Unknown
3215-17-001_binning.79	3215-17-001_binning.79@NODE_1618_length_13450_cov_11.944532||full	13345	Low-quality	Genome-fragment	14.29	Caudoviricetes;Unknown
3217-17-001_binning.117	3217-17-001_binning.117@NODE_250_length_34969_cov_8.023687||full	34967	Medium-quality	Genome-fragment	60.21	Caudoviricetes;Unknown
3218-17-001_binning.20	3218-17-001_binning.20@NODE_111_length_37352_cov_12.332520||0_partial	13346	Low-quality	Genome-fragment	12.96	Caudoviricetes;Unknown
3219-17-001_binning.3	3219-17-001_binning.3@NODE_7715_length_7881_cov_11.630335||full	7858	Low-quality	Genome-fragment	9.37	Caudoviricetes;Unknown
3220-17-001_binning.49	3220-17-001_binning.49@NODE_10805_length_6546_cov_15.245109||full	6545	Low-quality	Genome-fragment	8.87	Caudoviricetes;Unknown
3220-17-001_binning.49	3220-17-001_binning.49@NODE_16771_length_5010_cov_9.194753||full	5008	Low-quality	Genome-fragment	8.7	Caudoviricetes;Unknown
3220-17-001_binning.74	3220-17-001_binning.74@NODE_842_length_22120_cov_12.449853||full	21884	Low-quality	Genome-fragment	37.67	Caudoviricetes;Unknown
3220-17-001_binning.74	3220-17-001_binning.74@NODE_4477_length_10541_cov_14.084208||full	9807	Low-quality	Genome-fragment	3.49	Caudoviricetes;Unknown
3220-17-001_binning.120	3220-17-001_binning.120@NODE_14159_length_5574_cov_5.606269||full	5573	Low-quality	Genome-fragment	7.73	Caudoviricetes;Unknown
4001-17-001_binning.69	4001-17-001_binning.69@NODE_192_length_43146_cov_18.750690||full	42441	Low-quality	Genome-fragment	17.25	Unclassified
4001-17-001_binning.69	4001-17-001_binning.69@NODE_1373_length_20272_cov_19.919325||full	20030	Low-quality	Genome-fragment	31.91	Caudoviricetes;Unknown
4001-17-001_binning.69	4001-17-001_binning.69@NODE_2132_length_16455_cov_20.078232||full	16006	Low-quality	Genome-fragment	31.07	Caudoviricetes;Unknown
4001-17-001_binning.69	4001-17-001_binning.69@NODE_7053_length_8808_cov_20.014509||full	7910	Low-quality	Genome-fragment	6.72	Unclassified
4001-17-001_binning.69	4001-17-001_binning.69@NODE_8569_length_7917_cov_16.860595||full	7916	Low-quality	Genome-fragment	11.68	Caudoviricetes;Unknown
4001-17-001_binning.69	4001-17-001_binning.69@NODE_8789_length_7809_cov_18.815708||full	7770	Low-quality	Genome-fragment	9.26	Caudoviricetes;Unknown
4001-17-001_binning.69	4001-17-001_binning.69@NODE_10934_length_6890_cov_22.823702||full	6598	Low-quality	Genome-fragment	8.01	Caudoviricetes;Unknown
4001-17-001_binning.69	4001-17-001_binning.69@NODE_11144_length_6820_cov_16.759054||full	6805	Low-quality	Genome-fragment	8.26	Caudoviricetes;Unknown
4001-17-001_binning.127	4001-17-001_binning.127@NODE_13293_length_6187_cov_7.359426||full	6183	Low-quality	Genome-fragment	3	Caudoviricetes;Unknown
4002-17-001_binning.45	4002-17-001_binning.45@NODE_2392_length_12372_cov_19.001299||full	11976	Low-quality	Genome-fragment	7.37	Unclassified
4023-17-001_binning.7	4023-17-001_binning.7@NODE_7630_length_7602_cov_16.677355||full	7355	Low-quality	Genome-fragment	11.65	Unclassified
4024-17-001_binning.12	4024-17-001_binning.12@NODE_419_length_33104_cov_77.717056||0_partial	15516	Low-quality	Genome-fragment	18.49	Caudoviricetes;Unknown
4024-17-001_binning.12	4024-17-001_binning.12@NODE_14112_length_5267_cov_82.856293||full	5131	Low-quality	Genome-fragment	5.73	Caudoviricetes;Unknown
4024-17-001_binning.12	4024-17-001_binning.12@NODE_14124_length_5265_cov_73.491171||full	5263	Low-quality	Genome-fragment	11.88	Caudoviricetes;Unknown
4024-17-001_binning.26	4024-17-001_binning.26@NODE_6273_length_8603_cov_19.491928||full	8602	Low-quality	Genome-fragment	26.01	Caudoviricetes;Unknown
4024-17-001_binning.26	4024-17-001_binning.26@NODE_8661_length_7090_cov_17.743568||full	6714	Low-quality	Genome-fragment	4.45	Caudoviricetes;Unknown
4024-17-001_binning.45	4024-17-001_binning.45@NODE_6765_length_8227_cov_13.404307||full	8225	Low-quality	Genome-fragment	6.62	Caudoviricetes;Unknown
4024-17-001_binning.45	4024-17-001_binning.45@NODE_9403_length_6734_cov_8.394071||full	6245	Low-quality	Genome-fragment	3.62	Unclassified
4025-17-001_binning.38	4025-17-001_binning.38@NODE_7_length_111659_cov_18.849298||0_partial	24393	Not-determined	Genome-fragment	NA	Caudoviricetes;Unknown
4025-17-001_binning.45	4025-17-001_binning.45@NODE_484_length_30349_cov_11.191325||full	29325	Low-quality	Genome-fragment	43.87	Caudoviricetes;Unknown
4025-17-001_binning.62	4025-17-001_binning.62@NODE_15_length_95748_cov_17.632920||full	95493	Medium-quality	Genome-fragment	59.45	Caudoviricetes;Unknown
4025-17-001_binning.62	4025-17-001_binning.62@NODE_4452_length_10217_cov_18.626156||full	9929	Low-quality	Genome-fragment	11.68	Caudoviricetes;Unknown
4026-17-001_binning.53	4026-17-001_binning.53@NODE_13125_length_6334_cov_6.740882||full	6230	Low-quality	Genome-fragment	1.85	Unclassified
4026-17-001_binning.87	4026-17-001_binning.87@NODE_240_length_47992_cov_43.181238||full	47992	Medium-quality	Genome-fragment	70.01	Caudoviricetes;Unknown
4026-17-001_binning.87	4026-17-001_binning.87@NODE_2594_length_17091_cov_30.470063||full	17039	Low-quality	Genome-fragment	11.78	Unclassified
4026-17-001_binning.87	4026-17-001_binning.87@NODE_17137_length_5329_cov_32.981987||full	5255	Low-quality	Genome-fragment	1.84	Unclassified
4026-17-001_binning.180	4026-17-001_binning.180@NODE_6905_length_9771_cov_11.286332||full	9497	Low-quality	Genome-fragment	5.33	Caudoviricetes;Unknown
4028-17-001_binning.80	4028-17-001_binning.80@NODE_7864_length_7370_cov_5.513739||full	7254	Low-quality	Genome-fragment	5.51	Caudoviricetes;Unknown
4028-17-001_binning.110	4028-17-001_binning.110@NODE_7814_length_7398_cov_7.727359||full	7198	Not-determined	Genome-fragment	NA	Caudoviricetes;Unknown
4031-17-001_binning.1	4031-17-001_binning.1@NODE_1698_length_17834_cov_15.235221||full	16919	Low-quality	Genome-fragment	10.13	Unclassified
4033-17-001_binning.30	4033-17-001_binning.30@NODE_424_length_28410_cov_7.494163||0_partial	16214	Low-quality	Genome-fragment	24.26	Unclassified
4033-17-001_binning.30	4033-17-001_binning.30@NODE_1625_length_16039_cov_8.287225||full	15756	Low-quality	Genome-fragment	5.37	Unclassified
4033-17-001_binning.45	4033-17-001_binning.45@NODE_6136_length_7757_cov_7.237730||full	7139	Low-quality	Genome-fragment	12.54	Caudoviricetes;Unknown
4033-17-001_binning.140	4033-17-001_binning.140@NODE_7094_length_7090_cov_4.692395||full	7088	Low-quality	Genome-fragment	1.57	Unclassified
4035-17-001_binning.33	4035-17-001_binning.33@NODE_7100_length_7180_cov_19.274807||full	7029	Not-determined	Genome-fragment	NA	Unclassified
4035-17-001_binning.60	4035-17-001_binning.60@NODE_5171_length_8808_cov_5.837427||full	8753	Not-determined	Genome-fragment	NA	Faserviricetes;Inoviridae
4036-17-001_binning.22	4036-17-001_binning.22@NODE_48_length_62459_cov_13.958480||full	62258	Medium-quality	Genome-fragment	51.08	Caudoviricetes;Unknown
4036-17-001_binning.22	4036-17-001_binning.22@NODE_376_length_28313_cov_13.863968||full	28171	Low-quality	Genome-fragment	28.78	Caudoviricetes;Unknown
4036-17-001_binning.22	4036-17-001_binning.22@NODE_1798_length_13650_cov_13.014858||full	13646	Low-quality	Genome-fragment	20.93	Caudoviricetes;Unknown
4037-17-001_binning.135	4037-17-001_binning.135@NODE_1015_length_19385_cov_7.615054||full	19381	Low-quality	Genome-fragment	15.43	Caudoviricetes;Unknown
4037-17-001_binning.135	4037-17-001_binning.135@NODE_1833_length_14710_cov_7.342340||full	14615	Not-determined	Genome-fragment	NA	Caudoviricetes;Unknown
4037-17-001_binning.135	4037-17-001_binning.135@NODE_2627_length_12363_cov_8.065323||full	12336	Low-quality	Genome-fragment	13.42	Caudoviricetes;Unknown
4037-17-001_binning.135	4037-17-001_binning.135@NODE_3924_length_10057_cov_7.412517||full	9766	Not-determined	Genome-fragment	NA	Caudoviricetes;Unknown
4037-17-001_binning.135	4037-17-001_binning.135@NODE_5381_length_8545_cov_6.844170||full	7801	Low-quality	Genome-fragment	10	Caudoviricetes;Unknown
4037-17-001_binning.135	4037-17-001_binning.135@NODE_6128_length_7973_cov_7.325082||full	7713	Not-determined	Genome-fragment	NA	Caudoviricetes;Unknown
4037-17-001_binning.135	4037-17-001_binning.135@NODE_6692_length_7605_cov_10.176689||full	6858	Not-determined	Genome-fragment	NA	Caudoviricetes;Unknown
4037-17-001_binning.135	4037-17-001_binning.135@NODE_7103_length_7373_cov_8.808554||full	7236	Low-quality	Genome-fragment	6.79	Caudoviricetes;Unknown
4037-17-001_binning.135	4037-17-001_binning.135@NODE_7641_length_7081_cov_10.298178||full	7079	Low-quality	Genome-fragment	11.05	Caudoviricetes;Unknown
4037-17-001_binning.135	4037-17-001_binning.135@NODE_10404_length_6012_cov_10.665771||full	6010	Low-quality	Genome-fragment	6.78	Caudoviricetes;Unknown
4039-17-001_binning.57	4039-17-001_binning.57@NODE_2772_length_8647_cov_24.799697||full	8450	Low-quality	Genome-fragment	10.62	Unclassified
5004-17-001_binning.15	5004-17-001_binning.15@NODE_129_length_46937_cov_8.178939||0_partial	19965	Low-quality	Genome-fragment	7.49	Unclassified
5004-17-001_binning.110	5004-17-001_binning.110@NODE_1191_length_20411_cov_7.471458||full	18698	Low-quality	Genome-fragment	28.24	Caudoviricetes;Unknown
5007-17-001_binning.48	5007-17-001_binning.48@NODE_101_length_51769_cov_17.499188||0_partial	25507	Low-quality	Genome-fragment	17.5	Caudoviricetes;Unknown
5008-17-001_binning.76	5008-17-001_binning.76@NODE_13079_length_7080_cov_6.940498||full	7078	Not-determined	Genome-fragment	NA	Caudoviricetes;Unknown
5011-17-001_binning.70	5011-17-001_binning.70@NODE_243_length_30675_cov_18.080405||full	30062	Low-quality	Genome-fragment	43.27	Caudoviricetes;Unknown
5011-17-001_binning.73	5011-17-001_binning.73@NODE_321_length_27495_cov_14.671465||full	27381	Low-quality	Genome-fragment	37.04	Caudoviricetes;Unknown
5011-17-001_binning.73	5011-17-001_binning.73@NODE_797_length_18502_cov_19.145389||full	18499	Low-quality	Genome-fragment	41.76	Caudoviricetes;Unknown
5011-17-001_binning.73	5011-17-001_binning.73@NODE_921_length_17276_cov_9.803089||full	17015	Low-quality	Genome-fragment	6.92	Unclassified
5011-17-001_binning.73	5011-17-001_binning.73@NODE_2584_length_9777_cov_13.334808||full	9385	Low-quality	Genome-fragment	5.62	Unclassified
5012-17-001_binning.169	5012-17-001_binning.169@NODE_2060_length_23447_cov_6.297067||full	23446	Low-quality	Genome-fragment	37.53	Caudoviricetes;Unknown
5012-17-001_binning.169	5012-17-001_binning.169@NODE_2438_length_21620_cov_5.370415||full	21478	Low-quality	Genome-fragment	34.2	Caudoviricetes;Unknown
5012-17-001_binning.169	5012-17-001_binning.169@NODE_8766_length_11145_cov_5.238413||full	10632	Low-quality	Genome-fragment	22.19	Caudoviricetes;Unknown
5012-17-001_binning.169	5012-17-001_binning.169@NODE_21797_length_6188_cov_5.791293||full	6044	Low-quality	Genome-fragment	5.45	Caudoviricetes;Unknown
5012-17-001_binning.237	5012-17-001_binning.237@NODE_5128_length_15065_cov_11.756962||full	15033	Low-quality	Genome-fragment	22.49	Unclassified
5015-17-001_binning.102	5015-17-001_binning.102@NODE_8901_length_8881_cov_6.818604||full	8753	Low-quality	Genome-fragment	4.67	Unclassified
5015-17-001_binning.165	5015-17-001_binning.165@NODE_3275_length_14855_cov_23.097568||full	14851	Low-quality	Genome-fragment	17.16	Unclassified
5015-17-001_binning.165	5015-17-001_binning.165@NODE_4700_length_12534_cov_19.510922||full	12522	Low-quality	Genome-fragment	44.42	Caudoviricetes;Unknown
5015-17-001_binning.165	5015-17-001_binning.165@NODE_5849_length_11164_cov_25.148708||full	10932	Low-quality	Genome-fragment	7	Caudoviricetes;Unknown
5015-17-001_binning.165	5015-17-001_binning.165@NODE_9906_length_8350_cov_25.230621||full	6891	Not-determined	Genome-fragment	NA	Caudoviricetes;Unknown
5015-17-001_binning.165	5015-17-001_binning.165@NODE_14197_length_6713_cov_18.598828||full	6078	Not-determined	Genome-fragment	NA	Unclassified
5015-17-001_binning.165	5015-17-001_binning.165@NODE_14506_length_6624_cov_27.724159||full	6437	Not-determined	Genome-fragment	NA	Caudoviricetes;Unknown
5019-17-001_binning.16	5019-17-001_binning.16@NODE_47_length_64699_cov_8.712410||0_partial	10415	Low-quality	Genome-fragment	15.58	Unclassified
5026-17-001_binning.28	5026-17-001_binning.28@NODE_489_length_37611_cov_39.509426||full	37520	Low-quality	Genome-fragment	11.84	Caudoviricetes;Unknown
5026-17-001_binning.28	5026-17-001_binning.28@NODE_1923_length_22030_cov_35.626439||full	21818	Low-quality	Genome-fragment	5.74	Unclassified
5026-17-001_binning.28	5026-17-001_binning.28@NODE_5684_length_12453_cov_69.255202||full	12379	Low-quality	Genome-fragment	6.56	Caudoviricetes;Unknown
5026-17-001_binning.60	5026-17-001_binning.60@NODE_2521_length_19366_cov_7.318420||full	19223	Low-quality	Genome-fragment	30.7	Caudoviricetes;Unknown
5026-17-001_binning.60	5026-17-001_binning.60@NODE_3521_length_16367_cov_5.819642||full	16309	Low-quality	Genome-fragment	4.71	Unclassified
5026-17-001_binning.60	5026-17-001_binning.60@NODE_12668_length_7481_cov_6.516025||full	7459	Low-quality	Genome-fragment	4.4	Caudoviricetes;Unknown
5026-17-001_binning.77	5026-17-001_binning.77@NODE_666_length_33852_cov_5.091014||full	33851	Low-quality	Genome-fragment	8.68	Unclassified
5026-17-001_binning.77	5026-17-001_binning.77@NODE_20546_length_5365_cov_7.093220||full	5238	Not-determined	Genome-fragment	NA	Caudoviricetes;Unknown
5026-17-001_binning.107	5026-17-001_binning.107@NODE_18_length_125213_cov_108.750204||0_partial	46743	Medium-quality	Genome-fragment	61.62	Caudoviricetes;Unknown
5026-17-001_binning.107	5026-17-001_binning.107@NODE_5679_length_12459_cov_146.870284||full	12180	Low-quality	Genome-fragment	14.51	Caudoviricetes;Unknown
5026-17-001_binning.149	5026-17-001_binning.149@NODE_13494_length_7169_cov_8.021226||full	7029	Not-determined	Genome-fragment	NA	Unclassified
5026-17-001_binning.149	5026-17-001_binning.149@NODE_22658_length_5017_cov_9.887142||full	5015	Not-determined	Genome-fragment	NA	Caudoviricetes;Unknown
5027-17-001_binning.152	5027-17-001_binning.152@NODE_4088_length_13745_cov_16.474434||full	13589	Low-quality	Genome-fragment	22.75	Caudoviricetes;Unknown
5027-17-001_binning.152	5027-17-001_binning.152@NODE_6570_length_10518_cov_14.891618||full	10514	Not-determined	Genome-fragment	NA	Caudoviricetes;Unknown
5027-17-001_binning.152	5027-17-001_binning.152@NODE_8101_length_9248_cov_14.715762||full	9183	Low-quality	Genome-fragment	15.71	Caudoviricetes;Unknown
5028-17-001_binning.107	5028-17-001_binning.107@NODE_8_length_127778_cov_27.007704||0_partial	29801	Low-quality	Genome-fragment	28.43	Caudoviricetes;Unknown
5028-17-001_binning.107	5028-17-001_binning.107@NODE_1044_length_25896_cov_23.929956||full	25787	Medium-quality	Genome-fragment	58.21	Caudoviricetes;Unknown
5028-17-001_binning.107	5028-17-001_binning.107@NODE_2184_length_18553_cov_29.571251||full	18550	Low-quality	Genome-fragment	12.12	Caudoviricetes;Unknown
5028-17-001_binning.107	5028-17-001_binning.107@NODE_2617_length_17084_cov_23.465206||full	16720	Low-quality	Genome-fragment	37.74	Caudoviricetes;Unknown
5028-17-001_binning.107	5028-17-001_binning.107@NODE_3379_length_15030_cov_25.076260||full	14862	Low-quality	Genome-fragment	7.22	Caudoviricetes;Unknown
5028-17-001_binning.107	5028-17-001_binning.107@NODE_4371_length_13100_cov_23.616481||full	13030	Low-quality	Genome-fragment	19.23	Caudoviricetes;Unknown
5028-17-001_binning.107	5028-17-001_binning.107@NODE_18490_length_5494_cov_24.134951||full	5492	Low-quality	Genome-fragment	5.52	Caudoviricetes;Unknown
5029-17-001_binning.48	5029-17-001_binning.48@NODE_64_length_46700_cov_8.050038||full	46700	Low-quality	Genome-fragment	25.71	Caudoviricetes;Unknown
5029-17-001_binning.48	5029-17-001_binning.48@NODE_910_length_17924_cov_7.606134||full	17922	Low-quality	Genome-fragment	33.67	Caudoviricetes;Unknown
5029-17-001_binning.48	5029-17-001_binning.48@NODE_8542_length_5204_cov_4.932026||full	5195	Low-quality	Genome-fragment	6.31	Caudoviricetes;Unknown
5035-17-001_binning.40	5035-17-001_binning.40@NODE_122_length_39216_cov_17.931769||full	39091	Low-quality	Genome-fragment	20.04	Caudoviricetes;Unknown
5035-17-001_binning.40	5035-17-001_binning.40@NODE_478_length_23693_cov_17.857221||full	23473	Low-quality	Genome-fragment	25.14	Caudoviricetes;Unknown
5035-17-001_binning.40	5035-17-001_binning.40@NODE_875_length_17675_cov_15.991998||full	17584	Low-quality	Genome-fragment	7.15	Unclassified
5035-17-001_binning.40	5035-17-001_binning.40@NODE_1235_length_14786_cov_15.304528||full	14734	Low-quality	Genome-fragment	17.56	Caudoviricetes;Unknown
5035-17-001_binning.40	5035-17-001_binning.40@NODE_1731_length_12425_cov_17.885530||full	12395	Low-quality	Genome-fragment	27.98	Unclassified
5035-17-001_binning.40	5035-17-001_binning.40@NODE_1767_length_12224_cov_16.105021||full	10198	Low-quality	Genome-fragment	15.05	Caudoviricetes;Unknown
5035-17-001_binning.40	5035-17-001_binning.40@NODE_3067_length_9024_cov_11.913368||full	9022	Low-quality	Genome-fragment	28.06	Caudoviricetes;Unknown
5035-17-001_binning.40	5035-17-001_binning.40@NODE_4317_length_7297_cov_15.544049||full	7192	Low-quality	Genome-fragment	4.77	Caudoviricetes;Unknown
5035-17-001_binning.40	5035-17-001_binning.40@NODE_4678_length_6939_cov_23.115340||full	6850	Low-quality	Genome-fragment	2.72	Caudoviricetes;Unknown
5035-17-001_binning.40	5035-17-001_binning.40@NODE_5767_length_6096_cov_17.299288||full	5048	Not-determined	Genome-fragment	NA	Caudoviricetes;Unknown
5035-17-001_binning.40	5035-17-001_binning.40@NODE_6456_length_5671_cov_11.601318||full	5484	Low-quality	Genome-fragment	7.75	Caudoviricetes;Unknown
5036-17-001_binning.33	5036-17-001_binning.33@NODE_14_length_87122_cov_22.225470||0_partial	51709	Medium-quality	Genome-fragment	54.64	Caudoviricetes;Unknown
5036-17-001_binning.33	5036-17-001_binning.33@NODE_18_length_80084_cov_19.350698||0_partial	13958	Low-quality	Genome-fragment	5.83	Unclassified
5036-17-001_binning.33	5036-17-001_binning.33@NODE_39_length_61467_cov_20.502931||0_partial	38378	Low-quality	Genome-fragment	23.74	Caudoviricetes;Unknown
5036-17-001_binning.33	5036-17-001_binning.33@NODE_155_length_35184_cov_18.840787||full	34248	Low-quality	Genome-fragment	30.46	Unclassified
5036-17-001_binning.33	5036-17-001_binning.33@NODE_700_length_18544_cov_19.614041||full	17993	Low-quality	Genome-fragment	20.1	Caudoviricetes;Unknown
5036-17-001_binning.33	5036-17-001_binning.33@NODE_1338_length_13567_cov_17.398683||full	13505	Low-quality	Genome-fragment	18.82	Caudoviricetes;Unknown
5036-17-001_binning.33	5036-17-001_binning.33@NODE_1499_length_12832_cov_18.419191||full	12508	Low-quality	Genome-fragment	12.99	Caudoviricetes;Unknown
5036-17-001_binning.33	5036-17-001_binning.33@NODE_3177_length_8409_cov_16.317453||full	8312	Low-quality	Genome-fragment	18.76	Caudoviricetes;Unknown
5037-17-001_binning.21	5037-17-001_binning.21@NODE_313_length_19281_cov_7.611776||full	19254	Low-quality	Genome-fragment	10.62	Caudoviricetes;Unknown
5037-17-001_binning.21	5037-17-001_binning.21@NODE_530_length_15256_cov_7.193737||full	12767	Low-quality	Genome-fragment	7.2	Caudoviricetes;Unknown
5037-17-001_binning.21	5037-17-001_binning.21@NODE_1279_length_9730_cov_5.155556||full	9642	Low-quality	Genome-fragment	5	Caudoviricetes;Unknown
5037-17-001_binning.21	5037-17-001_binning.21@NODE_2319_length_7001_cov_7.990786||full	6737	Low-quality	Genome-fragment	10.29	Caudoviricetes;Unknown
5037-17-001_binning.21	5037-17-001_binning.21@NODE_2686_length_6478_cov_8.345477||full	6351	Low-quality	Genome-fragment	9.74	Caudoviricetes;Unknown
5041-17-001_binning.23	5041-17-001_binning.23@NODE_4430_length_6326_cov_8.105406||full	6150	Low-quality	Genome-fragment	20.57	Caudoviricetes;Unknown
6001-17-001_binning.20	6001-17-001_binning.20@NODE_349_length_34929_cov_9.175202||0_partial	9572	Low-quality	Genome-fragment	14.32	Unclassified
6001-17-001_binning.20	6001-17-001_binning.20@NODE_681_length_27419_cov_8.733226||full	25892	Low-quality	Genome-fragment	47.92	Unclassified
6001-17-001_binning.75	6001-17-001_binning.75@NODE_3359_length_13526_cov_12.707520||full	13522	Low-quality	Genome-fragment	12.57	Unclassified
6001-17-001_binning.75	6001-17-001_binning.75@NODE_9756_length_7373_cov_11.748429||full	6731	Low-quality	Genome-fragment	7.59	Unclassified
6001-17-001_binning.96	6001-17-001_binning.96@NODE_1776_length_18435_cov_6.773069||full	18433	Low-quality	Genome-fragment	23.24	Caudoviricetes;Unknown
6001-17-001_binning.96	6001-17-001_binning.96@NODE_11068_length_6801_cov_7.632968||full	6799	Low-quality	Genome-fragment	8.14	Unclassified
6004-17-001_binning.41	6004-17-001_binning.41@NODE_156_length_38721_cov_7.095122||0_partial	11426	Low-quality	Genome-fragment	17.09	Unclassified
6004-17-001_binning.41	6004-17-001_binning.41@NODE_4484_length_8598_cov_8.045300||full	8360	Low-quality	Genome-fragment	11.85	Unclassified
6004-17-001_binning.42	6004-17-001_binning.42@NODE_6860_length_6576_cov_4.023309||full	6574	Low-quality	Genome-fragment	11.3	Caudoviricetes;Unknown
6004-17-001_binning.42	6004-17-001_binning.42@NODE_8406_length_5762_cov_3.679692||full	5759	Low-quality	Genome-fragment	8.49	Caudoviricetes;Unknown
6006-17-001_binning.48	6006-17-001_binning.48@NODE_8340_length_6224_cov_8.231318||full	5876	Low-quality	Genome-fragment	3.12	Caudoviricetes;Unknown
6006-17-001_binning.122	6006-17-001_binning.122@NODE_7756_length_6470_cov_7.698363||full	6252	Low-quality	Genome-fragment	7.83	Caudoviricetes;Unknown
6008-17-001_binning.12	6008-17-001_binning.12@NODE_15767_length_5337_cov_28.443582||full	5194	Low-quality	Genome-fragment	7.75	Caudoviricetes;Unknown
6008-17-001_binning.83	6008-17-001_binning.83@NODE_11434_length_6565_cov_34.928571||full	6562	Low-quality	Genome-fragment	6.73	Caudoviricetes;Unknown
6010-17-001_binning.23	6010-17-001_binning.23@NODE_1473_length_19574_cov_5.402838||full	19574	Low-quality	Genome-fragment	38.1	Caudoviricetes;Unknown
6010-17-001_binning.23	6010-17-001_binning.23@NODE_8583_length_7858_cov_5.402794||full	7855	Low-quality	Genome-fragment	12.66	Unclassified
6010-17-001_binning.23	6010-17-001_binning.23@NODE_16220_length_5301_cov_5.175753||full	5299	Low-quality	Genome-fragment	9.42	Caudoviricetes;Unknown
6010-17-001_binning.66	6010-17-001_binning.66@NODE_922_length_24007_cov_12.757974||0_partial	12923	Low-quality	Genome-fragment	11.18	Caudoviricetes;Unknown
6010-17-001_binning.66	6010-17-001_binning.66@NODE_1797_length_18034_cov_13.617331||0_partial	10864	Low-quality	Genome-fragment	4.79	Caudoviricetes;Unknown
6013-17-001_binning.58	6013-17-001_binning.58@NODE_429_length_31743_cov_50.613608||full	31741	Low-quality	Genome-fragment	35.86	Caudoviricetes;Unknown
6013-17-001_binning.58	6013-17-001_binning.58@NODE_1281_length_20199_cov_41.024722||full	20137	Low-quality	Genome-fragment	22.71	Caudoviricetes;Unknown
6013-17-001_binning.67	6013-17-001_binning.67@NODE_8858_length_6669_cov_15.341095||full	5951	Low-quality	Genome-fragment	4.78	Caudoviricetes;Unknown
6013-17-001_binning.67	6013-17-001_binning.67@NODE_9505_length_6372_cov_10.847396||full	6018	Not-determined	Genome-fragment	NA	Caudoviricetes;Unknown
6013-17-001_binning.67	6013-17-001_binning.67@NODE_13197_length_5139_cov_17.897915||full	5048	Low-quality	Genome-fragment	8.11	Caudoviricetes;Unknown
6013-17-001_binning.88	6013-17-001_binning.88@NODE_221_length_41609_cov_29.464624||0_partial	13946	Low-quality	Genome-fragment	31.48	Caudoviricetes;Unknown
6013-17-001_binning.88	6013-17-001_binning.88@NODE_2870_length_13330_cov_26.876535||full	13326	Low-quality	Genome-fragment	24.69	Caudoviricetes;Unknown
6013-17-001_binning.88	6013-17-001_binning.88@NODE_3232_length_12507_cov_19.067218||full	12416	Low-quality	Genome-fragment	14.8	Unclassified
6013-17-001_binning.88	6013-17-001_binning.88@NODE_5215_length_9423_cov_24.437447||full	9374	Low-quality	Genome-fragment	4.08	Caudoviricetes;Unknown
6013-17-001_binning.88	6013-17-001_binning.88@NODE_6986_length_7772_cov_29.125826||full	7503	Low-quality	Genome-fragment	16.94	Caudoviricetes;Unknown
6013-17-001_binning.88	6013-17-001_binning.88@NODE_7254_length_7581_cov_31.242493||full	7482	Not-determined	Genome-fragment	NA	Caudoviricetes;Unknown
6013-17-001_binning.88	6013-17-001_binning.88@NODE_9968_length_6154_cov_29.784063||full	6150	Low-quality	Genome-fragment	7.33	Caudoviricetes;Unknown
6013-17-001_binning.93	6013-17-001_binning.93@NODE_9424_length_6413_cov_17.185593||full	6409	Low-quality	Genome-fragment	3.34	Unclassified
6013-17-001_binning.93	6013-17-001_binning.93@NODE_13118_length_5159_cov_12.268221||full	5013	Low-quality	Genome-fragment	8.18	Caudoviricetes;Unknown
6013-17-001_binning.95	6013-17-001_binning.95@NODE_1_length_309023_cov_19.651307||0_partial	70192	Low-quality	Genome-fragment	43.94	Caudoviricetes;Unknown
6013-17-001_binning.95	6013-17-001_binning.95@NODE_7_length_142751_cov_18.828215||0_partial	63881	Low-quality	Genome-fragment	44.13	Caudoviricetes;Unknown
6014-17-001_binning.55	6014-17-001_binning.55@NODE_71_length_51401_cov_51.057337||0_partial	20610	Low-quality	Genome-fragment	15.26	Caudoviricetes;Unknown
6016-17-001_binning.2	6016-17-001_binning.2@NODE_12523_length_6402_cov_5.602647||full	6399	Low-quality	Genome-fragment	9.87	Caudoviricetes;Unknown
6018-17-001_binning.48	6018-17-001_binning.48@NODE_598_length_20502_cov_7.703233||full	18355	Low-quality	Genome-fragment	16.78	Unclassified
7001-17-001_binning.82	7001-17-001_binning.82@NODE_3528_length_8490_cov_3.748666||full	8489	Low-quality	Genome-fragment	13.14	Caudoviricetes;Unknown
7007-17-001_binning.28	7007-17-001_binning.28@NODE_47_length_68627_cov_19.426194||0_partial	36618	Low-quality	Genome-fragment	34.34	Caudoviricetes;Unknown
7007-17-001_binning.28	7007-17-001_binning.28@NODE_127_length_46169_cov_18.380036||full	46135	Low-quality	Genome-fragment	46.76	Caudoviricetes;Unknown
7007-17-001_binning.28	7007-17-001_binning.28@NODE_655_length_23778_cov_18.480799||full	23776	Low-quality	Genome-fragment	15.62	Caudoviricetes;Unknown
7007-17-001_binning.28	7007-17-001_binning.28@NODE_3418_length_10573_cov_22.370888||full	10490	Not-determined	Genome-fragment	NA	Caudoviricetes;Unknown
7007-17-001_binning.33	7007-17-001_binning.33@NODE_79_length_54795_cov_8.952192||full	52643	Medium-quality	Genome-fragment	69.57	Caudoviricetes;Unknown
7007-17-001_binning.33	7007-17-001_binning.33@NODE_1855_length_14492_cov_11.993974||full	14187	Low-quality	Genome-fragment	3.29	Unclassified
7007-17-001_binning.90	7007-17-001_binning.90@NODE_553_length_25407_cov_7.371332||full	25405	Low-quality	Genome-fragment	47.07	Caudoviricetes;Unknown
7007-17-001_binning.90	7007-17-001_binning.90@NODE_688_length_23367_cov_8.041481||full	22778	Low-quality	Genome-fragment	17.45	Caudoviricetes;Unknown
7007-17-001_binning.90	7007-17-001_binning.90@NODE_5433_length_8115_cov_7.232754||full	8031	Low-quality	Genome-fragment	20.14	Caudoviricetes;Unknown
7007-17-001_binning.103	7007-17-001_binning.103@NODE_700_length_23047_cov_14.735343||0_partial	14207	Low-quality	Genome-fragment	15.35	Unclassified
7008-17-001_binning.136	7008-17-001_binning.136@NODE_426_length_32228_cov_5.305691||full	32060	Low-quality	Genome-fragment	41.11	Caudoviricetes;Unknown
7008-17-001_binning.136	7008-17-001_binning.136@NODE_2764_length_13931_cov_7.436077||full	13653	Not-determined	Genome-fragment	NA	Caudoviricetes;Unknown
7008-17-001_binning.136	7008-17-001_binning.136@NODE_11612_length_5912_cov_9.745774||full	5860	Not-determined	Genome-fragment	NA	Caudoviricetes;Unknown
7008-17-001_binning.136	7008-17-001_binning.136@NODE_12032_length_5777_cov_6.016428||full	5598	Low-quality	Genome-fragment	5.44	Caudoviricetes;Unknown
7010-17-001_binning.80	7010-17-001_binning.80@NODE_4487_length_13316_cov_12.364603||full	13247	Not-determined	Genome-fragment	NA	Caudoviricetes;Unknown
7010-17-001_binning.80	7010-17-001_binning.80@NODE_12908_length_6950_cov_14.126033||full	6905	Not-determined	Genome-fragment	NA	Caudoviricetes;Unknown
7010-17-001_binning.80	7010-17-001_binning.80@NODE_20858_length_5021_cov_11.076118||full	5020	Low-quality	Genome-fragment	7.84	Caudoviricetes;Unknown
7015-17-001_binning.51	7015-17-001_binning.51@NODE_45_length_58280_cov_9.179133||full	58271	Medium-quality	Genome-fragment	55.09	Caudoviricetes;Unknown
7015-17-001_binning.51	7015-17-001_binning.51@NODE_1667_length_13204_cov_8.070880||full	13080	Low-quality	Genome-fragment	21.1	Caudoviricetes;Unknown
7016-17-001_binning.44	7016-17-001_binning.44@NODE_666_length_20945_cov_5.755960||full	20813	Low-quality	Genome-fragment	30.64	Caudoviricetes;Unknown
7016-17-001_binning.44	7016-17-001_binning.44@NODE_4309_length_8243_cov_6.726063||full	8166	Low-quality	Genome-fragment	4.89	Caudoviricetes;Unknown
7016-17-001_binning.62	7016-17-001_binning.62@NODE_7068_length_6162_cov_8.309645||full	5579	Low-quality	Genome-fragment	6.03	Unclassified
7017-17-001_binning.3	7017-17-001_binning.3@NODE_5004_length_7161_cov_18.131157||full	7022	Low-quality	Genome-fragment	15.5	Caudoviricetes;Unknown
7017-17-001_binning.34	7017-17-001_binning.34@NODE_306_length_33296_cov_5.980506||0_partial	25016	Low-quality	Genome-fragment	30.48	Caudoviricetes;Unknown
7017-17-001_binning.34	7017-17-001_binning.34@NODE_1107_length_17808_cov_5.529657||full	17806	Low-quality	Genome-fragment	26.95	Caudoviricetes;Unknown
7017-17-001_binning.34	7017-17-001_binning.34@NODE_1614_length_14385_cov_5.367620||full	14384	Low-quality	Genome-fragment	10.71	Caudoviricetes;Unknown
7017-17-001_binning.34	7017-17-001_binning.34@NODE_5251_length_6947_cov_4.830238||full	6945	Low-quality	Genome-fragment	10.69	Caudoviricetes;Unknown
7020-17-001_binning.4	7020-17-001_binning.4@NODE_4555_length_10121_cov_4.908007||full	10119	Low-quality	Genome-fragment	18.21	Caudoviricetes;Unknown
7020-17-001_binning.42	7020-17-001_binning.42@NODE_230_length_46105_cov_9.014680||full	45629	Medium-quality	Genome-fragment	67.65	Caudoviricetes;Unknown
7020-17-001_binning.55	7020-17-001_binning.55@NODE_2108_length_15974_cov_35.708462||full	15973	Low-quality	Genome-fragment	24.32	Caudoviricetes;Unknown
7020-17-001_binning.55	7020-17-001_binning.55@NODE_2339_length_15069_cov_18.392434||full	15066	Low-quality	Genome-fragment	9.12	Caudoviricetes;Unknown
7020-17-001_binning.55	7020-17-001_binning.55@NODE_2588_length_14225_cov_35.638532||full	14164	Low-quality	Genome-fragment	21.69	Caudoviricetes;Unknown
7020-17-001_binning.55	7020-17-001_binning.55@NODE_3400_length_12173_cov_20.456511||full	12077	Low-quality	Genome-fragment	6.63	Caudoviricetes;Unknown
7020-17-001_binning.55	7020-17-001_binning.55@NODE_5811_length_8624_cov_36.416851||full	8622	Low-quality	Genome-fragment	4.92	Caudoviricetes;Unknown
7020-17-001_binning.55	7020-17-001_binning.55@NODE_7302_length_7486_cov_23.540035||full	7129	Low-quality	Genome-fragment	26.23	Caudoviricetes;Unknown
7020-17-001_binning.66	7020-17-001_binning.66@NODE_129_length_56211_cov_20.293041||0_partial	34379	Low-quality	Genome-fragment	32.24	Caudoviricetes;Unknown
7020-17-001_binning.66	7020-17-001_binning.66@NODE_980_length_23915_cov_18.222171||full	23785	Low-quality	Genome-fragment	27.73	Caudoviricetes;Unknown
7020-17-001_binning.66	7020-17-001_binning.66@NODE_1768_length_17583_cov_16.167104||full	17581	Low-quality	Genome-fragment	10.36	Unclassified
7020-17-001_binning.85	7020-17-001_binning.85@NODE_1333_length_20443_cov_10.153914||full	20335	Low-quality	Genome-fragment	46.39	Caudoviricetes;Unknown
7020-17-001_binning.85	7020-17-001_binning.85@NODE_10815_length_5753_cov_8.593191||full	5407	Not-determined	Genome-fragment	NA	Caudoviricetes;Unknown
7020-17-001_binning.112	7020-17-001_binning.112@NODE_8056_length_7000_cov_10.296184||full	6950	Low-quality	Genome-fragment	2.06	Caudoviricetes;Unknown
7020-17-001_binning.114	7020-17-001_binning.114@NODE_4860_length_9734_cov_35.229776||full	9730	Low-quality	Genome-fragment	21.66	Caudoviricetes;Unknown
7020-17-001_binning.114	7020-17-001_binning.114@NODE_7391_length_7422_cov_50.913941||full	7339	Low-quality	Genome-fragment	11.28	Caudoviricetes;Unknown
7020-17-001_binning.120	7020-17-001_binning.120@NODE_9369_length_6342_cov_8.480356||full	6288	Low-quality	Genome-fragment	9.68	Caudoviricetes;Unknown
8002-17-001_binning.12	8002-17-001_binning.12@NODE_510_length_20747_cov_4.764015||full	20385	Low-quality	Genome-fragment	27.57	Caudoviricetes;Unknown
8002-17-001_binning.12	8002-17-001_binning.12@NODE_630_length_18808_cov_4.102277||full	18121	Low-quality	Genome-fragment	40.9	Caudoviricetes;Unknown
8002-17-001_binning.12	8002-17-001_binning.12@NODE_1461_length_12297_cov_4.793661||full	11728	Low-quality	Genome-fragment	26.47	Caudoviricetes;Unknown
8002-17-001_binning.12	8002-17-001_binning.12@NODE_1972_length_10531_cov_4.452558||full	10255	Low-quality	Genome-fragment	12.22	Caudoviricetes;Unknown
8002-17-001_binning.12	8002-17-001_binning.12@NODE_2363_length_9477_cov_3.661218||full	9361	Low-quality	Genome-fragment	6.77	Caudoviricetes;Unknown
8002-17-001_binning.12	8002-17-001_binning.12@NODE_2819_length_8602_cov_5.105417||full	7868	Not-determined	Genome-fragment	NA	Caudoviricetes;Unknown
8002-17-001_binning.12	8002-17-001_binning.12@NODE_3987_length_7034_cov_4.931079||full	6778	Low-quality	Genome-fragment	8.23	Caudoviricetes;Unknown
8002-17-001_binning.12	8002-17-001_binning.12@NODE_5068_length_6141_cov_6.050937||full	6030	Not-determined	Genome-fragment	NA	Caudoviricetes;Unknown
8002-17-001_binning.12	8002-17-001_binning.12@NODE_5488_length_5893_cov_3.824255||full	5891	Not-determined	Genome-fragment	NA	Unclassified
8002-17-001_binning.12	8002-17-001_binning.12@NODE_5510_length_5874_cov_4.237498||full	5777	Low-quality	Genome-fragment	8.91	Caudoviricetes;Unknown
8002-17-001_binning.12	8002-17-001_binning.12@NODE_5934_length_5619_cov_4.843278||full	5581	Low-quality	Genome-fragment	6.44	Unclassified
8002-17-001_binning.61	8002-17-001_binning.61@NODE_5972_length_5598_cov_7.411510||full	5514	Low-quality	Genome-fragment	6.24	Caudoviricetes;Unknown
8006-17-001_binning.39	8006-17-001_binning.39@NODE_165_length_27107_cov_5.427658||full	26919	Low-quality	Genome-fragment	40.74	Caudoviricetes;Unknown
8006-17-001_binning.39	8006-17-001_binning.39@NODE_1155_length_10838_cov_5.977465||full	10716	Low-quality	Genome-fragment	20.11	Caudoviricetes;Unknown
8008-17-001_binning.24	8008-17-001_binning.24@NODE_548_length_17276_cov_5.396260||full	17188	Low-quality	Genome-fragment	14.86	Unclassified
8008-17-001_binning.52	8008-17-001_binning.52@NODE_15_length_70804_cov_5.760887||0_partial	52996	Medium-quality	Genome-fragment	65.86	Caudoviricetes;Unknown
8008-17-001_binning.52	8008-17-001_binning.52@NODE_290_length_23856_cov_5.798412||full	23711	Low-quality	Genome-fragment	40.42	Caudoviricetes;Unknown
8008-17-001_binning.52	8008-17-001_binning.52@NODE_1052_length_12533_cov_3.772159||full	12496	Low-quality	Genome-fragment	28.21	Caudoviricetes;Unknown
8008-17-001_binning.52	8008-17-001_binning.52@NODE_1305_length_11208_cov_3.808034||full	11010	Low-quality	Genome-fragment	11.07	Caudoviricetes;Unknown
8008-17-001_binning.52	8008-17-001_binning.52@NODE_2093_length_8788_cov_4.273904||full	8611	Low-quality	Genome-fragment	19.44	Caudoviricetes;Unknown
8008-17-001_binning.52	8008-17-001_binning.52@NODE_2199_length_8585_cov_5.757796||full	8582	Low-quality	Genome-fragment	3.73	Unclassified
8008-17-001_binning.52	8008-17-001_binning.52@NODE_2747_length_7602_cov_3.221280||full	7411	Low-quality	Genome-fragment	12.13	Caudoviricetes;Unknown
8008-17-001_binning.52	8008-17-001_binning.52@NODE_3360_length_6824_cov_4.223667||full	6824	Low-quality	Genome-fragment	4.09	Caudoviricetes;Unknown
8010-17-001_binning.70	8010-17-001_binning.70@NODE_191_length_33588_cov_6.240927||full	33566	Low-quality	Genome-fragment	44.14	Caudoviricetes;Unknown
8010-17-001_binning.70	8010-17-001_binning.70@NODE_231_length_31734_cov_6.544430||full	30673	Low-quality	Genome-fragment	28.76	Caudoviricetes;Unknown
8010-17-001_binning.70	8010-17-001_binning.70@NODE_3909_length_9016_cov_6.986274||full	8841	Low-quality	Genome-fragment	11.34	Caudoviricetes;Unknown
8010-17-001_binning.70	8010-17-001_binning.70@NODE_4077_length_8806_cov_6.233345||full	8568	Low-quality	Genome-fragment	10.98	Caudoviricetes;Unknown
8018-17-001_binning.27	8018-17-001_binning.27@NODE_3480_length_7203_cov_3.842054||full	7115	Low-quality	Genome-fragment	3.86	Caudoviricetes;Unknown
8018-17-001_binning.27	8018-17-001_binning.27@NODE_5081_length_5762_cov_4.098125||full	5688	Low-quality	Genome-fragment	6.89	Caudoviricetes;Unknown
8018-17-001_binning.37	8018-17-001_binning.37@NODE_513_length_19067_cov_6.375973||full	19065	Low-quality	Genome-fragment	43.03	Caudoviricetes;Unknown
8018-17-001_binning.37	8018-17-001_binning.37@NODE_687_length_16528_cov_6.520367||full	16526	Low-quality	Genome-fragment	16.61	Caudoviricetes;Unknown
8018-17-001_binning.37	8018-17-001_binning.37@NODE_881_length_14823_cov_6.483410||full	14602	Low-quality	Genome-fragment	17.4	Caudoviricetes;Unknown
8018-17-001_binning.37	8018-17-001_binning.37@NODE_970_length_14151_cov_5.882236||full	13805	Low-quality	Genome-fragment	31.16	Caudoviricetes;Unknown
8018-17-001_binning.37	8018-17-001_binning.37@NODE_2970_length_7867_cov_8.704813||full	7637	Low-quality	Genome-fragment	9.1	Caudoviricetes;Unknown
8024-17-001_binning.16	8024-17-001_binning.16@NODE_2961_length_9947_cov_7.431156||full	9749	Low-quality	Genome-fragment	12.27	Caudoviricetes;Unknown
8024-17-001_binning.16	8024-17-001_binning.16@NODE_4870_length_7668_cov_5.530014||full	7666	Not-determined	Genome-fragment	NA	Caudoviricetes;Unknown
8024-17-001_binning.16	8024-17-001_binning.16@NODE_5003_length_7548_cov_4.476712||full	7545	Low-quality	Genome-fragment	4.31	Caudoviricetes;Unknown
8024-17-001_binning.44	8024-17-001_binning.44@NODE_322_length_25339_cov_6.582819||full	25338	Low-quality	Genome-fragment	13.21	Unclassified
8024-17-001_binning.44	8024-17-001_binning.44@NODE_5831_length_6944_cov_13.574394||full	6942	Low-quality	Genome-fragment	12.63	Caudoviricetes;Unknown
8024-17-001_binning.44	8024-17-001_binning.44@NODE_7902_length_5853_cov_3.720938||full	5850	Low-quality	Genome-fragment	11.1	Caudoviricetes;Unknown
8026-17-001_binning.50	8026-17-001_binning.50@NODE_1822_length_15368_cov_9.765885||full	15357	Low-quality	Genome-fragment	16.92	Unclassified
8026-17-001_binning.50	8026-17-001_binning.50@NODE_4218_length_10199_cov_9.094440||full	9786	Low-quality	Genome-fragment	7.41	Caudoviricetes;Unknown
8026-17-001_binning.50	8026-17-001_binning.50@NODE_4455_length_9875_cov_12.100204||full	9461	Low-quality	Genome-fragment	11.13	Unclassified
8026-17-001_binning.50	8026-17-001_binning.50@NODE_4552_length_9765_cov_9.693409||full	9745	Low-quality	Genome-fragment	7.8	Caudoviricetes;Unknown
8026-17-001_binning.50	8026-17-001_binning.50@NODE_9173_length_6528_cov_11.108759||full	6525	Low-quality	Genome-fragment	4.94	Caudoviricetes;Unknown
8028-17-001_binning.53	8028-17-001_binning.53@NODE_593_length_24140_cov_30.037119||full	24064	Low-quality	Genome-fragment	9.42	Caudoviricetes;Unknown
8030-17-001_binning.89	8030-17-001_binning.89@NODE_442_length_36717_cov_5.428045||0_partial	19594	Low-quality	Genome-fragment	10.53	Caudoviricetes;Unknown
8030-17-001_binning.173	8030-17-001_binning.173@NODE_2995_length_17337_cov_16.134302||full	16989	Low-quality	Genome-fragment	10.21	Caudoviricetes;Unknown
8030-17-001_binning.175	8030-17-001_binning.175@NODE_16876_length_6641_cov_5.589280||full	6639	Low-quality	Genome-fragment	7.01	Caudoviricetes;Unknown
8032-17-001_binning.97	8032-17-001_binning.97@NODE_743_length_22678_cov_6.989259||full	22565	Low-quality	Genome-fragment	27.43	Caudoviricetes;Unknown
8032-17-001_binning.97	8032-17-001_binning.97@NODE_1599_length_16196_cov_8.734279||full	15892	Low-quality	Genome-fragment	23.31	Caudoviricetes;Unknown
8032-17-001_binning.97	8032-17-001_binning.97@NODE_4047_length_10073_cov_8.772110||full	9189	Low-quality	Genome-fragment	9.49	Caudoviricetes;Unknown
8032-17-001_binning.97	8032-17-001_binning.97@NODE_4506_length_9530_cov_7.374037||full	9527	Low-quality	Genome-fragment	9.15	Caudoviricetes;Unknown
8032-17-001_binning.97	8032-17-001_binning.97@NODE_5032_length_8964_cov_7.902795||full	8898	Low-quality	Genome-fragment	20.09	Caudoviricetes;Unknown
8032-17-001_binning.97	8032-17-001_binning.97@NODE_5565_length_8478_cov_6.652024||full	8476	Low-quality	Genome-fragment	18.54	Caudoviricetes;Unknown
8032-17-001_binning.97	8032-17-001_binning.97@NODE_9223_length_6333_cov_8.890570||full	6332	Low-quality	Genome-fragment	7.69	Caudoviricetes;Unknown
8032-17-001_binning.97	8032-17-001_binning.97@NODE_10147_length_5991_cov_6.787062||full	5770	Low-quality	Genome-fragment	6.74	Caudoviricetes;Unknown
8032-17-001_binning.97	8032-17-001_binning.97@NODE_12210_length_5384_cov_9.432727||full	5383	Not-determined	Genome-fragment	NA	Unclassified
8034-17-001_binning.25	8034-17-001_binning.25@NODE_28_length_62087_cov_14.089567||full	62085	Low-quality	Genome-fragment	35.57	Caudoviricetes;Unknown
8034-17-001_binning.25	8034-17-001_binning.25@NODE_474_length_27016_cov_17.152888||full	27013	Low-quality	Genome-fragment	14.43	Caudoviricetes;Unknown
8034-17-001_binning.25	8034-17-001_binning.25@NODE_488_length_26690_cov_18.527351||full	26686	Low-quality	Genome-fragment	14.66	Caudoviricetes;Unknown
8034-17-001_binning.25	8034-17-001_binning.25@NODE_908_length_21124_cov_12.996393||full	21064	Low-quality	Genome-fragment	9.15	Caudoviricetes;Unknown
8034-17-001_binning.25	8034-17-001_binning.25@NODE_1474_length_16910_cov_15.432038||full	16907	Low-quality	Genome-fragment	10.06	Caudoviricetes;Unknown
8034-17-001_binning.25	8034-17-001_binning.25@NODE_1684_length_15990_cov_14.304299||full	15841	Low-quality	Genome-fragment	8.65	Caudoviricetes;Unknown
8034-17-001_binning.25	8034-17-001_binning.25@NODE_4222_length_10223_cov_14.220496||full	9977	Low-quality	Genome-fragment	6.38	Caudoviricetes;Unknown
8034-17-001_binning.25	8034-17-001_binning.25@NODE_4722_length_9620_cov_15.709984||full	9617	Low-quality	Genome-fragment	3.09	Caudoviricetes;Unknown
8034-17-001_binning.25	8034-17-001_binning.25@NODE_4994_length_9346_cov_22.938435||full	9333	Low-quality	Genome-fragment	11.22	Caudoviricetes;Unknown
8034-17-001_binning.25	8034-17-001_binning.25@NODE_6425_length_8129_cov_10.831806||full	7094	Low-quality	Genome-fragment	4.6	Caudoviricetes;Unknown
8034-17-001_binning.25	8034-17-001_binning.25@NODE_7326_length_7555_cov_15.881067||full	7554	Low-quality	Genome-fragment	3.89	Caudoviricetes;Unknown
8034-17-001_binning.25	8034-17-001_binning.25@NODE_7881_length_7259_cov_30.792615||full	7256	Low-quality	Genome-fragment	4.21	Caudoviricetes;Unknown
8034-17-001_binning.25	8034-17-001_binning.25@NODE_11942_length_5742_cov_18.868648||full	5692	Low-quality	Genome-fragment	14.56	Caudoviricetes;Unknown
8034-17-001_binning.25	8034-17-001_binning.25@NODE_12469_length_5598_cov_15.851705||full	5286	Not-determined	Genome-fragment	NA	Caudoviricetes;Unknown
8034-17-001_binning.25	8034-17-001_binning.25@NODE_12994_length_5451_cov_15.979985||full	5331	Not-determined	Genome-fragment	NA	Caudoviricetes;Unknown
8034-17-001_binning.25	8034-17-001_binning.25@NODE_13205_length_5402_cov_14.734805||full	5401	Not-determined	Genome-fragment	NA	Caudoviricetes;Unknown
8034-17-001_binning.77	8034-17-001_binning.77@NODE_3667_length_11019_cov_16.117658||full	9669	Not-determined	Genome-fragment	NA	Caudoviricetes;Unknown
8034-17-001_binning.77	8034-17-001_binning.77@NODE_5222_length_9129_cov_20.199140||full	8731	Low-quality	Genome-fragment	15.13	Caudoviricetes;Unknown
8034-17-001_binning.77	8034-17-001_binning.77@NODE_10581_length_6168_cov_24.011778||full	6166	Not-determined	Genome-fragment	NA	Caudoviricetes;Unknown
8034-17-001_binning.77	8034-17-001_binning.77@NODE_12708_length_5531_cov_21.838020||full	5463	Low-quality	Genome-fragment	3.5	Caudoviricetes;Unknown
8036-17-001_binning.40	8036-17-001_binning.40@NODE_2297_length_11763_cov_15.341561||full	11760	Low-quality	Genome-fragment	17.01	Caudoviricetes;Unknown
8036-17-001_binning.40	8036-17-001_binning.40@NODE_6077_length_6913_cov_16.217265||full	6629	Low-quality	Genome-fragment	8.05	Caudoviricetes;Unknown
8036-17-001_binning.40	8036-17-001_binning.40@NODE_7201_length_6254_cov_17.448298||full	6187	Low-quality	Genome-fragment	6.22	Caudoviricetes;Unknown
8036-17-001_binning.40	8036-17-001_binning.40@NODE_8301_length_5763_cov_14.330939||full	5614	Low-quality	Genome-fragment	10.64	Caudoviricetes;Unknown
8036-17-001_binning.40	8036-17-001_binning.40@NODE_8749_length_5589_cov_13.232020||full	5445	Low-quality	Genome-fragment	2.85	Unclassified
8036-17-001_binning.40	8036-17-001_binning.40@NODE_10266_length_5098_cov_18.471346||full	5095	Not-determined	Genome-fragment	NA	Unclassified
8038-17-001_binning.58	8038-17-001_binning.58@NODE_7255_length_5988_cov_21.512220||full	5792	Not-determined	Genome-fragment	NA	Unclassified
8038-17-001_binning.69	8038-17-001_binning.69@NODE_115_length_36081_cov_15.598512||full	35989	Medium-quality	Genome-fragment	56.59	Caudoviricetes;Unknown
8038-17-001_binning.69	8038-17-001_binning.69@NODE_575_length_21035_cov_14.833413||full	20969	Low-quality	Genome-fragment	12.47	Caudoviricetes;Unknown
8038-17-001_binning.69	8038-17-001_binning.69@NODE_1492_length_13895_cov_12.438584||full	13659	Low-quality	Genome-fragment	20.52	Caudoviricetes;Unknown
8038-17-001_binning.69	8038-17-001_binning.69@NODE_4934_length_7357_cov_8.756368||full	7282	Low-quality	Genome-fragment	3.68	Caudoviricetes;Unknown
8038-17-001_binning.69	8038-17-001_binning.69@NODE_5957_length_6670_cov_16.466062||full	6647	Low-quality	Genome-fragment	2.78	Caudoviricetes;Unknown
8038-17-001_binning.69	8038-17-001_binning.69@NODE_6968_length_6129_cov_14.715509||full	6125	Low-quality	Genome-fragment	2.96	Caudoviricetes;Unknown
8038-17-001_binning.69	8038-17-001_binning.69@NODE_8167_length_5608_cov_12.524761||full	5596	Low-quality	Genome-fragment	10.4	Caudoviricetes;Unknown
9001-17-001.binning.16	9001-17-001.binning.16@NODE_988_length_9129_cov_5.808354||full	9015	Low-quality	Genome-fragment	8.17	Unclassified
9001-17-001.binning.16	9001-17-001.binning.16@NODE_1316_length_7772_cov_5.578463||full	7547	Low-quality	Genome-fragment	8.64	Caudoviricetes;Unknown
9003-17-001_binning.10	9003-17-001_binning.10@NODE_4143_length_5336_cov_5.935808||full	5335	Not-determined	Genome-fragment	NA	Caudoviricetes;Unknown
9006-17-001_binning.9	9006-17-001_binning.9@NODE_40_length_29184_cov_7.399979||full	29181	Low-quality	Genome-fragment	47.37	Caudoviricetes;Unknown
9012-17-001_binning.9	9012-17-001_binning.9@NODE_402_length_9192_cov_6.933348||full	8938	Low-quality	Genome-fragment	5.44	Caudoviricetes;Unknown
9013-17-001_binning.13	9013-17-001_binning.13@NODE_1276_length_10675_cov_8.966102||full	10574	Low-quality	Genome-fragment	13.06	Caudoviricetes;Unknown
9014-17-001_binning.31	9014-17-001_binning.31@NODE_800_length_14056_cov_5.319906||full	14053	High-quality	High-quality	100	Unclassified
9015-17-001_binning.74	9015-17-001_binning.74@NODE_51_length_55762_cov_39.827418||0_partial	21063	Low-quality	Genome-fragment	47.54	Caudoviricetes;Unknown
9015-17-001_binning.74	9015-17-001_binning.74@NODE_1103_length_14158_cov_39.443877||full	13597	Low-quality	Genome-fragment	30.69	Caudoviricetes;Unknown
9016-17-001_binning.19	9016-17-001_binning.19@NODE_281_length_33049_cov_5.934988||full	33024	Medium-quality	Genome-fragment	58.25	Caudoviricetes;Unknown
9016-17-001_binning.19	9016-17-001_binning.19@NODE_5657_length_7663_cov_6.225552||full	7470	Low-quality	Genome-fragment	11.6	Unclassified
9016-17-001_binning.19	9016-17-001_binning.19@NODE_6717_length_6963_cov_4.731905||full	6954	Low-quality	Genome-fragment	11.28	Caudoviricetes;Unknown
9016-17-001_binning.19	9016-17-001_binning.19@NODE_8227_length_6204_cov_6.264433||full	6204	Low-quality	Genome-fragment	8.32	Caudoviricetes;Unknown
9016-17-001_binning.19	9016-17-001_binning.19@NODE_11646_length_5045_cov_3.607014||full	5042	Low-quality	Genome-fragment	7.57	Caudoviricetes;Unknown
9016-17-001_binning.53	9016-17-001_binning.53@NODE_92_length_49870_cov_7.462431||0_partial	18784	Low-quality	Genome-fragment	20.04	Caudoviricetes;Unknown
9016-17-001_binning.53	9016-17-001_binning.53@NODE_182_length_39390_cov_8.814084||full	39282	Low-quality	Genome-fragment	7.91	Unclassified
9018-17-001_binning.10	9018-17-001_binning.10@NODE_48_length_66986_cov_5.744901||full	66868	Low-quality	Genome-fragment	36.27	Unclassified
9018-17-001_binning.10	9018-17-001_binning.10@NODE_739_length_20230_cov_5.078563||full	20227	Low-quality	Genome-fragment	18.05	Caudoviricetes;Unknown
9018-17-001_binning.10	9018-17-001_binning.10@NODE_1131_length_16427_cov_6.089116||0_partial	12333	Low-quality	Genome-fragment	5.69	Caudoviricetes;Unknown
9018-17-001_binning.10	9018-17-001_binning.10@NODE_1301_length_15219_cov_4.793194||full	15217	Low-quality	Genome-fragment	13.67	Caudoviricetes;Unknown
9018-17-001_binning.10	9018-17-001_binning.10@NODE_1338_length_14975_cov_5.232306||full	14974	Low-quality	Genome-fragment	19.82	Caudoviricetes;Unknown
9018-17-001_binning.10	9018-17-001_binning.10@NODE_1369_length_14842_cov_5.702982||full	14839	Low-quality	Genome-fragment	19.33	Caudoviricetes;Unknown
9018-17-001_binning.10	9018-17-001_binning.10@NODE_1704_length_13197_cov_5.373535||0_partial	11161	Not-determined	Genome-fragment	NA	Caudoviricetes;Unknown
9018-17-001_binning.10	9018-17-001_binning.10@NODE_2418_length_10569_cov_6.083413||full	10567	Low-quality	Genome-fragment	4.88	Caudoviricetes;Unknown
9018-17-001_binning.10	9018-17-001_binning.10@NODE_5544_length_5932_cov_3.896206||full	5797	Low-quality	Genome-fragment	5.21	Caudoviricetes;Unknown
9018-17-001_binning.20	9018-17-001_binning.20@NODE_4381_length_7035_cov_15.700573||full	7032	Not-determined	Genome-fragment	NA	Caudoviricetes;Unknown
9018-17-001_binning.42	9018-17-001_binning.42@NODE_394_length_27136_cov_6.418375||full	27134	Low-quality	Genome-fragment	43.56	Caudoviricetes;Unknown
9018-17-001_binning.42	9018-17-001_binning.42@NODE_4375_length_7045_cov_6.166237||full	6789	Low-quality	Genome-fragment	7.81	Caudoviricetes;Unknown
9018-17-001_binning.46	9018-17-001_binning.46@NODE_195_length_36169_cov_7.521072||0_partial	24429	Low-quality	Genome-fragment	28.66	Unclassified
9020-17-001_binning.32	9020-17-001_binning.32@NODE_113_length_53612_cov_12.703923||full	53608	Medium-quality	Genome-fragment	58.39	Unclassified
9020-17-001_binning.32	9020-17-001_binning.32@NODE_149_length_46018_cov_12.265083||full	44043	Medium-quality	Genome-fragment	62.7	Unclassified
9020-17-001_binning.32	9020-17-001_binning.32@NODE_182_length_42410_cov_11.381891||full	42282	Medium-quality	Genome-fragment	62.76	Caudoviricetes;Unknown
9020-17-001_binning.32	9020-17-001_binning.32@NODE_440_length_27954_cov_11.196889||full	27952	Low-quality	Genome-fragment	42.04	Caudoviricetes;Unknown
9020-17-001_binning.32	9020-17-001_binning.32@NODE_1179_length_16921_cov_12.544290||full	16708	Low-quality	Genome-fragment	8.82	Caudoviricetes;Unknown
9020-17-001_binning.32	9020-17-001_binning.32@NODE_1622_length_14120_cov_10.915535||full	13943	Low-quality	Genome-fragment	32.9	Unclassified
9020-17-001_binning.42	9020-17-001_binning.42@NODE_4_length_138583_cov_9.443686||0_partial	42515	Low-quality	Genome-fragment	12.04	Caudoviricetes;Unknown
9020-17-001_binning.42	9020-17-001_binning.42@NODE_3661_length_8687_cov_9.374884||full	8675	Low-quality	Genome-fragment	12.79	Caudoviricetes;Unknown
9020-17-001_binning.42	9020-17-001_binning.42@NODE_6753_length_5992_cov_11.485262||full	5969	Low-quality	Genome-fragment	2.92	Caudoviricetes;Unknown
9020-17-001_binning.47	9020-17-001_binning.47@NODE_599_length_23561_cov_6.159534||full	23559	Low-quality	Genome-fragment	6.6	Unclassified
9020-17-001_binning.47	9020-17-001_binning.47@NODE_2033_length_12384_cov_5.908346||full	12381	Low-quality	Genome-fragment	14.04	Unclassified
9022-17-001_binning.29	9022-17-001_binning.29@NODE_847_length_25518_cov_6.591800||full	25515	Low-quality	Genome-fragment	41.52	Caudoviricetes;Unknown
9022-17-001_binning.29	9022-17-001_binning.29@NODE_4600_length_10147_cov_7.148732||full	10147	Low-quality	Genome-fragment	13.36	Caudoviricetes;Unknown
9022-17-001_binning.30	9022-17-001_binning.30@NODE_10139_length_6218_cov_15.204608||full	6063	Low-quality	Genome-fragment	1.21	Unclassified
9022-17-001_binning.49	9022-17-001_binning.49@NODE_1768_length_17422_cov_9.065181||full	17309	Low-quality	Genome-fragment	11.79	Caudoviricetes;Unknown
9022-17-001_binning.60	9022-17-001_binning.60@NODE_1038_length_23094_cov_8.653110||full	23090	Low-quality	Genome-fragment	38.6	Caudoviricetes;Unknown
9022-17-001_binning.60	9022-17-001_binning.60@NODE_1672_length_17928_cov_10.104907||full	17555	Medium-quality	Genome-fragment	88.25	Caudoviricetes;Rountreeviridae
9022-17-001_binning.60	9022-17-001_binning.60@NODE_1984_length_16324_cov_7.525785||full	15067	Low-quality	Genome-fragment	19.46	Caudoviricetes;Unknown
9022-17-001_binning.60	9022-17-001_binning.60@NODE_6313_length_8335_cov_14.525362||full	8333	Low-quality	Genome-fragment	15.57	Caudoviricetes;Unknown
9022-17-001_binning.60	9022-17-001_binning.60@NODE_7492_length_7510_cov_7.644266||full	7208	Low-quality	Genome-fragment	4.85	Caudoviricetes;Unknown
9022-17-001_binning.60	9022-17-001_binning.60@NODE_9477_length_6481_cov_6.694522||full	6283	Low-quality	Genome-fragment	10.12	Caudoviricetes;Unknown
9022-17-001_binning.60	9022-17-001_binning.60@NODE_11641_length_5710_cov_5.766225||full	5708	Low-quality	Genome-fragment	10.13	Caudoviricetes;Unknown
9022-17-001_binning.60	9022-17-001_binning.60@NODE_12872_length_5358_cov_9.835942||full	5312	Low-quality	Genome-fragment	10.47	Caudoviricetes;Unknown
9022-17-001_binning.60	9022-17-001_binning.60@NODE_13301_length_5250_cov_8.882002||full	5246	Medium-quality	Genome-fragment	74.78	Malgrandaviricetes;Microviridae
9022-17-001_binning.60	9022-17-001_binning.60@NODE_13363_length_5236_cov_9.446246||full	5013	Low-quality	Genome-fragment	5.74	Caudoviricetes;Unknown
9022-17-001_binning.60	9022-17-001_binning.60@NODE_14328_length_5016_cov_6.800443||full	5014	Not-determined	Genome-fragment	NA	Caudoviricetes;Unknown
9022-17-001_binning.112	9022-17-001_binning.112@NODE_60_length_71654_cov_14.386653||full	71186	Medium-quality	Genome-fragment	52.4	Caudoviricetes;Unknown
9022-17-001_binning.112	9022-17-001_binning.112@NODE_96_length_60747_cov_11.538638||full	59861	Medium-quality	Genome-fragment	65.24	Caudoviricetes;Unknown
9022-17-001_binning.112	9022-17-001_binning.112@NODE_338_length_38378_cov_12.282389||0_partial	17524	Low-quality	Genome-fragment	12.38	Caudoviricetes;Unknown
9022-17-001_binning.112	9022-17-001_binning.112@NODE_962_length_24032_cov_12.816366||full	23310	Low-quality	Genome-fragment	23.26	Caudoviricetes;Unknown
9022-17-001_binning.112	9022-17-001_binning.112@NODE_1124_length_22071_cov_13.568314||full	22053	Low-quality	Genome-fragment	38.91	Caudoviricetes;Unknown
9022-17-001_binning.112	9022-17-001_binning.112@NODE_4384_length_10455_cov_14.145481||full	10118	Low-quality	Genome-fragment	3.4	Unclassified
9022-17-001_binning.112	9022-17-001_binning.112@NODE_4855_length_9809_cov_12.566024||full	9791	Low-quality	Genome-fragment	13.52	Caudoviricetes;Unknown
9022-17-001_binning.112	9022-17-001_binning.112@NODE_7696_length_7392_cov_11.851711||full	7097	Low-quality	Genome-fragment	8.52	Caudoviricetes;Unknown
9022-17-001_binning.112	9022-17-001_binning.112@NODE_11525_length_5747_cov_13.788124||full	5509	Low-quality	Genome-fragment	7.32	Caudoviricetes;Unknown
9022-17-001_binning.135	9022-17-001_binning.135@NODE_11576_length_5729_cov_4.287628||full	5726	Not-determined	Genome-fragment	NA	Unclassified
9023-17-001_binning.27	9023-17-001_binning.27@NODE_1494_length_8578_cov_10.126716||full	7659	Low-quality	Genome-fragment	4.51	Unclassified
9023-17-001_binning.27	9023-17-001_binning.27@NODE_2126_length_6957_cov_13.510432||full	6954	Low-quality	Genome-fragment	3.05	Caudoviricetes;Crassvirales
9024-17-001_binning.2	9024-17-001_binning.2@NODE_1507_length_8419_cov_7.454567||full	8054	Low-quality	Genome-fragment	12.65	Caudoviricetes;Unknown
9024-17-001_binning.21	9024-17-001_binning.21@NODE_2359_length_6264_cov_29.055726||full	6143	Low-quality	Genome-fragment	2.73	Caudoviricetes;Unknown
9024-17-001_binning.39	9024-17-001_binning.39@NODE_56_length_54789_cov_42.319290||0_partial	23507	Low-quality	Genome-fragment	17.35	Caudoviricetes;Unknown
9024-17-001_binning.39	9024-17-001_binning.39@NODE_1910_length_7219_cov_65.979899||full	7218	Low-quality	Genome-fragment	10.8	Caudoviricetes;Unknown
BL-unmapped_bin_26	BL-unmapped_bin_26@BL-unmapped_scaffolds_39852||full	5301	Not-determined	Genome-fragment	NA	Caudoviricetes;Unknown
BL-unmapped_bin_26	BL-unmapped_bin_26@BL-unmapped_scaffolds_39876||full	15515	Low-quality	Genome-fragment	10.72	Caudoviricetes;Unknown
BL-unmapped_bin_42	BL-unmapped_bin_42@BL-unmapped_scaffolds_90281||0_partial	12025	Low-quality	Genome-fragment	20.62	Unclassified
BL-unmapped_bin_42	BL-unmapped_bin_42@BL-unmapped_scaffolds_90317||full	34692	Low-quality	Genome-fragment	47.95	Unclassified
BL-unmapped_bin_49	BL-unmapped_bin_49@BL-unmapped_scaffolds_98365||full	7065	Low-quality	Genome-fragment	10.42	Caudoviricetes;Unknown
BL-unmapped_bin_52	BL-unmapped_bin_52@BL-unmapped_scaffolds_99056||full	6344	Low-quality	Genome-fragment	8.81	Caudoviricetes;Unknown
BL-unmapped_bin_52	BL-unmapped_bin_52@BL-unmapped_scaffolds_99102||full	12691	Low-quality	Genome-fragment	20.85	Caudoviricetes;Unknown
BL-unmapped_bin_52	BL-unmapped_bin_52@BL-unmapped_scaffolds_99180||full	7467	Low-quality	Genome-fragment	13.52	Caudoviricetes;Unknown
BL-unmapped_bin_68	BL-unmapped_bin_68@BL-unmapped_scaffolds_103345||full	11412	Low-quality	Genome-fragment	18.29	Unclassified
BL-unmapped_bin_68	BL-unmapped_bin_68@BL-unmapped_scaffolds_103577||full	9975	Low-quality	Genome-fragment	8.11	Caudoviricetes;Unknown
BL-unmapped_bin_68	BL-unmapped_bin_68@BL-unmapped_scaffolds_103588||full	6660	Low-quality	Genome-fragment	11.31	Caudoviricetes;Unknown
BL-unmapped_bin_83	BL-unmapped_bin_83@BL-unmapped_scaffolds_107213||full	30698	Low-quality	Genome-fragment	23.48	Unclassified
BL-unmapped_bin_88	BL-unmapped_bin_88@BL-unmapped_scaffolds_108478||full	5015	Low-quality	Genome-fragment	8.9	Caudoviricetes;Unknown
BL-unmapped_bin_93	BL-unmapped_bin_93@BL-unmapped_scaffolds_109953||full	5386	Low-quality	Genome-fragment	17.99	Caudoviricetes;Unknown
BL-unmapped_bin_93	BL-unmapped_bin_93@BL-unmapped_scaffolds_109965||full	12502	Low-quality	Genome-fragment	5.26	Unclassified
BL-unmapped_bin_93	BL-unmapped_bin_93@BL-unmapped_scaffolds_110094||full	8897	Low-quality	Genome-fragment	13.37	Caudoviricetes;Unknown
BL-unmapped_bin_106	BL-unmapped_bin_106@BL-unmapped_scaffolds_1736||full	5558	Low-quality	Genome-fragment	11.21	Caudoviricetes;Unknown
BL-unmapped_bin_144	BL-unmapped_bin_144@BL-unmapped_scaffolds_10806||full	11530	Low-quality	Genome-fragment	27.21	Caudoviricetes;Unknown
BL-unmapped_bin_160	BL-unmapped_bin_160@BL-unmapped_scaffolds_15455||full	46898	Low-quality	Genome-fragment	22.19	Unclassified
BL-unmapped_bin_217	BL-unmapped_bin_217@BL-unmapped_scaffolds_29093||full	10711	Low-quality	Genome-fragment	19.81	Caudoviricetes;Unknown
BL-unmapped_bin_217	BL-unmapped_bin_217@BL-unmapped_scaffolds_29096||full	6480	Low-quality	Genome-fragment	6.16	Unclassified
BL-unmapped_bin_217	BL-unmapped_bin_217@BL-unmapped_scaffolds_29105||full	10096	Low-quality	Genome-fragment	15.65	Caudoviricetes;Unknown
BL-unmapped_bin_217	BL-unmapped_bin_217@BL-unmapped_scaffolds_29107||full	6120	Low-quality	Genome-fragment	9.13	Caudoviricetes;Unknown
BL-unmapped_bin_249	BL-unmapped_bin_249@BL-unmapped_scaffolds_36546||full	7516	Low-quality	Genome-fragment	9.93	Caudoviricetes;Unknown
BMXFF04-meta.10	BMXFF04-meta.10@BMXFF04-meta_842481||full	21252	Low-quality	Genome-fragment	11.61	Unclassified
BMXFF04-meta.27	BMXFF04-meta.27@BMXFF04-meta_778191||full	5459	Low-quality	Genome-fragment	3.34	Caudoviricetes;Unknown
BMXFF04-meta.27	BMXFF04-meta.27@BMXFF04-meta_905764||full	10049	Low-quality	Genome-fragment	13.25	Unclassified
BMXFF04-meta.28	BMXFF04-meta.28@BMXFF04-meta_857474||0_partial	19757	Low-quality	Genome-fragment	22.57	Unclassified
BMXFF04-meta.34	BMXFF04-meta.34@BMXFF04-meta_622166||full	151337	Medium-quality	Genome-fragment	61.57	Caudoviricetes;Unknown
BMXFF04-meta.74	BMXFF04-meta.74@BMXFF04-meta_288218||full	27679	Low-quality	Genome-fragment	11.11	Caudoviricetes;Unknown
BMXFF04-meta.82	BMXFF04-meta.82@BMXFF04-meta_456423||full	11798	Low-quality	Genome-fragment	12.05	Caudoviricetes;Unknown
BMXFF04-meta.82	BMXFF04-meta.82@BMXFF04-meta_563607||full	5619	Low-quality	Genome-fragment	8.83	Caudoviricetes;Unknown
BMXFF04-meta.82	BMXFF04-meta.82@BMXFF04-meta_940832||full	5184	Low-quality	Genome-fragment	3.5	Caudoviricetes;Unknown
BMXFF04-meta.91	BMXFF04-meta.91@BMXFF04-meta_776187||full	32512	Low-quality	Genome-fragment	21.75	Caudoviricetes;Unknown
BMXFF04-meta.99	BMXFF04-meta.99@BMXFF04-meta_643784||full	5738	Low-quality	Genome-fragment	8.58	Caudoviricetes;Unknown
BMXFF04-meta.99	BMXFF04-meta.99@BMXFF04-meta_781286||full	5520	Low-quality	Genome-fragment	5.82	Caudoviricetes;Unknown
BMXFF04-meta.101	BMXFF04-meta.101@BMXFF04-meta_603371||full	36825	Low-quality	Genome-fragment	14.06	Caudoviricetes;Unknown
BMXFF04-meta.101	BMXFF04-meta.101@BMXFF04-meta_781491||full	20843	Low-quality	Genome-fragment	26.9	Caudoviricetes;Unknown
BMXFF04-meta.113	BMXFF04-meta.113@BMXFF04-meta_351764||full	18072	Low-quality	Genome-fragment	1.39	Unclassified
BMXFF04-meta.117	BMXFF04-meta.117@BMXFF04-meta_312222||full	8786	Low-quality	Genome-fragment	5.75	Unclassified
BMXFF04-meta.125	BMXFF04-meta.125@BMXFF04-meta_27311||0_partial	23988	Medium-quality	Genome-fragment	56.61	Unclassified
BMXFF04-meta.126	BMXFF04-meta.126@BMXFF04-meta_475250||full	9456	Not-determined	Genome-fragment	NA	Caudoviricetes;Unknown
BMXFF04-meta.126	BMXFF04-meta.126@BMXFF04-meta_738236||0_partial	8218	High-quality	High-quality	100	Unclassified
BMXFF04-meta.129	BMXFF04-meta.129@BMXFF04-meta_411560||0_partial	17276	Low-quality	Genome-fragment	10.56	Unclassified
BMXFF04-meta.138	BMXFF04-meta.138@BMXFF04-meta_252016||full	48016	Medium-quality	Genome-fragment	55.76	Caudoviricetes;Unknown
BMXFF04-meta.138	BMXFF04-meta.138@BMXFF04-meta_266478||full	52952	Medium-quality	Genome-fragment	52.88	Caudoviricetes;Unknown
BMXFF04-meta.138	BMXFF04-meta.138@BMXFF04-meta_602689||full	13876	Low-quality	Genome-fragment	22.08	Caudoviricetes;Unknown
BMXFF04-meta.150	BMXFF04-meta.150@BMXFF04-meta_968278||full	5181	Medium-quality	Genome-fragment	86.74	Malgrandaviricetes;Microviridae
BMXFF04-meta.172	BMXFF04-meta.172@BMXFF04-meta_583907||full	89192	Low-quality	Genome-fragment	44.11	Caudoviricetes;Unknown
BMXFF04-meta.172	BMXFF04-meta.172@BMXFF04-meta_805566||0_partial	36949	Low-quality	Genome-fragment	14.93	Caudoviricetes;Unknown
BMXFF04-meta.182	BMXFF04-meta.182@BMXFF04-meta_3588||full	7936	Low-quality	Genome-fragment	8.52	Unclassified
BMXFF04-meta.182	BMXFF04-meta.182@BMXFF04-meta_21539||full	5038	Low-quality	Genome-fragment	7.15	Caudoviricetes;Unknown
BMXFF04-meta.182	BMXFF04-meta.182@BMXFF04-meta_269168||full	7410	Low-quality	Genome-fragment	10.05	Caudoviricetes;Unknown
BMXFF04-meta.182	BMXFF04-meta.182@BMXFF04-meta_817143||full	7531	Low-quality	Genome-fragment	12.89	Caudoviricetes;Unknown
BMXFF04-meta.185	BMXFF04-meta.185@BMXFF04-meta_547097||full	7086	Low-quality	Genome-fragment	2.64	Unclassified
BMXFF04-meta.213	BMXFF04-meta.213@BMXFF04-meta_10808||full	17410	Low-quality	Genome-fragment	6.01	Caudoviricetes;Unknown
BMXFF04-meta.213	BMXFF04-meta.213@BMXFF04-meta_77617||full	7158	Low-quality	Genome-fragment	3.47	Caudoviricetes;Unknown
BMXFF04-meta.213	BMXFF04-meta.213@BMXFF04-meta_83375||full	56945	Medium-quality	Genome-fragment	85.89	Caudoviricetes;Unknown
BMXFF04-meta.213	BMXFF04-meta.213@BMXFF04-meta_84351||full	9013	Low-quality	Genome-fragment	3.19	Caudoviricetes;Unknown
BMXFF04-meta.213	BMXFF04-meta.213@BMXFF04-meta_98896||full	62543	Low-quality	Genome-fragment	25.31	Caudoviricetes;Unknown
BMXFF04-meta.213	BMXFF04-meta.213@BMXFF04-meta_203029||full	53474	Low-quality	Genome-fragment	19.02	Caudoviricetes;Unknown
BMXFF04-meta.213	BMXFF04-meta.213@BMXFF04-meta_218984||full	18457	Low-quality	Genome-fragment	8.15	Caudoviricetes;Unknown
BMXFF04-meta.213	BMXFF04-meta.213@BMXFF04-meta_294943||full	10005	Low-quality	Genome-fragment	3.45	Caudoviricetes;Unknown
BMXFF04-meta.213	BMXFF04-meta.213@BMXFF04-meta_439272||full	42635	Low-quality	Genome-fragment	14.7	Caudoviricetes;Unknown
BMXFF04-meta.213	BMXFF04-meta.213@BMXFF04-meta_582372||full	7145	Low-quality	Genome-fragment	1.79	Caudoviricetes;Unknown
BMXFF04-meta.213	BMXFF04-meta.213@BMXFF04-meta_822248||full	19781	Low-quality	Genome-fragment	6.82	Caudoviricetes;Unknown
BMXFF04-meta.213	BMXFF04-meta.213@BMXFF04-meta_967919||full	15396	Low-quality	Genome-fragment	47.92	Caudoviricetes;Unknown
BMXFF04-meta.260	BMXFF04-meta.260@BMXFF04-meta_489850||full	13105	Low-quality	Genome-fragment	17.77	Caudoviricetes;Unknown
BMXFF04-meta.260	BMXFF04-meta.260@BMXFF04-meta_543830||full	6723	Not-determined	Genome-fragment	NA	Caudoviricetes;Unknown
BMXFF04-meta.260	BMXFF04-meta.260@BMXFF04-meta_930454||full	7813	Low-quality	Genome-fragment	16.55	Caudoviricetes;Unknown
BMXFF04-meta.266	BMXFF04-meta.266@BMXFF04-meta_557997||full	34256	Low-quality	Genome-fragment	9.81	Unclassified
BMXFF04-meta.286	BMXFF04-meta.286@BMXFF04-meta_7687||0_partial	24570	Low-quality	Genome-fragment	21.2	Unclassified
BMXFF04-meta.286	BMXFF04-meta.286@BMXFF04-meta_332341||0_partial	23313	Low-quality	Genome-fragment	41.63	Unclassified
BMXFF04-meta.286	BMXFF04-meta.286@BMXFF04-meta_820042||0_partial	60644	Low-quality	Genome-fragment	29.63	Caudoviricetes;Unknown
BMXFF04-meta.286	BMXFF04-meta.286@BMXFF04-meta_912428||full	39101	Low-quality	Genome-fragment	24.32	Caudoviricetes;Unknown
BMXFF04-meta.292	BMXFF04-meta.292@BMXFF04-meta_95958||full	5294	Low-quality	Genome-fragment	8.21	Caudoviricetes;Unknown
BMXFF04-meta.292	BMXFF04-meta.292@BMXFF04-meta_111844||full	7736	Low-quality	Genome-fragment	1.4	Unclassified
BMXFF04-meta.292	BMXFF04-meta.292@BMXFF04-meta_223655||full	12890	Low-quality	Genome-fragment	5.04	Caudoviricetes;Unknown
BMXFF04-meta.292	BMXFF04-meta.292@BMXFF04-meta_439390||full	36390	Medium-quality	Genome-fragment	58.9	Caudoviricetes;Unknown
BMXFF04-meta.292	BMXFF04-meta.292@BMXFF04-meta_729998||full	11316	Low-quality	Genome-fragment	6.18	Caudoviricetes;Unknown
BMXFF04-meta.292	BMXFF04-meta.292@BMXFF04-meta_771135||full	5577	Not-determined	Genome-fragment	NA	Caudoviricetes;Unknown
BMXFF04-meta.292	BMXFF04-meta.292@BMXFF04-meta_803911||full	5602	Low-quality	Genome-fragment	7.57	Caudoviricetes;Unknown
BMXFF04-meta.292	BMXFF04-meta.292@BMXFF04-meta_914815||full	6274	Not-determined	Genome-fragment	NA	Caudoviricetes;Unknown
BMXFF04-meta.292	BMXFF04-meta.292@BMXFF04-meta_929206||full	120636	Medium-quality	Genome-fragment	68.68	Caudoviricetes;Unknown
BMXFF04-meta.292	BMXFF04-meta.292@BMXFF04-meta_968180||full	59915	High-quality	High-quality	90.49	Caudoviricetes;Unknown
BMXFF04-meta.297	BMXFF04-meta.297@BMXFF04-meta_392548||full	46729	Low-quality	Genome-fragment	47.35	Caudoviricetes;Unknown
BMXFF04-meta.297	BMXFF04-meta.297@BMXFF04-meta_882888||0_partial	15089	Low-quality	Genome-fragment	4.53	Caudoviricetes;Unknown
BMXFF04-meta.332	BMXFF04-meta.332@BMXFF04-meta_780991||full	5574	Not-determined	Genome-fragment	NA	Caudoviricetes;Unknown
BMXFF04-meta.337	BMXFF04-meta.337@BMXFF04-meta_804734||full	7038	Low-quality	Genome-fragment	2.02	Unclassified
BMXFF04-meta.358	BMXFF04-meta.358@BMXFF04-meta_437130||0_partial	38381	Low-quality	Genome-fragment	44.36	Caudoviricetes;Unknown
BMXFF04-meta.375	BMXFF04-meta.375@BMXFF04-meta_28189||full	79929	Low-quality	Genome-fragment	46.37	Caudoviricetes;Unknown
BMXFF04-meta.375	BMXFF04-meta.375@BMXFF04-meta_74310||full	10606	Low-quality	Genome-fragment	2.41	Caudoviricetes;Unknown
BMXFF04-meta.375	BMXFF04-meta.375@BMXFF04-meta_327816||full	37958	Low-quality	Genome-fragment	46.15	Caudoviricetes;Unknown
BMXFF04-meta.375	BMXFF04-meta.375@BMXFF04-meta_424530||full	14382	Low-quality	Genome-fragment	21.52	Caudoviricetes;Unknown
BMXFF04-meta.376	BMXFF04-meta.376@BMXFF04-meta_823271||full	79405	Medium-quality	Genome-fragment	71.38	Caudoviricetes;Unknown
BMXFF04-meta.378	BMXFF04-meta.378@BMXFF04-meta_163410||full	14110	Low-quality	Genome-fragment	30.15	Caudoviricetes;Unknown
BMXFF04-meta.378	BMXFF04-meta.378@BMXFF04-meta_378828||full	15751	Low-quality	Genome-fragment	31.12	Caudoviricetes;Unknown
BMXFF04-meta.378	BMXFF04-meta.378@BMXFF04-meta_402294||full	42891	Medium-quality	Genome-fragment	64.67	Caudoviricetes;Unknown
BMXFF04-meta.378	BMXFF04-meta.378@BMXFF04-meta_493576||full	19211	Low-quality	Genome-fragment	28.29	Caudoviricetes;Unknown
BMXFF06-meta.20	BMXFF06-meta.20@BMXFF06-meta_1624760||full	18270	Low-quality	Genome-fragment	16.91	Unclassified
BMXFF06-meta.29	BMXFF06-meta.29@BMXFF06-meta_263033||full	31580	Low-quality	Genome-fragment	21.56	Caudoviricetes;Unknown
BMXFF06-meta.29	BMXFF06-meta.29@BMXFF06-meta_451892||full	28853	Low-quality	Genome-fragment	20.9	Caudoviricetes;Unknown
BMXFF06-meta.29	BMXFF06-meta.29@BMXFF06-meta_569252||full	57892	Low-quality	Genome-fragment	6.54	Caudoviricetes;Unknown
BMXFF06-meta.29	BMXFF06-meta.29@BMXFF06-meta_1603908||0_partial	41860	Medium-quality	Genome-fragment	52.86	Caudoviricetes;Unknown
BMXFF06-meta.29	BMXFF06-meta.29@BMXFF06-meta_1790857||0_partial	12805	Low-quality	Genome-fragment	14.01	Unclassified
BMXFF06-meta.30	BMXFF06-meta.30@BMXFF06-meta_636980||full	6872	Low-quality	Genome-fragment	9.41	Unclassified
BMXFF06-meta.37	BMXFF06-meta.37@BMXFF06-meta_28900||full	5817	Low-quality	Genome-fragment	10.95	Caudoviricetes;Unknown
BMXFF06-meta.37	BMXFF06-meta.37@BMXFF06-meta_876428||full	5991	Low-quality	Genome-fragment	8.71	Caudoviricetes;Unknown
BMXFF06-meta.56	BMXFF06-meta.56@BMXFF06-meta_439454||full	37002	Low-quality	Genome-fragment	29.17	Caudoviricetes;Unknown
BMXFF06-meta.71	BMXFF06-meta.71@BMXFF06-meta_416017||0_partial	38732	Low-quality	Genome-fragment	19.49	Unclassified
BMXFF06-meta.71	BMXFF06-meta.71@BMXFF06-meta_1761387||full	14433	Low-quality	Genome-fragment	11.06	Unclassified
BMXFF06-meta.85	BMXFF06-meta.85@BMXFF06-meta_1954211||full	47507	Low-quality	Genome-fragment	8.03	Caudoviricetes;Unknown
BMXFF06-meta.88	BMXFF06-meta.88@BMXFF06-meta_692674||0_partial	18726	Low-quality	Genome-fragment	14.32	Caudoviricetes;Unknown
BMXFF06-meta.88	BMXFF06-meta.88@BMXFF06-meta_1336826||0_partial	63377	Medium-quality	Genome-fragment	75.7	Caudoviricetes;Unknown
BMXFF06-meta.100	BMXFF06-meta.100@BMXFF06-meta_29873||full	6293	Low-quality	Genome-fragment	9.41	Caudoviricetes;Unknown
BMXFF06-meta.100	BMXFF06-meta.100@BMXFF06-meta_256421||full	6487	Low-quality	Genome-fragment	5.85	Caudoviricetes;Unknown
BMXFF06-meta.100	BMXFF06-meta.100@BMXFF06-meta_508937||full	8409	Low-quality	Genome-fragment	14.87	Caudoviricetes;Unknown
BMXFF06-meta.100	BMXFF06-meta.100@BMXFF06-meta_540739||full	16777	Low-quality	Genome-fragment	6.23	Unclassified
BMXFF06-meta.129	BMXFF06-meta.129@BMXFF06-meta_1427215||full	15454	Low-quality	Genome-fragment	33.67	Caudoviricetes;Unknown
BMXFF06-meta.138	BMXFF06-meta.138@BMXFF06-meta_1098759||full	5817	Not-determined	Genome-fragment	NA	Unclassified
BMXFF06-meta.142	BMXFF06-meta.142@BMXFF06-meta_170817||full	7424	Not-determined	Genome-fragment	NA	Caudoviricetes;Unknown
BMXFF06-meta.179	BMXFF06-meta.179@BMXFF06-meta_1911674||full	5344	Low-quality	Genome-fragment	5.01	Caudoviricetes;Unknown
BMXFF06-meta.233	BMXFF06-meta.233@BMXFF06-meta_1344491||full	6143	Not-determined	Genome-fragment	NA	Caudoviricetes;Unknown
BMXFF06-meta.241	BMXFF06-meta.241@BMXFF06-meta_1708657||full	14661	Low-quality	Genome-fragment	12.65	Unclassified
BMXFF06-meta.241	BMXFF06-meta.241@BMXFF06-meta_1874659||full	7463	Low-quality	Genome-fragment	7.01	Caudoviricetes;Unknown
BMXFF06-meta.257	BMXFF06-meta.257@BMXFF06-meta_2047207||full	44445	Medium-quality	Genome-fragment	67.56	Caudoviricetes;Unknown
BMXFF06-meta.262	BMXFF06-meta.262@BMXFF06-meta_74264||full	8192	Not-determined	Genome-fragment	NA	Caudoviricetes;Unknown
BMXFF06-meta.262	BMXFF06-meta.262@BMXFF06-meta_877650||full	8516	Low-quality	Genome-fragment	30.54	Caudoviricetes;Unknown
BMXFF06-meta.262	BMXFF06-meta.262@BMXFF06-meta_1100204||full	86335	Low-quality	Genome-fragment	44.7	Caudoviricetes;Unknown
BMXFF06-meta.262	BMXFF06-meta.262@BMXFF06-meta_1140994||full	9229	Low-quality	Genome-fragment	5.02	Caudoviricetes;Unknown
BMXFF06-meta.262	BMXFF06-meta.262@BMXFF06-meta_1206005||full	34895	Low-quality	Genome-fragment	18.48	Caudoviricetes;Unknown
BMXFF06-meta.262	BMXFF06-meta.262@BMXFF06-meta_1765523||full	11222	Low-quality	Genome-fragment	5.96	Caudoviricetes;Unknown
BMXFF06-meta.262	BMXFF06-meta.262@BMXFF06-meta_1855582||full	9074	Low-quality	Genome-fragment	4.69	Caudoviricetes;Unknown
BMXFF06-meta.265	BMXFF06-meta.265@BMXFF06-meta_423411||full	7364	Low-quality	Genome-fragment	5.69	Caudoviricetes;Unknown
BMXFF06-meta.265	BMXFF06-meta.265@BMXFF06-meta_1359031||full	38379	Medium-quality	Genome-fragment	62.79	Caudoviricetes;Unknown
BMXFF06-meta.265	BMXFF06-meta.265@BMXFF06-meta_1744344||0_partial	16188	Low-quality	Genome-fragment	10.54	Unclassified
BMXFF06-meta.282	BMXFF06-meta.282@BMXFF06-meta_63325||full	57252	Medium-quality	Genome-fragment	89.69	Caudoviricetes;Unknown
BMXFF06-meta.282	BMXFF06-meta.282@BMXFF06-meta_1575712||full	15386	Low-quality	Genome-fragment	20.47	Unclassified
BMXFF06-meta.286	BMXFF06-meta.286@BMXFF06-meta_58138||full	14077	Low-quality	Genome-fragment	21.06	Unclassified
BMXFF06-meta.286	BMXFF06-meta.286@BMXFF06-meta_227373||full	14640	Low-quality	Genome-fragment	21.5	Caudoviricetes;Unknown
BMXFF06-meta.286	BMXFF06-meta.286@BMXFF06-meta_1886548||full	18766	Low-quality	Genome-fragment	31.58	Caudoviricetes;Unknown
BMXFF06-meta.301	BMXFF06-meta.301@BMXFF06-meta_822524||full	5760	Low-quality	Genome-fragment	17.04	Caudoviricetes;Unknown
BMXFF06-meta.301	BMXFF06-meta.301@BMXFF06-meta_824922||full	6063	Low-quality	Genome-fragment	5.18	Caudoviricetes;Unknown
BMXFF06-meta.301	BMXFF06-meta.301@BMXFF06-meta_995652||full	7346	Not-determined	Genome-fragment	NA	Caudoviricetes;Unknown
BMXFF06-meta.301	BMXFF06-meta.301@BMXFF06-meta_1333536||full	243742	Medium-quality	Genome-fragment	83.91	Caudoviricetes;Unknown
BMXFF06-meta.301	BMXFF06-meta.301@BMXFF06-meta_1793762||full	7289	Low-quality	Genome-fragment	8.91	Caudoviricetes;Unknown
BMXFF06-meta.316	BMXFF06-meta.316@BMXFF06-meta_2473||full	15410	Low-quality	Genome-fragment	6.32	Unclassified
BMXFF06-meta.355	BMXFF06-meta.355@BMXFF06-meta_259000||full	7201	Low-quality	Genome-fragment	8.62	Caudoviricetes;Unknown
BMXFF06-meta.355	BMXFF06-meta.355@BMXFF06-meta_278526||full	13093	Low-quality	Genome-fragment	15.87	Caudoviricetes;Unknown
BMXFF06-meta.355	BMXFF06-meta.355@BMXFF06-meta_388908||full	11831	Low-quality	Genome-fragment	19.94	Caudoviricetes;Unknown
BMXFF06-meta.355	BMXFF06-meta.355@BMXFF06-meta_503906||full	11238	Low-quality	Genome-fragment	21	Caudoviricetes;Unknown
BMXFF06-meta.355	BMXFF06-meta.355@BMXFF06-meta_600932||full	12458	Low-quality	Genome-fragment	20.93	Caudoviricetes;Unknown
BMXFF06-meta.355	BMXFF06-meta.355@BMXFF06-meta_1192316||full	10102	Low-quality	Genome-fragment	15.91	Caudoviricetes;Unknown
BMXFF06-meta.355	BMXFF06-meta.355@BMXFF06-meta_1356005||full	14593	Low-quality	Genome-fragment	19.26	Caudoviricetes;Unknown
BMXFF06-meta.355	BMXFF06-meta.355@BMXFF06-meta_1573795||full	12321	Low-quality	Genome-fragment	18.5	Caudoviricetes;Unknown
BMXFF06-meta.365	BMXFF06-meta.365@BMXFF06-meta_1129973||full	20098	Low-quality	Genome-fragment	30.07	Unclassified
BMXFF06-meta.369	BMXFF06-meta.369@BMXFF06-meta_1356499||full	7723	Low-quality	Genome-fragment	17.2	Unclassified
BMXFF06-meta.390	BMXFF06-meta.390@BMXFF06-meta_690773||full	16969	Low-quality	Genome-fragment	28.01	Unclassified
BMXFF06-meta.404	BMXFF06-meta.404@BMXFF06-meta_1182810||0_partial	41207	Low-quality	Genome-fragment	24.67	Unclassified
BMXFF06-meta.404	BMXFF06-meta.404@BMXFF06-meta_1668386||0_partial	11901	Low-quality	Genome-fragment	6.23	Unclassified
BMXFF08-meta.11	BMXFF08-meta.11@BMXFF08-meta_199367||full	92146	Low-quality	Genome-fragment	18.04	Unclassified
BMXFF08-meta.11	BMXFF08-meta.11@BMXFF08-meta_449898||0_partial	22236	Low-quality	Genome-fragment	17.25	Unclassified
BMXFF08-meta.11	BMXFF08-meta.11@BMXFF08-meta_931739||0_partial	121630	Medium-quality	Genome-fragment	51.8	Caudoviricetes;Unknown
BMXFF08-meta.15	BMXFF08-meta.15@BMXFF08-meta_816742||full	8004	Low-quality	Genome-fragment	6.34	Unclassified
BMXFF08-meta.33	BMXFF08-meta.33@BMXFF08-meta_478821||full	10380	Low-quality	Genome-fragment	13.74	Caudoviricetes;Unknown
BMXFF08-meta.40	BMXFF08-meta.40@BMXFF08-meta_1270784||0_partial	37878	Low-quality	Genome-fragment	12	Caudoviricetes;Unknown
BMXFF08-meta.46	BMXFF08-meta.46@BMXFF08-meta_558612||0_partial	29392	Low-quality	Genome-fragment	25.77	Unclassified
BMXFF08-meta.68	BMXFF08-meta.68@BMXFF08-meta_254422||0_partial	14158	Low-quality	Genome-fragment	12.89	Unclassified
BMXFF08-meta.96	BMXFF08-meta.96@BMXFF08-meta_287675||full	81729	Medium-quality	Genome-fragment	53.97	Caudoviricetes;Unknown
BMXFF08-meta.104	BMXFF08-meta.104@BMXFF08-meta_489165||0_partial	79853	Low-quality	Genome-fragment	40.12	Caudoviricetes;Unknown
BMXFF08-meta.104	BMXFF08-meta.104@BMXFF08-meta_1245098||full	34328	Low-quality	Genome-fragment	30	Unclassified
BMXFF08-meta.113	BMXFF08-meta.113@BMXFF08-meta_419706||0_partial	12619	Low-quality	Genome-fragment	18.88	Caudoviricetes;Unknown
BMXFF08-meta.113	BMXFF08-meta.113@BMXFF08-meta_578113||full	22107	Low-quality	Genome-fragment	15.82	Caudoviricetes;Unknown
BMXFF08-meta.113	BMXFF08-meta.113@BMXFF08-meta_659245||full	5509	Low-quality	Genome-fragment	10.86	Caudoviricetes;Unknown
BMXFF08-meta.142	BMXFF08-meta.142@BMXFF08-meta_102643||full	7332	Low-quality	Genome-fragment	10.84	Caudoviricetes;Unknown
BMXFF08-meta.142	BMXFF08-meta.142@BMXFF08-meta_785357||full	22142	Not-determined	Genome-fragment	NA	Caudoviricetes;Unknown
BMXFF08-meta.142	BMXFF08-meta.142@BMXFF08-meta_1328507||full	61378	Low-quality	Genome-fragment	43.79	Caudoviricetes;Unknown
BMXFF08-meta.158	BMXFF08-meta.158@BMXFF08-meta_606928||full	15432	Low-quality	Genome-fragment	23.09	Unclassified
BMXFF08-meta.178	BMXFF08-meta.178@BMXFF08-meta_183856||full	64449	Medium-quality	Genome-fragment	63.29	Caudoviricetes;Unknown
BMXFF08-meta.178	BMXFF08-meta.178@BMXFF08-meta_229059||full	43261	Low-quality	Genome-fragment	35.03	Caudoviricetes;Unknown
BMXFF08-meta.178	BMXFF08-meta.178@BMXFF08-meta_238487||0_partial	83151	Medium-quality	Genome-fragment	62.85	Caudoviricetes;Unknown
BMXFF08-meta.178	BMXFF08-meta.178@BMXFF08-meta_304348||full	38166	Low-quality	Genome-fragment	18.77	Caudoviricetes;Unknown
BMXFF08-meta.178	BMXFF08-meta.178@BMXFF08-meta_604498||full	5908	Low-quality	Genome-fragment	9.37	Caudoviricetes;Unknown
BMXFF08-meta.178	BMXFF08-meta.178@BMXFF08-meta_1443526||full	6868	Low-quality	Genome-fragment	4.08	Caudoviricetes;Unknown
BMXFF08-meta.186	BMXFF08-meta.186@BMXFF08-meta_1194766||0_partial	42338	Low-quality	Genome-fragment	19.11	Caudoviricetes;Unknown
BMXFF08-meta.187	BMXFF08-meta.187@BMXFF08-meta_1199559||full	18984	Low-quality	Genome-fragment	16.9	Unclassified
BMXFF08-meta.190	BMXFF08-meta.190@BMXFF08-meta_709563||full	121236	Medium-quality	Genome-fragment	69.08	Caudoviricetes;Unknown
BMXFF08-meta.215	BMXFF08-meta.215@BMXFF08-meta_371296||full	11454	Low-quality	Genome-fragment	10.79	Unclassified
BMXFF08-meta.215	BMXFF08-meta.215@BMXFF08-meta_1236161||full	7016	Low-quality	Genome-fragment	11.37	Caudoviricetes;Unknown
BMXFF08-meta.215	BMXFF08-meta.215@BMXFF08-meta_1316318||full	10831	Low-quality	Genome-fragment	14.52	Caudoviricetes;Unknown
BMXFF08-meta.215	BMXFF08-meta.215@BMXFF08-meta_1327854||full	22447	Low-quality	Genome-fragment	35.85	Caudoviricetes;Unknown
BMXFF08-meta.234	BMXFF08-meta.234@BMXFF08-meta_599067||full	52067	Low-quality	Genome-fragment	36.89	Unclassified
BMXFF08-meta.234	BMXFF08-meta.234@BMXFF08-meta_805496||full	39771	Low-quality	Genome-fragment	28.17	Caudoviricetes;Unknown
BMXFF08-meta.236	BMXFF08-meta.236@BMXFF08-meta_224573||0_partial	24465	Low-quality	Genome-fragment	15.23	Caudoviricetes;Unknown
BMXFF08-meta.248	BMXFF08-meta.248@BMXFF08-meta_265867||full	6973	Low-quality	Genome-fragment	10.07	Caudoviricetes;Unknown
BMXFF08-meta.248	BMXFF08-meta.248@BMXFF08-meta_613227||full	22142	Low-quality	Genome-fragment	32.77	Caudoviricetes;Unknown
BMXFF08-meta.248	BMXFF08-meta.248@BMXFF08-meta_836332||full	21321	Low-quality	Genome-fragment	14.55	Unclassified
BMXFF08-meta.248	BMXFF08-meta.248@BMXFF08-meta_1080717||full	13878	Low-quality	Genome-fragment	21.03	Caudoviricetes;Unknown
BMXFF08-meta.248	BMXFF08-meta.248@BMXFF08-meta_1113736||full	5300	Low-quality	Genome-fragment	7.68	Caudoviricetes;Unknown
BMXFF08-meta.248	BMXFF08-meta.248@BMXFF08-meta_1212781||full	10704	Low-quality	Genome-fragment	16.58	Caudoviricetes;Unknown
BMXFF08-meta.248	BMXFF08-meta.248@BMXFF08-meta_1592144||full	8611	Low-quality	Genome-fragment	16.96	Caudoviricetes;Unknown
BMXFF08-meta.250	BMXFF08-meta.250@BMXFF08-meta_1296089||0_partial	64904	Medium-quality	Genome-fragment	61.31	Caudoviricetes;Unknown
BMXFF08-meta.250	BMXFF08-meta.250@BMXFF08-meta_1296089||1_partial	10815	Low-quality	Genome-fragment	11.06	Unclassified
BMXFF08-meta.279	BMXFF08-meta.279@BMXFF08-meta_53520||full	29335	Low-quality	Genome-fragment	6.7	Unclassified
BMXFF08-meta.279	BMXFF08-meta.279@BMXFF08-meta_879337||full	5080	Not-determined	Genome-fragment	NA	Caudoviricetes;Unknown
BMXFF08-meta.279	BMXFF08-meta.279@BMXFF08-meta_1714205||full	68075	Low-quality	Genome-fragment	38	Caudoviricetes;Unknown
BMXFF08-meta.284	BMXFF08-meta.284@BMXFF08-meta_260388||full	18515	Low-quality	Genome-fragment	22.64	Caudoviricetes;Unknown
BMXFF08-meta.284	BMXFF08-meta.284@BMXFF08-meta_1119374||full	30868	Low-quality	Genome-fragment	13.15	Unclassified
BMXFF08-meta.289	BMXFF08-meta.289@BMXFF08-meta_423883||full	38779	Medium-quality	Genome-fragment	58.01	Caudoviricetes;Unknown
BMXFF08-meta.289	BMXFF08-meta.289@BMXFF08-meta_934156||full	47592	Medium-quality	Genome-fragment	58.11	Caudoviricetes;Unknown
BMXFF08-meta.296	BMXFF08-meta.296@BMXFF08-meta_854813||full	13286	Low-quality	Genome-fragment	9.15	Unclassified
BMXFF08-meta.299	BMXFF08-meta.299@BMXFF08-meta_841554||full	13491	Low-quality	Genome-fragment	15.17	Unclassified
BMXFF08-meta.300	BMXFF08-meta.300@BMXFF08-meta_649862||full	44748	Low-quality	Genome-fragment	25.13	Caudoviricetes;Unknown
BMXFF08-meta.300	BMXFF08-meta.300@BMXFF08-meta_1253851||full	8375	Not-determined	Genome-fragment	NA	Caudoviricetes;Unknown
BMXFF08-meta.312	BMXFF08-meta.312@BMXFF08-meta_537087||full	64283	Medium-quality	Genome-fragment	66.27	Caudoviricetes;Unknown
BMXFF08-meta.314	BMXFF08-meta.314@BMXFF08-meta_184911||full	6941	Low-quality	Genome-fragment	7.02	Unclassified
BMXFF08-meta.314	BMXFF08-meta.314@BMXFF08-meta_442523||full	9895	Low-quality	Genome-fragment	7.74	Unclassified
BMXFF08-meta.314	BMXFF08-meta.314@BMXFF08-meta_652994||full	14242	Low-quality	Genome-fragment	18.09	Caudoviricetes;Unknown
BMXFF08-meta.314	BMXFF08-meta.314@BMXFF08-meta_1187208||full	9967	Low-quality	Genome-fragment	8.05	Caudoviricetes;Unknown
BMXFF08-meta.314	BMXFF08-meta.314@BMXFF08-meta_1572639||full	9487	Low-quality	Genome-fragment	8.19	Unclassified
BMXFF08-meta.314	BMXFF08-meta.314@BMXFF08-meta_1642493||full	8831	Low-quality	Genome-fragment	5.09	Caudoviricetes;Unknown
BMXFF08-meta.328	BMXFF08-meta.328@BMXFF08-meta_18717||full	19530	Low-quality	Genome-fragment	7.43	Unclassified
BMXFF08-meta.328	BMXFF08-meta.328@BMXFF08-meta_384193||full	9726	Not-determined	Genome-fragment	NA	Caudoviricetes;Unknown
BMXFF08-meta.328	BMXFF08-meta.328@BMXFF08-meta_1214280||full	5014	Low-quality	Genome-fragment	2.75	Caudoviricetes;Unknown
BMXFF08-meta.329	BMXFF08-meta.329@BMXFF08-meta_750824||full	5183	Not-determined	Genome-fragment	NA	Caudoviricetes;Unknown
BMXFF08-meta.329	BMXFF08-meta.329@BMXFF08-meta_1300800||full	6054	Low-quality	Genome-fragment	4.96	Caudoviricetes;Unknown
BMXFF08-meta.333	BMXFF08-meta.333@BMXFF08-meta_23237||full	28116	Low-quality	Genome-fragment	9.73	Unclassified
BMXFF08-meta.333	BMXFF08-meta.333@BMXFF08-meta_484815||full	25729	Low-quality	Genome-fragment	14.67	Caudoviricetes;Unknown
BMXFF08-meta.333	BMXFF08-meta.333@BMXFF08-meta_661366||full	9653	Low-quality	Genome-fragment	7.71	Unclassified
BMXFF08-meta.333	BMXFF08-meta.333@BMXFF08-meta_1335499||0_partial	24013	Low-quality	Genome-fragment	16.08	Caudoviricetes;Unknown
BMXFF08-meta.344	BMXFF08-meta.344@BMXFF08-meta_8542||full	10107	Low-quality	Genome-fragment	4.86	Caudoviricetes;Unknown
BMXFF08-meta.344	BMXFF08-meta.344@BMXFF08-meta_105418||full	64923	Low-quality	Genome-fragment	24.09	Caudoviricetes;Unknown
BMXFF08-meta.344	BMXFF08-meta.344@BMXFF08-meta_1678067||full	89980	Medium-quality	Genome-fragment	81.46	Caudoviricetes;Unknown
BMXFF08-meta.349	BMXFF08-meta.349@BMXFF08-meta_990336||full	27402	Low-quality	Genome-fragment	27.92	Caudoviricetes;Unknown
BMXFF08-meta.349	BMXFF08-meta.349@BMXFF08-meta_1711732||full	31387	Low-quality	Genome-fragment	42.34	Caudoviricetes;Unknown
BMXFF08-meta.353	BMXFF08-meta.353@BMXFF08-meta_569675||full	9779	Low-quality	Genome-fragment	3.73	Unclassified
BMXFF08-meta.365	BMXFF08-meta.365@BMXFF08-meta_91443||0_partial	18284	Low-quality	Genome-fragment	13.43	Unclassified
BMXFF08-meta.365	BMXFF08-meta.365@BMXFF08-meta_234247||full	6459	Low-quality	Genome-fragment	1.94	Unclassified
BMXFF08-meta.389	BMXFF08-meta.389@BMXFF08-meta_542755||0_partial	19322	Low-quality	Genome-fragment	28.91	Unclassified
BMXFF08-meta.392	BMXFF08-meta.392@BMXFF08-meta_1444336||0_partial	40131	Low-quality	Genome-fragment	38.21	Unclassified
BMXFF08-meta.401	BMXFF08-meta.401@BMXFF08-meta_619902||0_partial	34512	Low-quality	Genome-fragment	18.56	Unclassified
BMXFF08-meta.403	BMXFF08-meta.403@BMXFF08-meta_1462717||0_partial	90374	Medium-quality	Genome-fragment	72.13	Caudoviricetes;Unknown
BMXFF08-meta.415	BMXFF08-meta.415@BMXFF08-meta_370015||0_partial	15251	Low-quality	Genome-fragment	11.12	Caudoviricetes;Unknown
BMXFF08-meta.415	BMXFF08-meta.415@BMXFF08-meta_715669||full	15784	Low-quality	Genome-fragment	31.07	Caudoviricetes;Unknown
BMXFF08-meta.415	BMXFF08-meta.415@BMXFF08-meta_723825||0_partial	19633	Low-quality	Genome-fragment	22.79	Unclassified
BMXFF08-meta.415	BMXFF08-meta.415@BMXFF08-meta_821620||0_partial	45262	Low-quality	Genome-fragment	25.58	Caudoviricetes;Unknown
BMXFF08-meta.415	BMXFF08-meta.415@BMXFF08-meta_1265304||full	5170	Low-quality	Genome-fragment	6.26	Caudoviricetes;Unknown
BMXFF08-meta.442	BMXFF08-meta.442@BMXFF08-meta_375883||0_partial	32303	Low-quality	Genome-fragment	15.33	Unclassified
BMXFF08-meta.459	BMXFF08-meta.459@BMXFF08-meta_259286||0_partial	13956	Low-quality	Genome-fragment	14.1	Unclassified
BMXFF08-meta.459	BMXFF08-meta.459@BMXFF08-meta_703895||full	5424	Low-quality	Genome-fragment	3.13	Unclassified
BMXFF08-meta.459	BMXFF08-meta.459@BMXFF08-meta_1514961||full	18045	Not-determined	Genome-fragment	NA	Caudoviricetes;Unknown
BMXFF08-meta.478	BMXFF08-meta.478@BMXFF08-meta_1611826||full	22824	Low-quality	Genome-fragment	32.73	Unclassified
BMXFF08-meta.485	BMXFF08-meta.485@BMXFF08-meta_27272||full	7005	Low-quality	Genome-fragment	10.7	Caudoviricetes;Unknown
BMXFF08-meta.485	BMXFF08-meta.485@BMXFF08-meta_115808||full	6971	Low-quality	Genome-fragment	14.04	Caudoviricetes;Unknown
BMXFF08-meta.485	BMXFF08-meta.485@BMXFF08-meta_161218||full	10562	Low-quality	Genome-fragment	8.46	Unclassified
BMXFF08-meta.485	BMXFF08-meta.485@BMXFF08-meta_641157||full	10562	Low-quality	Genome-fragment	10.68	Caudoviricetes;Unknown
BMXFF08-meta.485	BMXFF08-meta.485@BMXFF08-meta_921458||full	24878	Low-quality	Genome-fragment	21.12	Caudoviricetes;Unknown
BMXFF08-meta.485	BMXFF08-meta.485@BMXFF08-meta_979685||full	9180	Low-quality	Genome-fragment	12.29	Caudoviricetes;Unknown
BMXFF08-meta.485	BMXFF08-meta.485@BMXFF08-meta_1073923||full	9809	Low-quality	Genome-fragment	14.48	Caudoviricetes;Unknown
BMXFF08-meta.485	BMXFF08-meta.485@BMXFF08-meta_1232383||full	7392	Low-quality	Genome-fragment	13.79	Caudoviricetes;Unknown
BMXFF08-meta.487	BMXFF08-meta.487@BMXFF08-meta_91076||full	62110	Medium-quality	Genome-fragment	72.6	Unclassified
BMXFF08-meta.487	BMXFF08-meta.487@BMXFF08-meta_440836||full	6521	Low-quality	Genome-fragment	4.53	Caudoviricetes;Unknown
BMXFM03-meta.7	BMXFM03-meta.7@BMXFM03-meta_17104||full	43159	Low-quality	Genome-fragment	23.12	Caudoviricetes;Unknown
BMXFM03-meta.28	BMXFM03-meta.28@BMXFM03-meta_12806||full	8120	Not-determined	Genome-fragment	NA	Caudoviricetes;Unknown
BMXFM03-meta.28	BMXFM03-meta.28@BMXFM03-meta_44864||full	5333	Not-determined	Genome-fragment	NA	Caudoviricetes;Unknown
BMXFM03-meta.28	BMXFM03-meta.28@BMXFM03-meta_59287||full	6984	Not-determined	Genome-fragment	NA	Caudoviricetes;Unknown
BMXFM03-meta.28	BMXFM03-meta.28@BMXFM03-meta_82720||full	12106	Low-quality	Genome-fragment	6.65	Caudoviricetes;Unknown
BMXFM03-meta.28	BMXFM03-meta.28@BMXFM03-meta_243545||full	6199	Low-quality	Genome-fragment	6.82	Caudoviricetes;Unknown
BMXFM03-meta.30	BMXFM03-meta.30@BMXFM03-meta_45387||full	6744	Low-quality	Genome-fragment	10.05	Unclassified
BMXFM03-meta.30	BMXFM03-meta.30@BMXFM03-meta_93216||full	23945	Low-quality	Genome-fragment	15.98	Unclassified
BMXFM03-meta.34	BMXFM03-meta.34@BMXFM03-meta_212788||full	56751	Low-quality	Genome-fragment	19.44	Caudoviricetes;Unknown
BMXFM03-meta.39	BMXFM03-meta.39@BMXFM03-meta_5000||full	5468	Low-quality	Genome-fragment	10.71	Caudoviricetes;Unknown
BMXFM03-meta.39	BMXFM03-meta.39@BMXFM03-meta_11320||full	35700	Medium-quality	Genome-fragment	50.75	Caudoviricetes;Unknown
BMXFM03-meta.39	BMXFM03-meta.39@BMXFM03-meta_16796||full	5954	Low-quality	Genome-fragment	12.1	Unclassified
BMXFM03-meta.39	BMXFM03-meta.39@BMXFM03-meta_36788||full	19822	Low-quality	Genome-fragment	34.25	Caudoviricetes;Unknown
BMXFM03-meta.39	BMXFM03-meta.39@BMXFM03-meta_72161||full	95747	Medium-quality	Genome-fragment	65.83	Caudoviricetes;Unknown
BMXFM03-meta.39	BMXFM03-meta.39@BMXFM03-meta_113237||full	24247	Low-quality	Genome-fragment	48.02	Caudoviricetes;Unknown
BMXFM03-meta.39	BMXFM03-meta.39@BMXFM03-meta_170093||full	39517	Medium-quality	Genome-fragment	53.29	Caudoviricetes;Unknown
BMXFM03-meta.39	BMXFM03-meta.39@BMXFM03-meta_173916||full	10233	Low-quality	Genome-fragment	16.99	Caudoviricetes;Unknown
BMXFM03-meta.39	BMXFM03-meta.39@BMXFM03-meta_244164||full	13370	Low-quality	Genome-fragment	16.04	Caudoviricetes;Unknown
BMXFM03-meta.51	BMXFM03-meta.51@BMXFM03-meta_212146||full	43620	Medium-quality	Genome-fragment	51.61	Unclassified
BMXFM03-meta.69	BMXFM03-meta.69@BMXFM03-meta_79620||0_partial	33606	Low-quality	Genome-fragment	31.2	Caudoviricetes;Unknown
BMXFM03-meta.69	BMXFM03-meta.69@BMXFM03-meta_151209||0_partial	82453	Medium-quality	Genome-fragment	79.78	Caudoviricetes;Unknown
BMXFM03-meta.69	BMXFM03-meta.69@BMXFM03-meta_234477||full	15994	Low-quality	Genome-fragment	18.6	Caudoviricetes;Unknown
BMXFM03-meta.70	BMXFM03-meta.70@BMXFM03-meta_132557||full	15012	Low-quality	Genome-fragment	27.15	Caudoviricetes;Unknown
BMXFM03-meta.70	BMXFM03-meta.70@BMXFM03-meta_209074||full	22453	Medium-quality	Genome-fragment	66.07	Caudoviricetes;Unknown
BMXFM03-meta.71	BMXFM03-meta.71@BMXFM03-meta_264944||full	43102	Low-quality	Genome-fragment	28.96	Caudoviricetes;Unknown
BMXFM03-meta.77	BMXFM03-meta.77@BMXFM03-meta_17139||full	11192	Low-quality	Genome-fragment	17.49	Caudoviricetes;Unknown
BMXFM03-meta.77	BMXFM03-meta.77@BMXFM03-meta_50152||full	6673	Low-quality	Genome-fragment	9.54	Caudoviricetes;Unknown
BMXFM03-meta.77	BMXFM03-meta.77@BMXFM03-meta_68288||full	17363	Low-quality	Genome-fragment	31.09	Caudoviricetes;Unknown
BMXFM03-meta.77	BMXFM03-meta.77@BMXFM03-meta_170101||full	22067	Low-quality	Genome-fragment	12.18	Unclassified
BMXFM03-meta.87	BMXFM03-meta.87@BMXFM03-meta_150282||full	27391	Low-quality	Genome-fragment	39.24	Caudoviricetes;Unknown
BMXFM03-meta.87	BMXFM03-meta.87@BMXFM03-meta_190569||full	5371	Low-quality	Genome-fragment	12.38	Caudoviricetes;Unknown
BMXFM03-meta.87	BMXFM03-meta.87@BMXFM03-meta_219883||full	18478	Low-quality	Genome-fragment	15.81	Caudoviricetes;Unknown
BMXFM03-meta.87	BMXFM03-meta.87@BMXFM03-meta_253834||full	25199	Medium-quality	Genome-fragment	50.72	Caudoviricetes;Unknown
BMXFM03-meta.95	BMXFM03-meta.95@BMXFM03-meta_246521||full	21996	Low-quality	Genome-fragment	20.63	Unclassified
BMXFM03-meta.103	BMXFM03-meta.103@BMXFM03-meta_21909||full	54767	Medium-quality	Genome-fragment	51.01	Caudoviricetes;Unknown
BMXFM03-meta.103	BMXFM03-meta.103@BMXFM03-meta_57569||full	22959	Low-quality	Genome-fragment	34.51	Caudoviricetes;Unknown
BMXFM03-meta.103	BMXFM03-meta.103@BMXFM03-meta_86461||full	6980	Low-quality	Genome-fragment	3.17	Caudoviricetes;Unknown
BMXFM03-meta.103	BMXFM03-meta.103@BMXFM03-meta_112362||full	17046	Medium-quality	Genome-fragment	50.32	Caudoviricetes;Unknown
BMXFM03-meta.103	BMXFM03-meta.103@BMXFM03-meta_124272||full	76045	Medium-quality	Genome-fragment	63.25	Caudoviricetes;Unknown
BMXFM03-meta.103	BMXFM03-meta.103@BMXFM03-meta_255809||full	50135	Medium-quality	Genome-fragment	55.2	Caudoviricetes;Unknown
BMXFM03-meta.106	BMXFM03-meta.106@BMXFM03-meta_140127||full	5861	Low-quality	Genome-fragment	8.72	Caudoviricetes;Unknown
BMXFM03-meta.106	BMXFM03-meta.106@BMXFM03-meta_212675||full	6176	Low-quality	Genome-fragment	8.48	Caudoviricetes;Unknown
BMXFM03-meta.106	BMXFM03-meta.106@BMXFM03-meta_214510||full	13027	Low-quality	Genome-fragment	19.83	Caudoviricetes;Unknown
BMXFM03-meta.106	BMXFM03-meta.106@BMXFM03-meta_262189||full	19716	Low-quality	Genome-fragment	21.33	Caudoviricetes;Unknown
BMXFM03-meta.107	BMXFM03-meta.107@BMXFM03-meta_73806||full	16113	Low-quality	Genome-fragment	19.9	Caudoviricetes;Unknown
BMXFM03-meta.107	BMXFM03-meta.107@BMXFM03-meta_248409||full	5790	Low-quality	Genome-fragment	8.76	Unclassified
BMXFM03-meta.109	BMXFM03-meta.109@BMXFM03-meta_35671||full	126524	Low-quality	Genome-fragment	47.18	Unclassified
BMXFM03-meta.124	BMXFM03-meta.124@BMXFM03-meta_184057||full	7434	Low-quality	Genome-fragment	12.58	Unclassified
BMXFM03-meta.126	BMXFM03-meta.126@BMXFM03-meta_33001||full	16332	Low-quality	Genome-fragment	3.72	Caudoviricetes;Unknown
BMXFM03-meta.126	BMXFM03-meta.126@BMXFM03-meta_36270||0_partial	124316	Medium-quality	Genome-fragment	64.53	Caudoviricetes;Unknown
BMXFM03-meta.126	BMXFM03-meta.126@BMXFM03-meta_63293||full	5705	Low-quality	Genome-fragment	9.14	Caudoviricetes;Unknown
BMXFM03-meta.126	BMXFM03-meta.126@BMXFM03-meta_150968||full	167967	Medium-quality	Genome-fragment	86.72	Caudoviricetes;Unknown
BMXFM03-meta.135	BMXFM03-meta.135@BMXFM03-meta_125653||full	5348	Low-quality	Genome-fragment	7.17	Caudoviricetes;Unknown
BMXFM03-meta.135	BMXFM03-meta.135@BMXFM03-meta_221074||full	15971	Low-quality	Genome-fragment	15.13	Caudoviricetes;Unknown
BMXFM03-meta.135	BMXFM03-meta.135@BMXFM03-meta_237229||full	26621	Low-quality	Genome-fragment	12.35	Caudoviricetes;Unknown
BMXFM03-meta.138	BMXFM03-meta.138@BMXFM03-meta_94039||full	88539	Medium-quality	Genome-fragment	65.78	Caudoviricetes;Unknown
BMXFM03-meta.146	BMXFM03-meta.146@BMXFM03-meta_75062||full	5600	Low-quality	Genome-fragment	6.98	Caudoviricetes;Unknown
BMXFM03-meta.146	BMXFM03-meta.146@BMXFM03-meta_112036||full	10363	Low-quality	Genome-fragment	8.5	Caudoviricetes;Unknown
BMXFM03-meta.146	BMXFM03-meta.146@BMXFM03-meta_200302||full	40396	Low-quality	Genome-fragment	15.27	Caudoviricetes;Unknown
BMXFM03-meta.146	BMXFM03-meta.146@BMXFM03-meta_227171||full	46781	Medium-quality	Genome-fragment	77.37	Caudoviricetes;Unknown
BMXFM03-meta.146	BMXFM03-meta.146@BMXFM03-meta_232722||full	8368	Not-determined	Genome-fragment	NA	Caudoviricetes;Unknown
BMXFM03-meta.148	BMXFM03-meta.148@BMXFM03-meta_62637||full	39742	Low-quality	Genome-fragment	38.1	Caudoviricetes;Unknown
BMXFM03-meta.153	BMXFM03-meta.153@BMXFM03-meta_173141||full	31245	Low-quality	Genome-fragment	43.01	Caudoviricetes;Unknown
BMXFM03-meta.153	BMXFM03-meta.153@BMXFM03-meta_239778||0_partial	88866	Low-quality	Genome-fragment	38.34	Caudoviricetes;Unknown
BMXFM03-meta.154	BMXFM03-meta.154@BMXFM03-meta_11181||full	5684	Low-quality	Genome-fragment	8.21	Caudoviricetes;Unknown
BMXFM03-meta.154	BMXFM03-meta.154@BMXFM03-meta_33103||full	13024	Low-quality	Genome-fragment	28.14	Caudoviricetes;Unknown
BMXFM03-meta.154	BMXFM03-meta.154@BMXFM03-meta_48559||full	30523	Low-quality	Genome-fragment	15.97	Caudoviricetes;Unknown
BMXFM03-meta.154	BMXFM03-meta.154@BMXFM03-meta_50941||full	8611	Low-quality	Genome-fragment	12.69	Caudoviricetes;Unknown
BMXFM03-meta.154	BMXFM03-meta.154@BMXFM03-meta_67587||full	9826	Low-quality	Genome-fragment	15.88	Caudoviricetes;Unknown
BMXFM03-meta.154	BMXFM03-meta.154@BMXFM03-meta_110376||full	5331	Low-quality	Genome-fragment	3.56	Unclassified
BMXFM03-meta.154	BMXFM03-meta.154@BMXFM03-meta_127482||full	9590	Low-quality	Genome-fragment	14.86	Caudoviricetes;Unknown
BMXFM03-meta.154	BMXFM03-meta.154@BMXFM03-meta_158095||full	9823	Low-quality	Genome-fragment	12.75	Caudoviricetes;Unknown
BMXFM03-meta.154	BMXFM03-meta.154@BMXFM03-meta_184385||full	5706	Low-quality	Genome-fragment	9.29	Caudoviricetes;Unknown
BMXFM03-meta.154	BMXFM03-meta.154@BMXFM03-meta_199817||full	19037	Low-quality	Genome-fragment	20.65	Caudoviricetes;Unknown
BMXFM03-meta.154	BMXFM03-meta.154@BMXFM03-meta_205164||full	5055	Low-quality	Genome-fragment	7.05	Caudoviricetes;Unknown
BMXFM03-meta.154	BMXFM03-meta.154@BMXFM03-meta_229555||full	8036	Low-quality	Genome-fragment	14.17	Caudoviricetes;Unknown
BMXFM03-meta.154	BMXFM03-meta.154@BMXFM03-meta_255260||full	6426	Low-quality	Genome-fragment	4.6	Caudoviricetes;Unknown
BMXFM03-meta.163	BMXFM03-meta.163@BMXFM03-meta_52608||0_partial	16230	Low-quality	Genome-fragment	6.31	Unclassified
BMXFM03-meta.166	BMXFM03-meta.166@BMXFM03-meta_3390||full	18040	Low-quality	Genome-fragment	33.97	Caudoviricetes;Unknown
BMXFM03-meta.166	BMXFM03-meta.166@BMXFM03-meta_3749||full	20723	Low-quality	Genome-fragment	39.59	Caudoviricetes;Unknown
BMXFM03-meta.166	BMXFM03-meta.166@BMXFM03-meta_152442||full	24630	Low-quality	Genome-fragment	21.01	Caudoviricetes;Unknown
BMXFM03-meta.166	BMXFM03-meta.166@BMXFM03-meta_241178||full	30960	Low-quality	Genome-fragment	23.39	Caudoviricetes;Unknown
BMXFM03-meta.172	BMXFM03-meta.172@BMXFM03-meta_75675||full	5786	Low-quality	Genome-fragment	8.38	Caudoviricetes;Unknown
BMXFM03-meta.172	BMXFM03-meta.172@BMXFM03-meta_77995||full	8938	Low-quality	Genome-fragment	8.44	Unclassified
BMXFM03-meta.172	BMXFM03-meta.172@BMXFM03-meta_91011||full	8985	Low-quality	Genome-fragment	17.96	Caudoviricetes;Unknown
BMXFM03-meta.172	BMXFM03-meta.172@BMXFM03-meta_123613||full	9399	Low-quality	Genome-fragment	15.24	Caudoviricetes;Unknown
BMXFM03-meta.193	BMXFM03-meta.193@BMXFM03-meta_213068||0_partial	20540	Low-quality	Genome-fragment	16.29	Unclassified
BMXFM03-meta.193	BMXFM03-meta.193@BMXFM03-meta_226481||full	9348	Not-determined	Genome-fragment	NA	Caudoviricetes;Unknown
BMXFM03-meta.193	BMXFM03-meta.193@BMXFM03-meta_270631||full	5294	Low-quality	Genome-fragment	2.95	Unclassified
BMXFM03-meta.217	BMXFM03-meta.217@BMXFM03-meta_267511||0_partial	83995	Medium-quality	Genome-fragment	50.59	Unclassified
BMXFM03-meta.220	BMXFM03-meta.220@BMXFM03-meta_112212||0_partial	103833	Medium-quality	Genome-fragment	71.66	Caudoviricetes;Unknown
BMXFM03-meta.225	BMXFM03-meta.225@BMXFM03-meta_52443||full	6991	Low-quality	Genome-fragment	8.6	Caudoviricetes;Unknown
BMXFM03-meta.225	BMXFM03-meta.225@BMXFM03-meta_61888||0_partial	12861	Low-quality	Genome-fragment	8.61	Caudoviricetes;Unknown
BMXFM03-meta.225	BMXFM03-meta.225@BMXFM03-meta_71497||full	31500	Low-quality	Genome-fragment	40.55	Caudoviricetes;Unknown
BMXFM03-meta.225	BMXFM03-meta.225@BMXFM03-meta_90147||full	29765	Low-quality	Genome-fragment	44.3	Caudoviricetes;Unknown
BMXFM03-meta.225	BMXFM03-meta.225@BMXFM03-meta_183898||full	25266	Medium-quality	Genome-fragment	51.93	Caudoviricetes;Unknown
BMXFM03-meta.225	BMXFM03-meta.225@BMXFM03-meta_218031||full	64661	Low-quality	Genome-fragment	46.98	Caudoviricetes;Unknown
BMXFM03-meta.225	BMXFM03-meta.225@BMXFM03-meta_243424||full	9774	Low-quality	Genome-fragment	13.43	Caudoviricetes;Unknown
BMXFM03-meta.232	BMXFM03-meta.232@BMXFM03-meta_21404||full	87341	Medium-quality	Genome-fragment	51	Caudoviricetes;Unknown
BMXFM03-meta.232	BMXFM03-meta.232@BMXFM03-meta_153823||full	52203	Medium-quality	Genome-fragment	72.8	Caudoviricetes;Unknown
BMXFM03-meta.232	BMXFM03-meta.232@BMXFM03-meta_216265||full	32406	Low-quality	Genome-fragment	17.58	Unclassified
BMXFM03-meta.232	BMXFM03-meta.232@BMXFM03-meta_239500||0_partial	9251	Low-quality	Genome-fragment	5.5	Unclassified
BMXFM03-meta.232	BMXFM03-meta.232@BMXFM03-meta_266959||full	56507	Low-quality	Genome-fragment	30.69	Caudoviricetes;Unknown
BMXFM04-meta.12	BMXFM04-meta.12@BMXFM04-meta_44269||full	19250	Low-quality	Genome-fragment	12.69	Caudoviricetes;Unknown
BMXFM04-meta.12	BMXFM04-meta.12@BMXFM04-meta_600584||full	69983	Low-quality	Genome-fragment	15.82	Unclassified
BMXFM04-meta.12	BMXFM04-meta.12@BMXFM04-meta_866181||0_partial	24376	Low-quality	Genome-fragment	14.12	Unclassified
BMXFM04-meta.17	BMXFM04-meta.17@BMXFM04-meta_483404||0_partial	38982	Low-quality	Genome-fragment	17.22	Caudoviricetes;Unknown
BMXFM04-meta.19	BMXFM04-meta.19@BMXFM04-meta_189244||full	10565	Low-quality	Genome-fragment	22.13	Caudoviricetes;Unknown
BMXFM04-meta.19	BMXFM04-meta.19@BMXFM04-meta_189675||full	14308	Low-quality	Genome-fragment	30.58	Caudoviricetes;Unknown
BMXFM04-meta.19	BMXFM04-meta.19@BMXFM04-meta_567409||full	17961	Low-quality	Genome-fragment	26.96	Caudoviricetes;Unknown
BMXFM04-meta.19	BMXFM04-meta.19@BMXFM04-meta_843121||full	5090	Low-quality	Genome-fragment	7.6	Caudoviricetes;Unknown
BMXFM04-meta.20	BMXFM04-meta.20@BMXFM04-meta_99785||0_partial	26030	Low-quality	Genome-fragment	38.94	Unclassified
BMXFM04-meta.20	BMXFM04-meta.20@BMXFM04-meta_319438||full	27383	Low-quality	Genome-fragment	18.93	Caudoviricetes;Unknown
BMXFM04-meta.20	BMXFM04-meta.20@BMXFM04-meta_503106||0_partial	15620	Low-quality	Genome-fragment	14.64	Unclassified
BMXFM04-meta.24	BMXFM04-meta.24@BMXFM04-meta_197358||full	8406	Not-determined	Genome-fragment	NA	Caudoviricetes;Unknown
BMXFM04-meta.31	BMXFM04-meta.31@BMXFM04-meta_637168||full	7130	Low-quality	Genome-fragment	12.71	Caudoviricetes;Unknown
BMXFM04-meta.35	BMXFM04-meta.35@BMXFM04-meta_91442||full	23467	Low-quality	Genome-fragment	14.74	Unclassified
BMXFM04-meta.35	BMXFM04-meta.35@BMXFM04-meta_512799||full	18731	Low-quality	Genome-fragment	16.66	Unclassified
BMXFM04-meta.35	BMXFM04-meta.35@BMXFM04-meta_722558||full	17866	Low-quality	Genome-fragment	6.4	Unclassified
BMXFM04-meta.35	BMXFM04-meta.35@BMXFM04-meta_1069484||full	39310	Medium-quality	Genome-fragment	60.29	Caudoviricetes;Unknown
BMXFM04-meta.40	BMXFM04-meta.40@BMXFM04-meta_863449||full	22978	Low-quality	Genome-fragment	10.42	Caudoviricetes;Unknown
BMXFM04-meta.57	BMXFM04-meta.57@BMXFM04-meta_43525||full	49522	Medium-quality	Genome-fragment	74.08	Caudoviricetes;Unknown
BMXFM04-meta.57	BMXFM04-meta.57@BMXFM04-meta_1053817||0_partial	23157	Low-quality	Genome-fragment	9.66	Caudoviricetes;Unknown
BMXFM04-meta.91	BMXFM04-meta.91@BMXFM04-meta_890999||full	5765	Low-quality	Genome-fragment	7.5	Unclassified
BMXFM04-meta.91	BMXFM04-meta.91@BMXFM04-meta_1019786||full	7896	Not-determined	Genome-fragment	NA	Caudoviricetes;Unknown
BMXFM04-meta.98	BMXFM04-meta.98@BMXFM04-meta_984599||full	31096	Low-quality	Genome-fragment	21.86	Caudoviricetes;Unknown
BMXFM04-meta.113	BMXFM04-meta.113@BMXFM04-meta_794758||full	52597	Medium-quality	Genome-fragment	73.81	Caudoviricetes;Unknown
BMXFM04-meta.116	BMXFM04-meta.116@BMXFM04-meta_360516||full	5389	Low-quality	Genome-fragment	9.25	Caudoviricetes;Unknown
BMXFM04-meta.116	BMXFM04-meta.116@BMXFM04-meta_787191||full	6886	Low-quality	Genome-fragment	15.08	Caudoviricetes;Unknown
BMXFM04-meta.140	BMXFM04-meta.140@BMXFM04-meta_89747||full	263547	Medium-quality	Genome-fragment	69.5	Caudoviricetes;Unknown
BMXFM04-meta.140	BMXFM04-meta.140@BMXFM04-meta_274287||full	8034	Low-quality	Genome-fragment	15.88	Caudoviricetes;Unknown
BMXFM04-meta.140	BMXFM04-meta.140@BMXFM04-meta_539586||full	15277	Low-quality	Genome-fragment	23.37	Caudoviricetes;Unknown
BMXFM04-meta.167	BMXFM04-meta.167@BMXFM04-meta_194230||0_partial	5139	Low-quality	Genome-fragment	9.77	Unclassified
BMXFM04-meta.212	BMXFM04-meta.212@BMXFM04-meta_191795||0_partial	31297	Low-quality	Genome-fragment	36.17	Caudoviricetes;Unknown
BMXFM04-meta.216	BMXFM04-meta.216@BMXFM04-meta_834089||0_partial	17276	Low-quality	Genome-fragment	10.56	Unclassified
BMXFM04-meta.231	BMXFM04-meta.231@BMXFM04-meta_169455||full	49887	Low-quality	Genome-fragment	27.81	Caudoviricetes;Unknown
BMXFM04-meta.231	BMXFM04-meta.231@BMXFM04-meta_201142||full	23054	Low-quality	Genome-fragment	12.86	Caudoviricetes;Unknown
BMXFM04-meta.231	BMXFM04-meta.231@BMXFM04-meta_597323||full	5005	Low-quality	Genome-fragment	2.64	Caudoviricetes;Unknown
BMXFM04-meta.231	BMXFM04-meta.231@BMXFM04-meta_603103||full	6806	Low-quality	Genome-fragment	3.4	Caudoviricetes;Unknown
BMXFM04-meta.231	BMXFM04-meta.231@BMXFM04-meta_830965||full	8709	Low-quality	Genome-fragment	2.57	Caudoviricetes;Unknown
BMXFM04-meta.231	BMXFM04-meta.231@BMXFM04-meta_871936||full	27088	Low-quality	Genome-fragment	39.14	Caudoviricetes;Unknown
BMXFM04-meta.231	BMXFM04-meta.231@BMXFM04-meta_884073||full	22534	Low-quality	Genome-fragment	30.76	Caudoviricetes;Unknown
BMXFM04-meta.231	BMXFM04-meta.231@BMXFM04-meta_995509||full	7315	Low-quality	Genome-fragment	2.08	Caudoviricetes;Unknown
BMXFM04-meta.241	BMXFM04-meta.241@BMXFM04-meta_78117||full	5771	Low-quality	Genome-fragment	8.4	Caudoviricetes;Unknown
BMXFM04-meta.241	BMXFM04-meta.241@BMXFM04-meta_849474||full	20357	Low-quality	Genome-fragment	34.3	Caudoviricetes;Unknown
BMXFM04-meta.247	BMXFM04-meta.247@BMXFM04-meta_991979||full	13262	Low-quality	Genome-fragment	12.97	Unclassified
BMXFM04-meta.254	BMXFM04-meta.254@BMXFM04-meta_11937||full	15135	Low-quality	Genome-fragment	24.38	Caudoviricetes;Unknown
BMXFM04-meta.254	BMXFM04-meta.254@BMXFM04-meta_122839||full	28856	Low-quality	Genome-fragment	43.72	Caudoviricetes;Unknown
BMXFM04-meta.254	BMXFM04-meta.254@BMXFM04-meta_427833||full	21301	Low-quality	Genome-fragment	20.82	Caudoviricetes;Unknown
BMXFM04-meta.254	BMXFM04-meta.254@BMXFM04-meta_545317||0_partial	33308	Low-quality	Genome-fragment	17.47	Caudoviricetes;Unknown
BMXFM04-meta.254	BMXFM04-meta.254@BMXFM04-meta_546269||full	30151	Medium-quality	Genome-fragment	54.81	Caudoviricetes;Unknown
BMXFM04-meta.254	BMXFM04-meta.254@BMXFM04-meta_546983||full	5790	Low-quality	Genome-fragment	10.24	Caudoviricetes;Unknown
BMXFM04-meta.254	BMXFM04-meta.254@BMXFM04-meta_630820||full	50940	Medium-quality	Genome-fragment	75.55	Unclassified
BMXFM04-meta.254	BMXFM04-meta.254@BMXFM04-meta_838213||full	13647	Low-quality	Genome-fragment	16.65	Caudoviricetes;Unknown
BMXFM04-meta.254	BMXFM04-meta.254@BMXFM04-meta_935422||full	13962	Low-quality	Genome-fragment	17.94	Caudoviricetes;Unknown
BMXFM04-meta.254	BMXFM04-meta.254@BMXFM04-meta_1042865||full	8270	Low-quality	Genome-fragment	14.72	Caudoviricetes;Unknown
BMXFM04-meta.284	BMXFM04-meta.284@BMXFM04-meta_330011||full	9667	Low-quality	Genome-fragment	16.99	Caudoviricetes;Unknown
BMXFM04-meta.288	BMXFM04-meta.288@BMXFM04-meta_842200||full	102848	Low-quality	Genome-fragment	41.28	Caudoviricetes;Unknown
BMXFM04-meta.288	BMXFM04-meta.288@BMXFM04-meta_911165||0_partial	91427	Medium-quality	Genome-fragment	54.64	Caudoviricetes;Unknown
BMXFM04-meta.301	BMXFM04-meta.301@BMXFM04-meta_972666||full	11709	Low-quality	Genome-fragment	10.84	Unclassified
BMXFM04-meta.334	BMXFM04-meta.334@BMXFM04-meta_43067||full	9151	Low-quality	Genome-fragment	12.79	Unclassified
BMXFM04-meta.364	BMXFM04-meta.364@BMXFM04-meta_288940||full	27679	Low-quality	Genome-fragment	11.11	Caudoviricetes;Unknown
BMXFM04-meta.387	BMXFM04-meta.387@BMXFM04-meta_561139||full	12906	Low-quality	Genome-fragment	22.71	Caudoviricetes;Unknown
BMXFM04-meta.387	BMXFM04-meta.387@BMXFM04-meta_697948||full	10028	Low-quality	Genome-fragment	17.57	Caudoviricetes;Unknown
BMXFM04-meta.402	BMXFM04-meta.402@BMXFM04-meta_162409||0_partial	13165	Low-quality	Genome-fragment	2.45	Caudoviricetes;Unknown
BMXFM06-meta.73	BMXFM06-meta.73@BMXFM06-meta_604645||full	6686	Low-quality	Genome-fragment	1.91	Unclassified
BMXFM06-meta.73	BMXFM06-meta.73@BMXFM06-meta_774435||full	24561	Low-quality	Genome-fragment	8.01	Caudoviricetes;Unknown
BMXFM06-meta.75	BMXFM06-meta.75@BMXFM06-meta_324848||0_partial	50374	Low-quality	Genome-fragment	32.96	Caudoviricetes;Unknown
BMXFM06-meta.75	BMXFM06-meta.75@BMXFM06-meta_466922||0_partial	29007	Low-quality	Genome-fragment	16.76	Caudoviricetes;Unknown
BMXFM06-meta.80	BMXFM06-meta.80@BMXFM06-meta_2082214||full	78058	Low-quality	Genome-fragment	31.85	Caudoviricetes;Unknown
BMXFM06-meta.98	BMXFM06-meta.98@BMXFM06-meta_636093||0_partial	40664	Low-quality	Genome-fragment	35.31	Caudoviricetes;Unknown
BMXFM06-meta.108	BMXFM06-meta.108@BMXFM06-meta_938740||full	18726	Not-determined	Genome-fragment	NA	Caudoviricetes;Unknown
BMXFM06-meta.108	BMXFM06-meta.108@BMXFM06-meta_1116795||full	36672	Medium-quality	Genome-fragment	57.33	Caudoviricetes;Unknown
BMXFM06-meta.108	BMXFM06-meta.108@BMXFM06-meta_1706275||full	78750	Medium-quality	Genome-fragment	73.84	Caudoviricetes;Unknown
BMXFM06-meta.108	BMXFM06-meta.108@BMXFM06-meta_2047553||full	26522	Low-quality	Genome-fragment	29.43	Caudoviricetes;Unknown
BMXFM06-meta.117	BMXFM06-meta.117@BMXFM06-meta_604870||full	11266	Low-quality	Genome-fragment	4.01	Caudoviricetes;Unknown
BMXFM06-meta.117	BMXFM06-meta.117@BMXFM06-meta_1926990||0_partial	47929	Low-quality	Genome-fragment	24.75	Caudoviricetes;Unknown
BMXFM06-meta.117	BMXFM06-meta.117@BMXFM06-meta_2117753||full	28389	Low-quality	Genome-fragment	43.72	Caudoviricetes;Unknown
BMXFM06-meta.147	BMXFM06-meta.147@BMXFM06-meta_736970||full	37786	Low-quality	Genome-fragment	33.29	Unclassified
BMXFM06-meta.147	BMXFM06-meta.147@BMXFM06-meta_1494687||full	11706	Low-quality	Genome-fragment	17.43	Caudoviricetes;Unknown
BMXFM06-meta.216	BMXFM06-meta.216@BMXFM06-meta_1172495||full	6237	Low-quality	Genome-fragment	1.15	Caudoviricetes;Unknown
BMXFM06-meta.223	BMXFM06-meta.223@BMXFM06-meta_1728508||full	29299	Low-quality	Genome-fragment	2.49	Unclassified
BMXFM06-meta.228	BMXFM06-meta.228@BMXFM06-meta_218145||full	9182	Low-quality	Genome-fragment	13.9	Caudoviricetes;Unknown
BMXFM06-meta.228	BMXFM06-meta.228@BMXFM06-meta_481805||full	17735	Low-quality	Genome-fragment	26.24	Caudoviricetes;Unknown
BMXFM06-meta.228	BMXFM06-meta.228@BMXFM06-meta_895643||full	20459	Low-quality	Genome-fragment	28.23	Caudoviricetes;Unknown
BMXFM06-meta.228	BMXFM06-meta.228@BMXFM06-meta_1143034||full	6328	Low-quality	Genome-fragment	8.88	Caudoviricetes;Unknown
BMXFM06-meta.228	BMXFM06-meta.228@BMXFM06-meta_1260910||full	6090	Low-quality	Genome-fragment	8.9	Caudoviricetes;Unknown
BMXFM06-meta.228	BMXFM06-meta.228@BMXFM06-meta_1539872||full	24700	Low-quality	Genome-fragment	40.97	Caudoviricetes;Unknown
BMXFM06-meta.228	BMXFM06-meta.228@BMXFM06-meta_1802496||full	10394	Low-quality	Genome-fragment	17.79	Caudoviricetes;Unknown
BMXFM06-meta.228	BMXFM06-meta.228@BMXFM06-meta_2025808||full	5624	Low-quality	Genome-fragment	2.57	Unclassified
BMXFM06-meta.228	BMXFM06-meta.228@BMXFM06-meta_2283616||full	10169	Low-quality	Genome-fragment	16.32	Caudoviricetes;Unknown
BMXFM06-meta.230	BMXFM06-meta.230@BMXFM06-meta_120953||0_partial	12805	Low-quality	Genome-fragment	14.01	Unclassified
BMXFM06-meta.230	BMXFM06-meta.230@BMXFM06-meta_1070291||0_partial	85672	Medium-quality	Genome-fragment	52.86	Caudoviricetes;Unknown
BMXFM06-meta.251	BMXFM06-meta.251@BMXFM06-meta_128204||0_partial	54746	Low-quality	Genome-fragment	23.63	Unclassified
BMXFM06-meta.318	BMXFM06-meta.318@BMXFM06-meta_609413||0_partial	14801	Low-quality	Genome-fragment	8.59	Caudoviricetes;Unknown
BMXFM06-meta.320	BMXFM06-meta.320@BMXFM06-meta_582326||full	12149	Low-quality	Genome-fragment	13.79	Caudoviricetes;Unknown
BMXFM06-meta.329	BMXFM06-meta.329@BMXFM06-meta_1966990||full	6409	Low-quality	Genome-fragment	9.29	Unclassified
BMXFM08-meta.10	BMXFM08-meta.10@BMXFM08-meta_2073548||0_partial	20726	Low-quality	Genome-fragment	15.12	Unclassified
BMXFM08-meta.53	BMXFM08-meta.53@BMXFM08-meta_1239723||0_partial	19322	Low-quality	Genome-fragment	28.91	Unclassified
BMXFM08-meta.102	BMXFM08-meta.102@BMXFM08-meta_534634||0_partial	15716	Low-quality	Genome-fragment	16.27	Unclassified
BMXFM08-meta.102	BMXFM08-meta.102@BMXFM08-meta_1359546||0_partial	21498	Low-quality	Genome-fragment	17.25	Unclassified
BMXFM08-meta.102	BMXFM08-meta.102@BMXFM08-meta_1584090||full	21989	Low-quality	Genome-fragment	15.74	Caudoviricetes;Unknown
BMXFM08-meta.102	BMXFM08-meta.102@BMXFM08-meta_2121482||full	50303	Medium-quality	Genome-fragment	51.8	Caudoviricetes;Unknown
BMXFM08-meta.114	BMXFM08-meta.114@BMXFM08-meta_85329||full	16661	Low-quality	Genome-fragment	21.12	Caudoviricetes;Unknown
BMXFM08-meta.114	BMXFM08-meta.114@BMXFM08-meta_1902099||full	51399	Low-quality	Genome-fragment	24.07	Unclassified
BMXFM08-meta.115	BMXFM08-meta.115@BMXFM08-meta_1371301||full	16222	Low-quality	Genome-fragment	14.29	Unclassified
BMXFM08-meta.115	BMXFM08-meta.115@BMXFM08-meta_1958187||full	5774	Low-quality	Genome-fragment	0.97	Unclassified
BMXFM08-meta.121	BMXFM08-meta.121@BMXFM08-meta_207580||full	5150	Low-quality	Genome-fragment	10.55	Caudoviricetes;Unknown
BMXFM08-meta.121	BMXFM08-meta.121@BMXFM08-meta_1600836||full	19906	Low-quality	Genome-fragment	30.54	Caudoviricetes;Unknown
BMXFM08-meta.123	BMXFM08-meta.123@BMXFM08-meta_21170||full	25135	Low-quality	Genome-fragment	15.26	Caudoviricetes;Unknown
BMXFM08-meta.123	BMXFM08-meta.123@BMXFM08-meta_439179||full	5692	Low-quality	Genome-fragment	2.98	Caudoviricetes;Unknown
BMXFM08-meta.123	BMXFM08-meta.123@BMXFM08-meta_586337||full	6584	Low-quality	Genome-fragment	10	Caudoviricetes;Unknown
BMXFM08-meta.123	BMXFM08-meta.123@BMXFM08-meta_674435||full	8597	Low-quality	Genome-fragment	12.7	Caudoviricetes;Unknown
BMXFM08-meta.123	BMXFM08-meta.123@BMXFM08-meta_1484281||full	7607	Low-quality	Genome-fragment	13.3	Caudoviricetes;Unknown
BMXFM08-meta.123	BMXFM08-meta.123@BMXFM08-meta_1772422||full	5727	Low-quality	Genome-fragment	3.94	Caudoviricetes;Unknown
BMXFM08-meta.123	BMXFM08-meta.123@BMXFM08-meta_1887147||full	10044	Low-quality	Genome-fragment	5.34	Unclassified
BMXFM08-meta.123	BMXFM08-meta.123@BMXFM08-meta_1993648||full	8136	Low-quality	Genome-fragment	28.55	Caudoviricetes;Unknown
BMXFM08-meta.142	BMXFM08-meta.142@BMXFM08-meta_97162||full	25463	Low-quality	Genome-fragment	49.12	Caudoviricetes;Unknown
BMXFM08-meta.142	BMXFM08-meta.142@BMXFM08-meta_1997388||full	35075	Low-quality	Genome-fragment	25.49	Caudoviricetes;Unknown
BMXFM08-meta.162	BMXFM08-meta.162@BMXFM08-meta_247355||full	10635	Low-quality	Genome-fragment	5.16	Caudoviricetes;Unknown
BMXFM08-meta.162	BMXFM08-meta.162@BMXFM08-meta_927923||full	7978	Low-quality	Genome-fragment	3.75	Caudoviricetes;Unknown
BMXFM08-meta.182	BMXFM08-meta.182@BMXFM08-meta_1230803||full	10736	Low-quality	Genome-fragment	6.91	Caudoviricetes;Unknown
BMXFM08-meta.182	BMXFM08-meta.182@BMXFM08-meta_1888473||0_partial	35127	Low-quality	Genome-fragment	40.56	Caudoviricetes;Unknown
BMXFM08-meta.204	BMXFM08-meta.204@BMXFM08-meta_1764104||full	26836	Low-quality	Genome-fragment	28.16	Caudoviricetes;Unknown
BMXFM08-meta.222	BMXFM08-meta.222@BMXFM08-meta_77863||full	5646	Low-quality	Genome-fragment	1.57	Caudoviricetes;Unknown
BMXFM08-meta.222	BMXFM08-meta.222@BMXFM08-meta_139258||full	17307	Low-quality	Genome-fragment	9.23	Caudoviricetes;Unknown
BMXFM08-meta.222	BMXFM08-meta.222@BMXFM08-meta_220675||full	5131	Not-determined	Genome-fragment	NA	Caudoviricetes;Unknown
BMXFM08-meta.222	BMXFM08-meta.222@BMXFM08-meta_222856||full	9102	Not-determined	Genome-fragment	NA	Caudoviricetes;Unknown
BMXFM08-meta.222	BMXFM08-meta.222@BMXFM08-meta_482292||full	58497	Low-quality	Genome-fragment	39.1	Caudoviricetes;Crassvirales
BMXFM08-meta.222	BMXFM08-meta.222@BMXFM08-meta_662583||full	5055	Low-quality	Genome-fragment	2.25	Caudoviricetes;Unknown
BMXFM08-meta.222	BMXFM08-meta.222@BMXFM08-meta_758707||full	5539	Low-quality	Genome-fragment	3.06	Caudoviricetes;Unknown
BMXFM08-meta.222	BMXFM08-meta.222@BMXFM08-meta_938515||full	11537	Low-quality	Genome-fragment	6.12	Caudoviricetes;Unknown
BMXFM08-meta.222	BMXFM08-meta.222@BMXFM08-meta_1048125||full	11545	Low-quality	Genome-fragment	3.69	Caudoviricetes;Unknown
BMXFM08-meta.222	BMXFM08-meta.222@BMXFM08-meta_1085316||full	8864	Low-quality	Genome-fragment	5.15	Caudoviricetes;Unknown
BMXFM08-meta.222	BMXFM08-meta.222@BMXFM08-meta_1171380||full	5414	Low-quality	Genome-fragment	2.32	Caudoviricetes;Unknown
BMXFM08-meta.222	BMXFM08-meta.222@BMXFM08-meta_1186247||full	5159	Low-quality	Genome-fragment	3.07	Caudoviricetes;Unknown
BMXFM08-meta.222	BMXFM08-meta.222@BMXFM08-meta_1292329||full	6202	Low-quality	Genome-fragment	9.16	Caudoviricetes;Unknown
BMXFM08-meta.222	BMXFM08-meta.222@BMXFM08-meta_1293916||full	22829	Low-quality	Genome-fragment	12.35	Caudoviricetes;Unknown
BMXFM08-meta.222	BMXFM08-meta.222@BMXFM08-meta_1349710||full	114697	Medium-quality	Genome-fragment	60.66	Caudoviricetes;Unknown
BMXFM08-meta.222	BMXFM08-meta.222@BMXFM08-meta_1373977||full	18600	Low-quality	Genome-fragment	9.6	Caudoviricetes;Unknown
BMXFM08-meta.222	BMXFM08-meta.222@BMXFM08-meta_1403160||full	6216	Low-quality	Genome-fragment	10.61	Caudoviricetes;Unknown
BMXFM08-meta.222	BMXFM08-meta.222@BMXFM08-meta_1481570||full	7440	Not-determined	Genome-fragment	NA	Caudoviricetes;Herelleviridae
BMXFM08-meta.222	BMXFM08-meta.222@BMXFM08-meta_1691489||full	6871	Low-quality	Genome-fragment	3.71	Caudoviricetes;Unknown
BMXFM08-meta.222	BMXFM08-meta.222@BMXFM08-meta_1813345||full	6824	Low-quality	Genome-fragment	11.77	Caudoviricetes;Unknown
BMXFM08-meta.222	BMXFM08-meta.222@BMXFM08-meta_1841268||full	13065	Low-quality	Genome-fragment	19.24	Caudoviricetes;Unknown
BMXFM08-meta.222	BMXFM08-meta.222@BMXFM08-meta_1852328||full	7701	Low-quality	Genome-fragment	4.11	Caudoviricetes;Unknown
BMXFM08-meta.222	BMXFM08-meta.222@BMXFM08-meta_2134790||full	48333	Low-quality	Genome-fragment	24.81	Caudoviricetes;Unknown
BMXFM08-meta.243	BMXFM08-meta.243@BMXFM08-meta_1670478||full	16771	Low-quality	Genome-fragment	17.8	Caudoviricetes;Unknown
BMXFM08-meta.252	BMXFM08-meta.252@BMXFM08-meta_28318||full	122795	Low-quality	Genome-fragment	49.72	Caudoviricetes;Unknown
BMXFM08-meta.266	BMXFM08-meta.266@BMXFM08-meta_711221||full	27859	Low-quality	Genome-fragment	32.43	Caudoviricetes;Unknown
BMXFM08-meta.266	BMXFM08-meta.266@BMXFM08-meta_718603||full	19912	Low-quality	Genome-fragment	20.99	Caudoviricetes;Unknown
BMXFM08-meta.266	BMXFM08-meta.266@BMXFM08-meta_1042598||full	19327	Low-quality	Genome-fragment	38.34	Caudoviricetes;Unknown
BMXFM08-meta.288	BMXFM08-meta.288@BMXFM08-meta_2118778||full	121107	Medium-quality	Genome-fragment	69.08	Caudoviricetes;Unknown
BMXFM08-meta.298	BMXFM08-meta.298@BMXFM08-meta_1165616||full	15834	Low-quality	Genome-fragment	14.82	Caudoviricetes;Unknown
BMXFM08-meta.306	BMXFM08-meta.306@BMXFM08-meta_1878129||full	22120	Low-quality	Genome-fragment	44.42	Caudoviricetes;Unknown
BMXFM08-meta.343	BMXFM08-meta.343@BMXFM08-meta_437469||0_partial	34952	Low-quality	Genome-fragment	41.01	Unclassified
BMXFM08-meta.343	BMXFM08-meta.343@BMXFM08-meta_921479||full	38507	Low-quality	Genome-fragment	29.96	Caudoviricetes;Unknown
BMXFM08-meta.343	BMXFM08-meta.343@BMXFM08-meta_1282968||0_partial	20735	Low-quality	Genome-fragment	29.52	Unclassified
BMXFM08-meta.343	BMXFM08-meta.343@BMXFM08-meta_1980469||full	5875	Low-quality	Genome-fragment	8.39	Caudoviricetes;Unknown
BMXFM08-meta.371	BMXFM08-meta.371@BMXFM08-meta_1522074||full	22541	Low-quality	Genome-fragment	17.99	Caudoviricetes;Unknown
BMXFM08-meta.376	BMXFM08-meta.376@BMXFM08-meta_1874358||full	21953	Low-quality	Genome-fragment	24.13	Unclassified
BMXFM08-meta.390	BMXFM08-meta.390@BMXFM08-meta_398477||full	10285	Low-quality	Genome-fragment	15.31	Caudoviricetes;Unknown
BMXFM08-meta.390	BMXFM08-meta.390@BMXFM08-meta_1218337||full	16547	Low-quality	Genome-fragment	3.2	Caudoviricetes;Unknown
BMXFM08-meta.390	BMXFM08-meta.390@BMXFM08-meta_1891086||0_partial	33458	Low-quality	Genome-fragment	19.38	Unclassified
BMXFM08-meta.420	BMXFM08-meta.420@BMXFM08-meta_56008||full	85003	Complete	High-quality	100	Caudoviricetes;Unknown
BMXFM08-meta.420	BMXFM08-meta.420@BMXFM08-meta_256605||0_partial	33914	Low-quality	Genome-fragment	37.29	Unclassified
BMXFM08-meta.437	BMXFM08-meta.437@BMXFM08-meta_1586033||full	65743	Low-quality	Genome-fragment	16.66	Caudoviricetes;Unknown
BMXFM08-meta.441	BMXFM08-meta.441@BMXFM08-meta_1545326||0_partial	39765	Low-quality	Genome-fragment	18.09	Unclassified
BMXMF02-meta.9	BMXMF02-meta.9@BMXMF02-meta_342231||0_partial	24099	Low-quality	Genome-fragment	19.69	Caudoviricetes;Unknown
BMXMF02-meta.9	BMXMF02-meta.9@BMXMF02-meta_405593||0_partial	29177	Low-quality	Genome-fragment	25.52	Caudoviricetes;Unknown
BMXMF02-meta.15	BMXMF02-meta.15@BMXMF02-meta_143937||full	34947	Low-quality	Genome-fragment	2.77	Unclassified
BMXMF02-meta.15	BMXMF02-meta.15@BMXMF02-meta_179220||full	150700	Medium-quality	Genome-fragment	57.88	Caudoviricetes;Unknown
BMXMF02-meta.15	BMXMF02-meta.15@BMXMF02-meta_324867||0_partial	30104	Low-quality	Genome-fragment	17.32	Caudoviricetes;Unknown
BMXMF02-meta.24	BMXMF02-meta.24@BMXMF02-meta_47056||full	19541	Low-quality	Genome-fragment	15.51	Unclassified
BMXMF02-meta.24	BMXMF02-meta.24@BMXMF02-meta_215070||full	6524	Not-determined	Genome-fragment	NA	Unclassified
BMXMF02-meta.24	BMXMF02-meta.24@BMXMF02-meta_424671||full	7518	Not-determined	Genome-fragment	NA	Caudoviricetes;Unknown
BMXMF02-meta.29	BMXMF02-meta.29@BMXMF02-meta_13244||full	13159	Low-quality	Genome-fragment	21.3	Caudoviricetes;Unknown
BMXMF02-meta.29	BMXMF02-meta.29@BMXMF02-meta_66717||full	73234	Medium-quality	Genome-fragment	54.93	Caudoviricetes;Unknown
BMXMF02-meta.29	BMXMF02-meta.29@BMXMF02-meta_224847||full	340361	High-quality	High-quality	99.53	Caudoviricetes;Unknown
BMXMF02-meta.29	BMXMF02-meta.29@BMXMF02-meta_420030||0_partial	17670	Low-quality	Genome-fragment	27.52	Caudoviricetes;Unknown
BMXMF02-meta.44	BMXMF02-meta.44@BMXMF02-meta_331022||full	5379	Low-quality	Genome-fragment	1.39	Unclassified
BMXMF02-meta.45	BMXMF02-meta.45@BMXMF02-meta_2242||full	7492	Low-quality	Genome-fragment	10.83	Caudoviricetes;Unknown
BMXMF02-meta.45	BMXMF02-meta.45@BMXMF02-meta_11470||full	5385	Low-quality	Genome-fragment	7.85	Caudoviricetes;Unknown
BMXMF02-meta.45	BMXMF02-meta.45@BMXMF02-meta_14075||full	10918	Low-quality	Genome-fragment	17.29	Caudoviricetes;Unknown
BMXMF02-meta.45	BMXMF02-meta.45@BMXMF02-meta_62950||full	5700	Low-quality	Genome-fragment	7.26	Caudoviricetes;Unknown
BMXMF02-meta.45	BMXMF02-meta.45@BMXMF02-meta_103919||full	13936	Low-quality	Genome-fragment	20.87	Caudoviricetes;Unknown
BMXMF02-meta.45	BMXMF02-meta.45@BMXMF02-meta_113051||full	10392	Low-quality	Genome-fragment	18.79	Caudoviricetes;Unknown
BMXMF02-meta.45	BMXMF02-meta.45@BMXMF02-meta_130810||full	42368	Medium-quality	Genome-fragment	76.78	Caudoviricetes;Unknown
BMXMF02-meta.45	BMXMF02-meta.45@BMXMF02-meta_178921||full	7149	Low-quality	Genome-fragment	11.51	Caudoviricetes;Unknown
BMXMF02-meta.45	BMXMF02-meta.45@BMXMF02-meta_328569||full	11311	Low-quality	Genome-fragment	21.67	Caudoviricetes;Unknown
BMXMF02-meta.45	BMXMF02-meta.45@BMXMF02-meta_331034||full	6761	Low-quality	Genome-fragment	7.99	Caudoviricetes;Unknown
BMXMF02-meta.47	BMXMF02-meta.47@BMXMF02-meta_202349||full	12949	Low-quality	Genome-fragment	6.34	Caudoviricetes;Unknown
BMXMF02-meta.47	BMXMF02-meta.47@BMXMF02-meta_302221||0_partial	147624	Medium-quality	Genome-fragment	69.92	Caudoviricetes;Unknown
BMXMF02-meta.47	BMXMF02-meta.47@BMXMF02-meta_304724||full	6220	Low-quality	Genome-fragment	11.93	Caudoviricetes;Unknown
BMXMF02-meta.47	BMXMF02-meta.47@BMXMF02-meta_397907||full	7359	Low-quality	Genome-fragment	10.91	Unclassified
BMXMF02-meta.47	BMXMF02-meta.47@BMXMF02-meta_424380||full	51106	Medium-quality	Genome-fragment	68.46	Caudoviricetes;Unknown
BMXMF02-meta.51	BMXMF02-meta.51@BMXMF02-meta_3816||0_partial	14100	Low-quality	Genome-fragment	25.73	Unclassified
BMXMF02-meta.51	BMXMF02-meta.51@BMXMF02-meta_328000||0_partial	43118	Low-quality	Genome-fragment	15	Caudoviricetes;Unknown
BMXMF02-meta.64	BMXMF02-meta.64@BMXMF02-meta_68238||full	23760	Low-quality	Genome-fragment	13.88	Caudoviricetes;Unknown
BMXMF02-meta.64	BMXMF02-meta.64@BMXMF02-meta_404994||full	10057	Low-quality	Genome-fragment	7.03	Caudoviricetes;Unknown
BMXMF02-meta.68	BMXMF02-meta.68@BMXMF02-meta_276573||0_partial	8463	Low-quality	Genome-fragment	12	Caudoviricetes;Unknown
BMXMF02-meta.107	BMXMF02-meta.107@BMXMF02-meta_73951||0_partial	36905	Low-quality	Genome-fragment	8.7	Caudoviricetes;Unknown
BMXMF02-meta.107	BMXMF02-meta.107@BMXMF02-meta_382553||full	99525	Medium-quality	Genome-fragment	55.16	Caudoviricetes;Unknown
BMXMF02-meta.128	BMXMF02-meta.128@BMXMF02-meta_101257||full	12989	Low-quality	Genome-fragment	26.32	Caudoviricetes;Unknown
BMXMF02-meta.128	BMXMF02-meta.128@BMXMF02-meta_222743||full	21224	Low-quality	Genome-fragment	31.76	Caudoviricetes;Unknown
BMXMF02-meta.142	BMXMF02-meta.142@BMXMF02-meta_81506||full	31535	Low-quality	Genome-fragment	16.9	Caudoviricetes;Unknown
BMXMF02-meta.142	BMXMF02-meta.142@BMXMF02-meta_194074||full	6364	Low-quality	Genome-fragment	4.28	Caudoviricetes;Unknown
BMXMF02-meta.142	BMXMF02-meta.142@BMXMF02-meta_350391||full	10215	Low-quality	Genome-fragment	1.98	Caudoviricetes;Unknown
BMXMF02-meta.142	BMXMF02-meta.142@BMXMF02-meta_428846||full	19705	Low-quality	Genome-fragment	20.67	Unclassified
BMXMF02-meta.144	BMXMF02-meta.144@BMXMF02-meta_22054||full	15500	Low-quality	Genome-fragment	24.14	Caudoviricetes;Unknown
BMXMF02-meta.144	BMXMF02-meta.144@BMXMF02-meta_131068||full	22624	Low-quality	Genome-fragment	8.9	Caudoviricetes;Unknown
BMXMF02-meta.144	BMXMF02-meta.144@BMXMF02-meta_305360||full	5268	Not-determined	Genome-fragment	NA	Caudoviricetes;Unknown
BMXMF02-meta.144	BMXMF02-meta.144@BMXMF02-meta_372751||full	29043	Low-quality	Genome-fragment	34.96	Caudoviricetes;Unknown
BMXMF02-meta.144	BMXMF02-meta.144@BMXMF02-meta_382952||full	10356	Low-quality	Genome-fragment	14.19	Caudoviricetes;Unknown
BMXMF02-meta.149	BMXMF02-meta.149@BMXMF02-meta_34262||full	22532	Low-quality	Genome-fragment	34.58	Caudoviricetes;Unknown
BMXMF02-meta.149	BMXMF02-meta.149@BMXMF02-meta_41021||0_partial	39619	Low-quality	Genome-fragment	30	Caudoviricetes;Unknown
BMXMF02-meta.149	BMXMF02-meta.149@BMXMF02-meta_85439||0_partial	24815	Low-quality	Genome-fragment	34.61	Caudoviricetes;Unknown
BMXMF02-meta.149	BMXMF02-meta.149@BMXMF02-meta_223596||0_partial	10867	Low-quality	Genome-fragment	8.64	Caudoviricetes;Unknown
BMXMF02-meta.149	BMXMF02-meta.149@BMXMF02-meta_259707||full	13781	Low-quality	Genome-fragment	24.75	Caudoviricetes;Unknown
BMXMF02-meta.149	BMXMF02-meta.149@BMXMF02-meta_284433||full	8270	Low-quality	Genome-fragment	12.99	Caudoviricetes;Unknown
BMXMF02-meta.149	BMXMF02-meta.149@BMXMF02-meta_349350||full	5718	Low-quality	Genome-fragment	10.18	Caudoviricetes;Unknown
BMXMF02-meta.149	BMXMF02-meta.149@BMXMF02-meta_434912||full	6377	Low-quality	Genome-fragment	5.71	Caudoviricetes;Unknown
BMXMF02-meta.152	BMXMF02-meta.152@BMXMF02-meta_276676||0_partial	17025	Low-quality	Genome-fragment	29.2	Caudoviricetes;Unknown
BMXMF02-meta.193	BMXMF02-meta.193@BMXMF02-meta_263661||0_partial	21209	Low-quality	Genome-fragment	29.73	Caudoviricetes;Unknown
BMXMF02-meta.201	BMXMF02-meta.201@BMXMF02-meta_333621||full	6106	Not-determined	Genome-fragment	NA	Caudoviricetes;Unknown
BMXMF02-meta.202	BMXMF02-meta.202@BMXMF02-meta_129387||full	13134	Low-quality	Genome-fragment	11.16	Caudoviricetes;Unknown
BMXMF02-meta.202	BMXMF02-meta.202@BMXMF02-meta_234631||full	18934	Low-quality	Genome-fragment	29.02	Caudoviricetes;Unknown
BMXMF02-meta.202	BMXMF02-meta.202@BMXMF02-meta_240700||full	14691	Low-quality	Genome-fragment	11.59	Caudoviricetes;Unknown
BMXMF02-meta.202	BMXMF02-meta.202@BMXMF02-meta_374679||0_partial	16705	Low-quality	Genome-fragment	11.58	Unclassified
BMXMF02-meta.209	BMXMF02-meta.209@BMXMF02-meta_280248||full	7132	Low-quality	Genome-fragment	1.36	Unclassified
BMXMF02-meta.236	BMXMF02-meta.236@BMXMF02-meta_216401||0_partial	20766	Low-quality	Genome-fragment	22.57	Caudoviricetes;Unknown
BMXMF02-meta.238	BMXMF02-meta.238@BMXMF02-meta_253576||0_partial	31464	Low-quality	Genome-fragment	14.99	Caudoviricetes;Unknown
BMXMF02-meta.253	BMXMF02-meta.253@BMXMF02-meta_105471||full	11191	Low-quality	Genome-fragment	17.14	Caudoviricetes;Unknown
BMXMF05-meta.22	BMXMF05-meta.22@BMXMF05-meta_880527||full	28931	Low-quality	Genome-fragment	43.28	Unclassified
BMXMF05-meta.22	BMXMF05-meta.22@BMXMF05-meta_1699418||full	13151	Low-quality	Genome-fragment	17.36	Unclassified
BMXMF05-meta.40	BMXMF05-meta.40@BMXMF05-meta_1323114||full	7401	Low-quality	Genome-fragment	3.82	Unclassified
BMXMF05-meta.52	BMXMF05-meta.52@BMXMF05-meta_203631||full	55363	Low-quality	Genome-fragment	45.01	Caudoviricetes;Unknown
BMXMF05-meta.52	BMXMF05-meta.52@BMXMF05-meta_1705829||full	69345	Low-quality	Genome-fragment	13.52	Caudoviricetes;Unknown
BMXMF05-meta.57	BMXMF05-meta.57@BMXMF05-meta_391721||full	54197	Low-quality	Genome-fragment	23.45	Caudoviricetes;Unknown
BMXMF05-meta.70	BMXMF05-meta.70@BMXMF05-meta_104776||full	5414	Low-quality	Genome-fragment	8.43	Caudoviricetes;Unknown
BMXMF05-meta.70	BMXMF05-meta.70@BMXMF05-meta_465917||full	15879	Low-quality	Genome-fragment	26.27	Caudoviricetes;Unknown
BMXMF05-meta.70	BMXMF05-meta.70@BMXMF05-meta_1567444||full	12126	Low-quality	Genome-fragment	8.16	Caudoviricetes;Unknown
BMXMF05-meta.80	BMXMF05-meta.80@BMXMF05-meta_1585128||full	5919	Low-quality	Genome-fragment	7.35	Unclassified
BMXMF05-meta.92	BMXMF05-meta.92@BMXMF05-meta_1589857||full	7065	Low-quality	Genome-fragment	10.44	Caudoviricetes;Unknown
BMXMF05-meta.92	BMXMF05-meta.92@BMXMF05-meta_1697067||full	20644	Low-quality	Genome-fragment	26.07	Unclassified
BMXMF05-meta.94	BMXMF05-meta.94@BMXMF05-meta_935933||full	8419	Low-quality	Genome-fragment	12.48	Unclassified
BMXMF05-meta.95	BMXMF05-meta.95@BMXMF05-meta_400510||0_partial	67320	Medium-quality	Genome-fragment	74.97	Caudoviricetes;Unknown
BMXMF05-meta.108	BMXMF05-meta.108@BMXMF05-meta_314103||full	51370	Medium-quality	Genome-fragment	85.38	Caudoviricetes;Unknown
BMXMF05-meta.108	BMXMF05-meta.108@BMXMF05-meta_836525||0_partial	14429	Low-quality	Genome-fragment	21.63	Caudoviricetes;Unknown
BMXMF05-meta.124	BMXMF05-meta.124@BMXMF05-meta_681434||full	11503	Low-quality	Genome-fragment	7.68	Unclassified
BMXMF05-meta.130	BMXMF05-meta.130@BMXMF05-meta_990631||full	37152	Low-quality	Genome-fragment	22.8	Caudoviricetes;Unknown
BMXMF05-meta.160	BMXMF05-meta.160@BMXMF05-meta_1023121||full	6106	Not-determined	Genome-fragment	NA	Caudoviricetes;Unknown
BMXMF05-meta.160	BMXMF05-meta.160@BMXMF05-meta_1636638||full	7030	Low-quality	Genome-fragment	16.32	Caudoviricetes;Unknown
BMXMF05-meta.191	BMXMF05-meta.191@BMXMF05-meta_382672||full	16277	Low-quality	Genome-fragment	24.35	Unclassified
BMXMF05-meta.199	BMXMF05-meta.199@BMXMF05-meta_1111919||full	17209	Low-quality	Genome-fragment	37.6	Unclassified
BMXMF05-meta.200	BMXMF05-meta.200@BMXMF05-meta_277118||0_partial	48738	Low-quality	Genome-fragment	43.61	Caudoviricetes;Unknown
BMXMF05-meta.200	BMXMF05-meta.200@BMXMF05-meta_604230||full	14405	Low-quality	Genome-fragment	6.49	Caudoviricetes;Unknown
BMXMF05-meta.214	BMXMF05-meta.214@BMXMF05-meta_203230||0_partial	18381	Low-quality	Genome-fragment	18.71	Unclassified
BMXMF05-meta.216	BMXMF05-meta.216@BMXMF05-meta_86522||full	7409	Low-quality	Genome-fragment	11.08	Caudoviricetes;Unknown
BMXMF05-meta.216	BMXMF05-meta.216@BMXMF05-meta_518531||full	5284	Low-quality	Genome-fragment	8.33	Caudoviricetes;Unknown
BMXMF05-meta.216	BMXMF05-meta.216@BMXMF05-meta_846120||full	12386	Low-quality	Genome-fragment	24.75	Caudoviricetes;Unknown
BMXMF05-meta.222	BMXMF05-meta.222@BMXMF05-meta_1053242||0_partial	45165	Low-quality	Genome-fragment	30.83	Caudoviricetes;Unknown
BMXMF05-meta.222	BMXMF05-meta.222@BMXMF05-meta_1264816||0_partial	14040	Low-quality	Genome-fragment	33.13	Unclassified
BMXMF05-meta.223	BMXMF05-meta.223@BMXMF05-meta_908437||full	31005	Low-quality	Genome-fragment	12.7	Caudoviricetes;Unknown
BMXMF05-meta.223	BMXMF05-meta.223@BMXMF05-meta_957468||full	55980	Medium-quality	Genome-fragment	86.62	Caudoviricetes;Unknown
BMXMF05-meta.234	BMXMF05-meta.234@BMXMF05-meta_251761||full	19034	Low-quality	Genome-fragment	29.45	Caudoviricetes;Unknown
BMXMF05-meta.234	BMXMF05-meta.234@BMXMF05-meta_360509||full	13786	Low-quality	Genome-fragment	11.95	Unclassified
BMXMF05-meta.234	BMXMF05-meta.234@BMXMF05-meta_611744||full	9639	Low-quality	Genome-fragment	17.61	Caudoviricetes;Unknown
BMXMF05-meta.234	BMXMF05-meta.234@BMXMF05-meta_1164797||full	6476	Low-quality	Genome-fragment	11.19	Caudoviricetes;Unknown
BMXMF05-meta.239	BMXMF05-meta.239@BMXMF05-meta_1715954||0_partial	24562	Low-quality	Genome-fragment	20.47	Caudoviricetes;Unknown
BMXMF05-meta.246	BMXMF05-meta.246@BMXMF05-meta_185600||0_partial	26017	Low-quality	Genome-fragment	19.75	Caudoviricetes;Unknown
BMXMF05-meta.246	BMXMF05-meta.246@BMXMF05-meta_537785||full	7578	Low-quality	Genome-fragment	14.16	Caudoviricetes;Unknown
BMXMF05-meta.246	BMXMF05-meta.246@BMXMF05-meta_668622||full	16489	Low-quality	Genome-fragment	34.74	Unclassified
BMXMF05-meta.246	BMXMF05-meta.246@BMXMF05-meta_934151||full	17337	Low-quality	Genome-fragment	36.36	Unclassified
BMXMF05-meta.263	BMXMF05-meta.263@BMXMF05-meta_166698||full	9795	Not-determined	Genome-fragment	NA	Caudoviricetes;Unknown
BMXMF05-meta.263	BMXMF05-meta.263@BMXMF05-meta_793376||full	88909	Low-quality	Genome-fragment	47.37	Caudoviricetes;Unknown
BMXMF05-meta.263	BMXMF05-meta.263@BMXMF05-meta_1587595||full	50080	Low-quality	Genome-fragment	23.2	Caudoviricetes;Unknown
BMXMF05-meta.265	BMXMF05-meta.265@BMXMF05-meta_1572276||full	33989	Low-quality	Genome-fragment	17.97	Caudoviricetes;Unknown
BMXMF05-meta.273	BMXMF05-meta.273@BMXMF05-meta_99789||full	39983	Low-quality	Genome-fragment	38.26	Caudoviricetes;Unknown
BMXMF05-meta.294	BMXMF05-meta.294@BMXMF05-meta_809904||full	8488	Low-quality	Genome-fragment	7.6	Caudoviricetes;Unknown
BMXMF05-meta.306	BMXMF05-meta.306@BMXMF05-meta_413652||full	15221	Low-quality	Genome-fragment	14.79	Unclassified
BMXMF05-meta.308	BMXMF05-meta.308@BMXMF05-meta_531091||full	5724	Not-determined	Genome-fragment	NA	Unclassified
BMXMF05-meta.331	BMXMF05-meta.331@BMXMF05-meta_653442||full	35903	Medium-quality	Genome-fragment	51.25	Caudoviricetes;Unknown
BMXMF05-meta.331	BMXMF05-meta.331@BMXMF05-meta_1198221||full	5563	Not-determined	Genome-fragment	NA	Caudoviricetes;Unknown
BMXMF05-meta.331	BMXMF05-meta.331@BMXMF05-meta_1353026||full	10332	Low-quality	Genome-fragment	9.69	Caudoviricetes;Unknown
BMXMF05-meta.341	BMXMF05-meta.341@BMXMF05-meta_486127||full	24548	Low-quality	Genome-fragment	21.6	Unclassified
BMXMF05-meta.358	BMXMF05-meta.358@BMXMF05-meta_329596||full	8563	Low-quality	Genome-fragment	14.9	Unclassified
BMXMF05-meta.358	BMXMF05-meta.358@BMXMF05-meta_1225730||0_partial	27836	Low-quality	Genome-fragment	18.64	Unclassified
BMXMF05-meta.369	BMXMF05-meta.369@BMXMF05-meta_1137323||full	5334	Low-quality	Genome-fragment	8.51	Caudoviricetes;Unknown
BMXMF05-meta.375	BMXMF05-meta.375@BMXMF05-meta_530840||full	31430	Low-quality	Genome-fragment	28.52	Caudoviricetes;Unknown
BMXMF05-meta.387	BMXMF05-meta.387@BMXMF05-meta_492648||0_partial	50813	Low-quality	Genome-fragment	33.93	Caudoviricetes;Unknown
BMXMF05-meta.396	BMXMF05-meta.396@BMXMF05-meta_1316381||full	25348	Low-quality	Genome-fragment	21.73	Caudoviricetes;Unknown
BMXMF05-meta.401	BMXMF05-meta.401@BMXMF05-meta_68273||full	11249	Low-quality	Genome-fragment	16.83	Unclassified
BMXMF05-meta.406	BMXMF05-meta.406@BMXMF05-meta_852465||full	6994	Low-quality	Genome-fragment	3.01	Unclassified
BMXMF05-meta.406	BMXMF05-meta.406@BMXMF05-meta_1261350||full	15464	Low-quality	Genome-fragment	12.13	Unclassified
BMXMF05-meta.419	BMXMF05-meta.419@BMXMF05-meta_271640||full	13514	Low-quality	Genome-fragment	10.82	Caudoviricetes;Unknown
BMXMF05-meta.419	BMXMF05-meta.419@BMXMF05-meta_1564253||full	23081	Low-quality	Genome-fragment	31.33	Caudoviricetes;Unknown
BMXMF05-meta.419	BMXMF05-meta.419@BMXMF05-meta_1588313||0_partial	16481	Low-quality	Genome-fragment	8.61	Unclassified
BMXMF07-meta.20	BMXMF07-meta.20@BMXMF07-meta_1191051||full	15369	Low-quality	Genome-fragment	8.77	Caudoviricetes;Unknown
BMXMF07-meta.20	BMXMF07-meta.20@BMXMF07-meta_2011039||full	7421	Low-quality	Genome-fragment	14.77	Unclassified
BMXMF07-meta.20	BMXMF07-meta.20@BMXMF07-meta_2312513||full	29109	Low-quality	Genome-fragment	16.33	Unclassified
BMXMF07-meta.75	BMXMF07-meta.75@BMXMF07-meta_968761||full	15622	Low-quality	Genome-fragment	34.86	Unclassified
BMXMF07-meta.91	BMXMF07-meta.91@BMXMF07-meta_2370730||full	32863	Low-quality	Genome-fragment	20.52	Caudoviricetes;Unknown
BMXMF07-meta.99	BMXMF07-meta.99@BMXMF07-meta_1726918||0_partial	42593	Low-quality	Genome-fragment	24.06	Caudoviricetes;Unknown
BMXMF07-meta.129	BMXMF07-meta.129@BMXMF07-meta_269667||full	11038	Medium-quality	Genome-fragment	54.94	Caudoviricetes;Unknown
BMXMF07-meta.129	BMXMF07-meta.129@BMXMF07-meta_1255871||full	8409	Low-quality	Genome-fragment	4.61	Caudoviricetes;Unknown
BMXMF07-meta.129	BMXMF07-meta.129@BMXMF07-meta_1553640||full	5979	Low-quality	Genome-fragment	3.72	Caudoviricetes;Unknown
BMXMF07-meta.135	BMXMF07-meta.135@BMXMF07-meta_1670677||full	49291	Low-quality	Genome-fragment	24.07	Unclassified
BMXMF07-meta.135	BMXMF07-meta.135@BMXMF07-meta_2287349||full	7172	Low-quality	Genome-fragment	11.77	Caudoviricetes;Unknown
BMXMF07-meta.141	BMXMF07-meta.141@BMXMF07-meta_298961||full	79262	Low-quality	Genome-fragment	47.14	Caudoviricetes;Unknown
BMXMF07-meta.141	BMXMF07-meta.141@BMXMF07-meta_1128220||full	16806	Low-quality	Genome-fragment	4.21	Caudoviricetes;Unknown
BMXMF07-meta.141	BMXMF07-meta.141@BMXMF07-meta_1310277||full	7978	Low-quality	Genome-fragment	3.75	Caudoviricetes;Unknown
BMXMF07-meta.146	BMXMF07-meta.146@BMXMF07-meta_796589||full	57549	Low-quality	Genome-fragment	27.21	Caudoviricetes;Unknown
BMXMF07-meta.154	BMXMF07-meta.154@BMXMF07-meta_882113||full	6221	Low-quality	Genome-fragment	6.07	Unclassified
BMXMF07-meta.154	BMXMF07-meta.154@BMXMF07-meta_1272403||full	7948	Low-quality	Genome-fragment	15.55	Caudoviricetes;Unknown
BMXMF07-meta.229	BMXMF07-meta.229@BMXMF07-meta_1489765||0_partial	71688	Medium-quality	Genome-fragment	70.89	Caudoviricetes;Unknown
BMXMF07-meta.231	BMXMF07-meta.231@BMXMF07-meta_10794||0_partial	51254	Low-quality	Genome-fragment	27.98	Caudoviricetes;Unknown
BMXMF07-meta.231	BMXMF07-meta.231@BMXMF07-meta_68420||full	19679	Low-quality	Genome-fragment	27.05	Caudoviricetes;Unknown
BMXMF07-meta.231	BMXMF07-meta.231@BMXMF07-meta_1183479||0_partial	23313	Low-quality	Genome-fragment	41.63	Unclassified
BMXMF07-meta.231	BMXMF07-meta.231@BMXMF07-meta_1240750||full	40950	Low-quality	Genome-fragment	23.36	Caudoviricetes;Unknown
BMXMF07-meta.231	BMXMF07-meta.231@BMXMF07-meta_1251556||0_partial	26822	Low-quality	Genome-fragment	23.14	Unclassified
BMXMF07-meta.277	BMXMF07-meta.277@BMXMF07-meta_496602||full	6857	Low-quality	Genome-fragment	10.07	Caudoviricetes;Unknown
BMXMF07-meta.277	BMXMF07-meta.277@BMXMF07-meta_543411||full	22532	Low-quality	Genome-fragment	31.73	Caudoviricetes;Unknown
BMXMF07-meta.277	BMXMF07-meta.277@BMXMF07-meta_735214||full	36184	Medium-quality	Genome-fragment	59.34	Caudoviricetes;Unknown
BMXMF07-meta.277	BMXMF07-meta.277@BMXMF07-meta_1254626||full	15332	Low-quality	Genome-fragment	13.78	Caudoviricetes;Unknown
BMXMF07-meta.277	BMXMF07-meta.277@BMXMF07-meta_1757786||full	12280	Low-quality	Genome-fragment	17.57	Caudoviricetes;Unknown
BMXMF07-meta.279	BMXMF07-meta.279@BMXMF07-meta_1348341||full	88173	Low-quality	Genome-fragment	9.1	Caudoviricetes;Unknown
BMXMF07-meta.279	BMXMF07-meta.279@BMXMF07-meta_1842311||0_partial	57670	Low-quality	Genome-fragment	30.67	Caudoviricetes;Unknown
BMXMF07-meta.374	BMXMF07-meta.374@BMXMF07-meta_393061||full	22958	Low-quality	Genome-fragment	18.34	Caudoviricetes;Unknown
BMXMF07-meta.374	BMXMF07-meta.374@BMXMF07-meta_1822053||0_partial	18302	Not-determined	Genome-fragment	NA	Caudoviricetes;Unknown
BMXMF07-meta.374	BMXMF07-meta.374@BMXMF07-meta_2224592||full	24076	Low-quality	Genome-fragment	41.01	Caudoviricetes;Unknown
BMXMF07-meta.401	BMXMF07-meta.401@BMXMF07-meta_1670146||0_partial	19712	Low-quality	Genome-fragment	29.24	Caudoviricetes;Unknown
BMXMF07-meta.411	BMXMF07-meta.411@BMXMF07-meta_324457||full	10345	Not-determined	Genome-fragment	NA	Caudoviricetes;Unknown
BMXMF07-meta.411	BMXMF07-meta.411@BMXMF07-meta_738950||full	61741	Medium-quality	Genome-fragment	80.82	Caudoviricetes;Unknown
BMXMF07-meta.411	BMXMF07-meta.411@BMXMF07-meta_800271||full	10285	Low-quality	Genome-fragment	4.94	Caudoviricetes;Unknown
BMXMF07-meta.421	BMXMF07-meta.421@BMXMF07-meta_1755210||full	11138	Low-quality	Genome-fragment	18.03	Caudoviricetes;Unknown
BMXMF07-meta.441	BMXMF07-meta.441@BMXMF07-meta_781280||0_partial	53116	Low-quality	Genome-fragment	21.53	Unclassified
BMXMF07-meta.441	BMXMF07-meta.441@BMXMF07-meta_2046859||0_partial	11903	Low-quality	Genome-fragment	6.23	Unclassified
BMXMF07-meta.447	BMXMF07-meta.447@BMXMF07-meta_1453540||0_partial	8090	Low-quality	Genome-fragment	7.53	Unclassified
BMXMF07-meta.447	BMXMF07-meta.447@BMXMF07-meta_2338861||0_partial	125676	Medium-quality	Genome-fragment	51.75	Caudoviricetes;Unknown
BMXMF07-meta.494	BMXMF07-meta.494@BMXMF07-meta_774840||full	61205	Medium-quality	Genome-fragment	64.96	Caudoviricetes;Unknown
BMXMF07-meta.508	BMXMF07-meta.508@BMXMF07-meta_354476||full	23660	Low-quality	Genome-fragment	9.73	Caudoviricetes;Unknown
BMXMF07-meta.508	BMXMF07-meta.508@BMXMF07-meta_1096537||full	7037	Low-quality	Genome-fragment	10.53	Caudoviricetes;Unknown
BMXMF07-meta.516	BMXMF07-meta.516@BMXMF07-meta_65665||full	27463	Low-quality	Genome-fragment	16.83	Caudoviricetes;Unknown
BMXMF07-meta.585	BMXMF07-meta.585@BMXMF07-meta_1108643||full	19470	Low-quality	Genome-fragment	12.57	Caudoviricetes;Unknown
BMXMF10-meta.23	BMXMF10-meta.23@BMXMF10-meta_800287||full	72629	Low-quality	Genome-fragment	18.77	Caudoviricetes;Unknown
BMXMF10-meta.23	BMXMF10-meta.23@BMXMF10-meta_935037||0_partial	36721	Low-quality	Genome-fragment	30.62	Caudoviricetes;Unknown
BMXMF10-meta.23	BMXMF10-meta.23@BMXMF10-meta_979652||full	173377	Low-quality	Genome-fragment	36.14	Caudoviricetes;Unknown
BMXMF10-meta.30	BMXMF10-meta.30@BMXMF10-meta_401839||full	15512	Low-quality	Genome-fragment	23.44	Caudoviricetes;Unknown
BMXMF10-meta.70	BMXMF10-meta.70@BMXMF10-meta_773705||0_partial	29856	Low-quality	Genome-fragment	9.96	Unclassified
BMXMF10-meta.93	BMXMF10-meta.93@BMXMF10-meta_1307455||0_partial	5035	High-quality	High-quality	100	Unclassified
BMXMF10-meta.94	BMXMF10-meta.94@BMXMF10-meta_663562||0_partial	19442	Low-quality	Genome-fragment	13.07	Unclassified
BMXMF10-meta.95	BMXMF10-meta.95@BMXMF10-meta_764198||0_partial	37305	Low-quality	Genome-fragment	9.16	Caudoviricetes;Unknown
BMXMF10-meta.110	BMXMF10-meta.110@BMXMF10-meta_1294288||full	36478	Low-quality	Genome-fragment	11.18	Caudoviricetes;Unknown
BMXMF10-meta.111	BMXMF10-meta.111@BMXMF10-meta_6818||full	12901	Low-quality	Genome-fragment	20.35	Unclassified
BMXMF10-meta.111	BMXMF10-meta.111@BMXMF10-meta_151259||full	45771	Medium-quality	Genome-fragment	60.94	Caudoviricetes;Unknown
BMXMF10-meta.111	BMXMF10-meta.111@BMXMF10-meta_866083||full	5577	Low-quality	Genome-fragment	4.57	Unclassified
BMXMF10-meta.111	BMXMF10-meta.111@BMXMF10-meta_1387259||full	10532	Low-quality	Genome-fragment	15.1	Unclassified
BMXMF10-meta.118	BMXMF10-meta.118@BMXMF10-meta_925420||full	7499	Low-quality	Genome-fragment	13.93	Caudoviricetes;Unknown
BMXMF10-meta.166	BMXMF10-meta.166@BMXMF10-meta_1092732||0_partial	36260	Low-quality	Genome-fragment	15.24	Unclassified
BMXMF10-meta.173	BMXMF10-meta.173@BMXMF10-meta_334310||full	21519	Low-quality	Genome-fragment	22.44	Caudoviricetes;Unknown
BMXMF10-meta.178	BMXMF10-meta.178@BMXMF10-meta_250991||full	5940	Low-quality	Genome-fragment	4.72	Caudoviricetes;Unknown
BMXMF10-meta.178	BMXMF10-meta.178@BMXMF10-meta_539927||full	15425	Low-quality	Genome-fragment	8.04	Unclassified
BMXMF10-meta.178	BMXMF10-meta.178@BMXMF10-meta_836391||0_partial	39911	Low-quality	Genome-fragment	44.8	Caudoviricetes;Unknown
BMXMF10-meta.178	BMXMF10-meta.178@BMXMF10-meta_863249||full	20269	Low-quality	Genome-fragment	7.53	Caudoviricetes;Unknown
BMXMF10-meta.178	BMXMF10-meta.178@BMXMF10-meta_904876||full	7703	Low-quality	Genome-fragment	4.26	Caudoviricetes;Unknown
BMXMF10-meta.178	BMXMF10-meta.178@BMXMF10-meta_921076||full	14395	Low-quality	Genome-fragment	24.65	Caudoviricetes;Unknown
BMXMF10-meta.178	BMXMF10-meta.178@BMXMF10-meta_1096884||full	11204	Not-determined	Genome-fragment	NA	Caudoviricetes;Unknown
BMXMF10-meta.178	BMXMF10-meta.178@BMXMF10-meta_1426553||full	355004	High-quality	High-quality	93.74	Caudoviricetes;Unknown
BMXMF10-meta.191	BMXMF10-meta.191@BMXMF10-meta_307902||full	58173	Low-quality	Genome-fragment	29.66	Caudoviricetes;Unknown
BMXMF10-meta.191	BMXMF10-meta.191@BMXMF10-meta_402952||full	9599	Low-quality	Genome-fragment	17.04	Caudoviricetes;Unknown
BMXMF10-meta.206	BMXMF10-meta.206@BMXMF10-meta_1100593||full	79335	High-quality	High-quality	100	Caudoviricetes;Unknown
BMXMF10-meta.272	BMXMF10-meta.272@BMXMF10-meta_39346||full	5051	Not-determined	Genome-fragment	NA	Caudoviricetes;Unknown
BMXMF10-meta.333	BMXMF10-meta.333@BMXMF10-meta_1072859||0_partial	11741	Low-quality	Genome-fragment	4.48	Unclassified
BMXMF10-meta.334	BMXMF10-meta.334@BMXMF10-meta_90161||full	27148	Low-quality	Genome-fragment	18.55	Caudoviricetes;Unknown
BMXMF10-meta.334	BMXMF10-meta.334@BMXMF10-meta_1394909||full	17456	Low-quality	Genome-fragment	23.76	Caudoviricetes;Unknown
BMXMF10-meta.362	BMXMF10-meta.362@BMXMF10-meta_1172100||full	10122	Low-quality	Genome-fragment	19.83	Caudoviricetes;Unknown
BMXMF10-meta.362	BMXMF10-meta.362@BMXMF10-meta_1246698||full	28666	Low-quality	Genome-fragment	16.13	Caudoviricetes;Unknown
BMXMF10-meta.362	BMXMF10-meta.362@BMXMF10-meta_1315560||full	18053	Low-quality	Genome-fragment	36.62	Caudoviricetes;Unknown
BMXMF10-meta.373	BMXMF10-meta.373@BMXMF10-meta_986607||full	116759	Medium-quality	Genome-fragment	51.59	Caudoviricetes;Unknown
BMXMF10-meta.377	BMXMF10-meta.377@BMXMF10-meta_25297||full	6839	Low-quality	Genome-fragment	2.19	Caudoviricetes;Unknown
BMXMF10-meta.377	BMXMF10-meta.377@BMXMF10-meta_1232102||full	6171	Low-quality	Genome-fragment	4.15	Unclassified
BMXMF10-meta.444	BMXMF10-meta.444@BMXMF10-meta_1326306||full	191669	Medium-quality	Genome-fragment	59.66	Caudoviricetes;Unknown
BMXMF10-meta.479	BMXMF10-meta.479@BMXMF10-meta_646901||full	48689	Medium-quality	Genome-fragment	70.22	Caudoviricetes;Unknown
BMXMH07-meta.13	BMXMH07-meta.13@BMXMH07-meta_15082||full	54313	Medium-quality	Genome-fragment	76.95	Caudoviricetes;Unknown
BMXMH07-meta.13	BMXMH07-meta.13@BMXMH07-meta_146195||full	98213	Low-quality	Genome-fragment	36.75	Caudoviricetes;Unknown
BMXMM02-meta.54	BMXMM02-meta.54@BMXMM02-meta_342613||0_partial	13005	Low-quality	Genome-fragment	9.03	Unclassified
BMXMM02-meta.54	BMXMM02-meta.54@BMXMM02-meta_432458||full	34233	Medium-quality	Genome-fragment	50.67	Caudoviricetes;Unknown
BMXMM02-meta.62	BMXMM02-meta.62@BMXMM02-meta_208029||full	9728	Low-quality	Genome-fragment	4.69	Unclassified
BMXMM02-meta.62	BMXMM02-meta.62@BMXMM02-meta_537692||full	84970	Low-quality	Genome-fragment	18.28	Caudoviricetes;Unknown
BMXMM02-meta.73	BMXMM02-meta.73@BMXMM02-meta_175455||0_partial	42250	Medium-quality	Genome-fragment	52.77	Caudoviricetes;Unknown
BMXMM02-meta.86	BMXMM02-meta.86@BMXMM02-meta_57112||full	7769	Low-quality	Genome-fragment	6.13	Unclassified
BMXMM02-meta.86	BMXMM02-meta.86@BMXMM02-meta_196586||full	7913	Low-quality	Genome-fragment	7.64	Caudoviricetes;Unknown
BMXMM02-meta.86	BMXMM02-meta.86@BMXMM02-meta_251130||full	40910	Low-quality	Genome-fragment	47.61	Caudoviricetes;Unknown
BMXMM02-meta.86	BMXMM02-meta.86@BMXMM02-meta_438829||full	9967	Low-quality	Genome-fragment	14.93	Caudoviricetes;Unknown
BMXMM02-meta.91	BMXMM02-meta.91@BMXMM02-meta_283151||0_partial	33973	Low-quality	Genome-fragment	30.02	Caudoviricetes;Unknown
BMXMM02-meta.104	BMXMM02-meta.104@BMXMM02-meta_75783||full	8945	Low-quality	Genome-fragment	13.05	Caudoviricetes;Unknown
BMXMM02-meta.104	BMXMM02-meta.104@BMXMM02-meta_88931||full	8228	Low-quality	Genome-fragment	14.47	Caudoviricetes;Unknown
BMXMM02-meta.104	BMXMM02-meta.104@BMXMM02-meta_94150||full	15524	Low-quality	Genome-fragment	25.74	Caudoviricetes;Unknown
BMXMM02-meta.104	BMXMM02-meta.104@BMXMM02-meta_118528||full	5384	Low-quality	Genome-fragment	10.14	Caudoviricetes;Unknown
BMXMM02-meta.104	BMXMM02-meta.104@BMXMM02-meta_225566||full	5470	Low-quality	Genome-fragment	3.15	Caudoviricetes;Unknown
BMXMM02-meta.104	BMXMM02-meta.104@BMXMM02-meta_507717||full	41525	Medium-quality	Genome-fragment	76.03	Caudoviricetes;Unknown
BMXMM02-meta.108	BMXMM02-meta.108@BMXMM02-meta_509473||0_partial	36905	Low-quality	Genome-fragment	8.7	Caudoviricetes;Unknown
BMXMM02-meta.134	BMXMM02-meta.134@BMXMM02-meta_187503||0_partial	31525	Low-quality	Genome-fragment	11.71	Caudoviricetes;Unknown
BMXMM02-meta.147	BMXMM02-meta.147@BMXMM02-meta_96988||0_partial	29380	Low-quality	Genome-fragment	29.67	Caudoviricetes;Unknown
BMXMM02-meta.147	BMXMM02-meta.147@BMXMM02-meta_406565||0_partial	36349	Low-quality	Genome-fragment	19.64	Caudoviricetes;Unknown
BMXMM02-meta.171	BMXMM02-meta.171@BMXMM02-meta_143212||full	5918	Low-quality	Genome-fragment	10.65	Caudoviricetes;Unknown
BMXMM02-meta.171	BMXMM02-meta.171@BMXMM02-meta_173782||full	12181	Low-quality	Genome-fragment	10.23	Caudoviricetes;Unknown
BMXMM02-meta.171	BMXMM02-meta.171@BMXMM02-meta_230508||full	6041	Low-quality	Genome-fragment	7.04	Caudoviricetes;Unknown
BMXMM02-meta.173	BMXMM02-meta.173@BMXMM02-meta_5619||full	15565	Low-quality	Genome-fragment	18.87	Caudoviricetes;Unknown
BMXMM02-meta.173	BMXMM02-meta.173@BMXMM02-meta_557701||full	34099	Low-quality	Genome-fragment	38.77	Caudoviricetes;Unknown
BMXMM02-meta.178	BMXMM02-meta.178@BMXMM02-meta_395437||0_partial	30104	Low-quality	Genome-fragment	17.32	Caudoviricetes;Unknown
BMXMM02-meta.178	BMXMM02-meta.178@BMXMM02-meta_455403||full	71906	Medium-quality	Genome-fragment	60.95	Caudoviricetes;Unknown
BMXMM02-meta.182	BMXMM02-meta.182@BMXMM02-meta_39912||full	10156	Low-quality	Genome-fragment	20.95	Caudoviricetes;Unknown
BMXMM02-meta.182	BMXMM02-meta.182@BMXMM02-meta_166876||full	5848	Low-quality	Genome-fragment	11.08	Caudoviricetes;Unknown
BMXMM02-meta.182	BMXMM02-meta.182@BMXMM02-meta_343076||0_partial	20372	Low-quality	Genome-fragment	19.36	Caudoviricetes;Unknown
BMXMM02-meta.182	BMXMM02-meta.182@BMXMM02-meta_532949||full	6707	Low-quality	Genome-fragment	8.3	Caudoviricetes;Unknown
BMXMM02-meta.185	BMXMM02-meta.185@BMXMM02-meta_99353||full	8201	Low-quality	Genome-fragment	12.89	Caudoviricetes;Unknown
BMXMM02-meta.185	BMXMM02-meta.185@BMXMM02-meta_174098||full	7938	Low-quality	Genome-fragment	11.43	Caudoviricetes;Unknown
BMXMM02-meta.185	BMXMM02-meta.185@BMXMM02-meta_283765||full	10830	Low-quality	Genome-fragment	15.1	Caudoviricetes;Unknown
BMXMM02-meta.185	BMXMM02-meta.185@BMXMM02-meta_300062||full	22532	Low-quality	Genome-fragment	34.58	Caudoviricetes;Unknown
BMXMM02-meta.185	BMXMM02-meta.185@BMXMM02-meta_364213||full	12288	Low-quality	Genome-fragment	22.07	Caudoviricetes;Unknown
BMXMM02-meta.185	BMXMM02-meta.185@BMXMM02-meta_458885||full	6377	Low-quality	Genome-fragment	5.71	Caudoviricetes;Unknown
BMXMM02-meta.185	BMXMM02-meta.185@BMXMM02-meta_479365||full	5784	Low-quality	Genome-fragment	10.29	Caudoviricetes;Unknown
BMXMM02-meta.185	BMXMM02-meta.185@BMXMM02-meta_511671||full	12254	Low-quality	Genome-fragment	12.94	Caudoviricetes;Unknown
BMXMM02-meta.210	BMXMM02-meta.210@BMXMM02-meta_173647||full	9307	Low-quality	Genome-fragment	11.91	Caudoviricetes;Unknown
BMXMM02-meta.210	BMXMM02-meta.210@BMXMM02-meta_242731||full	13533	Low-quality	Genome-fragment	19.77	Caudoviricetes;Unknown
BMXMM02-meta.210	BMXMM02-meta.210@BMXMM02-meta_250418||full	8849	Low-quality	Genome-fragment	11.61	Caudoviricetes;Unknown
BMXMM02-meta.210	BMXMM02-meta.210@BMXMM02-meta_370399||full	9270	Low-quality	Genome-fragment	12.74	Caudoviricetes;Unknown
BMXMM02-meta.210	BMXMM02-meta.210@BMXMM02-meta_465050||full	17282	Low-quality	Genome-fragment	14.44	Caudoviricetes;Unknown
BMXMM02-meta.211	BMXMM02-meta.211@BMXMM02-meta_415632||full	20833	Low-quality	Genome-fragment	18.05	Caudoviricetes;Unknown
BMXMM02-meta.252	BMXMM02-meta.252@BMXMM02-meta_189190||full	10808	Low-quality	Genome-fragment	17.29	Caudoviricetes;Unknown
BMXMM02-meta.252	BMXMM02-meta.252@BMXMM02-meta_193961||0_partial	19536	Low-quality	Genome-fragment	13.75	Unclassified
BMXMM02-meta.252	BMXMM02-meta.252@BMXMM02-meta_244046||0_partial	26603	Low-quality	Genome-fragment	19.23	Caudoviricetes;Unknown
BMXMM02-meta.259	BMXMM02-meta.259@BMXMM02-meta_205897||0_partial	33252	Low-quality	Genome-fragment	14.99	Caudoviricetes;Unknown
BMXMM02-meta.272	BMXMM02-meta.272@BMXMM02-meta_543219||full	13933	Low-quality	Genome-fragment	15.59	Caudoviricetes;Unknown
BMXMM05-meta.92	BMXMM05-meta.92@BMXMM05-meta_16495||0_partial	13102	Low-quality	Genome-fragment	9.66	Caudoviricetes;Unknown
BMXMM05-meta.92	BMXMM05-meta.92@BMXMM05-meta_311095||full	53568	Medium-quality	Genome-fragment	77.47	Caudoviricetes;Unknown
BMXMM05-meta.132	BMXMM05-meta.132@BMXMM05-meta_89498||full	6712	Low-quality	Genome-fragment	13.1	Caudoviricetes;Unknown
BMXMM05-meta.133	BMXMM05-meta.133@BMXMM05-meta_555468||full	8887	Low-quality	Genome-fragment	10.79	Caudoviricetes;Unknown
BMXMM05-meta.195	BMXMM05-meta.195@BMXMM05-meta_154123||full	17233	Low-quality	Genome-fragment	15.49	Unclassified
BMXMM05-meta.195	BMXMM05-meta.195@BMXMM05-meta_267398||full	34790	Low-quality	Genome-fragment	40.34	Caudoviricetes;Unknown
BMXMM05-meta.195	BMXMM05-meta.195@BMXMM05-meta_1491389||full	25666	Low-quality	Genome-fragment	12.37	Caudoviricetes;Unknown
BMXMM05-meta.217	BMXMM05-meta.217@BMXMM05-meta_83821||full	38506	Medium-quality	Genome-fragment	66.65	Caudoviricetes;Unknown
BMXMM05-meta.217	BMXMM05-meta.217@BMXMM05-meta_996702||full	14921	Low-quality	Genome-fragment	8.97	Caudoviricetes;Unknown
BMXMM05-meta.229	BMXMM05-meta.229@BMXMM05-meta_884121||full	7168	Low-quality	Genome-fragment	8.76	Unclassified
BMXMM05-meta.316	BMXMM05-meta.316@BMXMM05-meta_1055486||0_partial	85601	Medium-quality	Genome-fragment	57.28	Caudoviricetes;Unknown
BMXMM05-meta.316	BMXMM05-meta.316@BMXMM05-meta_1063369||0_partial	62931	Low-quality	Genome-fragment	29.76	Caudoviricetes;Unknown
BMXMM05-meta.324	BMXMM05-meta.324@BMXMM05-meta_1398174||0_partial	61769	Low-quality	Genome-fragment	24.91	Caudoviricetes;Unknown
BMXMM05-meta.341	BMXMM05-meta.341@BMXMM05-meta_53365||full	9259	Low-quality	Genome-fragment	18.55	Unclassified
BMXMM05-meta.341	BMXMM05-meta.341@BMXMM05-meta_160089||full	5668	Low-quality	Genome-fragment	6.8	Caudoviricetes;Unknown
BMXMM05-meta.341	BMXMM05-meta.341@BMXMM05-meta_464881||full	13647	Low-quality	Genome-fragment	18.78	Caudoviricetes;Unknown
BMXMM05-meta.341	BMXMM05-meta.341@BMXMM05-meta_1482575||full	27084	Low-quality	Genome-fragment	44.68	Caudoviricetes;Unknown
BMXMM05-meta.341	BMXMM05-meta.341@BMXMM05-meta_1527227||full	5449	Not-determined	Genome-fragment	NA	Caudoviricetes;Unknown
BMXMM05-meta.341	BMXMM05-meta.341@BMXMM05-meta_1542962||full	14492	Low-quality	Genome-fragment	21.8	Caudoviricetes;Unknown
BMXMM07-meta.7	BMXMM07-meta.7@BMXMM07-meta_730858||full	15622	Low-quality	Genome-fragment	25.76	Unclassified
BMXMM07-meta.89	BMXMM07-meta.89@BMXMM07-meta_1030528||0_partial	29476	Low-quality	Genome-fragment	18.92	Caudoviricetes;Unknown
BMXMM07-meta.94	BMXMM07-meta.94@BMXMM07-meta_1394723||0_partial	71688	Medium-quality	Genome-fragment	70.89	Caudoviricetes;Unknown
BMXMM07-meta.104	BMXMM07-meta.104@BMXMM07-meta_83893||full	12280	Low-quality	Genome-fragment	17.57	Caudoviricetes;Unknown
BMXMM07-meta.104	BMXMM07-meta.104@BMXMM07-meta_663755||full	38969	Medium-quality	Genome-fragment	63.91	Caudoviricetes;Unknown
BMXMM07-meta.104	BMXMM07-meta.104@BMXMM07-meta_900367||full	6599	Not-determined	Genome-fragment	NA	Caudoviricetes;Unknown
BMXMM07-meta.104	BMXMM07-meta.104@BMXMM07-meta_1373269||full	26210	Low-quality	Genome-fragment	37.11	Caudoviricetes;Unknown
BMXMM07-meta.104	BMXMM07-meta.104@BMXMM07-meta_1470818||full	6693	Low-quality	Genome-fragment	5.83	Caudoviricetes;Unknown
BMXMM07-meta.104	BMXMM07-meta.104@BMXMM07-meta_1664929||full	221979	Medium-quality	Genome-fragment	77.17	Caudoviricetes;Unknown
BMXMM07-meta.104	BMXMM07-meta.104@BMXMM07-meta_1705799||full	7136	Low-quality	Genome-fragment	10.16	Caudoviricetes;Unknown
BMXMM07-meta.162	BMXMM07-meta.162@BMXMM07-meta_1232509||0_partial	5359	High-quality	High-quality	100	Unclassified
BMXMM07-meta.191	BMXMM07-meta.191@BMXMM07-meta_1166421||full	57315	Low-quality	Genome-fragment	24.1	Unclassified
BMXMM07-meta.191	BMXMM07-meta.191@BMXMM07-meta_2110799||full	23660	Low-quality	Genome-fragment	11.18	Caudoviricetes;Unknown
BMXMM07-meta.218	BMXMM07-meta.218@BMXMM07-meta_368113||full	6657	Low-quality	Genome-fragment	10.93	Caudoviricetes;Unknown
BMXMM07-meta.218	BMXMM07-meta.218@BMXMM07-meta_1936429||full	12691	Low-quality	Genome-fragment	39.02	Caudoviricetes;Unknown
BMXMM07-meta.229	BMXMM07-meta.229@BMXMM07-meta_441276||full	9440	Low-quality	Genome-fragment	12.54	Caudoviricetes;Unknown
BMXMM07-meta.229	BMXMM07-meta.229@BMXMM07-meta_819491||full	7557	Low-quality	Genome-fragment	10.04	Caudoviricetes;Unknown
BMXMM07-meta.229	BMXMM07-meta.229@BMXMM07-meta_849216||full	15503	Low-quality	Genome-fragment	25.91	Caudoviricetes;Unknown
BMXMM07-meta.229	BMXMM07-meta.229@BMXMM07-meta_1249666||full	6021	Low-quality	Genome-fragment	8.1	Caudoviricetes;Unknown
BMXMM07-meta.229	BMXMM07-meta.229@BMXMM07-meta_1566502||full	11583	Low-quality	Genome-fragment	12.33	Caudoviricetes;Unknown
BMXMM07-meta.292	BMXMM07-meta.292@BMXMM07-meta_184877||full	6196	Low-quality	Genome-fragment	9.62	Caudoviricetes;Unknown
BMXMM07-meta.292	BMXMM07-meta.292@BMXMM07-meta_251298||full	5139	Low-quality	Genome-fragment	4.5	Caudoviricetes;Unknown
BMXMM07-meta.292	BMXMM07-meta.292@BMXMM07-meta_370569||full	6371	Low-quality	Genome-fragment	10.58	Caudoviricetes;Unknown
BMXMM07-meta.292	BMXMM07-meta.292@BMXMM07-meta_642165||full	55061	Medium-quality	Genome-fragment	87.15	Caudoviricetes;Unknown
BMXMM07-meta.292	BMXMM07-meta.292@BMXMM07-meta_812108||full	10552	Low-quality	Genome-fragment	4.6	Unclassified
BMXMM07-meta.292	BMXMM07-meta.292@BMXMM07-meta_844486||full	15099	Low-quality	Genome-fragment	28.85	Caudoviricetes;Unknown
BMXMM07-meta.292	BMXMM07-meta.292@BMXMM07-meta_1249219||full	10356	Low-quality	Genome-fragment	12.26	Caudoviricetes;Unknown
BMXMM07-meta.292	BMXMM07-meta.292@BMXMM07-meta_1501107||full	14978	Low-quality	Genome-fragment	10	Unclassified
BMXMM07-meta.292	BMXMM07-meta.292@BMXMM07-meta_1576779||full	9465	Low-quality	Genome-fragment	16.47	Caudoviricetes;Unknown
BMXMM07-meta.292	BMXMM07-meta.292@BMXMM07-meta_1810386||full	9038	Not-determined	Genome-fragment	NA	Caudoviricetes;Unknown
BMXMM07-meta.308	BMXMM07-meta.308@BMXMM07-meta_948214||full	17893	Low-quality	Genome-fragment	28.71	Caudoviricetes;Unknown
BMXMM07-meta.386	BMXMM07-meta.386@BMXMM07-meta_1076826||full	9136	Low-quality	Genome-fragment	11.08	Unclassified
BMXMM07-meta.386	BMXMM07-meta.386@BMXMM07-meta_1267420||full	99731	Medium-quality	Genome-fragment	83.21	Unclassified
BMXMM07-meta.386	BMXMM07-meta.386@BMXMM07-meta_1837782||full	40210	Medium-quality	Genome-fragment	70.3	Caudoviricetes;Unknown
BMXMM07-meta.453	BMXMM07-meta.453@BMXMM07-meta_1606918||full	11138	Low-quality	Genome-fragment	18.03	Caudoviricetes;Unknown
BMXMM07-meta.469	BMXMM07-meta.469@BMXMM07-meta_1588833||0_partial	18794	Medium-quality	Genome-fragment	57.69	Caudoviricetes;Unknown
BMXMM07-meta.469	BMXMM07-meta.469@BMXMM07-meta_1710881||0_partial	18832	Not-determined	Genome-fragment	NA	Caudoviricetes;Unknown
BMXMM07-meta.469	BMXMM07-meta.469@BMXMM07-meta_1975800||full	24076	Low-quality	Genome-fragment	41.01	Caudoviricetes;Unknown
BMXMM07-meta.498	BMXMM07-meta.498@BMXMM07-meta_658979||full	51832	Medium-quality	Genome-fragment	50.34	Caudoviricetes;Unknown
BMXMM07-meta.520	BMXMM07-meta.520@BMXMM07-meta_160617||full	23567	Low-quality	Genome-fragment	9.62	Caudoviricetes;Unknown
BMXMM07-meta.520	BMXMM07-meta.520@BMXMM07-meta_384460||full	6595	Low-quality	Genome-fragment	8.35	Caudoviricetes;Unknown
BMXMM07-meta.520	BMXMM07-meta.520@BMXMM07-meta_900586||full	5310	Low-quality	Genome-fragment	13.01	Caudoviricetes;Unknown
BMXMM07-meta.520	BMXMM07-meta.520@BMXMM07-meta_1284852||full	8365	Low-quality	Genome-fragment	6.34	Caudoviricetes;Unknown
BMXMM10-meta.17	BMXMM10-meta.17@BMXMM10-meta_206946||full	33063	Low-quality	Genome-fragment	14.79	Caudoviricetes;Unknown
BMXMM10-meta.17	BMXMM10-meta.17@BMXMM10-meta_893238||full	11116	Low-quality	Genome-fragment	4.19	Caudoviricetes;Unknown
BMXMM10-meta.22	BMXMM10-meta.22@BMXMM10-meta_254689||full	9157	Low-quality	Genome-fragment	31.96	Caudoviricetes;Unknown
BMXMM10-meta.22	BMXMM10-meta.22@BMXMM10-meta_343406||full	29856	Low-quality	Genome-fragment	35.33	Caudoviricetes;Unknown
BMXMM10-meta.22	BMXMM10-meta.22@BMXMM10-meta_490008||full	5637	Low-quality	Genome-fragment	6.07	Caudoviricetes;Unknown
BMXMM10-meta.22	BMXMM10-meta.22@BMXMM10-meta_626438||full	6103	Low-quality	Genome-fragment	14.04	Caudoviricetes;Unknown
BMXMM10-meta.22	BMXMM10-meta.22@BMXMM10-meta_797129||full	15064	Medium-quality	Genome-fragment	50.7	Caudoviricetes;Unknown
BMXMM10-meta.22	BMXMM10-meta.22@BMXMM10-meta_823427||full	47835	Low-quality	Genome-fragment	25.85	Caudoviricetes;Unknown
BMXMM10-meta.22	BMXMM10-meta.22@BMXMM10-meta_1406021||full	6113	Low-quality	Genome-fragment	3.66	Caudoviricetes;Unknown
BMXMM10-meta.22	BMXMM10-meta.22@BMXMM10-meta_1436517||full	18243	Medium-quality	Genome-fragment	57.63	Caudoviricetes;Unknown
BMXMM10-meta.22	BMXMM10-meta.22@BMXMM10-meta_1466032||full	6247	Low-quality	Genome-fragment	21.92	Caudoviricetes;Unknown
BMXMM10-meta.29	BMXMM10-meta.29@BMXMM10-meta_1032920||full	13233	Low-quality	Genome-fragment	44.05	Caudoviricetes;Unknown
BMXMM10-meta.49	BMXMM10-meta.49@BMXMM10-meta_214382||0_partial	12662	Low-quality	Genome-fragment	6.63	Unclassified
BMXMM10-meta.49	BMXMM10-meta.49@BMXMM10-meta_368449||full	5373	Not-determined	Genome-fragment	NA	Caudoviricetes;Unknown
BMXMM10-meta.49	BMXMM10-meta.49@BMXMM10-meta_512266||0_partial	76970	Low-quality	Genome-fragment	38.93	Unclassified
BMXMM10-meta.84	BMXMM10-meta.84@BMXMM10-meta_449660||full	6419	Low-quality	Genome-fragment	4.6	Caudoviricetes;Unknown
BMXMM10-meta.84	BMXMM10-meta.84@BMXMM10-meta_1067299||full	20960	Low-quality	Genome-fragment	15.58	Caudoviricetes;Unknown
BMXMM10-meta.97	BMXMM10-meta.97@BMXMM10-meta_316735||full	13254	Low-quality	Genome-fragment	19.53	Caudoviricetes;Unknown
BMXMM10-meta.97	BMXMM10-meta.97@BMXMM10-meta_1344643||full	35599	Medium-quality	Genome-fragment	55.69	Caudoviricetes;Unknown
BMXMM10-meta.97	BMXMM10-meta.97@BMXMM10-meta_1554140||full	9104	Low-quality	Genome-fragment	1.66	Caudoviricetes;Straboviridae
BMXMM10-meta.97	BMXMM10-meta.97@BMXMM10-meta_1576057||full	7793	Low-quality	Genome-fragment	3.27	Caudoviricetes;Unknown
BMXMM10-meta.97	BMXMM10-meta.97@BMXMM10-meta_1603908||full	37753	Medium-quality	Genome-fragment	55.45	Caudoviricetes;Unknown
BMXMM10-meta.104	BMXMM10-meta.104@BMXMM10-meta_220020||full	106307	Medium-quality	Genome-fragment	58.43	Caudoviricetes;Unknown
BMXMM10-meta.104	BMXMM10-meta.104@BMXMM10-meta_745967||full	109796	Medium-quality	Genome-fragment	73	Caudoviricetes;Unknown
BMXMM10-meta.104	BMXMM10-meta.104@BMXMM10-meta_963001||full	8808	Not-determined	Genome-fragment	NA	Caudoviricetes;Kyanoviridae
BMXMM10-meta.107	BMXMM10-meta.107@BMXMM10-meta_640344||full	6213	Low-quality	Genome-fragment	4.93	Unclassified
BMXMM10-meta.109	BMXMM10-meta.109@BMXMM10-meta_519089||full	77955	Medium-quality	Genome-fragment	59.11	Caudoviricetes;Unknown
BMXMM10-meta.121	BMXMM10-meta.121@BMXMM10-meta_416512||full	10388	Low-quality	Genome-fragment	16.05	Caudoviricetes;Unknown
BMXMM10-meta.121	BMXMM10-meta.121@BMXMM10-meta_652612||full	5491	Low-quality	Genome-fragment	10.06	Caudoviricetes;Unknown
BMXMM10-meta.121	BMXMM10-meta.121@BMXMM10-meta_666582||0_partial	15119	Low-quality	Genome-fragment	21.49	Unclassified
BMXMM10-meta.121	BMXMM10-meta.121@BMXMM10-meta_696669||full	10295	Low-quality	Genome-fragment	16.31	Caudoviricetes;Unknown
BMXMM10-meta.131	BMXMM10-meta.131@BMXMM10-meta_1083916||0_partial	28048	Low-quality	Genome-fragment	16.35	Caudoviricetes;Unknown
BMXMM10-meta.131	BMXMM10-meta.131@BMXMM10-meta_1204164||full	36753	Not-determined	Genome-fragment	NA	Caudoviricetes;Unknown
BMXMM10-meta.131	BMXMM10-meta.131@BMXMM10-meta_1256474||full	34076	Low-quality	Genome-fragment	14.34	Unclassified
BMXMM10-meta.131	BMXMM10-meta.131@BMXMM10-meta_1266996||full	28274	Low-quality	Genome-fragment	8.78	Caudoviricetes;Unknown
BMXMM10-meta.135	BMXMM10-meta.135@BMXMM10-meta_327709||full	24242	Low-quality	Genome-fragment	17.49	Caudoviricetes;Unknown
BMXMM10-meta.135	BMXMM10-meta.135@BMXMM10-meta_380740||full	45927	Medium-quality	Genome-fragment	55.39	Caudoviricetes;Unknown
BMXMM10-meta.135	BMXMM10-meta.135@BMXMM10-meta_1603958||full	34475	Medium-quality	Genome-fragment	51.19	Caudoviricetes;Unknown
BMXMM10-meta.136	BMXMM10-meta.136@BMXMM10-meta_217402||full	27038	Low-quality	Genome-fragment	23.29	Caudoviricetes;Unknown
BMXMM10-meta.136	BMXMM10-meta.136@BMXMM10-meta_226206||full	32392	Low-quality	Genome-fragment	20.71	Caudoviricetes;Unknown
BMXMM10-meta.138	BMXMM10-meta.138@BMXMM10-meta_193496||0_partial	10731	Low-quality	Genome-fragment	9.54	Caudoviricetes;Unknown
BMXMM10-meta.138	BMXMM10-meta.138@BMXMM10-meta_872225||full	17392	Low-quality	Genome-fragment	22.57	Caudoviricetes;Unknown
BMXMM10-meta.149	BMXMM10-meta.149@BMXMM10-meta_80478||full	92234	Medium-quality	Genome-fragment	65.56	Caudoviricetes;Unknown
BMXMM10-meta.153	BMXMM10-meta.153@BMXMM10-meta_1045880||full	10711	Low-quality	Genome-fragment	14.87	Caudoviricetes;Unknown
BMXMM10-meta.153	BMXMM10-meta.153@BMXMM10-meta_1172670||full	88121	Medium-quality	Genome-fragment	51.43	Caudoviricetes;Unknown
BMXMM10-meta.153	BMXMM10-meta.153@BMXMM10-meta_1285658||full	21613	Low-quality	Genome-fragment	8.36	Unclassified
BMXMM10-meta.194	BMXMM10-meta.194@BMXMM10-meta_602244||0_partial	18762	Low-quality	Genome-fragment	22.09	Unclassified
BMXMM10-meta.194	BMXMM10-meta.194@BMXMM10-meta_1420424||full	17207	Not-determined	Genome-fragment	NA	Caudoviricetes;Unknown
BMXMM10-meta.194	BMXMM10-meta.194@BMXMM10-meta_1475887||full	12477	Low-quality	Genome-fragment	6.89	Unclassified
BMXMM10-meta.194	BMXMM10-meta.194@BMXMM10-meta_1502564||full	18310	Low-quality	Genome-fragment	21.81	Unclassified
BMXMM10-meta.229	BMXMM10-meta.229@BMXMM10-meta_322899||0_partial	27727	Low-quality	Genome-fragment	14.72	Caudoviricetes;Unknown
BMXMM10-meta.229	BMXMM10-meta.229@BMXMM10-meta_1288109||full	6171	Low-quality	Genome-fragment	13	Caudoviricetes;Unknown
BMXMM10-meta.238	BMXMM10-meta.238@BMXMM10-meta_468871||full	8680	Not-determined	Genome-fragment	NA	Caudoviricetes;Unknown
BMXMM10-meta.238	BMXMM10-meta.238@BMXMM10-meta_567850||full	9828	Low-quality	Genome-fragment	14.45	Caudoviricetes;Unknown
BMXMM10-meta.242	BMXMM10-meta.242@BMXMM10-meta_806958||0_partial	114063	Medium-quality	Genome-fragment	55.6	Caudoviricetes;Unknown
BMXMM10-meta.275	BMXMM10-meta.275@BMXMM10-meta_1173750||full	20833	Low-quality	Genome-fragment	34.88	Caudoviricetes;Unknown
BMXMM10-meta.281	BMXMM10-meta.281@BMXMM10-meta_1367344||0_partial	24091	Low-quality	Genome-fragment	16.58	Caudoviricetes;Unknown
BMXMM10-meta.284	BMXMM10-meta.284@BMXMM10-meta_555161||full	9063	Low-quality	Genome-fragment	7.94	Unclassified
BMXMM10-meta.292	BMXMM10-meta.292@BMXMM10-meta_1107062||0_partial	20397	Low-quality	Genome-fragment	30.08	Unclassified
BMXMM10-meta.294	BMXMM10-meta.294@BMXMM10-meta_617918||0_partial	126687	Medium-quality	Genome-fragment	57.31	Caudoviricetes;Unknown
BMXMM10-meta.298	BMXMM10-meta.298@BMXMM10-meta_1363210||full	6210	Not-determined	Genome-fragment	NA	Caudoviricetes;Unknown
BMXMM10-meta.298	BMXMM10-meta.298@BMXMM10-meta_1568414||full	5443	Low-quality	Genome-fragment	3.66	Unclassified
BMXMM10-meta.310	BMXMM10-meta.310@BMXMM10-meta_1139284||full	48762	Medium-quality	Genome-fragment	59.53	Caudoviricetes;Unknown
BMXMM10-meta.316	BMXMM10-meta.316@BMXMM10-meta_1015128||full	79470	Low-quality	Genome-fragment	44.72	Caudoviricetes;Unknown
BMXMM10-meta.316	BMXMM10-meta.316@BMXMM10-meta_1252291||full	17647	Low-quality	Genome-fragment	35.2	Caudoviricetes;Unknown
BMXMM10-meta.346	BMXMM10-meta.346@BMXMM10-meta_73498||0_partial	24380	Low-quality	Genome-fragment	8.12	Unclassified
BMXMM10-meta.346	BMXMM10-meta.346@BMXMM10-meta_266620||full	29402	Low-quality	Genome-fragment	17.6	Caudoviricetes;Unknown
BMXMM10-meta.346	BMXMM10-meta.346@BMXMM10-meta_1564302||0_partial	13867	Low-quality	Genome-fragment	3.99	Unclassified
BMXMM10-meta.374	BMXMM10-meta.374@BMXMM10-meta_939308||full	8707	Low-quality	Genome-fragment	13.85	Unclassified
BMXMM10-meta.386	BMXMM10-meta.386@BMXMM10-meta_1111999||full	5413	Low-quality	Genome-fragment	6.7	Caudoviricetes;Unknown
BMXMM10-meta.393	BMXMM10-meta.393@BMXMM10-meta_129074||full	5794	Low-quality	Genome-fragment	6.92	Caudoviricetes;Unknown
BMXMM10-meta.393	BMXMM10-meta.393@BMXMM10-meta_186557||full	6647	Low-quality	Genome-fragment	10.77	Caudoviricetes;Unknown
BMXMM10-meta.393	BMXMM10-meta.393@BMXMM10-meta_217113||full	17701	Low-quality	Genome-fragment	33.65	Caudoviricetes;Unknown
BMXMM10-meta.393	BMXMM10-meta.393@BMXMM10-meta_244524||full	5180	Low-quality	Genome-fragment	7.64	Caudoviricetes;Unknown
BMXMM10-meta.393	BMXMM10-meta.393@BMXMM10-meta_510817||full	24768	Not-determined	Genome-fragment	NA	Caudoviricetes;Unknown
BMXMM10-meta.393	BMXMM10-meta.393@BMXMM10-meta_598524||full	5163	Not-determined	Genome-fragment	NA	Caudoviricetes;Unknown
BMXMM10-meta.393	BMXMM10-meta.393@BMXMM10-meta_1125807||full	10017	Low-quality	Genome-fragment	16.46	Unclassified
BMXMM10-meta.393	BMXMM10-meta.393@BMXMM10-meta_1280812||full	5520	Low-quality	Genome-fragment	4.42	Caudoviricetes;Unknown
BMXMM10-meta.393	BMXMM10-meta.393@BMXMM10-meta_1603315||0_partial	13764	Not-determined	Genome-fragment	NA	Caudoviricetes;Unknown
BMXMM10-meta.403	BMXMM10-meta.403@BMXMM10-meta_220163||full	26556	Low-quality	Genome-fragment	44.99	Caudoviricetes;Unknown
BMXMM10-meta.403	BMXMM10-meta.403@BMXMM10-meta_247718||full	66410	High-quality	High-quality	92.87	Unclassified
BMXMM10-meta.403	BMXMM10-meta.403@BMXMM10-meta_761942||full	5829	Low-quality	Genome-fragment	7.15	Caudoviricetes;Unknown
BMXMM10-meta.406	BMXMM10-meta.406@BMXMM10-meta_711518||full	10137	Low-quality	Genome-fragment	6.19	Caudoviricetes;Unknown
BMXMM10-meta.406	BMXMM10-meta.406@BMXMM10-meta_765766||full	77076	Medium-quality	Genome-fragment	73.79	Caudoviricetes;Unknown
BMXMM10-meta.406	BMXMM10-meta.406@BMXMM10-meta_994134||full	29902	Low-quality	Genome-fragment	45.99	Caudoviricetes;Unknown
BMXMM10-meta.454	BMXMM10-meta.454@BMXMM10-meta_266115||0_partial	12521	Low-quality	Genome-fragment	5.33	Unclassified
BMXMM10-meta.454	BMXMM10-meta.454@BMXMM10-meta_606297||full	10953	Low-quality	Genome-fragment	24.72	Caudoviricetes;Unknown
BMXMM10-meta.454	BMXMM10-meta.454@BMXMM10-meta_662952||full	6569	Low-quality	Genome-fragment	7.08	Unclassified
BMXMM10-meta.454	BMXMM10-meta.454@BMXMM10-meta_1597237||full	86634	Medium-quality	Genome-fragment	60.34	Caudoviricetes;Unknown
BMXMM10-meta.458	BMXMM10-meta.458@BMXMM10-meta_255512||full	105417	Medium-quality	Genome-fragment	69	Caudoviricetes;Unknown
BMXMM10-meta.458	BMXMM10-meta.458@BMXMM10-meta_1016454||full	39510	Low-quality	Genome-fragment	42.24	Caudoviricetes;Unknown
BMXMM10-meta.462	BMXMM10-meta.462@BMXMM10-meta_405531||full	12824	Low-quality	Genome-fragment	12.41	Caudoviricetes;Unknown
BMXMM10-meta.462	BMXMM10-meta.462@BMXMM10-meta_847199||full	63600	Low-quality	Genome-fragment	17.8	Caudoviricetes;Unknown
BMXMM10-meta.462	BMXMM10-meta.462@BMXMM10-meta_1087760||full	13589	Low-quality	Genome-fragment	10.87	Unclassified
BMXMM10-meta.466	BMXMM10-meta.466@BMXMM10-meta_492661||full	31434	Low-quality	Genome-fragment	21.07	Unclassified
Boar-s2_bin_1	Boar-s2_bin_1@Boar-s2_scaffolds_5||0_partial	54353	Low-quality	Genome-fragment	38.08	Unclassified
Boar-s2_bin_8	Boar-s2_bin_8@Boar-s2_scaffolds_9907||full	8252	Low-quality	Genome-fragment	12.89	Caudoviricetes;Unknown
Boar-s2_bin_8	Boar-s2_bin_8@Boar-s2_scaffolds_9928||full	6718	Low-quality	Genome-fragment	11.68	Caudoviricetes;Unknown
Boar-s2_bin_8	Boar-s2_bin_8@Boar-s2_scaffolds_9957||full	18746	Low-quality	Genome-fragment	17.58	Unclassified
Boar-s2_bin_8	Boar-s2_bin_8@Boar-s2_scaffolds_9981||full	5035	Not-determined	Genome-fragment	NA	Caudoviricetes;Unknown
Boar-s2_bin_8	Boar-s2_bin_8@Boar-s2_scaffolds_10012||full	9477	Low-quality	Genome-fragment	14.56	Caudoviricetes;Unknown
Boar-s2_bin_9	Boar-s2_bin_9@Boar-s2_scaffolds_10022||0_partial	34843	Low-quality	Genome-fragment	39.49	Caudoviricetes;Unknown
Boar-s2_bin_9	Boar-s2_bin_9@Boar-s2_scaffolds_10024||full	22554	Low-quality	Genome-fragment	27.25	Caudoviricetes;Unknown
Boar-s2_bin_9	Boar-s2_bin_9@Boar-s2_scaffolds_10040||full	5133	Not-determined	Genome-fragment	NA	Caudoviricetes;Unknown
Boar-s2_bin_9	Boar-s2_bin_9@Boar-s2_scaffolds_10051||full	6476	Low-quality	Genome-fragment	6.15	Caudoviricetes;Unknown
Boar-s2_bin_9	Boar-s2_bin_9@Boar-s2_scaffolds_10063||full	15185	Low-quality	Genome-fragment	7.36	Unclassified
Boar-s2_bin_9	Boar-s2_bin_9@Boar-s2_scaffolds_10064||full	9029	Not-determined	Genome-fragment	NA	Caudoviricetes;Unknown
Boar-s2_bin_9	Boar-s2_bin_9@Boar-s2_scaffolds_10073||full	8577	Low-quality	Genome-fragment	14.8	Caudoviricetes;Unknown
Boar-s2_bin_12	Boar-s2_bin_12@Boar-s2_scaffolds_548||full	22407	Medium-quality	Genome-fragment	65.69	Caudoviricetes;Unknown
Boar-s2_bin_14	Boar-s2_bin_14@Boar-s2_scaffolds_728||full	18935	Low-quality	Genome-fragment	15.19	Caudoviricetes;Unknown
Boar-s2_bin_17	Boar-s2_bin_17@Boar-s2_scaffolds_1045||full	6553	Low-quality	Genome-fragment	9.81	Caudoviricetes;Unknown
Boar-s2_bin_17	Boar-s2_bin_17@Boar-s2_scaffolds_1046||full	20206	Low-quality	Genome-fragment	37.78	Caudoviricetes;Unknown
Boar-s2_bin_17	Boar-s2_bin_17@Boar-s2_scaffolds_1066||full	5312	Low-quality	Genome-fragment	6.7	Caudoviricetes;Unknown
Boar-s2_bin_17	Boar-s2_bin_17@Boar-s2_scaffolds_1071||full	18690	Low-quality	Genome-fragment	28.06	Caudoviricetes;Unknown
Boar-s2_bin_18	Boar-s2_bin_18@Boar-s2_scaffolds_1100||0_partial	23520	Low-quality	Genome-fragment	22.99	Caudoviricetes;Unknown
Boar-s2_bin_18	Boar-s2_bin_18@Boar-s2_scaffolds_1102||0_partial	26798	Low-quality	Genome-fragment	40.09	Unclassified
Boar-s2_bin_19	Boar-s2_bin_19@Boar-s2_scaffolds_1205||0_partial	23977	Low-quality	Genome-fragment	18.18	Unclassified
Boar-s2_bin_30	Boar-s2_bin_30@Boar-s2_scaffolds_4307||0_partial	38100	Low-quality	Genome-fragment	18.65	Caudoviricetes;Unknown
Boar-s2_bin_30	Boar-s2_bin_30@Boar-s2_scaffolds_4382||full	102010	Medium-quality	Genome-fragment	67.07	Caudoviricetes;Unknown
Boar-s2_bin_31	Boar-s2_bin_31@Boar-s2_scaffolds_4442||0_partial	13040	Low-quality	Genome-fragment	11.25	Unclassified
Boar-s2_bin_34	Boar-s2_bin_34@Boar-s2_scaffolds_4705||full	36683	Medium-quality	Genome-fragment	50.78	Caudoviricetes;Unknown
Boar-s2_bin_34	Boar-s2_bin_34@Boar-s2_scaffolds_4725||full	17323	Low-quality	Genome-fragment	14.78	Caudoviricetes;Unknown
Boar-s2_bin_34	Boar-s2_bin_34@Boar-s2_scaffolds_4727||full	20033	Low-quality	Genome-fragment	10.77	Caudoviricetes;Unknown
Boar-s2_bin_34	Boar-s2_bin_34@Boar-s2_scaffolds_4754||full	14039	Low-quality	Genome-fragment	8.09	Caudoviricetes;Unknown
Boar-s2_bin_38	Boar-s2_bin_38@Boar-s2_scaffolds_5062||0_partial	54476	Low-quality	Genome-fragment	14.43	Caudoviricetes;Unknown
Boar-s2_bin_40	Boar-s2_bin_40@Boar-s2_scaffolds_6442||0_partial	32814	Low-quality	Genome-fragment	30.35	Unclassified
Boar-s2_bin_40	Boar-s2_bin_40@Boar-s2_scaffolds_6464||full	5809	Low-quality	Genome-fragment	6.14	Caudoviricetes;Unknown
Boar-s2_bin_42	Boar-s2_bin_42@Boar-s2_scaffolds_7127||full	74976	Medium-quality	Genome-fragment	63.72	Caudoviricetes;Unknown
Boar-s2_bin_42	Boar-s2_bin_42@Boar-s2_scaffolds_7138||full	46841	Medium-quality	Genome-fragment	70.83	Caudoviricetes;Unknown
Boar-s2_bin_42	Boar-s2_bin_42@Boar-s2_scaffolds_7168||full	20666	Low-quality	Genome-fragment	20.74	Caudoviricetes;Unknown
Boar-s2_bin_42	Boar-s2_bin_42@Boar-s2_scaffolds_7186||full	14141	Low-quality	Genome-fragment	15.2	Caudoviricetes;Unknown
Boar-s2_bin_42	Boar-s2_bin_42@Boar-s2_scaffolds_7198||full	10976	Not-determined	Genome-fragment	NA	Caudoviricetes;Unknown
Boar-s2_bin_42	Boar-s2_bin_42@Boar-s2_scaffolds_7223||full	5607	Low-quality	Genome-fragment	9.63	Caudoviricetes;Unknown
Boar-s2_bin_42	Boar-s2_bin_42@Boar-s2_scaffolds_7225||full	5705	Low-quality	Genome-fragment	11.99	Caudoviricetes;Unknown
Boar-s4_bin_1	Boar-s4_bin_1@Boar-s4_scaffolds_3||full	113442	Medium-quality	Genome-fragment	74.8	Caudoviricetes;Unknown
Boar-s4_bin_1	Boar-s4_bin_1@Boar-s4_scaffolds_5||full	112511	Low-quality	Genome-fragment	42.65	Caudoviricetes;Unknown
Boar-s4_bin_1	Boar-s4_bin_1@Boar-s4_scaffolds_13||full	87065	Low-quality	Genome-fragment	31.2	Unclassified
Boar-s4_bin_1	Boar-s4_bin_1@Boar-s4_scaffolds_15||full	82035	Medium-quality	Genome-fragment	69.86	Caudoviricetes;Unknown
Boar-s4_bin_1	Boar-s4_bin_1@Boar-s4_scaffolds_42||full	50908	Medium-quality	Genome-fragment	50.17	Caudoviricetes;Unknown
Boar-s4_bin_1	Boar-s4_bin_1@Boar-s4_scaffolds_63||full	29140	Low-quality	Genome-fragment	27.04	Caudoviricetes;Unknown
Boar-s4_bin_1	Boar-s4_bin_1@Boar-s4_scaffolds_75||full	19644	Low-quality	Genome-fragment	13.58	Caudoviricetes;Unknown
Boar-s4_bin_1	Boar-s4_bin_1@Boar-s4_scaffolds_83||full	17743	Low-quality	Genome-fragment	25.55	Caudoviricetes;Unknown
Boar-s4_bin_1	Boar-s4_bin_1@Boar-s4_scaffolds_109||full	8489	Not-determined	Genome-fragment	NA	Caudoviricetes;Unknown
Boar-s4_bin_1	Boar-s4_bin_1@Boar-s4_scaffolds_117||full	6690	Low-quality	Genome-fragment	8.44	Caudoviricetes;Unknown
Boar-s4_bin_8	Boar-s4_bin_8@Boar-s4_scaffolds_8860||full	25374	Low-quality	Genome-fragment	47.9	Caudoviricetes;Unknown
Boar-s4_bin_8	Boar-s4_bin_8@Boar-s4_scaffolds_8890||full	37132	Medium-quality	Genome-fragment	53.15	Caudoviricetes;Unknown
Boar-s4_bin_8	Boar-s4_bin_8@Boar-s4_scaffolds_8891||0_partial	13046	Low-quality	Genome-fragment	3.13	Caudoviricetes;Unknown
Boar-s4_bin_8	Boar-s4_bin_8@Boar-s4_scaffolds_8898||0_partial	11717	Low-quality	Genome-fragment	3.95	Unclassified
Boar-s4_bin_9	Boar-s4_bin_9@Boar-s4_scaffolds_8909||0_partial	35562	Low-quality	Genome-fragment	8.62	Caudoviricetes;Unknown
Boar-s4_bin_9	Boar-s4_bin_9@Boar-s4_scaffolds_8925||0_partial	48938	Medium-quality	Genome-fragment	80.4	Unclassified
Boar-s4_bin_9	Boar-s4_bin_9@Boar-s4_scaffolds_8953||0_partial	13194	Low-quality	Genome-fragment	19.74	Unclassified
Boar-s4_bin_9	Boar-s4_bin_9@Boar-s4_scaffolds_8974||full	9430	Low-quality	Genome-fragment	11.93	Caudoviricetes;Unknown
Boar-s4_bin_11	Boar-s4_bin_11@Boar-s4_scaffolds_294||full	50249	Low-quality	Genome-fragment	22.18	Caudoviricetes;Unknown
Boar-s4_bin_11	Boar-s4_bin_11@Boar-s4_scaffolds_296||full	9975	Low-quality	Genome-fragment	11.92	Caudoviricetes;Unknown
Boar-s4_bin_11	Boar-s4_bin_11@Boar-s4_scaffolds_310||full	5091	Low-quality	Genome-fragment	8.72	Caudoviricetes;Unknown
Boar-s4_bin_12	Boar-s4_bin_12@Boar-s4_scaffolds_458||full	39644	Low-quality	Genome-fragment	28.71	Caudoviricetes;Unknown
Boar-s4_bin_12	Boar-s4_bin_12@Boar-s4_scaffolds_519||full	18035	Low-quality	Genome-fragment	28.69	Caudoviricetes;Unknown
Boar-s4_bin_12	Boar-s4_bin_12@Boar-s4_scaffolds_530||full	14619	Low-quality	Genome-fragment	20.63	Caudoviricetes;Unknown
Boar-s4_bin_12	Boar-s4_bin_12@Boar-s4_scaffolds_531||full	15417	Low-quality	Genome-fragment	19.27	Caudoviricetes;Unknown
Boar-s4_bin_12	Boar-s4_bin_12@Boar-s4_scaffolds_556||full	10306	Low-quality	Genome-fragment	15.38	Caudoviricetes;Unknown
Boar-s4_bin_13	Boar-s4_bin_13@Boar-s4_scaffolds_647||full	8025	Low-quality	Genome-fragment	4.57	Caudoviricetes;Unknown
Boar-s4_bin_13	Boar-s4_bin_13@Boar-s4_scaffolds_663||full	26504	Low-quality	Genome-fragment	39.3	Unclassified
Boar-s4_bin_13	Boar-s4_bin_13@Boar-s4_scaffolds_679||0_partial	43813	Medium-quality	Genome-fragment	53.49	Caudoviricetes;Unknown
Boar-s4_bin_13	Boar-s4_bin_13@Boar-s4_scaffolds_686||full	29690	Low-quality	Genome-fragment	15.99	Caudoviricetes;Unknown
Boar-s4_bin_13	Boar-s4_bin_13@Boar-s4_scaffolds_705||full	14486	Low-quality	Genome-fragment	21.48	Caudoviricetes;Unknown
Boar-s4_bin_20	Boar-s4_bin_20@Boar-s4_scaffolds_2189||full	54126	Medium-quality	Genome-fragment	59.44	Caudoviricetes;Unknown
Boar-s4_bin_20	Boar-s4_bin_20@Boar-s4_scaffolds_2219||full	5039	Low-quality	Genome-fragment	3.11	Caudoviricetes;Unknown
Boar-s4_bin_20	Boar-s4_bin_20@Boar-s4_scaffolds_2256||full	37670	Low-quality	Genome-fragment	13.18	Caudoviricetes;Unknown
Boar-s4_bin_20	Boar-s4_bin_20@Boar-s4_scaffolds_2257||full	15525	Low-quality	Genome-fragment	37.44	Caudoviricetes;Unknown
Boar-s4_bin_20	Boar-s4_bin_20@Boar-s4_scaffolds_2358||full	11123	Low-quality	Genome-fragment	3.01	Caudoviricetes;Unknown
Boar-s4_bin_20	Boar-s4_bin_20@Boar-s4_scaffolds_2359||full	25312	Low-quality	Genome-fragment	17.57	Caudoviricetes;Unknown
Boar-s4_bin_20	Boar-s4_bin_20@Boar-s4_scaffolds_2360||full	15846	Low-quality	Genome-fragment	9.84	Caudoviricetes;Unknown
Boar-s4_bin_20	Boar-s4_bin_20@Boar-s4_scaffolds_2394||full	17886	Low-quality	Genome-fragment	31.11	Caudoviricetes;Unknown
Boar-s4_bin_20	Boar-s4_bin_20@Boar-s4_scaffolds_2422||full	20116	Low-quality	Genome-fragment	16.17	Caudoviricetes;Unknown
Boar-s4_bin_20	Boar-s4_bin_20@Boar-s4_scaffolds_2487||full	5204	Low-quality	Genome-fragment	11.61	Caudoviricetes;Unknown
Boar-s4_bin_21	Boar-s4_bin_21@Boar-s4_scaffolds_2527||full	11194	Low-quality	Genome-fragment	19.3	Caudoviricetes;Unknown
Boar-s4_bin_21	Boar-s4_bin_21@Boar-s4_scaffolds_2538||full	7663	Low-quality	Genome-fragment	13.44	Unclassified
Boar-s4_bin_23	Boar-s4_bin_23@Boar-s4_scaffolds_2884||full	6362	Not-determined	Genome-fragment	NA	Caudoviricetes;Unknown
Boar-s4_bin_25	Boar-s4_bin_25@Boar-s4_scaffolds_3464||0_partial	21538	Low-quality	Genome-fragment	13.03	Unclassified
Boar-s4_bin_25	Boar-s4_bin_25@Boar-s4_scaffolds_3501||full	11862	Low-quality	Genome-fragment	40.26	Caudoviricetes;Unknown
Boar-s4_bin_25	Boar-s4_bin_25@Boar-s4_scaffolds_3505||full	9791	Low-quality	Genome-fragment	16.34	Caudoviricetes;Unknown
Boar-s4_bin_25	Boar-s4_bin_25@Boar-s4_scaffolds_3509||full	6103	Low-quality	Genome-fragment	8.34	Unclassified
Boar-s4_bin_26	Boar-s4_bin_26@Boar-s4_scaffolds_3556||full	154509	Complete	High-quality	100	Caudoviricetes;Unknown
Boar-s4_bin_26	Boar-s4_bin_26@Boar-s4_scaffolds_3612||full	17307	Low-quality	Genome-fragment	17.52	Caudoviricetes;Unknown
Boar-s4_bin_28	Boar-s4_bin_28@Boar-s4_scaffolds_4043||full	16107	Low-quality	Genome-fragment	7.88	Caudoviricetes;Unknown
Boar-s4_bin_28	Boar-s4_bin_28@Boar-s4_scaffolds_4053||full	22822	Low-quality	Genome-fragment	21.3	Caudoviricetes;Unknown
Boar-s4_bin_28	Boar-s4_bin_28@Boar-s4_scaffolds_4087||full	11435	Low-quality	Genome-fragment	25.21	Caudoviricetes;Unknown
Boar-s4_bin_28	Boar-s4_bin_28@Boar-s4_scaffolds_4102||0_partial	8085	Low-quality	Genome-fragment	5.65	Caudoviricetes;Unknown
Boar-s4_bin_28	Boar-s4_bin_28@Boar-s4_scaffolds_4161||full	20476	Low-quality	Genome-fragment	11.73	Caudoviricetes;Unknown
Boar-s4_bin_28	Boar-s4_bin_28@Boar-s4_scaffolds_4163||full	53178	Low-quality	Genome-fragment	29.1	Caudoviricetes;Unknown
Boar-s4_bin_34	Boar-s4_bin_34@Boar-s4_scaffolds_7127||full	34709	Low-quality	Genome-fragment	40.11	Caudoviricetes;Unknown
Boar-s5_bin_1	Boar-s5_bin_1@Boar-s5_scaffolds_31||full	99728	High-quality	High-quality	97.86	Unclassified
Boar-s5_bin_7	Boar-s5_bin_7@Boar-s5_scaffolds_9100||full	12051	Low-quality	Genome-fragment	6.54	Unclassified
Boar-s5_bin_7	Boar-s5_bin_7@Boar-s5_scaffolds_9132||full	59718	Low-quality	Genome-fragment	9.59	Unclassified
Boar-s5_bin_8	Boar-s5_bin_8@Boar-s5_scaffolds_9145||0_partial	23681	Low-quality	Genome-fragment	40.03	Unclassified
Boar-s5_bin_10	Boar-s5_bin_10@Boar-s5_scaffolds_41||full	60598	High-quality	High-quality	90.85	Unclassified
Boar-s5_bin_10	Boar-s5_bin_10@Boar-s5_scaffolds_82||0_partial	17143	Low-quality	Genome-fragment	11.77	Unclassified
Boar-s5_bin_10	Boar-s5_bin_10@Boar-s5_scaffolds_86||0_partial	9406	Low-quality	Genome-fragment	6.38	Caudoviricetes;Unknown
Boar-s5_bin_10	Boar-s5_bin_10@Boar-s5_scaffolds_94||full	42170	Low-quality	Genome-fragment	10.96	Caudoviricetes;Unknown
Boar-s5_bin_10	Boar-s5_bin_10@Boar-s5_scaffolds_111||full	46563	Low-quality	Genome-fragment	34.96	Caudoviricetes;Unknown
Boar-s5_bin_21	Boar-s5_bin_21@Boar-s5_scaffolds_2776||0_partial	16006	Low-quality	Genome-fragment	15.01	Caudoviricetes;Unknown
Boar-s5_bin_21	Boar-s5_bin_21@Boar-s5_scaffolds_2784||full	20543	Low-quality	Genome-fragment	26.54	Caudoviricetes;Unknown
Boar-s5_bin_21	Boar-s5_bin_21@Boar-s5_scaffolds_2785||full	40053	Low-quality	Genome-fragment	34.89	Caudoviricetes;Unknown
Boar-s5_bin_21	Boar-s5_bin_21@Boar-s5_scaffolds_2788||full	6008	Low-quality	Genome-fragment	5.38	Caudoviricetes;Unknown
Boar-s5_bin_22	Boar-s5_bin_22@Boar-s5_scaffolds_2823||0_partial	161896	Medium-quality	Genome-fragment	84.05	Caudoviricetes;Unknown
Boar-s5_bin_22	Boar-s5_bin_22@Boar-s5_scaffolds_2824||0_partial	15741	Low-quality	Genome-fragment	6.01	Unclassified
Boar-s5_bin_26	Boar-s5_bin_26@Boar-s5_scaffolds_3518||0_partial	81185	Low-quality	Genome-fragment	48.97	Caudoviricetes;Unknown
Boar-s5_bin_30	Boar-s5_bin_30@Boar-s5_scaffolds_5223||0_partial	13701	Low-quality	Genome-fragment	14.41	Unclassified
Boar-s5_bin_30	Boar-s5_bin_30@Boar-s5_scaffolds_5247||full	9493	Not-determined	Genome-fragment	NA	Caudoviricetes;Unknown
Boar-s5_bin_30	Boar-s5_bin_30@Boar-s5_scaffolds_5256||full	7843	Not-determined	Genome-fragment	NA	Caudoviricetes;Unknown
Boar-s5_bin_31	Boar-s5_bin_31@Boar-s5_scaffolds_5352||full	14820	Low-quality	Genome-fragment	18.44	Caudoviricetes;Unknown
Boar-s5_bin_31	Boar-s5_bin_31@Boar-s5_scaffolds_5412||full	26739	Low-quality	Genome-fragment	25.07	Caudoviricetes;Unknown
Boar-s5_bin_31	Boar-s5_bin_31@Boar-s5_scaffolds_5429||full	67834	Medium-quality	Genome-fragment	58.77	Caudoviricetes;Unknown
Boar-s5_bin_31	Boar-s5_bin_31@Boar-s5_scaffolds_5440||0_partial	14899	Low-quality	Genome-fragment	22.09	Caudoviricetes;Unknown
Boar-s5_bin_31	Boar-s5_bin_31@Boar-s5_scaffolds_5448||full	31749	Low-quality	Genome-fragment	43.21	Caudoviricetes;Unknown
Boar-s5_bin_34	Boar-s5_bin_34@Boar-s5_scaffolds_6185||0_partial	25727	Low-quality	Genome-fragment	38.49	Unclassified
Boar-s5_bin_34	Boar-s5_bin_34@Boar-s5_scaffolds_6186||full	46618	Medium-quality	Genome-fragment	69.87	Caudoviricetes;Unknown
Boar-s5_bin_34	Boar-s5_bin_34@Boar-s5_scaffolds_6203||0_partial	82581	Low-quality	Genome-fragment	42.23	Caudoviricetes;Unknown
Boar-s5_bin_34	Boar-s5_bin_34@Boar-s5_scaffolds_6203||1_partial	22751	Low-quality	Genome-fragment	22.46	Unclassified
Boar-s5_bin_34	Boar-s5_bin_34@Boar-s5_scaffolds_6215||full	44246	Low-quality	Genome-fragment	47.23	Caudoviricetes;Unknown
Boar-s5_bin_34	Boar-s5_bin_34@Boar-s5_scaffolds_6218||full	91522	Low-quality	Genome-fragment	46.02	Caudoviricetes;Unknown
Boar-s5_bin_35	Boar-s5_bin_35@Boar-s5_scaffolds_6262||full	27475	Medium-quality	Genome-fragment	50.7	Caudoviricetes;Unknown
Boar-s5_bin_38	Boar-s5_bin_38@Boar-s5_scaffolds_6543||full	14060	Not-determined	Genome-fragment	NA	Caudoviricetes;Unknown
Boar-s5_bin_38	Boar-s5_bin_38@Boar-s5_scaffolds_6581||full	26046	Low-quality	Genome-fragment	31.49	Caudoviricetes;Unknown
Boar-s5_bin_38	Boar-s5_bin_38@Boar-s5_scaffolds_6631||full	32040	Low-quality	Genome-fragment	31.01	Caudoviricetes;Unknown
Boar-s5_bin_38	Boar-s5_bin_38@Boar-s5_scaffolds_6773||full	8315	Low-quality	Genome-fragment	8.86	Caudoviricetes;Unknown
Boar-s5_bin_38	Boar-s5_bin_38@Boar-s5_scaffolds_6781||full	10666	Low-quality	Genome-fragment	19.7	Caudoviricetes;Unknown
Boar-s5_bin_38	Boar-s5_bin_38@Boar-s5_scaffolds_6977||full	45291	Medium-quality	Genome-fragment	63.21	Caudoviricetes;Unknown
Boar-s5_bin_44	Boar-s5_bin_44@Boar-s5_scaffolds_8110||full	153059	Medium-quality	Genome-fragment	68.02	Caudoviricetes;Unknown
Boar-s7_bin_8	Boar-s7_bin_8@Boar-s7_scaffolds_13687||full	5558	Low-quality	Genome-fragment	2.99	Unclassified
Boar-s7_bin_8	Boar-s7_bin_8@Boar-s7_scaffolds_13719||0_partial	20019	Low-quality	Genome-fragment	18.12	Unclassified
Boar-s7_bin_8	Boar-s7_bin_8@Boar-s7_scaffolds_13768||full	63673	Medium-quality	Genome-fragment	65.1	Caudoviricetes;Unknown
Boar-s7_bin_8	Boar-s7_bin_8@Boar-s7_scaffolds_13770||full	6852	Not-determined	Genome-fragment	NA	Caudoviricetes;Unknown
Boar-s7_bin_9	Boar-s7_bin_9@Boar-s7_scaffolds_13818||full	18652	Low-quality	Genome-fragment	24.26	Caudoviricetes;Unknown
Boar-s7_bin_10	Boar-s7_bin_10@Boar-s7_scaffolds_117||0_partial	26021	Low-quality	Genome-fragment	20.1	Caudoviricetes;Unknown
Boar-s7_bin_10	Boar-s7_bin_10@Boar-s7_scaffolds_213||full	6380	Low-quality	Genome-fragment	9.67	Caudoviricetes;Unknown
Boar-s7_bin_10	Boar-s7_bin_10@Boar-s7_scaffolds_248||full	37352	Medium-quality	Genome-fragment	53.59	Caudoviricetes;Unknown
Boar-s7_bin_14	Boar-s7_bin_14@Boar-s7_scaffolds_1432||full	5803	Low-quality	Genome-fragment	2.52	Caudoviricetes;Crassvirales
Boar-s7_bin_14	Boar-s7_bin_14@Boar-s7_scaffolds_1503||full	8193	Not-determined	Genome-fragment	NA	Caudoviricetes;Unknown
Boar-s7_bin_14	Boar-s7_bin_14@Boar-s7_scaffolds_1663||full	14798	Low-quality	Genome-fragment	22.26	Caudoviricetes;Unknown
Boar-s7_bin_15	Boar-s7_bin_15@Boar-s7_scaffolds_1707||0_partial	42463	Low-quality	Genome-fragment	33.43	Caudoviricetes;Unknown
Boar-s7_bin_15	Boar-s7_bin_15@Boar-s7_scaffolds_1716||0_partial	12221	Low-quality	Genome-fragment	18.12	Unclassified
Boar-s7_bin_15	Boar-s7_bin_15@Boar-s7_scaffolds_1729||full	8355	Low-quality	Genome-fragment	7.83	Unclassified
Boar-s7_bin_16	Boar-s7_bin_16@Boar-s7_scaffolds_1830||full	58003	Low-quality	Genome-fragment	8.19	Unclassified
Boar-s7_bin_16	Boar-s7_bin_16@Boar-s7_scaffolds_1843||0_partial	34768	Low-quality	Genome-fragment	45.21	Caudoviricetes;Unknown
Boar-s7_bin_16	Boar-s7_bin_16@Boar-s7_scaffolds_1860||full	40333	Low-quality	Genome-fragment	41.78	Caudoviricetes;Unknown
Boar-s7_bin_19	Boar-s7_bin_19@Boar-s7_scaffolds_2207||full	18215	Low-quality	Genome-fragment	19.98	Caudoviricetes;Unknown
Boar-s7_bin_19	Boar-s7_bin_19@Boar-s7_scaffolds_2221||full	11429	Low-quality	Genome-fragment	5.02	Unclassified
Boar-s7_bin_27	Boar-s7_bin_27@Boar-s7_scaffolds_5177||0_partial	13463	Low-quality	Genome-fragment	15.29	Unclassified
Boar-s7_bin_32	Boar-s7_bin_32@Boar-s7_scaffolds_7179||full	11021	Low-quality	Genome-fragment	19.26	Caudoviricetes;Unknown
Boar-s7_bin_32	Boar-s7_bin_32@Boar-s7_scaffolds_7261||full	5340	Low-quality	Genome-fragment	8.68	Caudoviricetes;Unknown
Boar-s7_bin_32	Boar-s7_bin_32@Boar-s7_scaffolds_7354||full	7532	Not-determined	Genome-fragment	NA	Caudoviricetes;Unknown
Boar-s7_bin_32	Boar-s7_bin_32@Boar-s7_scaffolds_7407||full	11494	Low-quality	Genome-fragment	2.87	Unclassified
Boar-s7_bin_37	Boar-s7_bin_37@Boar-s7_scaffolds_9229||full	15201	Low-quality	Genome-fragment	13.13	Unclassified
Boar-s7_bin_37	Boar-s7_bin_37@Boar-s7_scaffolds_9233||full	29862	Medium-quality	Genome-fragment	59.01	Caudoviricetes;Unknown
Boar-s7_bin_37	Boar-s7_bin_37@Boar-s7_scaffolds_9234||full	12280	Low-quality	Genome-fragment	15.78	Caudoviricetes;Unknown
Boar-s7_bin_37	Boar-s7_bin_37@Boar-s7_scaffolds_9238||full	10125	Low-quality	Genome-fragment	16.82	Caudoviricetes;Unknown
Boar-s7_bin_37	Boar-s7_bin_37@Boar-s7_scaffolds_9239||full	14457	Low-quality	Genome-fragment	19.21	Caudoviricetes;Unknown
Boar-s7_bin_37	Boar-s7_bin_37@Boar-s7_scaffolds_9248||full	7158	Not-determined	Genome-fragment	NA	Caudoviricetes;Unknown
Boar-s7_bin_37	Boar-s7_bin_37@Boar-s7_scaffolds_9251||full	5781	Not-determined	Genome-fragment	NA	Caudoviricetes;Unknown
Boar-s7_bin_37	Boar-s7_bin_37@Boar-s7_scaffolds_9274||full	6601	Low-quality	Genome-fragment	4.04	Caudoviricetes;Unknown
Boar-s7_bin_37	Boar-s7_bin_37@Boar-s7_scaffolds_9289||full	5324	Low-quality	Genome-fragment	10.37	Caudoviricetes;Unknown
Boar-s7_bin_37	Boar-s7_bin_37@Boar-s7_scaffolds_9290||full	20567	Low-quality	Genome-fragment	41.59	Caudoviricetes;Unknown
Boar-s7_bin_40	Boar-s7_bin_40@Boar-s7_scaffolds_10248||full	69695	Medium-quality	Genome-fragment	54.66	Caudoviricetes;Unknown
Boar-s8_bin_1	Boar-s8_bin_1@Boar-s8_scaffolds_8||full	5943	Low-quality	Genome-fragment	1.14	Unclassified
Boar-s8_bin_1	Boar-s8_bin_1@Boar-s8_scaffolds_16||0_partial	50174	Medium-quality	Genome-fragment	73.19	Caudoviricetes;Unknown
Boar-s8_bin_1	Boar-s8_bin_1@Boar-s8_scaffolds_20||full	30922	Medium-quality	Genome-fragment	53.64	Caudoviricetes;Unknown
Boar-s8_bin_4	Boar-s8_bin_4@Boar-s8_scaffolds_6683||full	105495	Medium-quality	Genome-fragment	60.61	Caudoviricetes;Unknown
Boar-s8_bin_4	Boar-s8_bin_4@Boar-s8_scaffolds_6704||full	138799	Medium-quality	Genome-fragment	77.7	Caudoviricetes;Unknown
Boar-s8_bin_7	Boar-s8_bin_7@Boar-s8_scaffolds_12224||full	17189	Low-quality	Genome-fragment	20.16	Caudoviricetes;Unknown
Boar-s8_bin_7	Boar-s8_bin_7@Boar-s8_scaffolds_12258||full	9875	Low-quality	Genome-fragment	9.26	Caudoviricetes;Unknown
Boar-s8_bin_7	Boar-s8_bin_7@Boar-s8_scaffolds_12262||full	9933	Low-quality	Genome-fragment	14.73	Caudoviricetes;Unknown
Boar-s8_bin_7	Boar-s8_bin_7@Boar-s8_scaffolds_12302||full	5479	Low-quality	Genome-fragment	8.56	Caudoviricetes;Unknown
Boar-s8_bin_8	Boar-s8_bin_8@Boar-s8_scaffolds_12515||full	17298	Low-quality	Genome-fragment	37.19	Caudoviricetes;Unknown
Boar-s8_bin_8	Boar-s8_bin_8@Boar-s8_scaffolds_12575||full	64243	Medium-quality	Genome-fragment	59.23	Caudoviricetes;Unknown
Boar-s8_bin_12	Boar-s8_bin_12@Boar-s8_scaffolds_305||0_partial	21500	Low-quality	Genome-fragment	12.57	Unclassified
Boar-s8_bin_20	Boar-s8_bin_20@Boar-s8_scaffolds_2719||full	7988	Low-quality	Genome-fragment	8.74	Caudoviricetes;Unknown
Boar-s8_bin_20	Boar-s8_bin_20@Boar-s8_scaffolds_2720||full	7099	Low-quality	Genome-fragment	7.29	Caudoviricetes;Unknown
Boar-s8_bin_20	Boar-s8_bin_20@Boar-s8_scaffolds_2774||full	21250	Low-quality	Genome-fragment	37.08	Caudoviricetes;Unknown
Boar-s8_bin_20	Boar-s8_bin_20@Boar-s8_scaffolds_2775||full	17378	Low-quality	Genome-fragment	10.39	Caudoviricetes;Unknown
Boar-s8_bin_20	Boar-s8_bin_20@Boar-s8_scaffolds_2800||full	5146	Low-quality	Genome-fragment	9.37	Caudoviricetes;Unknown
Boar-s8_bin_20	Boar-s8_bin_20@Boar-s8_scaffolds_2888||full	11362	Low-quality	Genome-fragment	13.01	Caudoviricetes;Unknown
Boar-s8_bin_21	Boar-s8_bin_21@Boar-s8_scaffolds_3018||0_partial	26266	Low-quality	Genome-fragment	15.11	Caudoviricetes;Unknown
Boar-s8_bin_21	Boar-s8_bin_21@Boar-s8_scaffolds_3019||full	55437	Low-quality	Genome-fragment	44.48	Unclassified
Boar-s8_bin_28	Boar-s8_bin_28@Boar-s8_scaffolds_4529||0_partial	14202	Low-quality	Genome-fragment	15.26	Unclassified
Boar-s8_bin_48	Boar-s8_bin_48@Boar-s8_scaffolds_8860||0_partial	14311	Low-quality	Genome-fragment	22.66	Unclassified
Boar-s10_bin_4	Boar-s10_bin_4@Boar-s10_scaffolds_7698||full	196944	Complete	High-quality	100	Caudoviricetes;Unknown
Boar-s10_bin_5	Boar-s10_bin_5@Boar-s10_scaffolds_10520||full	12498	Low-quality	Genome-fragment	18.7	Unclassified
Boar-s10_bin_5	Boar-s10_bin_5@Boar-s10_scaffolds_10577||full	9749	Low-quality	Genome-fragment	18.53	Unclassified
Boar-s10_bin_8	Boar-s10_bin_8@Boar-s10_scaffolds_11458||full	13359	Low-quality	Genome-fragment	11.59	Caudoviricetes;Unknown
Boar-s10_bin_8	Boar-s10_bin_8@Boar-s10_scaffolds_11554||0_partial	39141	Low-quality	Genome-fragment	11.61	Caudoviricetes;Unknown
Boar-s10_bin_9	Boar-s10_bin_9@Boar-s10_scaffolds_11774||full	16210	Low-quality	Genome-fragment	11.51	Caudoviricetes;Unknown
Boar-s10_bin_14	Boar-s10_bin_14@Boar-s10_scaffolds_1917||full	25757	Low-quality	Genome-fragment	16.67	Unclassified
Boar-s10_bin_19	Boar-s10_bin_19@Boar-s10_scaffolds_3351||full	26948	Low-quality	Genome-fragment	16.8	Unclassified
Boar-s10_bin_19	Boar-s10_bin_19@Boar-s10_scaffolds_3382||full	11146	Low-quality	Genome-fragment	22.19	Unclassified
Boar-s10_bin_30	Boar-s10_bin_30@Boar-s10_scaffolds_5551||0_partial	86174	Medium-quality	Genome-fragment	75.91	Caudoviricetes;Unknown
Boar-s10_bin_30	Boar-s10_bin_30@Boar-s10_scaffolds_5555||0_partial	83108	Medium-quality	Genome-fragment	68.94	Caudoviricetes;Unknown
Boar-s10_bin_30	Boar-s10_bin_30@Boar-s10_scaffolds_5563||0_partial	8263	Low-quality	Genome-fragment	2.34	Caudoviricetes;Unknown
Boar-s10_bin_30	Boar-s10_bin_30@Boar-s10_scaffolds_5584||full	16336	Low-quality	Genome-fragment	23.69	Caudoviricetes;Unknown
Boar-s10_bin_30	Boar-s10_bin_30@Boar-s10_scaffolds_5585||full	13181	Low-quality	Genome-fragment	18.64	Caudoviricetes;Unknown
Boar-s10_bin_30	Boar-s10_bin_30@Boar-s10_scaffolds_5587||full	11795	Low-quality	Genome-fragment	22.14	Caudoviricetes;Unknown
Boar-s10_bin_30	Boar-s10_bin_30@Boar-s10_scaffolds_5594||full	5908	Low-quality	Genome-fragment	7.63	Caudoviricetes;Unknown
Boar-s10_bin_33	Boar-s10_bin_33@Boar-s10_scaffolds_6255||full	33080	Low-quality	Genome-fragment	42.89	Caudoviricetes;Unknown
Boar-s10_bin_33	Boar-s10_bin_33@Boar-s10_scaffolds_6272||full	18213	Low-quality	Genome-fragment	26.04	Caudoviricetes;Unknown
Boar-s10_bin_34	Boar-s10_bin_34@Boar-s10_scaffolds_6451||full	18690	Low-quality	Genome-fragment	13.27	Unclassified
Boar-s10_bin_34	Boar-s10_bin_34@Boar-s10_scaffolds_6458||0_partial	18774	Low-quality	Genome-fragment	20.64	Unclassified
Boar-s10_bin_34	Boar-s10_bin_34@Boar-s10_scaffolds_6465||full	105646	Medium-quality	Genome-fragment	75.27	Caudoviricetes;Unknown
Boar-s10_bin_34	Boar-s10_bin_34@Boar-s10_scaffolds_6552||full	5809	Low-quality	Genome-fragment	8.69	Unclassified
Boar-s10_bin_34	Boar-s10_bin_34@Boar-s10_scaffolds_6577||full	21052	Low-quality	Genome-fragment	36.01	Caudoviricetes;Unknown
Boar-s10_bin_34	Boar-s10_bin_34@Boar-s10_scaffolds_6609||full	17542	Low-quality	Genome-fragment	26.89	Caudoviricetes;Unknown
Boar-s10_bin_34	Boar-s10_bin_34@Boar-s10_scaffolds_6619||full	25730	Low-quality	Genome-fragment	38.19	Caudoviricetes;Unknown
Boar-s10_bin_36	Boar-s10_bin_36@Boar-s10_scaffolds_6791||full	15938	Low-quality	Genome-fragment	26.66	Caudoviricetes;Unknown
Boar-s10_bin_36	Boar-s10_bin_36@Boar-s10_scaffolds_6792||full	12798	Low-quality	Genome-fragment	21.82	Caudoviricetes;Unknown
Boar-s10_bin_36	Boar-s10_bin_36@Boar-s10_scaffolds_6826||full	17588	Low-quality	Genome-fragment	29.49	Caudoviricetes;Unknown
Boar-s10_bin_36	Boar-s10_bin_36@Boar-s10_scaffolds_6827||full	11061	Low-quality	Genome-fragment	35.79	Caudoviricetes;Unknown
Boar-s10_bin_36	Boar-s10_bin_36@Boar-s10_scaffolds_6860||full	6025	Low-quality	Genome-fragment	3.86	Unclassified
Boar-s10_bin_36	Boar-s10_bin_36@Boar-s10_scaffolds_6863||full	7504	Low-quality	Genome-fragment	13.12	Caudoviricetes;Unknown
Boar-s10_bin_36	Boar-s10_bin_36@Boar-s10_scaffolds_6864||full	9117	Low-quality	Genome-fragment	12.36	Caudoviricetes;Unknown
Boar-s10_bin_36	Boar-s10_bin_36@Boar-s10_scaffolds_6865||full	10695	Low-quality	Genome-fragment	20.55	Caudoviricetes;Unknown
Boar-s10_bin_36	Boar-s10_bin_36@Boar-s10_scaffolds_6877||0_partial	13490	Low-quality	Genome-fragment	20.18	Caudoviricetes;Unknown
Boar-s10_bin_45	Boar-s10_bin_45@Boar-s10_scaffolds_9049||full	12334	Low-quality	Genome-fragment	23.29	Caudoviricetes;Unknown
Boar-s10_bin_45	Boar-s10_bin_45@Boar-s10_scaffolds_9050||full	16593	Low-quality	Genome-fragment	34.88	Caudoviricetes;Unknown
Boar-s10_bin_49	Boar-s10_bin_49@Boar-s10_scaffolds_10458||0_partial	25210	Low-quality	Genome-fragment	16.86	Caudoviricetes;Unknown
Boar-s10_bin_49	Boar-s10_bin_49@Boar-s10_scaffolds_10471||0_partial	18615	Low-quality	Genome-fragment	39.23	Unclassified
Boar-s10_bin_49	Boar-s10_bin_49@Boar-s10_scaffolds_10479||full	6027	Not-determined	Genome-fragment	NA	Caudoviricetes;Unknown
Boar-s11_bin_10	Boar-s11_bin_10@Boar-s11_scaffolds_324||full	19028	Low-quality	Genome-fragment	27.42	Caudoviricetes;Unknown
Boar-s11_bin_10	Boar-s11_bin_10@Boar-s11_scaffolds_394||0_partial	23006	Low-quality	Genome-fragment	18.95	Unclassified
Boar-s11_bin_10	Boar-s11_bin_10@Boar-s11_scaffolds_396||full	8314	Low-quality	Genome-fragment	9.6	Caudoviricetes;Unknown
Boar-s11_bin_10	Boar-s11_bin_10@Boar-s11_scaffolds_421||full	62768	Medium-quality	Genome-fragment	52.39	Caudoviricetes;Unknown
Boar-s11_bin_10	Boar-s11_bin_10@Boar-s11_scaffolds_455||full	68729	Low-quality	Genome-fragment	47.27	Caudoviricetes;Unknown
Boar-s11_bin_10	Boar-s11_bin_10@Boar-s11_scaffolds_460||full	39122	Medium-quality	Genome-fragment	73.51	Caudoviricetes;Unknown
Boar-s11_bin_10	Boar-s11_bin_10@Boar-s11_scaffolds_461||full	14059	Low-quality	Genome-fragment	15.74	Caudoviricetes;Unknown
Boar-s11_bin_10	Boar-s11_bin_10@Boar-s11_scaffolds_503||full	8786	Not-determined	Genome-fragment	NA	Caudoviricetes;Unknown
Boar-s11_bin_10	Boar-s11_bin_10@Boar-s11_scaffolds_505||full	23218	Low-quality	Genome-fragment	26.14	Caudoviricetes;Unknown
Boar-s11_bin_14	Boar-s11_bin_14@Boar-s11_scaffolds_1429||0_partial	28680	Low-quality	Genome-fragment	32.19	Caudoviricetes;Unknown
Boar-s11_bin_22	Boar-s11_bin_22@Boar-s11_scaffolds_3746||full	26795	Low-quality	Genome-fragment	34.75	Caudoviricetes;Unknown
Boar-s11_bin_29	Boar-s11_bin_29@Boar-s11_scaffolds_5248||0_partial	28702	Low-quality	Genome-fragment	21.02	Caudoviricetes;Unknown
Boar-s11_bin_33	Boar-s11_bin_33@Boar-s11_scaffolds_5966||0_partial	21428	Low-quality	Genome-fragment	32.06	Caudoviricetes;Unknown
Boar-s11_bin_33	Boar-s11_bin_33@Boar-s11_scaffolds_5968||0_partial	52472	Low-quality	Genome-fragment	16.39	Caudoviricetes;Unknown
Boar-s11_bin_33	Boar-s11_bin_33@Boar-s11_scaffolds_6064||full	15593	Low-quality	Genome-fragment	32.78	Caudoviricetes;Unknown
Boar-s11_bin_33	Boar-s11_bin_33@Boar-s11_scaffolds_6081||full	35049	Low-quality	Genome-fragment	38.77	Caudoviricetes;Unknown
Boar-s11_bin_33	Boar-s11_bin_33@Boar-s11_scaffolds_6109||full	5996	Low-quality	Genome-fragment	10.58	Caudoviricetes;Unknown
Boar-s11_bin_33	Boar-s11_bin_33@Boar-s11_scaffolds_6110||full	7955	Low-quality	Genome-fragment	15.59	Caudoviricetes;Unknown
Boar-s11_bin_38	Boar-s11_bin_38@Boar-s11_scaffolds_7231||full	37487	Low-quality	Genome-fragment	9.77	Unclassified
Boar-s11_bin_44	Boar-s11_bin_44@Boar-s11_scaffolds_9347||full	5145	Low-quality	Genome-fragment	7.7	Caudoviricetes;Unknown
Boar-s13_bin_10	Boar-s13_bin_10@Boar-s13_scaffolds_2||full	13365	Low-quality	Genome-fragment	11.92	Unclassified
Boar-s13_bin_10	Boar-s13_bin_10@Boar-s13_scaffolds_16||full	10449	Low-quality	Genome-fragment	14.89	Caudoviricetes;Unknown
Boar-s13_bin_10	Boar-s13_bin_10@Boar-s13_scaffolds_23||full	6438	Low-quality	Genome-fragment	10.9	Caudoviricetes;Unknown
Boar-s13_bin_10	Boar-s13_bin_10@Boar-s13_scaffolds_444||full	6210	Low-quality	Genome-fragment	10.38	Caudoviricetes;Unknown
Boar-s13_bin_11	Boar-s13_bin_11@Boar-s13_scaffolds_452||0_partial	44268	Low-quality	Genome-fragment	17.61	Unclassified
Boar-s13_bin_15	Boar-s13_bin_15@Boar-s13_scaffolds_667||full	53890	Low-quality	Genome-fragment	38.21	Caudoviricetes;Unknown
Boar-s13_bin_15	Boar-s13_bin_15@Boar-s13_scaffolds_668||0_partial	14976	Low-quality	Genome-fragment	13.09	Caudoviricetes;Unknown
Boar-s13_bin_15	Boar-s13_bin_15@Boar-s13_scaffolds_737||full	7706	Low-quality	Genome-fragment	16.34	Caudoviricetes;Unknown
Boar-s13_bin_15	Boar-s13_bin_15@Boar-s13_scaffolds_738||full	14517	Low-quality	Genome-fragment	19.74	Caudoviricetes;Unknown
Boar-s13_bin_15	Boar-s13_bin_15@Boar-s13_scaffolds_780||full	11595	Low-quality	Genome-fragment	15.86	Unclassified
Boar-s13_bin_16	Boar-s13_bin_16@Boar-s13_scaffolds_850||full	15279	Low-quality	Genome-fragment	26.46	Caudoviricetes;Unknown
Boar-s13_bin_16	Boar-s13_bin_16@Boar-s13_scaffolds_858||full	10128	Low-quality	Genome-fragment	14.19	Caudoviricetes;Unknown
Boar-s13_bin_16	Boar-s13_bin_16@Boar-s13_scaffolds_861||full	9418	Low-quality	Genome-fragment	10.44	Caudoviricetes;Unknown
Boar-s13_bin_16	Boar-s13_bin_16@Boar-s13_scaffolds_871||full	6346	Low-quality	Genome-fragment	7.71	Caudoviricetes;Unknown
Boar-s13_bin_16	Boar-s13_bin_16@Boar-s13_scaffolds_873||full	6189	Low-quality	Genome-fragment	8.47	Caudoviricetes;Unknown
Boar-s13_bin_16	Boar-s13_bin_16@Boar-s13_scaffolds_876||full	5480	Low-quality	Genome-fragment	7.23	Caudoviricetes;Unknown
Boar-s13_bin_16	Boar-s13_bin_16@Boar-s13_scaffolds_878||full	5414	Low-quality	Genome-fragment	5.98	Caudoviricetes;Unknown
Boar-s13_bin_16	Boar-s13_bin_16@Boar-s13_scaffolds_879||full	5355	Low-quality	Genome-fragment	8.6	Caudoviricetes;Unknown
Boar-s13_bin_22	Boar-s13_bin_22@Boar-s13_scaffolds_2794||full	32517	Low-quality	Genome-fragment	48.21	Unclassified
Boar-s13_bin_22	Boar-s13_bin_22@Boar-s13_scaffolds_2807||full	28461	Low-quality	Genome-fragment	35.07	Caudoviricetes;Unknown
Boar-s14_bin_4	Boar-s14_bin_4@Boar-s14_scaffolds_8040||full	6590	Low-quality	Genome-fragment	8.48	Caudoviricetes;Unknown
Boar-s14_bin_7	Boar-s14_bin_7@Boar-s14_scaffolds_12620||full	44881	Low-quality	Genome-fragment	27.27	Caudoviricetes;Unknown
Boar-s14_bin_9	Boar-s14_bin_9@Boar-s14_scaffolds_13062||full	16883	Low-quality	Genome-fragment	25.82	Caudoviricetes;Unknown
Boar-s14_bin_9	Boar-s14_bin_9@Boar-s14_scaffolds_13090||full	5124	Low-quality	Genome-fragment	5.44	Unclassified
Boar-s14_bin_9	Boar-s14_bin_9@Boar-s14_scaffolds_13194||full	9659	Low-quality	Genome-fragment	8.75	Unclassified
Boar-s14_bin_9	Boar-s14_bin_9@Boar-s14_scaffolds_13211||full	7667	Low-quality	Genome-fragment	4.99	Unclassified
Boar-s14_bin_9	Boar-s14_bin_9@Boar-s14_scaffolds_13241||full	5067	Low-quality	Genome-fragment	6.81	Caudoviricetes;Unknown
Boar-s14_bin_9	Boar-s14_bin_9@Boar-s14_scaffolds_13253||full	5261	Low-quality	Genome-fragment	8.26	Unclassified
Boar-s14_bin_9	Boar-s14_bin_9@Boar-s14_scaffolds_13310||full	5255	Low-quality	Genome-fragment	5.51	Caudoviricetes;Unknown
Boar-s14_bin_10	Boar-s14_bin_10@Boar-s14_scaffolds_89||full	22654	Low-quality	Genome-fragment	12.66	Caudoviricetes;Unknown
Boar-s14_bin_14	Boar-s14_bin_14@Boar-s14_scaffolds_1600||0_partial	55410	Medium-quality	Genome-fragment	58.95	Unclassified
Boar-s14_bin_17	Boar-s14_bin_17@Boar-s14_scaffolds_1764||full	66983	Low-quality	Genome-fragment	33.64	Caudoviricetes;Unknown
Boar-s14_bin_18	Boar-s14_bin_18@Boar-s14_scaffolds_1867||full	5365	Low-quality	Genome-fragment	2.91	Unclassified
Boar-s14_bin_20	Boar-s14_bin_20@Boar-s14_scaffolds_2263||full	19779	Low-quality	Genome-fragment	33.44	Unclassified
Boar-s14_bin_29	Boar-s14_bin_29@Boar-s14_scaffolds_5528||0_partial	16001	Low-quality	Genome-fragment	14.05	Caudoviricetes;Unknown
Boar-s14_bin_29	Boar-s14_bin_29@Boar-s14_scaffolds_5542||full	32549	Low-quality	Genome-fragment	34.12	Caudoviricetes;Unknown
Boar-s14_bin_32	Boar-s14_bin_32@Boar-s14_scaffolds_6204||full	25455	Low-quality	Genome-fragment	29.44	Caudoviricetes;Unknown
Boar-s14_bin_32	Boar-s14_bin_32@Boar-s14_scaffolds_6214||full	6493	Low-quality	Genome-fragment	8.13	Caudoviricetes;Unknown
Boar-s14_bin_32	Boar-s14_bin_32@Boar-s14_scaffolds_6215||full	6454	Low-quality	Genome-fragment	7.01	Caudoviricetes;Unknown
Boar-s14_bin_32	Boar-s14_bin_32@Boar-s14_scaffolds_6229||full	7940	Low-quality	Genome-fragment	6.55	Caudoviricetes;Unknown
Boar-s14_bin_32	Boar-s14_bin_32@Boar-s14_scaffolds_6247||full	8151	Low-quality	Genome-fragment	10.73	Caudoviricetes;Unknown
Boar-s14_bin_32	Boar-s14_bin_32@Boar-s14_scaffolds_6330||full	7597	Low-quality	Genome-fragment	12.82	Caudoviricetes;Unknown
Boar-s14_bin_32	Boar-s14_bin_32@Boar-s14_scaffolds_6337||full	5811	Low-quality	Genome-fragment	9.46	Caudoviricetes;Unknown
Boar-s14_bin_32	Boar-s14_bin_32@Boar-s14_scaffolds_6385||full	6489	Low-quality	Genome-fragment	12.29	Caudoviricetes;Unknown
Boar-s14_bin_32	Boar-s14_bin_32@Boar-s14_scaffolds_6392||full	10529	Low-quality	Genome-fragment	14.81	Caudoviricetes;Unknown
Boar-s14_bin_32	Boar-s14_bin_32@Boar-s14_scaffolds_6396||full	30090	High-quality	High-quality	100	Unclassified
Boar-s14_bin_38	Boar-s14_bin_38@Boar-s14_scaffolds_7756||full	52992	Low-quality	Genome-fragment	49.84	Caudoviricetes;Unknown
Boar-s14_bin_38	Boar-s14_bin_38@Boar-s14_scaffolds_7827||full	33891	Low-quality	Genome-fragment	23.88	Caudoviricetes;Unknown
Boar-s18_bin_2	Boar-s18_bin_2@Boar-s18_scaffolds_2312||full	15095	Low-quality	Genome-fragment	32.1	Caudoviricetes;Unknown
Boar-s18_bin_6	Boar-s18_bin_6@Boar-s18_scaffolds_7903||0_partial	70633	Medium-quality	Genome-fragment	62.07	Caudoviricetes;Unknown
Boar-s18_bin_6	Boar-s18_bin_6@Boar-s18_scaffolds_7908||full	69339	Medium-quality	Genome-fragment	75.25	Caudoviricetes;Unknown
Boar-s18_bin_6	Boar-s18_bin_6@Boar-s18_scaffolds_7914||full	35958	Low-quality	Genome-fragment	33.96	Caudoviricetes;Unknown
Boar-s18_bin_6	Boar-s18_bin_6@Boar-s18_scaffolds_7924||0_partial	13877	Low-quality	Genome-fragment	20.57	Unclassified
Boar-s18_bin_8	Boar-s18_bin_8@Boar-s18_scaffolds_7978||0_partial	20539	Low-quality	Genome-fragment	20.74	Unclassified
Boar-s18_bin_8	Boar-s18_bin_8@Boar-s18_scaffolds_8043||full	84892	Medium-quality	Genome-fragment	78.43	Caudoviricetes;Unknown
Boar-s18_bin_8	Boar-s18_bin_8@Boar-s18_scaffolds_8063||full	7386	Not-determined	Genome-fragment	NA	Caudoviricetes;Unknown
Boar-s18_bin_12	Boar-s18_bin_12@Boar-s18_scaffolds_432||0_partial	51440	Low-quality	Genome-fragment	46.73	Caudoviricetes;Unknown
Boar-s18_bin_27	Boar-s18_bin_27@Boar-s18_scaffolds_4616||full	18100	Low-quality	Genome-fragment	27.08	Caudoviricetes;Unknown
Boar-s19_bin_1	Boar-s19_bin_1@Boar-s19_scaffolds_5||full	27021	Low-quality	Genome-fragment	35.82	Caudoviricetes;Unknown
Boar-s19_bin_1	Boar-s19_bin_1@Boar-s19_scaffolds_10||full	28633	Low-quality	Genome-fragment	33.66	Caudoviricetes;Unknown
Boar-s19_bin_2	Boar-s19_bin_2@Boar-s19_scaffolds_2727||full	25408	Low-quality	Genome-fragment	20.23	Caudoviricetes;Unknown
Boar-s19_bin_2	Boar-s19_bin_2@Boar-s19_scaffolds_2790||full	41103	Medium-quality	Genome-fragment	52.72	Caudoviricetes;Unknown
Boar-s19_bin_2	Boar-s19_bin_2@Boar-s19_scaffolds_2814||full	18427	Not-determined	Genome-fragment	NA	Caudoviricetes;Unknown
Boar-s19_bin_9	Boar-s19_bin_9@Boar-s19_scaffolds_10865||0_partial	40860	Low-quality	Genome-fragment	27.53	Unclassified
Boar-s19_bin_9	Boar-s19_bin_9@Boar-s19_scaffolds_10868||0_partial	22209	Low-quality	Genome-fragment	16.38	Unclassified
Boar-s19_bin_9	Boar-s19_bin_9@Boar-s19_scaffolds_10875||0_partial	16860	Low-quality	Genome-fragment	31.33	Caudoviricetes;Unknown
Boar-s19_bin_9	Boar-s19_bin_9@Boar-s19_scaffolds_10884||full	51642	Low-quality	Genome-fragment	42.75	Unclassified
Boar-s19_bin_9	Boar-s19_bin_9@Boar-s19_scaffolds_10895||full	59353	Complete	High-quality	100	Caudoviricetes;Unknown
Boar-s19_bin_13	Boar-s19_bin_13@Boar-s19_scaffolds_1001||full	13405	Low-quality	Genome-fragment	25.98	Caudoviricetes;Unknown
Boar-s19_bin_13	Boar-s19_bin_13@Boar-s19_scaffolds_1005||full	6541	Low-quality	Genome-fragment	1.98	Unclassified
Boar-s19_bin_13	Boar-s19_bin_13@Boar-s19_scaffolds_1252||full	9066	Low-quality	Genome-fragment	13.72	Unclassified
Boar-s19_bin_32	Boar-s19_bin_32@Boar-s19_scaffolds_6706||full	71497	Medium-quality	Genome-fragment	50.58	Caudoviricetes;Unknown
Boar-s19_bin_37	Boar-s19_bin_37@Boar-s19_scaffolds_8659||full	8688	Low-quality	Genome-fragment	6.12	Caudoviricetes;Unknown
Boar-s19_bin_37	Boar-s19_bin_37@Boar-s19_scaffolds_8677||full	6203	Not-determined	Genome-fragment	NA	Caudoviricetes;Unknown
Boar-s19_bin_37	Boar-s19_bin_37@Boar-s19_scaffolds_8688||0_partial	13684	Low-quality	Genome-fragment	9.56	Unclassified
Boar-s19_bin_37	Boar-s19_bin_37@Boar-s19_scaffolds_8691||0_partial	10769	Low-quality	Genome-fragment	9.95	Caudoviricetes;Unknown
Boar-s19_bin_41	Boar-s19_bin_41@Boar-s19_scaffolds_10326||full	10972	Low-quality	Genome-fragment	17.85	Unclassified
Boar-s19_bin_41	Boar-s19_bin_41@Boar-s19_scaffolds_10359||full	19954	Low-quality	Genome-fragment	26.82	Caudoviricetes;Unknown
Boar-s22_bin_16	Boar-s22_bin_16@Boar-s22_scaffolds_2082||full	58145	Low-quality	Genome-fragment	44.33	Caudoviricetes;Unknown
Boar-s22_bin_16	Boar-s22_bin_16@Boar-s22_scaffolds_2088||0_partial	33381	Low-quality	Genome-fragment	13.56	Caudoviricetes;Unknown
Boar-s22_bin_16	Boar-s22_bin_16@Boar-s22_scaffolds_2103||0_partial	18938	Low-quality	Genome-fragment	7.39	Unclassified
Boar-s22_bin_16	Boar-s22_bin_16@Boar-s22_scaffolds_2104||full	7744	Low-quality	Genome-fragment	11.79	Caudoviricetes;Unknown
Boar-s22_bin_16	Boar-s22_bin_16@Boar-s22_scaffolds_2122||full	6991	Low-quality	Genome-fragment	10.75	Caudoviricetes;Unknown
Boar-s22_bin_17	Boar-s22_bin_17@Boar-s22_scaffolds_2234||full	18180	Low-quality	Genome-fragment	10.87	Caudoviricetes;Unknown
Boar-s22_bin_17	Boar-s22_bin_17@Boar-s22_scaffolds_2235||0_partial	14233	Not-determined	Genome-fragment	NA	Caudoviricetes;Unknown
Boar-s22_bin_22	Boar-s22_bin_22@Boar-s22_scaffolds_3677||full	6141	Not-determined	Genome-fragment	NA	Caudoviricetes;Unknown
Boar-s22_bin_22	Boar-s22_bin_22@Boar-s22_scaffolds_3726||full	10181	Low-quality	Genome-fragment	1.65	Unclassified
Boar-s22_bin_23	Boar-s22_bin_23@Boar-s22_scaffolds_3930||0_partial	44993	Medium-quality	Genome-fragment	71.57	Caudoviricetes;Unknown
Boar-s22_bin_23	Boar-s22_bin_23@Boar-s22_scaffolds_3932||0_partial	51754	Low-quality	Genome-fragment	49.23	Caudoviricetes;Unknown
Boar-s22_bin_23	Boar-s22_bin_23@Boar-s22_scaffolds_3940||0_partial	33291	Low-quality	Genome-fragment	25.09	Unclassified
Boar-s22_bin_23	Boar-s22_bin_23@Boar-s22_scaffolds_3944||0_partial	8780	Low-quality	Genome-fragment	5.98	Unclassified
Boar-s22_bin_24	Boar-s22_bin_24@Boar-s22_scaffolds_3996||0_partial	51515	Low-quality	Genome-fragment	20.63	Caudoviricetes;Unknown
Boar-s22_bin_24	Boar-s22_bin_24@Boar-s22_scaffolds_4072||full	49210	Medium-quality	Genome-fragment	77.99	Caudoviricetes;Unknown
Boar-s23_bin_1	Boar-s23_bin_1@Boar-s23_scaffolds_9||full	49063	Low-quality	Genome-fragment	38.76	Caudoviricetes;Unknown
Boar-s23_bin_1	Boar-s23_bin_1@Boar-s23_scaffolds_90||full	16242	Low-quality	Genome-fragment	2.22	Unclassified
Boar-s23_bin_1	Boar-s23_bin_1@Boar-s23_scaffolds_120||full	12219	Low-quality	Genome-fragment	16.41	Caudoviricetes;Unknown
Boar-s23_bin_10	Boar-s23_bin_10@Boar-s23_scaffolds_334||full	26158	Low-quality	Genome-fragment	15	Caudoviricetes;Unknown
Boar-s23_bin_16	Boar-s23_bin_16@Boar-s23_scaffolds_2289||full	66693	Medium-quality	Genome-fragment	62.34	Caudoviricetes;Unknown
Boar-s23_bin_16	Boar-s23_bin_16@Boar-s23_scaffolds_2350||full	37941	Low-quality	Genome-fragment	23.23	Caudoviricetes;Unknown
Boar-s23_bin_16	Boar-s23_bin_16@Boar-s23_scaffolds_2458||full	10517	Low-quality	Genome-fragment	18.67	Caudoviricetes;Unknown
Boar-s23_bin_17	Boar-s23_bin_17@Boar-s23_scaffolds_2529||0_partial	79567	Medium-quality	Genome-fragment	76.88	Caudoviricetes;Unknown
Boar-s23_bin_17	Boar-s23_bin_17@Boar-s23_scaffolds_2574||full	105648	Low-quality	Genome-fragment	27.2	Caudoviricetes;Unknown
Boar-s23_bin_19	Boar-s23_bin_19@Boar-s23_scaffolds_2861||0_partial	38061	Low-quality	Genome-fragment	49.65	Caudoviricetes;Unknown
Boar-s23_bin_19	Boar-s23_bin_19@Boar-s23_scaffolds_2880||full	35160	Low-quality	Genome-fragment	26.5	Caudoviricetes;Unknown
Boar-s23_bin_20	Boar-s23_bin_20@Boar-s23_scaffolds_3301||full	15309	Low-quality	Genome-fragment	11.72	Caudoviricetes;Unknown
Boar-s23_bin_20	Boar-s23_bin_20@Boar-s23_scaffolds_3380||full	6726	Low-quality	Genome-fragment	11.42	Caudoviricetes;Unknown
[truncated: 8,744 more rows]
