# Supplementary material for: Comprehensive discovery and functional characterization of diverse prophages in the pig gut microbiome
Source: Front Microbiol. 2025 Sep 9;16:1662087. doi: 10.3389/fmicb.2025.1662087 (PMC12454387; doi:10.3389/fmicb.2025.1662087)
Supplement: Supplementary file 5 [file Table_3.XLSX]

## Sheet: adjust.MHC.All.MAG-prophage.dis
Table S3. The detailed information of MAGs for each species with MH and all prophage genomes.
MAG_species	MHC_num (prophage)	all_num (prophage)	Total_num (MAGs)	MHC_percent	All_percent	MAG_ids (MHC prophage)	MHC_prophage_ids	MAG_ids (All prophage)	All_prophage_ids
d__Bacteria@s__Escherichia?coli	31	57	65	47.6923	87.6923	Boar-s10_bin_30;DBFF03-meta.147;DBFH02-meta.10;DBFM04-meta.92;DBMF01-meta.155;DKYYMF01-meta.213;DKYYMM01-meta.177;GCA_002716885.1;GCA_003691425.1;GCA_011045875.1;GCA_011045895.1;GCA_012516455.1;GCA_018255835.1;GCA_019431145.1;GCA_024499155.1;GCA_024499175.1;GCA_024662255.1;GCA_025402935.1;GCA_900166955.1;GCF_000765435.1;GCF_001679985.1;NWFF04-meta.297;NWFF06-meta.189;NWMF01-meta.398;NWMF02-meta.1…	Boar-s10_bin_30@Boar-s10_scaffolds_5551||0_partial;Boar-s10_bin_30@Boar-s10_scaffolds_5555||0_partial;Boar-s10_bin_30@Boar-s10_scaffolds_5563||0_partial;Boar-s10_bin_30@Boar-s10_scaffolds_5584||full;Boar-s10_bin_30@Boar-s10_scaffolds_5585||full;Boar-s10_bin_30@Boar-s10_scaffolds_5587||full;Boar-s10_bin_30@Boar-s10_scaffolds_5594||full;DBFF03-meta.147@DBFF03-meta_486714||full;DBFF03-meta.147@DBFF0…	No	No;
d__Bacteria@s__Escherichia?fergusonii	16	16	16	100	100	GCA_013591455.1;GCA_013596835.1;GCA_013713585.1;GCA_013714535.1;GCA_013714825.1;GCA_013715025.1;GCA_013801425.1;GCA_013801845.1;GCA_013812875.1;GCA_013813205.1;GCA_013813425.1;GCA_013825725.1;GCA_013829265.1;GCA_013894595.1;GCA_013923185.1;S75706B_bin_32;	GCA_013591455.1@CP055602.1||full;GCA_013591455.1@CP055603.1||full;GCA_013591455.1@CP055599.1||0_partial;GCA_013591455.1@CP055599.1||1_partial;GCA_013591455.1@CP055599.1||2_partial;GCA_013591455.1@CP055599.1||3_partial;GCA_013591455.1@CP055599.1||4_partial;GCA_013591455.1@CP055599.1||5_partial;GCA_013591455.1@CP055599.1||6_partial;GCA_013591455.1@CP055600.1||full;GCA_013596835.1@CP055675.1||0_part…	F4903_bin_30;	F4903_bin_30@F4903_scaffolds_5777||full;F4903_bin_30@F4903_scaffolds_5784||full;
d__Bacteria@s__Klebsiella?pneumoniae	9	10	10	90	100	GCA_013813035.1;GCA_013826045.1;GCA_018449065.1;GCA_018487825.1;GCA_018502585.1;GCA_018583185.1;GCA_018583205.1;GCA_018583225.1;GCA_018583245.1;	GCA_013813035.1@CP057099.1||0_partial;GCA_013813035.1@CP057099.1||1_partial;GCA_013813035.1@CP057099.1||2_partial;GCA_013813035.1@CP057099.1||3_partial;GCA_013826045.1@CP057316.1||full;GCA_013826045.1@CP057317.1||full;GCA_013826045.1@CP057313.1||0_partial;GCA_018449065.1@CP075286.1||0_partial;GCA_018449065.1@CP075286.1||1_partial;GCA_018449065.1@CP075286.1||2_partial;GCA_018449065.1@CP075286.1||3…	2007-17-001_bin.133;DKYYFF12-meta.329;	2007-17-001_bin.133@NODE_7016_length_8167_cov_18.904216||full;DKYYFF12-meta.329@DKYYFF12-meta_946909||full;
d__Bacteria@s__Treponema_D?sp016293915	8	22	23	34.7826	95.6522	2006-17-001_bin.40;2009-17-001_bin.165;2015-17-001_bin.7;3202-17-001_binning.77;5036-17-001_binning.33;DBMF07-meta.439;F5046_bin_25;LW2.bin.103;	2006-17-001_bin.40@NODE_12628_length_6890_cov_193.696416||full;2006-17-001_bin.40@NODE_37_length_84742_cov_150.195048||0_partial;2006-17-001_bin.40@NODE_120_length_58253_cov_175.109368||full;2006-17-001_bin.40@NODE_429_length_37383_cov_149.156156||full;2006-17-001_bin.40@NODE_2207_length_19032_cov_157.806028||full;2009-17-001_bin.165@NODE_9318_length_9341_cov_16.831036||full;2009-17-001_bin.165@N…	DKLLFF11-meta.141;HW7.bin.94;SWMF01-meta.78;W4950_bin_9;	DKLLFF11-meta.141@DKLLFF11-meta_750834||full;DKLLFF11-meta.141@DKLLFF11-meta_2279981||full;HW7.bin.94@HW7.bin.94.scaffold_2027_1||full;HW7.bin.94@HW7.bin.94.scaffold_2699_1||full;HW7.bin.94@HW7.bin.94.scaffold_3426_1||full;HW7.bin.94@HW7.bin.94.scaffold_4512_1||full;HW7.bin.94@HW7.bin.94.scaffold_6765_1||full;HW7.bin.94@HW7.bin.94.scaffold_3_1||full;HW7.bin.94@HW7.bin.94.scaffold_106_1||full;HW7.…
d__Bacteria@s__Limimorpha?sp900769945	7	25	47	14.8936	53.1915	Boar-s2_bin_34;DF3.bin.58;DKYYFF08-meta.95;DKYYFF09-meta.266;Duroc-High6_bin_3;F4930_bin_25;F5520_bin_39;	Boar-s2_bin_34@Boar-s2_scaffolds_4725||full;Boar-s2_bin_34@Boar-s2_scaffolds_4727||full;Boar-s2_bin_34@Boar-s2_scaffolds_4754||full;Boar-s2_bin_34@Boar-s2_scaffolds_4705||full;DF3.bin.58@DF3.bin.58.scaffold_207_1||full;DKYYFF08-meta.95@DKYYFF08-meta_821835||full;DKYYFF09-meta.266@DKYYFF09-meta_1484654||full;DKYYFF09-meta.266@DKYYFF09-meta_1864357||full;Duroc-High6_bin_3@Duroc-High6_scaffolds_5195…	DBMM01-meta.415;LW6.bin.115;NWFF05-meta.222;QHF9FF09-meta.232;W4978_bin_5;	DBMM01-meta.415@DBMM01-meta_761671||0_partial;LW6.bin.115@LW6.bin.115.scaffold_44_1||0_partial;LW6.bin.115@LW6.bin.115.scaffold_7978_1||full;NWFF05-meta.222@NWFF05-meta_2377655||full;NWFF05-meta.222@NWFF05-meta_2217253||full;NWFF05-meta.222@NWFF05-meta_1650389||0_partial;QHF9FF09-meta.232@QHF9FF09-meta_243356||0_partial;QHF9FF09-meta.232@QHF9FF09-meta_780478||0_partial;QHF9FF09-meta.232@QHF9FF09-…
d__Bacteria@s__Bariatricus?sp004560705	5	11	15	33.3333	73.3333	DBFF02-meta.339;DBFF04-meta.505;DKLLFF10-meta.207;DKLLFM10-meta.381;DKLLMF02-meta.14;	DBFF02-meta.339@DBFF02-meta_2074766||full;DBFF02-meta.339@DBFF02-meta_673029||full;DBFF02-meta.339@DBFF02-meta_957761||full;DBFF04-meta.505@DBFF04-meta_2179368||full;DBFF04-meta.505@DBFF04-meta_2032087||full;DBFF04-meta.505@DBFF04-meta_285418||full;DKLLFF10-meta.207@DKLLFF10-meta_775437||full;DKLLFF10-meta.207@DKLLFF10-meta_684032||full;DKLLFF10-meta.207@DKLLFF10-meta_417980||full;DKLLFF10-meta.2…	S38902B_bin_1;	S38902B_bin_1@S38902B_scaffolds_33||full;S38902B_bin_1@S38902B_scaffolds_63||full;S38902B_bin_1@S38902B_scaffolds_75||full;
d__Bacteria@s__Citrobacter?portucalensis	5	5	5	100	100	GCA_013710495.1;GCA_013826265.1;GCA_013826505.1;GCA_013897035.1;GCA_013899035.1;	GCA_013710495.1@CP055702.1||0_partial;GCA_013710495.1@CP055702.1||1_partial;GCA_013710495.1@CP055702.1||2_partial;GCA_013710495.1@CP055702.1||3_partial;GCA_013710495.1@CP055702.1||4_partial;GCA_013710495.1@CP055702.1||5_partial;GCA_013826265.1@CP057319.1||0_partial;GCA_013826265.1@CP057319.1||1_partial;GCA_013826265.1@CP057319.1||2_partial;GCA_013826265.1@CP057319.1||3_partial;GCA_013826505.1@CP0…	F5385_bin_37;	F5385_bin_37@F5385_scaffolds_9808||full;
d__Bacteria@s__Lactobacillus?amylovorus	5	14	21	23.8095	66.6667	F5610_bin_21;GCA_000182855.2;GCA_000191545.1;HW8.bin.71;W4930_bin_7;	F5610_bin_21@F5610_scaffolds_3408||full;F5610_bin_21@F5610_scaffolds_3445||full;F5610_bin_21@F5610_scaffolds_3393||full;GCA_000182855.2@CP002338.1||0_partial;GCA_000182855.2@CP002338.1||1_partial;GCA_000182855.2@CP002338.1||2_partial;GCA_000191545.1@CP002559.1||0_partial;GCA_000191545.1@CP002559.1||1_partial;GCA_000191545.1@CP002559.1||2_partial;HW8.bin.71@HW8.bin.71.scaffold_1657_1||full;HW8.bin…	LW1-s151337_bin_7;SWFM02-meta.176;	LW1-s151337_bin_7@LW1-s151337_scaffolds_6117||full;SWFM02-meta.176@SWFM02-meta_161656||full;
d__Bacteria@s__Onthovivens?sp016302065	5	15	23	21.7391	65.2174	8038-17-001_binning.69;DBFF08-meta.197;DBFM02-meta.263;NWFF06-meta.85;SWMF01-meta.218;	8038-17-001_binning.69@NODE_1492_length_13895_cov_12.438584||full;8038-17-001_binning.69@NODE_4934_length_7357_cov_8.756368||full;8038-17-001_binning.69@NODE_5957_length_6670_cov_16.466062||full;8038-17-001_binning.69@NODE_6968_length_6129_cov_14.715509||full;8038-17-001_binning.69@NODE_8167_length_5608_cov_12.524761||full;8038-17-001_binning.69@NODE_115_length_36081_cov_15.598512||full;8038-17-0…	No	No;
d__Bacteria@s__Phascolarctobacterium_A?sp016302525	5	5	7	71.4286	71.4286	BMXFF08-meta.190;BMXFM08-meta.288;BMXMF07-meta.494;BMXMM10-meta.135;NWMF01-meta.96;	BMXFF08-meta.190@BMXFF08-meta_709563||full;BMXFM08-meta.288@BMXFM08-meta_2118778||full;BMXMF07-meta.494@BMXMF07-meta_774840||full;BMXMM10-meta.135@BMXMM10-meta_1603958||full;BMXMM10-meta.135@BMXMM10-meta_327709||full;BMXMM10-meta.135@BMXMM10-meta_380740||full;NWMF01-meta.96@NWMF01-meta_2116975||full;NWMF01-meta.96@NWMF01-meta_285607||full;	DBMF07-meta.652;DBMM07-meta.306;NWMF08-meta.116;	DBMF07-meta.652@DBMF07-meta_862660||full;DBMM07-meta.306@DBMM07-meta_1145243||0_partial;NWMF08-meta.116@NWMF08-meta_1860286||full;NWMF08-meta.116@NWMF08-meta_639285||full;NWMF08-meta.116@NWMF08-meta_1364777||0_partial;
d__Bacteria@s__Succinivibrio?sp003456415	5	16	33	15.1515	48.4848	DKLLFM10-meta.32;DKYYFM12-meta.341;NW8.bin.12;SWFF04-meta.257;SWMF01-meta.3;	DKLLFM10-meta.32@DKLLFM10-meta_1421373||full;DKYYFM12-meta.341@DKYYFM12-meta_894285||full;NW8.bin.12@NW8.bin.12.scaffold_3742_1||full;SWFF04-meta.257@SWFF04-meta_190080||full;SWMF01-meta.3@SWMF01-meta_696758||full;	Boar-s4_bin_21;	Boar-s4_bin_21@Boar-s4_scaffolds_2527||full;Boar-s4_bin_21@Boar-s4_scaffolds_2538||full;
d__Bacteria@s__Catenibacterium?mitsuokai	4	8	9	44.4444	88.8889	DBFF06-meta.44;F5256_bin_8;SWMF05-meta.17;SWMM03-meta.142;	DBFF06-meta.44@DBFF06-meta_234216||full;DBFF06-meta.44@DBFF06-meta_595795||full;DBFF06-meta.44@DBFF06-meta_133466||full;F5256_bin_8@F5256_scaffolds_21107||full;F5256_bin_8@F5256_scaffolds_21161||full;SWMF05-meta.17@SWMF05-meta_118479||full;SWMF05-meta.17@SWMF05-meta_1072380||full;SWMM03-meta.142@SWMM03-meta_354064||full;SWMM03-meta.142@SWMM03-meta_176792||full;	HW2.bin.13;	HW2.bin.13@HW2.bin.13.scaffold_7_1||0_partial;HW2.bin.13@HW2.bin.13.scaffold_475_1||full;
d__Bacteria@s__Fibrobacter?sp900142475	4	9	12	33.3333	75	3206-17-001_binning.79;3217-17-001_binning.117;SWFF06-meta.232;SWFM06-meta.193;	3206-17-001_binning.79@NODE_1569_length_14531_cov_7.129525||full;3206-17-001_binning.79@NODE_135_length_38525_cov_7.680868||full;3206-17-001_binning.79@NODE_186_length_34286_cov_7.407379||full;3206-17-001_binning.79@NODE_349_length_27169_cov_13.175371||full;3217-17-001_binning.117@NODE_250_length_34969_cov_8.023687||full;SWFF06-meta.232@SWFF06-meta_960788||0_partial;SWFF06-meta.232@SWFF06-meta_74…	2009-17-001_bin.154;	2009-17-001_bin.154@NODE_17281_length_6273_cov_25.930846||full;
d__Bacteria@s__Fimenecus?sp004556705	4	11	14	28.5714	78.5714	CW8.bin.63;SW7.bin.87;W4975_bin_1;W5021_bin_65;	CW8.bin.63@CW8.bin.63.scaffold_256_1||full;SW7.bin.87@SW7.bin.87.scaffold_96_1||0_partial;SW7.bin.87@SW7.bin.87.scaffold_166_1||full;W4975_bin_1@W4975_scaffolds_4||full;W5021_bin_65@W5021_scaffolds_18431||full;W5021_bin_65@W5021_scaffolds_18435||full;W5021_bin_65@W5021_scaffolds_18470||0_partial;	BMXFM04-meta.402;BMXMF02-meta.107;BMXMM02-meta.108;CW7.bin.122;DBFH06-meta.15;DBMF05-meta.257;ZW1.bin.66;	BMXFM04-meta.402@BMXFM04-meta_162409||0_partial;BMXMF02-meta.107@BMXMF02-meta_73951||0_partial;BMXMF02-meta.107@BMXMF02-meta_382553||full;BMXMM02-meta.108@BMXMM02-meta_509473||0_partial;CW7.bin.122@CW7.bin.122.scaffold_1519_1||full;DBFH06-meta.15@DBFH06-meta_441960||full;DBMF05-meta.257@DBMF05-meta_358212||0_partial;ZW1.bin.66@ZW1.bin.66.scaffold_7750_1||full;ZW1.bin.66@ZW1.bin.66.scaffold_162_1|…
d__Bacteria@s__Onthomorpha?sp004551865	4	16	76	5.26316	21.0526	BMXMM10-meta.149;NWMF01-meta.276;S38404A_bin_78;Tibetan-s3800-8M_bin_10;	BMXMM10-meta.149@BMXMM10-meta_80478||full;NWMF01-meta.276@NWMF01-meta_2020507||full;S38404A_bin_78@S38404A_scaffolds_23391||full;S38404A_bin_78@S38404A_scaffolds_23308||full;S38404A_bin_78@S38404A_scaffolds_23314||full;S38404A_bin_78@S38404A_scaffolds_23342||full;S38404A_bin_78@S38404A_scaffolds_23365||full;Tibetan-s3800-8M_bin_10@Tibetan-s3800-8M_scaffolds_690||full;Tibetan-s3800-8M_bin_10@Tibet…	DBFF04-meta.189;F4948_bin_25;	DBFF04-meta.189@DBFF04-meta_2008807||full;DBFF04-meta.189@DBFF04-meta_1250104||full;F4948_bin_25@F4948_scaffolds_4810||0_partial;
d__Bacteria@s__Parabacteroides?distasonis	4	5	5	80	100	BMXFM03-meta.232;DBMM05-meta.137;LW1-s151250_bin_11;LW1-s151714_bin_6;	BMXFM03-meta.232@BMXFM03-meta_216265||full;BMXFM03-meta.232@BMXFM03-meta_239500||0_partial;BMXFM03-meta.232@BMXFM03-meta_266959||full;BMXFM03-meta.232@BMXFM03-meta_21404||full;BMXFM03-meta.232@BMXFM03-meta_153823||full;DBMM05-meta.137@DBMM05-meta_216027||full;LW1-s151250_bin_11@LW1-s151250_scaffolds_625||full;LW1-s151250_bin_11@LW1-s151250_scaffolds_626||full;LW1-s151250_bin_11@LW1-s151250_scaffo…	DBFF03-meta.270;F5386_bin_42;QHF9FF09-meta.287;	DBFF03-meta.270@DBFF03-meta_284617||full;DBFF03-meta.270@DBFF03-meta_903359||full;F5386_bin_42@F5386_scaffolds_10492||full;F5386_bin_42@F5386_scaffolds_10317||full;QHF9FF09-meta.287@QHF9FF09-meta_748325||full;QHF9FF09-meta.287@QHF9FF09-meta_456917||0_partial;QHF9FF09-meta.287@QHF9FF09-meta_1112220||full;QHF9FF09-meta.287@QHF9FF09-meta_408691||full;
d__Bacteria@s__RGIG250?sp017383125	4	8	13	30.7692	61.5385	HF6.bin.26;NF2.bin.7;NWMF02-meta.104;SWFF06-meta.82;	HF6.bin.26@HF6.bin.26.scaffold_149_1||full;HF6.bin.26@HF6.bin.26.scaffold_3205_1||full;NF2.bin.7@NF2.bin.7.scaffold_56_1||0_partial;NWMF02-meta.104@NWMF02-meta_1250090||full;SWFF06-meta.82@SWFF06-meta_155985||0_partial;SWFF06-meta.82@SWFF06-meta_729237||full;	BMXMM05-meta.217;DBFM02-meta.265;DBMF07-meta.369;DKYYMF01-meta.330;DKYYMM01-meta.109;F4390_bin_13;	BMXMM05-meta.217@BMXMM05-meta_996702||full;BMXMM05-meta.217@BMXMM05-meta_83821||full;DBFM02-meta.265@DBFM02-meta_147628||full;DBMF07-meta.369@DBMF07-meta_1818741||full;DKYYMF01-meta.330@DKYYMF01-meta_2087172||full;DKYYMM01-meta.109@DKYYMM01-meta_618771||full;DKYYMM01-meta.109@DKYYMM01-meta_1595641||full;DKYYMM01-meta.109@DKYYMM01-meta_1654871||full;F4390_bin_13@F4390_scaffolds_947||full;
d__Bacteria@s__SFMI01?sp004556155	4	7	7	57.1429	100	DKYYMF05-meta.331;NWFF03-meta.86;NWFF04-meta.84;W4930_bin_1;	DKYYMF05-meta.331@DKYYMF05-meta_884289||full;DKYYMF05-meta.331@DKYYMF05-meta_715388||full;NWFF03-meta.86@NWFF03-meta_760265||0_partial;NWFF03-meta.86@NWFF03-meta_193857||full;NWFF04-meta.84@NWFF04-meta_287862||0_partial;NWFF04-meta.84@NWFF04-meta_935838||full;W4930_bin_1@W4930_scaffolds_1||0_partial;W4930_bin_1@W4930_scaffolds_6||0_partial;W4930_bin_1@W4930_scaffolds_45||full;	SW4.bin.30;	SW4.bin.30@SW4.bin.30.scaffold_1191_1||full;SW4.bin.30@SW4.bin.30.scaffold_1381_1||full;SW4.bin.30@SW4.bin.30.scaffold_4392_1||full;SW4.bin.30@SW4.bin.30.scaffold_7040_1||full;SW4.bin.30@SW4.bin.30.scaffold_8331_1||full;SW4.bin.30@SW4.bin.30.scaffold_10036_1||full;SW4.bin.30@SW4.bin.30.scaffold_11688_1||full;SW4.bin.30@SW4.bin.30.scaffold_12485_1||full;SW4.bin.30@SW4.bin.30.scaffold_13203_1||full…
d__Bacteria@s__Streptococcus?hyointestinalis	4	5	6	66.6667	83.3333	2004-17-001_bin.112;F5647_bin_24;QHF9FM09-meta.288;S60108B_bin_39;	2004-17-001_bin.112@NODE_264_length_41511_cov_14.553430||full;2004-17-001_bin.112@NODE_952_length_26492_cov_19.738700||full;F5647_bin_24@F5647_scaffolds_5852||full;F5647_bin_24@F5647_scaffolds_5871||full;F5647_bin_24@F5647_scaffolds_5978||full;F5647_bin_24@F5647_scaffolds_5927||full;QHF9FM09-meta.288@QHF9FM09-meta_278701||full;QHF9FM09-meta.288@QHF9FM09-meta_399291||full;S60108B_bin_39@S60108B_sc…	F5052_bin_11;	F5052_bin_11@F5052_scaffolds_335||0_partial;F5052_bin_11@F5052_scaffolds_344||0_partial;
d__Bacteria@s__Treponema_D?sp900769975	4	5	6	66.6667	83.3333	CF7.bin.52;DKLLFF11-meta.479;DKYYFF08-meta.161;NF1.bin.75;	CF7.bin.52@CF7.bin.52.scaffold_252_1||0_partial;CF7.bin.52@CF7.bin.52.scaffold_414_1||full;DKLLFF11-meta.479@DKLLFF11-meta_465846||full;DKLLFF11-meta.479@DKLLFF11-meta_645474||full;DKLLFF11-meta.479@DKLLFF11-meta_1060243||full;DKYYFF08-meta.161@DKYYFF08-meta_264519||full;DKYYFF08-meta.161@DKYYFF08-meta_980368||full;DKYYFF08-meta.161@DKYYFF08-meta_1280222||full;NF1.bin.75@NF1.bin.75.scaffold_3938_…	F4364_bin_20;F5020_bin_4;	F4364_bin_20@F4364_scaffolds_4012||full;F4364_bin_20@F4364_scaffolds_4026||full;F4364_bin_20@F4364_scaffolds_4030||full;F4364_bin_20@F4364_scaffolds_4044||full;F4364_bin_20@F4364_scaffolds_4047||full;F5020_bin_4@F5020_scaffolds_1813||full;F5020_bin_4@F5020_scaffolds_1822||full;
d__Bacteria@s__UBA4363?sp017937025	4	8	15	26.6667	53.3333	BMXFF08-meta.403;BMXMF07-meta.447;BMXMM07-meta.498;ZF7.bin.30;	BMXFF08-meta.403@BMXFF08-meta_1462717||0_partial;BMXMF07-meta.447@BMXMF07-meta_2338861||0_partial;BMXMF07-meta.447@BMXMF07-meta_1453540||0_partial;BMXMM07-meta.498@BMXMM07-meta_658979||full;ZF7.bin.30@ZF7.bin.30.scaffold_157_1||full;	No	No;
d__Bacteria@s__Choladocola?sp003480725	3	3	3	100	100	DBMF05-meta.219;DBMM05-meta.35;HW2.bin.55;	DBMF05-meta.219@DBMF05-meta_102907||0_partial;DBMF05-meta.219@DBMF05-meta_144655||full;DBMF05-meta.219@DBMF05-meta_156691||full;DBMF05-meta.219@DBMF05-meta_394100||full;DBMF05-meta.219@DBMF05-meta_24559||full;DBMM05-meta.35@DBMM05-meta_343506||full;HW2.bin.55@HW2.bin.55.scaffold_37_1||full;HW2.bin.55@HW2.bin.55.scaffold_1062_1||full;	F4989_bin_10;	F4989_bin_10@F4989_scaffolds_15||0_partial;F4989_bin_10@F4989_scaffolds_16||0_partial;F4989_bin_10@F4989_scaffolds_30||0_partial;
d__Bacteria@s__ER4?sp900317525	3	5	5	60	100	DBFF04-meta.61;DBFF08-meta.278;DKLLMF02-meta.167;	DBFF04-meta.61@DBFF04-meta_2152094||full;DBFF04-meta.61@DBFF04-meta_525035||full;DBFF08-meta.278@DBFF08-meta_200591||full;DBFF08-meta.278@DBFF08-meta_1616942||full;DBFF08-meta.278@DBFF08-meta_1139893||full;DBFF08-meta.278@DBFF08-meta_741697||full;DBFF08-meta.278@DBFF08-meta_72957||full;DBFF08-meta.278@DBFF08-meta_541224||full;DBFF08-meta.278@DBFF08-meta_716696||full;DKLLMF02-meta.167@DKLLMF02-met…	F4395_bin_33;	F4395_bin_33@F4395_scaffolds_6541||0_partial;F4395_bin_33@F4395_scaffolds_6489||full;
d__Bacteria@s__HUN007?sp016296165	3	8	8	37.5	100	BMXMF07-meta.277;BMXMM07-meta.104;DBMF01-meta.208;	BMXMF07-meta.277@BMXMF07-meta_1254626||full;BMXMF07-meta.277@BMXMF07-meta_543411||full;BMXMF07-meta.277@BMXMF07-meta_1757786||full;BMXMF07-meta.277@BMXMF07-meta_496602||full;BMXMF07-meta.277@BMXMF07-meta_735214||full;BMXMM07-meta.104@BMXMM07-meta_1664929||full;BMXMM07-meta.104@BMXMM07-meta_1373269||full;BMXMM07-meta.104@BMXMM07-meta_900367||full;BMXMM07-meta.104@BMXMM07-meta_663755||full;BMXMM07-…	No	No;
d__Bacteria@s__Lactobacillus?johnsonii	3	10	13	23.0769	76.9231	DKLLMM02-meta.379;QHF9FH09-meta.6;bacter_genome.9093;	DKLLMM02-meta.379@DKLLMM02-meta_366437||full;DKLLMM02-meta.379@DKLLMM02-meta_1189831||full;DKLLMM02-meta.379@DKLLMM02-meta_652082||full;DKLLMM02-meta.379@DKLLMM02-meta_1877291||full;DKLLMM02-meta.379@DKLLMM02-meta_211457||full;DKLLMM02-meta.379@DKLLMM02-meta_1416210||full;QHF9FH09-meta.6@QHF9FH09-meta_236528||full;QHF9FH09-meta.6@QHF9FH09-meta_214501||full;QHF9FH09-meta.6@QHF9FH09-meta_220640||fu…	No	No;
d__Bacteria@s__Lawsonibacter?sp000177015	3	7	9	33.3333	77.7778	LW1-s151260_bin_2;NW5.bin.85;W4950_bin_19;	LW1-s151260_bin_2@LW1-s151260_scaffolds_1967||full;LW1-s151260_bin_2@LW1-s151260_scaffolds_1907||full;LW1-s151260_bin_2@LW1-s151260_scaffolds_1949||full;NW5.bin.85@NW5.bin.85.scaffold_2893_1||0_partial;NW5.bin.85@NW5.bin.85.scaffold_146_1||full;W4950_bin_19@W4950_scaffolds_1734||0_partial;W4950_bin_19@W4950_scaffolds_1760||full;W4950_bin_19@W4950_scaffolds_1779||full;W4950_bin_19@W4950_scaffolds_…	DBFF06-meta.283;DBFM06-meta.279;	DBFF06-meta.283@DBFF06-meta_142992||0_partial;DBFM06-meta.279@DBFM06-meta_173152||0_partial;
d__Bacteria@s__Ligilactobacillus?salivarius	3	3	3	100	100	GCA_000758365.1;GCA_030169145.1;SWMM05-meta.141;	GCA_000758365.1@CP007646.1||0_partial;GCA_000758365.1@CP007648.1||full;GCA_030169145.1@CP123971.1||0_partial;GCA_030169145.1@CP123973.1||full;SWMM05-meta.141@SWMM05-meta_891626||0_partial;SWMM05-meta.141@SWMM05-meta_1011651||0_partial;	F4726_bin_2;	F4726_bin_2@F4726_scaffolds_3663||full;F4726_bin_2@F4726_scaffolds_3678||full;F4726_bin_2@F4726_scaffolds_3814||full;F4726_bin_2@F4726_scaffolds_3835||full;
d__Bacteria@s__Limosilactobacillus?reuteri	3	25	28	10.7143	89.2857	BMXMF02-meta.45;BMXMM02-meta.104;LW2.bin.45;	BMXMF02-meta.45@BMXMF02-meta_103919||full;BMXMF02-meta.45@BMXMF02-meta_62950||full;BMXMF02-meta.45@BMXMF02-meta_328569||full;BMXMF02-meta.45@BMXMF02-meta_11470||full;BMXMF02-meta.45@BMXMF02-meta_331034||full;BMXMF02-meta.45@BMXMF02-meta_2242||full;BMXMF02-meta.45@BMXMF02-meta_130810||full;BMXMF02-meta.45@BMXMF02-meta_113051||full;BMXMF02-meta.45@BMXMF02-meta_178921||full;BMXMF02-meta.45@BMXMF02-m…	DBFF06-meta.222;DBFM06-meta.250;	DBFF06-meta.222@DBFF06-meta_214483||full;DBFF06-meta.222@DBFF06-meta_136114||full;DBFF06-meta.222@DBFF06-meta_251721||full;DBFM06-meta.250@DBFM06-meta_479607||full;
d__Bacteria@s__Parabacteroides?merdae	3	5	5	60	100	DBFH06-meta.35;DBMM05-meta.101;LW1-s150947_bin_15;	DBFH06-meta.35@DBFH06-meta_511782||full;DBFH06-meta.35@DBFH06-meta_390950||full;DBFH06-meta.35@DBFH06-meta_218279||full;DBFH06-meta.35@DBFH06-meta_23083||full;DBFH06-meta.35@DBFH06-meta_354866||full;DBFH06-meta.35@DBFH06-meta_287279||full;DBMM05-meta.101@DBMM05-meta_319770||full;DBMM05-meta.101@DBMM05-meta_39466||full;LW1-s150947_bin_15@LW1-s150947_scaffolds_1027||0_partial;LW1-s150947_bin_15@LW1…	DBFM06-meta.231;DBMF05-meta.58;	DBFM06-meta.231@DBFM06-meta_287347||full;DBMF05-meta.58@DBMF05-meta_103743||full;
d__Bacteria@s__PeH17?sp900542285	3	24	27	11.1111	88.8889	Duroc.SH-FCR.HF3_bin_21;LW1-sD150971_bin_8;SW1.bin.75;	Duroc.SH-FCR.HF3_bin_21@Duroc.SH-FCR.HF3_scaffolds_2524||full;Duroc.SH-FCR.HF3_bin_21@Duroc.SH-FCR.HF3_scaffolds_2542||full;LW1-sD150971_bin_8@LW1-sD150971_scaffolds_8022||full;LW1-sD150971_bin_8@LW1-sD150971_scaffolds_8025||full;LW1-sD150971_bin_8@LW1-sD150971_scaffolds_8044||full;LW1-sD150971_bin_8@LW1-sD150971_scaffolds_8049||full;LW1-sD150971_bin_8@LW1-sD150971_scaffolds_8050||full;LW1-sD1509…	BMXMF02-meta.15;BMXMM02-meta.178;NWFF06-meta.153;	BMXMF02-meta.15@BMXMF02-meta_143937||full;BMXMF02-meta.15@BMXMF02-meta_179220||full;BMXMF02-meta.15@BMXMF02-meta_324867||0_partial;BMXMM02-meta.178@BMXMM02-meta_455403||full;BMXMM02-meta.178@BMXMM02-meta_395437||0_partial;NWFF06-meta.153@NWFF06-meta_1118341||full;NWFF06-meta.153@NWFF06-meta_180190||full;
d__Bacteria@s__Proteus?cibarius	3	3	3	100	100	GCA_009740265.1;GCA_011045795.1;GCA_025263625.1;	GCA_009740265.1@CP045008.1||0_partial;GCA_009740265.1@CP045008.1||1_partial;GCA_009740265.1@CP045008.1||2_partial;GCA_009740265.1@CP045008.1||3_partial;GCA_009740265.1@CP045008.1||4_partial;GCA_011045795.1@CP047340.1||0_partial;GCA_011045795.1@CP047340.1||1_partial;GCA_011045795.1@CP047340.1||2_partial;GCA_011045795.1@CP047340.1||3_partial;GCA_011045795.1@CP047340.1||4_partial;GCA_025263625.1@CP0…	No	No;
d__Bacteria@s__Salmonella?enterica	3	3	3	100	100	9022-17-001_binning.112;GCA_002201855.1;GCA_031174645.1;	9022-17-001_binning.112@NODE_60_length_71654_cov_14.386653||full;9022-17-001_binning.112@NODE_96_length_60747_cov_11.538638||full;9022-17-001_binning.112@NODE_338_length_38378_cov_12.282389||0_partial;9022-17-001_binning.112@NODE_962_length_24032_cov_12.816366||full;9022-17-001_binning.112@NODE_1124_length_22071_cov_13.568314||full;9022-17-001_binning.112@NODE_4384_length_10455_cov_14.145481||ful…	DBFM02-meta.306;	DBFM02-meta.306@DBFM02-meta_1211208||full;
d__Bacteria@s__Streptococcus?alactolyticus	3	9	19	15.7895	47.3684	DBMH01-meta.12;DBMM01-meta.404;NWMF07-meta.306;	DBMH01-meta.12@DBMH01-meta_81607||full;DBMM01-meta.404@DBMM01-meta_419632||full;DBMM01-meta.404@DBMM01-meta_142256||full;NWMF07-meta.306@NWMF07-meta_1650370||full;NWMF07-meta.306@NWMF07-meta_1533986||full;	DBFM06-meta.226;	DBFM06-meta.226@DBFM06-meta_193705||full;DBFM06-meta.226@DBFM06-meta_176611||full;
d__Bacteria@s__Succinivibrio?sp000431835	3	9	11	27.2727	81.8182	7015-17-001_binning.51;7020-17-001_binning.42;BMXFM03-meta.220;	7015-17-001_binning.51@NODE_1667_length_13204_cov_8.070880||full;7015-17-001_binning.51@NODE_45_length_58280_cov_9.179133||full;7020-17-001_binning.42@NODE_230_length_46105_cov_9.014680||full;BMXFM03-meta.220@BMXFM03-meta_112212||0_partial;	BMXMF02-meta.209;	BMXMF02-meta.209@BMXMF02-meta_280248||full;
d__Bacteria@s__Treponema_D?sp016293005	3	7	31	9.67742	22.5806	DBFF08-meta.297;DKLLMM03-meta.151;NWFF04-meta.50;	DBFF08-meta.297@DBFF08-meta_1541089||full;DBFF08-meta.297@DBFF08-meta_2301777||full;DKLLMM03-meta.151@DKLLMM03-meta_1400217||full;NWFF04-meta.50@NWFF04-meta_305039||full;NWFF04-meta.50@NWFF04-meta_436497||full;NWFF04-meta.50@NWFF04-meta_1041812||0_partial;	CW1.bin.5;F5500_bin_6;LW1-s151087_bin_4;	CW1.bin.5@CW1.bin.5.scaffold_10564_1||full;CW1.bin.5@CW1.bin.5.scaffold_12518_1||full;CW1.bin.5@CW1.bin.5.scaffold_13596_1||full;CW1.bin.5@CW1.bin.5.scaffold_22126_1||full;CW1.bin.5@CW1.bin.5.scaffold_2890_1||full;F5500_bin_6@F5500_scaffolds_14902||full;LW1-s151087_bin_4@LW1-s151087_scaffolds_5359||0_partial;LW1-s151087_bin_4@LW1-s151087_scaffolds_5361||0_partial;LW1-s151087_bin_4@LW1-s151087_sca…
d__Bacteria@s__Treponema_D?sp018384055	3	5	6	50	83.3333	F5202_bin_16;LW6.bin.106;Tibetan-s3480-29M_bin_17;	F5202_bin_16@F5202_scaffolds_1692||full;LW6.bin.106@LW6.bin.106.scaffold_413_1||full;LW6.bin.106@LW6.bin.106.scaffold_3503_1||full;Tibetan-s3480-29M_bin_17@Tibetan-s3480-29M_scaffolds_4229||full;	NF2.bin.30;S67912A_bin_17;	NF2.bin.30@NF2.bin.30.scaffold_1482_1||0_partial;NF2.bin.30@NF2.bin.30.scaffold_2483_1||full;NF2.bin.30@NF2.bin.30.scaffold_2576_1||full;NF2.bin.30@NF2.bin.30.scaffold_4599_1||full;NF2.bin.30@NF2.bin.30.scaffold_161_1||0_partial;NF2.bin.30@NF2.bin.30.scaffold_550_1||0_partial;NF2.bin.30@NF2.bin.30.scaffold_1162_1||full;NF2.bin.30@NF2.bin.30.scaffold_22382_1||full;S67912A_bin_17@S67912A_scaffolds_…
d__Archaea@s__Methanobrevibacter_A?smithii	2	4	7	28.5714	57.1429	HW7.bin.94;W4950_bin_9;	HW7.bin.94@HW7.bin.94.scaffold_2027_1||full;HW7.bin.94@HW7.bin.94.scaffold_2699_1||full;HW7.bin.94@HW7.bin.94.scaffold_3426_1||full;HW7.bin.94@HW7.bin.94.scaffold_4512_1||full;HW7.bin.94@HW7.bin.94.scaffold_6765_1||full;HW7.bin.94@HW7.bin.94.scaffold_3_1||full;HW7.bin.94@HW7.bin.94.scaffold_106_1||full;HW7.bin.94@HW7.bin.94.scaffold_330_1||full;HW7.bin.94@HW7.bin.94.scaffold_515_1||full;W4950_bin…	No	No;
d__Bacteria@s__Acetatifactor?intestinalis	2	7	7	28.5714	100	BMXMF02-meta.107;ZW1.bin.66;	BMXMF02-meta.107@BMXMF02-meta_73951||0_partial;BMXMF02-meta.107@BMXMF02-meta_382553||full;ZW1.bin.66@ZW1.bin.66.scaffold_7750_1||full;ZW1.bin.66@ZW1.bin.66.scaffold_162_1||full;ZW1.bin.66@ZW1.bin.66.scaffold_241_1||0_partial;ZW1.bin.66@ZW1.bin.66.scaffold_293_1||full;	BMXFM03-meta.109;DBMM05-meta.280;	BMXFM03-meta.109@BMXFM03-meta_35671||full;DBMM05-meta.280@DBMM05-meta_43185||0_partial;DBMM05-meta.280@DBMM05-meta_215738||0_partial;
d__Bacteria@s__Actinobacillus_B?aerogenes	2	2	2	100	100	DBFF06-meta.283;DBFM06-meta.279;	DBFF06-meta.283@DBFF06-meta_142992||0_partial;DBFM06-meta.279@DBFM06-meta_173152||0_partial;	W5042_bin_16;	W5042_bin_16@W5042_scaffolds_1182||0_partial;
d__Bacteria@s__Agathobacter?faecis	2	2	3	66.6667	66.6667	DBFF06-meta.222;DBFM06-meta.250;	DBFF06-meta.222@DBFF06-meta_214483||full;DBFF06-meta.222@DBFF06-meta_136114||full;DBFF06-meta.222@DBFF06-meta_251721||full;DBFM06-meta.250@DBFM06-meta_479607||full;	LW2-s127530_bin_1;	LW2-s127530_bin_1@LW2-s127530_scaffolds_107||full;LW2-s127530_bin_1@LW2-s127530_scaffolds_112||full;LW2-s127530_bin_1@LW2-s127530_scaffolds_121||full;LW2-s127530_bin_1@LW2-s127530_scaffolds_153||full;
d__Bacteria@s__Agathobacter?sp900317585	2	2	7	28.5714	28.5714	DBFM06-meta.231;DBMF05-meta.58;	DBFM06-meta.231@DBFM06-meta_287347||full;DBMF05-meta.58@DBMF05-meta_103743||full;	W4982_bin_12;	W4982_bin_12@W4982_scaffolds_507||full;
d__Bacteria@s__Agathobacter?sp900543445	2	3	3	66.6667	100	BMXMF02-meta.15;BMXMM02-meta.178;	BMXMF02-meta.15@BMXMF02-meta_143937||full;BMXMF02-meta.15@BMXMF02-meta_179220||full;BMXMF02-meta.15@BMXMF02-meta_324867||0_partial;BMXMM02-meta.178@BMXMM02-meta_455403||full;BMXMM02-meta.178@BMXMM02-meta_395437||0_partial;	BMXMF02-meta.236;BMXMM02-meta.272;	BMXMF02-meta.236@BMXMF02-meta_216401||0_partial;BMXMM02-meta.272@BMXMM02-meta_543219||full;
d__Bacteria@s__Alloprevotella?sp004555425	2	5	7	28.5714	71.4286	HW2.bin.16;LW4.bin.72;	HW2.bin.16@HW2.bin.16.scaffold_22176_1||full;HW2.bin.16@HW2.bin.16.scaffold_239_1||full;HW2.bin.16@HW2.bin.16.scaffold_11144_1||full;LW4.bin.72@LW4.bin.72.scaffold_522_1||full;	CW8.bin.105;DBFM03-meta.52;LW2-s127575_bin_30;	CW8.bin.105@CW8.bin.105.scaffold_4300_1||full;CW8.bin.105@CW8.bin.105.scaffold_17_1||full;DBFM03-meta.52@DBFM03-meta_316994||full;LW2-s127575_bin_30@LW2-s127575_scaffolds_5201||full;
d__Bacteria@s__Anaerovibrio?sp900548165	2	13	27	7.40741	48.1481	NW5.bin.56;SW7.bin.61;	NW5.bin.56@NW5.bin.56.scaffold_14285_1||full;NW5.bin.56@NW5.bin.56.scaffold_326_1||full;NW5.bin.56@NW5.bin.56.scaffold_404_1||full;NW5.bin.56@NW5.bin.56.scaffold_3935_1||full;NW5.bin.56@NW5.bin.56.scaffold_5702_1||full;NW5.bin.56@NW5.bin.56.scaffold_7178_1||full;SW7.bin.61@SW7.bin.61.scaffold_8131_1||full;SW7.bin.61@SW7.bin.61.scaffold_291_1||full;SW7.bin.61@SW7.bin.61.scaffold_533_1||full;SW7.bi…	CF3.bin.87;	CF3.bin.87@CF3.bin.87.scaffold_15_1||0_partial;CF3.bin.87@CF3.bin.87.scaffold_4890_1||full;
d__Bacteria@s__Bacillus?subtilis	2	6	6	33.3333	100	DKYYMM01-meta.183;DKYYMM05-meta.349;	DKYYMM01-meta.183@DKYYMM01-meta_842098||0_partial;DKYYMM01-meta.183@DKYYMM01-meta_991314||0_partial;DKYYMM05-meta.349@DKYYMM05-meta_978009||0_partial;DKYYMM05-meta.349@DKYYMM05-meta_643071||full;DKYYMM05-meta.349@DKYYMM05-meta_1394109||0_partial;	DW5.bin.40;NW5.bin.109;NWFF06-meta.370;Tibetan-s1400-32M_bin_2;	DW5.bin.40@DW5.bin.40.scaffold_13212_1||full;NW5.bin.109@NW5.bin.109.scaffold_4734_1||full;NWFF06-meta.370@NWFF06-meta_174123||full;Tibetan-s1400-32M_bin_2@Tibetan-s1400-32M_scaffolds_3772||full;Tibetan-s1400-32M_bin_2@Tibetan-s1400-32M_scaffolds_3782||full;
d__Bacteria@s__Bacteroides?fragilis	2	4	4	50	100	F5300_bin_35;NWMF07-meta.46;	F5300_bin_35@F5300_scaffolds_9438||0_partial;F5300_bin_35@F5300_scaffolds_9441||full;F5300_bin_35@F5300_scaffolds_9442||0_partial;F5300_bin_35@F5300_scaffolds_9443||full;F5300_bin_35@F5300_scaffolds_9461||full;NWMF07-meta.46@NWMF07-meta_1230523||full;NWMF07-meta.46@NWMF07-meta_19437||full;NWMF07-meta.46@NWMF07-meta_1236410||0_partial;NWMF07-meta.46@NWMF07-meta_1329821||full;NWMF07-meta.46@NWMF07-…	DBMM05-meta.317;	DBMM05-meta.317@DBMM05-meta_326481||full;
d__Bacteria@s__Basfia_A?sp014843355	2	2	2	100	100	DKLLFM07-meta.113;GCA_014843355.1;	DKLLFM07-meta.113@DKLLFM07-meta_367507||full;GCA_014843355.1@CP062137.1||0_partial;GCA_014843355.1@CP062137.1||1_partial;GCA_014843355.1@CP062137.1||2_partial;	BMXFM03-meta.34;CW7.bin.103;Duroc.SH-FCR.HF2_bin_13;SW1.bin.68;	BMXFM03-meta.34@BMXFM03-meta_212788||full;CW7.bin.103@CW7.bin.103.scaffold_8128_1||full;CW7.bin.103@CW7.bin.103.scaffold_27358_1||full;Duroc.SH-FCR.HF2_bin_13@Duroc.SH-FCR.HF2_scaffolds_700||full;Duroc.SH-FCR.HF2_bin_13@Duroc.SH-FCR.HF2_scaffolds_702||full;Duroc.SH-FCR.HF2_bin_13@Duroc.SH-FCR.HF2_scaffolds_704||full;Duroc.SH-FCR.HF2_bin_13@Duroc.SH-FCR.HF2_scaffolds_707||full;Duroc.SH-FCR.HF2_bin…
d__Bacteria@s__Bilophila?wadsworthia	2	5	5	40	100	DBFM03-meta.80;LW1-s151691_bin_33;	DBFM03-meta.80@DBFM03-meta_152496||0_partial;DBFM03-meta.80@DBFM03-meta_315919||full;DBFM03-meta.80@DBFM03-meta_295363||full;DBFM03-meta.80@DBFM03-meta_25759||full;DBFM03-meta.80@DBFM03-meta_243943||full;DBFM03-meta.80@DBFM03-meta_351687||full;DBFM03-meta.80@DBFM03-meta_31796||full;DBFM03-meta.80@DBFM03-meta_266113||full;DBFM03-meta.80@DBFM03-meta_271262||full;DBFM03-meta.80@DBFM03-meta_149526||0…	HF1.bin.35;HW4.bin.5;	HF1.bin.35@HF1.bin.35.scaffold_10446_1||full;HF1.bin.35@HF1.bin.35.scaffold_812_1||full;HF1.bin.35@HF1.bin.35.scaffold_1419_1||full;HW4.bin.5@HW4.bin.5.scaffold_59_1||full;
d__Bacteria@s__Bulleidia?intestinalis	2	3	5	40	60	BMXFM03-meta.138;W5021_bin_12;	BMXFM03-meta.138@BMXFM03-meta_94039||full;W5021_bin_12@W5021_scaffolds_5817||full;W5021_bin_12@W5021_scaffolds_5829||0_partial;W5021_bin_12@W5021_scaffolds_5836||full;W5021_bin_12@W5021_scaffolds_5855||full;W5021_bin_12@W5021_scaffolds_5864||full;	CF5.bin.28;DBFF06-meta.366;DW2.bin.61;Duroc-Low1_bin_26;NW5.bin.46;ZF2.bin.37;	CF5.bin.28@CF5.bin.28.scaffold_613_1||full;DBFF06-meta.366@DBFF06-meta_134042||full;DW2.bin.61@DW2.bin.61.scaffold_1854_1||full;DW2.bin.61@DW2.bin.61.scaffold_2595_1||full;Duroc-Low1_bin_26@Duroc-Low1_scaffolds_4436||full;Duroc-Low1_bin_26@Duroc-Low1_scaffolds_4438||full;NW5.bin.46@NW5.bin.46.scaffold_14729_1||full;ZF2.bin.37@ZF2.bin.37.scaffold_9117_1||full;
d__Bacteria@s__Butyricicoccus_A?porcorum	2	3	3	66.6667	100	DBMF07-meta.476;Duroc-Low4_bin_15;	DBMF07-meta.476@DBMF07-meta_1750150||0_partial;DBMF07-meta.476@DBMF07-meta_433690||0_partial;DBMF07-meta.476@DBMF07-meta_1589523||full;Duroc-Low4_bin_15@Duroc-Low4_scaffolds_1392||full;Duroc-Low4_bin_15@Duroc-Low4_scaffolds_1395||full;Duroc-Low4_bin_15@Duroc-Low4_scaffolds_1307||full;Duroc-Low4_bin_15@Duroc-Low4_scaffolds_1354||full;	BMXFF08-meta.40;BMXFM03-meta.135;BMXMM10-meta.242;	BMXFF08-meta.40@BMXFF08-meta_1270784||0_partial;BMXFM03-meta.135@BMXFM03-meta_237229||full;BMXFM03-meta.135@BMXFM03-meta_221074||full;BMXFM03-meta.135@BMXFM03-meta_125653||full;BMXMM10-meta.242@BMXMM10-meta_806958||0_partial;
d__Bacteria@s__Butyricicoccus_A?sp002395695	2	2	2	100	100	DKYYFF08-meta.243;Duroc-Low5_bin_7;	DKYYFF08-meta.243@DKYYFF08-meta_1279162||0_partial;Duroc-Low5_bin_7@Duroc-Low5_scaffolds_16119||0_partial;Duroc-Low5_bin_7@Duroc-Low5_scaffolds_16137||full;Duroc-Low5_bin_7@Duroc-Low5_scaffolds_16140||full;Duroc-Low5_bin_7@Duroc-Low5_scaffolds_16181||full;Duroc-Low5_bin_7@Duroc-Low5_scaffolds_16184||full;Duroc-Low5_bin_7@Duroc-Low5_scaffolds_16191||full;Duroc-Low5_bin_7@Duroc-Low5_scaffolds_16197…	CW8.bin.49;DW2.bin.52;Duroc.SH-FCR.LM1_bin_1;HW2.bin.16;LW4.bin.72;	CW8.bin.49@CW8.bin.49.scaffold_1436_1||0_partial;DW2.bin.52@DW2.bin.52.scaffold_12032_1||full;Duroc.SH-FCR.LM1_bin_1@Duroc.SH-FCR.LM1_scaffolds_123||full;HW2.bin.16@HW2.bin.16.scaffold_22176_1||full;HW2.bin.16@HW2.bin.16.scaffold_239_1||full;HW2.bin.16@HW2.bin.16.scaffold_11144_1||full;LW4.bin.72@LW4.bin.72.scaffold_522_1||full;
d__Bacteria@s__Butyricimonas?virosa	2	5	7	28.5714	71.4286	LW1-s151250_bin_6;LW1-s151433_bin_16;	LW1-s151250_bin_6@LW1-s151250_scaffolds_12352||full;LW1-s151250_bin_6@LW1-s151250_scaffolds_12354||full;LW1-s151250_bin_6@LW1-s151250_scaffolds_12364||full;LW1-s151250_bin_6@LW1-s151250_scaffolds_12270||0_partial;LW1-s151250_bin_6@LW1-s151250_scaffolds_12274||full;LW1-s151433_bin_16@LW1-s151433_scaffolds_1638||full;LW1-s151433_bin_16@LW1-s151433_scaffolds_1645||full;LW1-s151433_bin_16@LW1-s151433…	No	No;
d__Bacteria@s__CAG-103?sp004556965	2	7	9	22.2222	77.7778	3208-17-001_binning.70;F5240_bin_26;	3208-17-001_binning.70@NODE_5512_length_9380_cov_5.005898||full;3208-17-001_binning.70@NODE_5705_length_9188_cov_8.376109||full;3208-17-001_binning.70@NODE_9054_length_7101_cov_20.005535||full;3208-17-001_binning.70@NODE_46_length_56112_cov_12.239506||full;3208-17-001_binning.70@NODE_871_length_22022_cov_11.335913||full;3208-17-001_binning.70@NODE_13065_length_5744_cov_5.570575||full;3208-17-001_…	Boar-s23_bin_37;Boar-s5_bin_21;Boar-s8_bin_7;NW8.bin.22;NWFF05-meta.83;	Boar-s23_bin_37@Boar-s23_scaffolds_9528||0_partial;Boar-s23_bin_37@Boar-s23_scaffolds_9537||full;Boar-s5_bin_21@Boar-s5_scaffolds_2776||0_partial;Boar-s5_bin_21@Boar-s5_scaffolds_2784||full;Boar-s5_bin_21@Boar-s5_scaffolds_2785||full;Boar-s5_bin_21@Boar-s5_scaffolds_2788||full;Boar-s8_bin_7@Boar-s8_scaffolds_12224||full;Boar-s8_bin_7@Boar-s8_scaffolds_12258||full;Boar-s8_bin_7@Boar-s8_scaffolds_1…
d__Bacteria@s__CAG-115?sp004555635	2	7	9	22.2222	77.7778	DBMF01-meta.83;F4390_bin_23;	DBMF01-meta.83@DBMF01-meta_483389||full;DBMF01-meta.83@DBMF01-meta_1197435||0_partial;F4390_bin_23@F4390_scaffolds_4143||0_partial;F4390_bin_23@F4390_scaffolds_4133||0_partial;	DKLLFM07-meta.37;	DKLLFM07-meta.37@DKLLFM07-meta_752614||full;
d__Bacteria@s__CAG-115?sp017829075	2	2	2	100	100	Boar-s23_bin_31;SWFF02-meta.165;	Boar-s23_bin_31@Boar-s23_scaffolds_7617||0_partial;Boar-s23_bin_31@Boar-s23_scaffolds_7537||full;Boar-s23_bin_31@Boar-s23_scaffolds_7591||0_partial;Boar-s23_bin_31@Boar-s23_scaffolds_7594||full;Boar-s23_bin_31@Boar-s23_scaffolds_7595||full;SWFF02-meta.165@SWFF02-meta_55993||0_partial;SWFF02-meta.165@SWFF02-meta_429900||full;SWFF02-meta.165@SWFF02-meta_558249||full;SWFF02-meta.165@SWFF02-meta_6891…	LW2-s127145_bin_51;ZF1.bin.59;	LW2-s127145_bin_51@LW2-s127145_scaffolds_10021||0_partial;ZF1.bin.59@ZF1.bin.59.scaffold_4892_1||full;
d__Bacteria@s__CAG-177?sp000431775	2	6	8	25	75	DBFF04-meta.102;DKYYMF04-meta.182;	DBFF04-meta.102@DBFF04-meta_563693||0_partial;DBFF04-meta.102@DBFF04-meta_462629||full;DKYYMF04-meta.182@DKYYMF04-meta_448969||full;DKYYMF04-meta.182@DKYYMF04-meta_1168454||0_partial;	DKYYMM01-meta.338;	DKYYMM01-meta.338@DKYYMM01-meta_1238452||0_partial;
d__Bacteria@s__CAG-177?sp003514385	2	22	26	7.69231	84.6154	W4978_bin_1;W5021_bin_94;	W4978_bin_1@W4978_scaffolds_3||0_partial;W4978_bin_1@W4978_scaffolds_9||0_partial;W4978_bin_1@W4978_scaffolds_10||full;W5021_bin_94@W5021_scaffolds_26406||full;	ZF7.bin.92;	ZF7.bin.92@ZF7.bin.92.scaffold_9178_1||full;ZF7.bin.92@ZF7.bin.92.scaffold_11528_1||full;
d__Bacteria@s__CAG-485?sp004553095	2	11	16	12.5	68.75	DW7.bin.16;NW1.bin.78;	DW7.bin.16@DW7.bin.16.scaffold_8_1||full;NW1.bin.78@NW1.bin.78.scaffold_472_1||full;	NW6.bin.110;	NW6.bin.110@NW6.bin.110.scaffold_6052_1||full;NW6.bin.110@NW6.bin.110.scaffold_8415_1||full;NW6.bin.110@NW6.bin.110.scaffold_11390_1||full;NW6.bin.110@NW6.bin.110.scaffold_5081_1||full;
d__Bacteria@s__CAG-488?sp016292785	2	7	7	28.5714	100	BMXFF04-meta.138;HW1.bin.50;	BMXFF04-meta.138@BMXFF04-meta_252016||full;BMXFF04-meta.138@BMXFF04-meta_266478||full;BMXFF04-meta.138@BMXFF04-meta_602689||full;HW1.bin.50@HW1.bin.50.scaffold_34_1||full;HW1.bin.50@HW1.bin.50.scaffold_106_1||0_partial;	QHF6-unmapped_bin_706;	QHF6-unmapped_bin_706@QHF6-unmapped_scaffolds_124982||full;QHF6-unmapped_bin_706@QHF6-unmapped_scaffolds_125084||full;QHF6-unmapped_bin_706@QHF6-unmapped_scaffolds_125104||full;QHF6-unmapped_bin_706@QHF6-unmapped_scaffolds_125013||full;QHF6-unmapped_bin_706@QHF6-unmapped_scaffolds_125030||full;QHF6-unmapped_bin_706@QHF6-unmapped_scaffolds_125057||full;
d__Bacteria@s__CAG-83?sp900545495	2	2	2	100	100	LW2-s127063_bin_24;W4975_bin_14;	LW2-s127063_bin_24@LW2-s127063_scaffolds_4386||full;W4975_bin_14@W4975_scaffolds_1070||0_partial;	BMXMF07-meta.129;	BMXMF07-meta.129@BMXMF07-meta_1255871||full;BMXMF07-meta.129@BMXMF07-meta_1553640||full;BMXMF07-meta.129@BMXMF07-meta_269667||full;
d__Bacteria@s__CAG-914?sp000437895	2	6	7	28.5714	85.7143	2007-17-001_bin.136;2020-17-001_bin.142;	2007-17-001_bin.136@NODE_152_length_54946_cov_32.126706||full;2020-17-001_bin.142@NODE_110_length_47941_cov_24.008458||full;2020-17-001_bin.142@NODE_374_length_31801_cov_35.134883||full;2020-17-001_bin.142@NODE_3872_length_11641_cov_27.016226||full;2020-17-001_bin.142@NODE_6079_length_9084_cov_19.110754||full;	LW2-s127530_bin_25;	LW2-s127530_bin_25@LW2-s127530_scaffolds_2977||full;LW2-s127530_bin_25@LW2-s127530_scaffolds_2997||full;LW2-s127530_bin_25@LW2-s127530_scaffolds_2909||full;LW2-s127530_bin_25@LW2-s127530_scaffolds_2926||full;LW2-s127530_bin_25@LW2-s127530_scaffolds_2942||full;LW2-s127530_bin_25@LW2-s127530_scaffolds_2944||full;
d__Bacteria@s__Campylobacter_D?coli	2	4	7	28.5714	57.1429	BMXFM03-meta.69;DBMM05-meta.149;	BMXFM03-meta.69@BMXFM03-meta_79620||0_partial;BMXFM03-meta.69@BMXFM03-meta_151209||0_partial;BMXFM03-meta.69@BMXFM03-meta_234477||full;DBMM05-meta.149@DBMM05-meta_87687||0_partial;	DBFF06-meta.286;DKLLMF02-meta.257;DKYYFM08-meta.281;	DBFF06-meta.286@DBFF06-meta_4666||full;DBFF06-meta.286@DBFF06-meta_558475||full;DBFF06-meta.286@DBFF06-meta_33156||full;DKLLMF02-meta.257@DKLLMF02-meta_353247||full;DKLLMF02-meta.257@DKLLMF02-meta_2149669||full;DKLLMF02-meta.257@DKLLMF02-meta_58962||full;DKLLMF02-meta.257@DKLLMF02-meta_1226239||full;DKYYFM08-meta.281@DKYYFM08-meta_554029||full;DKYYFM08-meta.281@DKYYFM08-meta_536328||full;DKYYFM08…
d__Bacteria@s__Cryptobacteroides?sp004556005	2	6	19	10.5263	31.5789	HF2.bin.45;NWFF04-meta.147;	HF2.bin.45@HF2.bin.45.scaffold_3_1||full;NWFF04-meta.147@NWFF04-meta_1147336||full;	Duroc.SH-FCR.LF5_bin_18;	Duroc.SH-FCR.LF5_bin_18@Duroc.SH-FCR.LF5_scaffolds_2560||full;Duroc.SH-FCR.LF5_bin_18@Duroc.SH-FCR.LF5_scaffolds_2561||full;
d__Bacteria@s__Dialister?sp000434475	2	5	7	28.5714	71.4286	DKYYFM12-meta.45;DKYYMM04-meta.189;	DKYYFM12-meta.45@DKYYFM12-meta_780758||full;DKYYMM04-meta.189@DKYYMM04-meta_1318618||full;	BL-unmapped_bin_52;BMXMM10-meta.275;DBFF02-meta.124;NWMF07-meta.185;	BL-unmapped_bin_52@BL-unmapped_scaffolds_99056||full;BL-unmapped_bin_52@BL-unmapped_scaffolds_99180||full;BL-unmapped_bin_52@BL-unmapped_scaffolds_99102||full;BMXMM10-meta.275@BMXMM10-meta_1173750||full;DBFF02-meta.124@DBFF02-meta_471747||full;DBFF02-meta.124@DBFF02-meta_791422||full;DBFF02-meta.124@DBFF02-meta_51005||full;NWMF07-meta.185@NWMF07-meta_2523232||full;NWMF07-meta.185@NWMF07-meta_8339…
d__Bacteria@s__Dorea_A?sp016295505	2	2	3	66.6667	66.6667	LW5.bin.80;SWMM05-meta.277;	LW5.bin.80@LW5.bin.80.scaffold_2894_1||full;LW5.bin.80@LW5.bin.80.scaffold_42_1||full;SWMM05-meta.277@SWMM05-meta_392235||full;SWMM05-meta.277@SWMM05-meta_485831||0_partial;SWMM05-meta.277@SWMM05-meta_1097126||full;	DBFF08-meta.339;DBFM08-meta.152;DKLLFM11-meta.278;DKLLMF02-meta.320;DKYYFF12-meta.419;DKYYFM08-meta.314;DKYYMM01-meta.125;DW7.bin.47;HW8.bin.3;NW5.bin.56;NWFF06-meta.207;NWMF07-meta.182;SW7.bin.61;	DBFF08-meta.339@DBFF08-meta_1960909||full;DBFM08-meta.152@DBFM08-meta_1099462||full;DBFM08-meta.152@DBFM08-meta_75276||full;DKLLFM11-meta.278@DKLLFM11-meta_1309714||full;DKLLFM11-meta.278@DKLLFM11-meta_744546||full;DKLLFM11-meta.278@DKLLFM11-meta_199611||full;DKLLFM11-meta.278@DKLLFM11-meta_1667819||full;DKLLFM11-meta.278@DKLLFM11-meta_638445||full;DKLLFM11-meta.278@DKLLFM11-meta_1991484||full;DK…
d__Bacteria@s__Enterococcus_B?faecium	2	3	3	66.6667	100	SWFH06-meta.23;SWFM06-meta.133;	SWFH06-meta.23@SWFH06-meta_3835604||full;SWFH06-meta.23@SWFH06-meta_1176031||full;SWFH06-meta.23@SWFH06-meta_3347060||full;SWFH06-meta.23@SWFH06-meta_617832||full;SWFM06-meta.133@SWFM06-meta_914854||full;SWFM06-meta.133@SWFM06-meta_467475||full;SWFM06-meta.133@SWFM06-meta_468239||full;	W4936_bin_44;	W4936_bin_44@W4936_scaffolds_8970||full;
d__Bacteria@s__Faecalibacterium?prausnitzii_E	2	7	7	28.5714	100	BMXMM02-meta.73;LW7.bin.107;	BMXMM02-meta.73@BMXMM02-meta_175455||0_partial;LW7.bin.107@LW7.bin.107.scaffold_1521_1||full;LW7.bin.107@LW7.bin.107.scaffold_599_1||0_partial;LW7.bin.107@LW7.bin.107.scaffold_705_1||full;	W5021_bin_16;	W5021_bin_16@W5021_scaffolds_7699||0_partial;W5021_bin_16@W5021_scaffolds_7708||0_partial;W5021_bin_16@W5021_scaffolds_7709||0_partial;
d__Bacteria@s__Fimenecus?sp004555265	2	8	10	20	80	F5250_bin_43;SW4.bin.56;	F5250_bin_43@F5250_scaffolds_14761||full;F5250_bin_43@F5250_scaffolds_14822||full;SW4.bin.56@SW4.bin.56.scaffold_4746_1||full;SW4.bin.56@SW4.bin.56.scaffold_508_1||full;SW4.bin.56@SW4.bin.56.scaffold_2787_1||full;	6008-17-001_binning.12;NWFF05-meta.128;	6008-17-001_binning.12@NODE_15767_length_5337_cov_28.443582||full;NWFF05-meta.128@NWFF05-meta_682875||full;
d__Bacteria@s__Fimivivens?sp900113995	2	2	2	100	100	DBMF05-meta.230;LW1-s151433_bin_10;	DBMF05-meta.230@DBMF05-meta_12731||full;DBMF05-meta.230@DBMF05-meta_261199||full;DBMF05-meta.230@DBMF05-meta_262144||full;DBMF05-meta.230@DBMF05-meta_129131||full;DBMF05-meta.230@DBMF05-meta_196051||full;DBMF05-meta.230@DBMF05-meta_215171||full;LW1-s151433_bin_10@LW1-s151433_scaffolds_232||full;LW1-s151433_bin_10@LW1-s151433_scaffolds_252||full;LW1-s151433_bin_10@LW1-s151433_scaffolds_255||full;L…	DBFF04-meta.448;Duroc-Low2_bin_44;F4905_bin_4;	DBFF04-meta.448@DBFF04-meta_655351||full;DBFF04-meta.448@DBFF04-meta_1510525||0_partial;Duroc-Low2_bin_44@Duroc-Low2_scaffolds_10347||full;Duroc-Low2_bin_44@Duroc-Low2_scaffolds_10329||full;F4905_bin_4@F4905_scaffolds_9361||full;F4905_bin_4@F4905_scaffolds_9387||full;F4905_bin_4@F4905_scaffolds_9321||full;F4905_bin_4@F4905_scaffolds_9325||full;F4905_bin_4@F4905_scaffolds_9334||full;
d__Bacteria@s__Firm-04?sp016296505	2	2	2	100	100	CW1.bin.84;NWMF01-meta.64;	CW1.bin.84@CW1.bin.84.scaffold_812_1||full;CW1.bin.84@CW1.bin.84.scaffold_1476_1||full;NWMF01-meta.64@NWMF01-meta_1948134||full;NWMF01-meta.64@NWMF01-meta_1659441||0_partial;NWMF01-meta.64@NWMF01-meta_526836||full;NWMF01-meta.64@NWMF01-meta_51612||full;	DBFM06-meta.159;	DBFM06-meta.159@DBFM06-meta_294288||full;
d__Bacteria@s__Fournierella?excrementavium	2	7	7	28.5714	100	DBFM06-meta.239;NW5.bin.6;	DBFM06-meta.239@DBFM06-meta_245127||0_partial;DBFM06-meta.239@DBFM06-meta_521868||full;DBFM06-meta.239@DBFM06-meta_482930||full;NW5.bin.6@NW5.bin.6.scaffold_3916_1||0_partial;NW5.bin.6@NW5.bin.6.scaffold_526_1||full;	No	No;
d__Bacteria@s__Gemmiger?formicilis	2	2	2	100	100	DW1.bin.50;HW6.bin.69;	DW1.bin.50@DW1.bin.50.scaffold_8352_1||full;DW1.bin.50@DW1.bin.50.scaffold_96_1||0_partial;DW1.bin.50@DW1.bin.50.scaffold_1276_1||full;DW1.bin.50@DW1.bin.50.scaffold_1565_1||full;DW1.bin.50@DW1.bin.50.scaffold_1576_1||full;HW6.bin.69@HW6.bin.69.scaffold_414_1||full;HW6.bin.69@HW6.bin.69.scaffold_650_1||full;	No	No;
d__Bacteria@s__Gemmiger?sp004561545	2	10	11	18.1818	90.9091	DBFF08-meta.411;SWFF06-meta.180;	DBFF08-meta.411@DBFF08-meta_570775||full;DBFF08-meta.411@DBFF08-meta_1502750||full;DBFF08-meta.411@DBFF08-meta_247289||full;SWFF06-meta.180@SWFF06-meta_881151||full;SWFF06-meta.180@SWFF06-meta_341576||0_partial;SWFF06-meta.180@SWFF06-meta_266044||full;SWFF06-meta.180@SWFF06-meta_760156||0_partial;	No	No;
d__Bacteria@s__Hallerella?intestinalis	2	3	6	33.3333	50	BMXFF08-meta.312;Tibetan-s3800-12F_bin_32;	BMXFF08-meta.312@BMXFF08-meta_537087||full;Tibetan-s3800-12F_bin_32@Tibetan-s3800-12F_scaffolds_6402||full;	F5218_bin_24;	F5218_bin_24@F5218_scaffolds_6065||full;F5218_bin_24@F5218_scaffolds_6107||full;
d__Bacteria@s__Helicobacter_D?sp003288905	2	5	6	33.3333	83.3333	DKLLMF06-meta.290;SF1.bin.93;	DKLLMF06-meta.290@DKLLMF06-meta_1115796||full;DKLLMF06-meta.290@DKLLMF06-meta_1290693||full;DKLLMF06-meta.290@DKLLMF06-meta_157102||full;DKLLMF06-meta.290@DKLLMF06-meta_755064||full;DKLLMF06-meta.290@DKLLMF06-meta_658692||full;SF1.bin.93@SF1.bin.93.scaffold_873_1||full;SF1.bin.93@SF1.bin.93.scaffold_10_1||0_partial;SF1.bin.93@SF1.bin.93.scaffold_89_1||0_partial;	QHF6-unmapped_bin_141;	QHF6-unmapped_bin_141@QHF6-unmapped_scaffolds_8345||0_partial;QHF6-unmapped_bin_141@QHF6-unmapped_scaffolds_8356||full;QHF6-unmapped_bin_141@QHF6-unmapped_scaffolds_8471||full;QHF6-unmapped_bin_141@QHF6-unmapped_scaffolds_8492||full;
d__Bacteria@s__Holdemanella?porci	2	6	8	25	75	DBFM06-meta.39;DBMF05-meta.131;	DBFM06-meta.39@DBFM06-meta_452714||full;DBFM06-meta.39@DBFM06-meta_350393||full;DBFM06-meta.39@DBFM06-meta_838||full;DBFM06-meta.39@DBFM06-meta_434071||full;DBMF05-meta.131@DBMF05-meta_131752||0_partial;DBMF05-meta.131@DBMF05-meta_28288||full;DBMF05-meta.131@DBMF05-meta_411916||full;DBMF05-meta.131@DBMF05-meta_231995||full;	DBFH03-meta.3;DKLLMM02-meta.325;DKLLMM03-meta.19;DKYYMM01-meta.183;DKYYMM04-meta.348;DKYYMM05-meta.349;	DBFH03-meta.3@DBFH03-meta_52116||0_partial;DKLLMM02-meta.325@DKLLMM02-meta_319683||0_partial;DKLLMM03-meta.19@DKLLMM03-meta_548931||0_partial;DKLLMM03-meta.19@DKLLMM03-meta_338485||0_partial;DKLLMM03-meta.19@DKLLMM03-meta_756235||0_partial;DKYYMM01-meta.183@DKYYMM01-meta_842098||0_partial;DKYYMM01-meta.183@DKYYMM01-meta_991314||0_partial;DKYYMM04-meta.348@DKYYMM04-meta_1014176||0_partial;DKYYMM04…
d__Bacteria@s__Klebsiella?aerogenes	2	2	2	100	100	bacter_genome.10270;bacter_genome.10271;	bacter_genome.10270@CP116606.1||0_partial;bacter_genome.10270@CP116606.1||1_partial;bacter_genome.10271@CP116609.1||0_partial;bacter_genome.10271@CP116609.1||1_partial;	LW1-s151070_bin_18;	LW1-s151070_bin_18@LW1-s151070_scaffolds_2301||0_partial;
d__Bacteria@s__Latilactobacillus?curvatus	2	2	3	66.6667	66.6667	F4404_bin_14;GCA_030062375.1;	F4404_bin_14@F4404_scaffolds_1233||full;GCA_030062375.1@CP123581.1||0_partial;GCA_030062375.1@CP123581.1||1_partial;GCA_030062375.1@CP123581.1||2_partial;GCA_030062375.1@CP123583.1||full;	DBMM05-meta.263;	DBMM05-meta.263@DBMM05-meta_119590||0_partial;DBMM05-meta.263@DBMM05-meta_105433||0_partial;
d__Bacteria@s__Limiplasma?sp004556545	2	2	2	100	100	F5181_bin_62;LW2-s127153_bin_20;	F5181_bin_62@F5181_scaffolds_17647||full;F5181_bin_62@F5181_scaffolds_17549||full;F5181_bin_62@F5181_scaffolds_17585||full;F5181_bin_62@F5181_scaffolds_17601||full;F5181_bin_62@F5181_scaffolds_17331||full;LW2-s127153_bin_20@LW2-s127153_scaffolds_3051||full;LW2-s127153_bin_20@LW2-s127153_scaffolds_3056||full;LW2-s127153_bin_20@LW2-s127153_scaffolds_2965||full;LW2-s127153_bin_20@LW2-s127153_scaffol…	LW1-s151087_bin_10;	LW1-s151087_bin_10@LW1-s151087_scaffolds_1025||full;LW1-s151087_bin_10@LW1-s151087_scaffolds_1032||full;LW1-s151087_bin_10@LW1-s151087_scaffolds_1040||0_partial;
d__Bacteria@s__Limousia?pullorum	2	3	3	66.6667	100	DBMF05-meta.172;LW1-s150822_bin_24;	DBMF05-meta.172@DBMF05-meta_116744||full;DBMF05-meta.172@DBMF05-meta_76800||full;DBMF05-meta.172@DBMF05-meta_388179||0_partial;DBMF05-meta.172@DBMF05-meta_379868||full;LW1-s150822_bin_24@LW1-s150822_scaffolds_3650||full;LW1-s150822_bin_24@LW1-s150822_scaffolds_3651||0_partial;	F5300_bin_35;NWFF04-meta.323;NWFF05-meta.72;NWMF07-meta.46;	F5300_bin_35@F5300_scaffolds_9438||0_partial;F5300_bin_35@F5300_scaffolds_9441||full;F5300_bin_35@F5300_scaffolds_9442||0_partial;F5300_bin_35@F5300_scaffolds_9443||full;F5300_bin_35@F5300_scaffolds_9461||full;NWFF04-meta.323@NWFF04-meta_248730||0_partial;NWFF04-meta.323@NWFF04-meta_754764||0_partial;NWFF04-meta.323@NWFF04-meta_482973||0_partial;NWFF05-meta.72@NWFF05-meta_139871||full;NWFF05-meta…
d__Bacteria@s__Megasphaera?elsdenii	2	5	10	20	50	HW7.bin.3;W4982_bin_1;	HW7.bin.3@HW7.bin.3.scaffold_467_1||full;HW7.bin.3@HW7.bin.3.scaffold_645_1||full;HW7.bin.3@HW7.bin.3.scaffold_1392_1||full;HW7.bin.3@HW7.bin.3.scaffold_9864_1||full;HW7.bin.3@HW7.bin.3.scaffold_12766_1||full;HW7.bin.3@HW7.bin.3.scaffold_232_1||full;W4982_bin_1@W4982_scaffolds_1||0_partial;W4982_bin_1@W4982_scaffolds_2||0_partial;	S191108A_bin_37;	S191108A_bin_37@S191108A_scaffolds_9290||0_partial;S191108A_bin_37@S191108A_scaffolds_9309||full;S191108A_bin_37@S191108A_scaffolds_9317||full;S191108A_bin_37@S191108A_scaffolds_9321||full;S191108A_bin_37@S191108A_scaffolds_9323||full;S191108A_bin_37@S191108A_scaffolds_9229||0_partial;S191108A_bin_37@S191108A_scaffolds_9233||0_partial;S191108A_bin_37@S191108A_scaffolds_9273||full;
d__Bacteria@s__Mucispirillum?faecigallinarum	2	3	3	66.6667	100	DBMM05-meta.31;DKYYFF09-meta.329;	DBMM05-meta.31@DBMM05-meta_379807||full;DBMM05-meta.31@DBMM05-meta_32391||full;DBMM05-meta.31@DBMM05-meta_243758||full;DBMM05-meta.31@DBMM05-meta_441952||full;DBMM05-meta.31@DBMM05-meta_202510||full;DBMM05-meta.31@DBMM05-meta_181109||full;DKYYFF09-meta.329@DKYYFF09-meta_1279407||full;DKYYFF09-meta.329@DKYYFF09-meta_365781||full;DKYYFF09-meta.329@DKYYFF09-meta_843658||0_partial;DKYYFF09-meta.329@D…	No	No;
d__Bacteria@s__Pauljensenia?hyovaginalis	2	2	3	66.6667	66.6667	F5142_bin_52;LW1-s151087_bin_12;	F5142_bin_52@F5142_scaffolds_13955||0_partial;F5142_bin_52@F5142_scaffolds_13963||full;F5142_bin_52@F5142_scaffolds_13965||0_partial;F5142_bin_52@F5142_scaffolds_13977||full;LW1-s151087_bin_12@LW1-s151087_scaffolds_1636||full;	LW1-s151103_bin_12;	LW1-s151103_bin_12@LW1-s151103_scaffolds_958||full;LW1-s151103_bin_12@LW1-s151103_scaffolds_965||full;LW1-s151103_bin_12@LW1-s151103_scaffolds_988||full;
d__Bacteria@s__PeH17?sp004556165	2	11	20	10	55	F4924_bin_59;S46608A_bin_39;	F4924_bin_59@F4924_scaffolds_16994||full;F4924_bin_59@F4924_scaffolds_17007||0_partial;S46608A_bin_39@S46608A_scaffolds_10831||full;S46608A_bin_39@S46608A_scaffolds_10755||full;S46608A_bin_39@S46608A_scaffolds_10659||full;	No	No;
d__Bacteria@s__Phascolarctobacterium_A?succinatutens	2	5	15	13.3333	33.3333	BMXFM04-meta.113;SW3.bin.88;	BMXFM04-meta.113@BMXFM04-meta_794758||full;SW3.bin.88@SW3.bin.88.scaffold_7_1||0_partial;SW3.bin.88@SW3.bin.88.scaffold_283_1||full;SW3.bin.88@SW3.bin.88.scaffold_1158_1||full;SW3.bin.88@SW3.bin.88.scaffold_2705_1||full;	LW1-s151103_bin_11;	LW1-s151103_bin_11@LW1-s151103_scaffolds_852||full;LW1-s151103_bin_11@LW1-s151103_scaffolds_857||full;LW1-s151103_bin_11@LW1-s151103_scaffolds_859||0_partial;
d__Bacteria@s__Phocaeicola?plebeius_A	2	4	6	33.3333	66.6667	DW2.bin.96;F5608_bin_49;	DW2.bin.96@DW2.bin.96.scaffold_121_1||full;DW2.bin.96@DW2.bin.96.scaffold_391_1||full;F5608_bin_49@F5608_scaffolds_12375||full;F5608_bin_49@F5608_scaffolds_12326||full;	CF6.bin.73;LW2-s127153_bin_45;	CF6.bin.73@CF6.bin.73.scaffold_22454_1||full;CF6.bin.73@CF6.bin.73.scaffold_793_1||full;CF6.bin.73@CF6.bin.73.scaffold_3270_1||full;CF6.bin.73@CF6.bin.73.scaffold_4627_1||full;CF6.bin.73@CF6.bin.73.scaffold_12_1||0_partial;LW2-s127153_bin_45@LW2-s127153_scaffolds_9593||full;LW2-s127153_bin_45@LW2-s127153_scaffolds_9594||full;LW2-s127153_bin_45@LW2-s127153_scaffolds_9614||full;
d__Bacteria@s__Prevotella?sp004556065	2	3	13	15.3846	23.0769	DKYYMF01-meta.23;HW1.bin.88;	DKYYMF01-meta.23@DKYYMF01-meta_20462||full;HW1.bin.88@HW1.bin.88.scaffold_1034_1||full;	DBMF05-meta.48;LW1-s151760_bin_9;	DBMF05-meta.48@DBMF05-meta_400369||full;LW1-s151760_bin_9@LW1-s151760_scaffolds_5537||full;
d__Bacteria@s__Prevotella?sp004557285	2	4	26	7.69231	15.3846	BMXFM06-meta.108;CW6.bin.101;	BMXFM06-meta.108@BMXFM06-meta_938740||full;BMXFM06-meta.108@BMXFM06-meta_1116795||full;BMXFM06-meta.108@BMXFM06-meta_2047553||full;BMXFM06-meta.108@BMXFM06-meta_1706275||full;CW6.bin.101@CW6.bin.101.scaffold_678_1||full;	SWMM01-meta.8;	SWMM01-meta.8@SWMM01-meta_242190||0_partial;SWMM01-meta.8@SWMM01-meta_272695||full;SWMM01-meta.8@SWMM01-meta_418647||0_partial;
d__Bacteria@s__Pseudomonas_E?lundensis	2	2	2	100	100	F4692_bin_37;F4910_bin_21;	F4692_bin_37@F4692_scaffolds_7449||0_partial;F4692_bin_37@F4692_scaffolds_7475||full;F4692_bin_37@F4692_scaffolds_7481||full;F4692_bin_37@F4692_scaffolds_7484||full;F4910_bin_21@F4910_scaffolds_4716||full;F4910_bin_21@F4910_scaffolds_4751||full;	7020-17-001_binning.55;	7020-17-001_binning.55@NODE_2108_length_15974_cov_35.708462||full;7020-17-001_binning.55@NODE_2339_length_15069_cov_18.392434||full;7020-17-001_binning.55@NODE_2588_length_14225_cov_35.638532||full;7020-17-001_binning.55@NODE_3400_length_12173_cov_20.456511||full;7020-17-001_binning.55@NODE_5811_length_8624_cov_36.416851||full;7020-17-001_binning.55@NODE_7302_length_7486_cov_23.540035||full;
d__Bacteria@s__RGIG9608?sp017456885	2	9	15	13.3333	60	Boar-s35_bin_31;LW1-sD150971_bin_31;	Boar-s35_bin_31@Boar-s35_scaffolds_4806||0_partial;Boar-s35_bin_31@Boar-s35_scaffolds_4824||0_partial;LW1-sD150971_bin_31@LW1-sD150971_scaffolds_5709||full;LW1-sD150971_bin_31@LW1-sD150971_scaffolds_5634||full;	6006-17-001_binning.122;	6006-17-001_binning.122@NODE_7756_length_6470_cov_7.698363||full;
d__Bacteria@s__Treponema_D?sp002395155	2	13	15	13.3333	86.6667	5028-17-001_binning.107;8008-17-001_binning.52;	5028-17-001_binning.107@NODE_18490_length_5494_cov_24.134951||full;5028-17-001_binning.107@NODE_8_length_127778_cov_27.007704||0_partial;5028-17-001_binning.107@NODE_1044_length_25896_cov_23.929956||full;5028-17-001_binning.107@NODE_2184_length_18553_cov_29.571251||full;5028-17-001_binning.107@NODE_2617_length_17084_cov_23.465206||full;5028-17-001_binning.107@NODE_3379_length_15030_cov_25.076260|…	W4930_bin_4;	W4930_bin_4@W4930_scaffolds_7336||full;W4930_bin_4@W4930_scaffolds_7352||full;W4930_bin_4@W4930_scaffolds_7359||full;W4930_bin_4@W4930_scaffolds_7367||full;W4930_bin_4@W4930_scaffolds_7420||full;W4930_bin_4@W4930_scaffolds_7322||full;
d__Bacteria@s__Treponema_D?sp900769985	2	6	21	9.52381	28.5714	DKYYFF08-meta.268;HF6.bin.46;	DKYYFF08-meta.268@DKYYFF08-meta_944||full;HF6.bin.46@HF6.bin.46.scaffold_45_1||full;HF6.bin.46@HF6.bin.46.scaffold_1343_1||full;	2001-17-001_bin.56;9018-17-001_binning.42;BMXMF02-meta.44;BMXMM02-meta.62;DBFF02-meta.339;DBFF04-meta.505;DKLLFF10-meta.207;DKLLFM10-meta.381;DKLLMF02-meta.14;HW5.bin.23;S6202B_bin_9;	2001-17-001_bin.56@NODE_8347_length_5899_cov_11.673511||full;9018-17-001_binning.42@NODE_394_length_27136_cov_6.418375||full;9018-17-001_binning.42@NODE_4375_length_7045_cov_6.166237||full;BMXMF02-meta.44@BMXMF02-meta_331022||full;BMXMM02-meta.62@BMXMM02-meta_208029||full;BMXMM02-meta.62@BMXMM02-meta_537692||full;DBFF02-meta.339@DBFF02-meta_2074766||full;DBFF02-meta.339@DBFF02-meta_673029||full;D…
d__Bacteria@s__UBA11524?sp017936765	2	2	2	100	100	CF4.bin.35;CW2.bin.94;	CF4.bin.35@CF4.bin.35.scaffold_1041_1||0_partial;CF4.bin.35@CF4.bin.35.scaffold_24_1||0_partial;CF4.bin.35@CF4.bin.35.scaffold_99_1||full;CF4.bin.35@CF4.bin.35.scaffold_235_1||0_partial;CF4.bin.35@CF4.bin.35.scaffold_333_1||0_partial;CF4.bin.35@CF4.bin.35.scaffold_540_1||0_partial;CW2.bin.94@CW2.bin.94.scaffold_31_1||0_partial;CW2.bin.94@CW2.bin.94.scaffold_92_1||0_partial;	BMXFM03-meta.87;	BMXFM03-meta.87@BMXFM03-meta_150282||full;BMXFM03-meta.87@BMXFM03-meta_253834||full;BMXFM03-meta.87@BMXFM03-meta_219883||full;BMXFM03-meta.87@BMXFM03-meta_190569||full;
d__Bacteria@s__UBA1394?sp002305725	2	3	3	66.6667	100	DBFF06-meta.249;DBFM06-meta.312;	DBFF06-meta.249@DBFF06-meta_147978||0_partial;DBFF06-meta.249@DBFF06-meta_165798||full;DBFF06-meta.249@DBFF06-meta_264165||full;DBFF06-meta.249@DBFF06-meta_284039||full;DBFF06-meta.249@DBFF06-meta_79323||0_partial;DBFM06-meta.312@DBFM06-meta_44779||full;DBFM06-meta.312@DBFM06-meta_7327||full;DBFM06-meta.312@DBFM06-meta_47611||0_partial;	DKLLFM07-meta.113;GCA_014843355.1;	DKLLFM07-meta.113@DKLLFM07-meta_367507||full;GCA_014843355.1@CP062137.1||0_partial;GCA_014843355.1@CP062137.1||1_partial;GCA_014843355.1@CP062137.1||2_partial;
d__Bacteria@s__UBA1685?sp004560435	2	8	8	25	100	F4846_bin_40;LW1-s151260_bin_33;	F4846_bin_40@F4846_scaffolds_10559||full;F4846_bin_40@F4846_scaffolds_10482||full;F4846_bin_40@F4846_scaffolds_10606||full;LW1-s151260_bin_33@LW1-s151260_scaffolds_6293||full;LW1-s151260_bin_33@LW1-s151260_scaffolds_6306||0_partial;	No	No;
d__Bacteria@s__UBA1829?sp900549045	2	2	2	100	100	DBMF07-meta.593;Tibetan-s3800-12F_bin_37;	DBMF07-meta.593@DBMF07-meta_11559||full;DBMF07-meta.593@DBMF07-meta_251785||0_partial;Tibetan-s3800-12F_bin_37@Tibetan-s3800-12F_scaffolds_7075||0_partial;Tibetan-s3800-12F_bin_37@Tibetan-s3800-12F_scaffolds_7057||full;Tibetan-s3800-12F_bin_37@Tibetan-s3800-12F_scaffolds_7061||full;	S58506A_bin_11;	S58506A_bin_11@S58506A_scaffolds_203||full;
d__Bacteria@s__UBA2882?sp017626095	2	2	2	100	100	F4981_bin_23;SWFF02-meta.28;	F4981_bin_23@F4981_scaffolds_4855||full;F4981_bin_23@F4981_scaffolds_4859||full;F4981_bin_23@F4981_scaffolds_4773||full;F4981_bin_23@F4981_scaffolds_4875||full;F4981_bin_23@F4981_scaffolds_4797||full;F4981_bin_23@F4981_scaffolds_5113||full;F4981_bin_23@F4981_scaffolds_4815||full;F4981_bin_23@F4981_scaffolds_4735||full;SWFF02-meta.28@SWFF02-meta_147441||full;SWFF02-meta.28@SWFF02-meta_75876||0_par…	No	No;
d__Bacteria@s__UBA3789?sp900543055	2	3	3	66.6667	100	DKYYMF01-meta.74;DKYYMM01-meta.398;	DKYYMF01-meta.74@DKYYMF01-meta_161656||full;DKYYMF01-meta.74@DKYYMF01-meta_751469||full;DKYYMF01-meta.74@DKYYMF01-meta_1183723||full;DKYYMF01-meta.74@DKYYMF01-meta_80739||full;DKYYMM01-meta.398@DKYYMM01-meta_1014401||full;DKYYMM01-meta.398@DKYYMM01-meta_573606||full;DKYYMM01-meta.398@DKYYMM01-meta_1599709||full;DKYYMM01-meta.398@DKYYMM01-meta_352691||full;DKYYMM01-meta.398@DKYYMM01-meta_1903849||…	GCA_017132755.1;GCA_019297795.1;	GCA_017132755.1@CP070996.1||0_partial;GCA_019297795.1@CP079202.1||0_partial;
d__Bacteria@s__UBA636?sp002299675	2	7	55	3.63636	12.7273	BMXFF04-meta.150;SWMF05-meta.229;	BMXFF04-meta.150@BMXFF04-meta_968278||full;SWMF05-meta.229@SWMF05-meta_774325||full;	No	No;
d__Bacteria@s__UBA6857?sp016293225	2	11	12	16.6667	91.6667	NWFF05-meta.375;ZF1.bin.37;	NWFF05-meta.375@NWFF05-meta_1888986||full;NWFF05-meta.375@NWFF05-meta_1273742||full;ZF1.bin.37@ZF1.bin.37.scaffold_55_1||0_partial;ZF1.bin.37@ZF1.bin.37.scaffold_234_1||full;	W5042_bin_5;	W5042_bin_5@W5042_scaffolds_7494||full;W5042_bin_5@W5042_scaffolds_7537||full;
d__Bacteria@s__UMGS1668?sp016296485	2	5	5	40	100	NWFF03-meta.274;W4930_bin_10;	NWFF03-meta.274@NWFF03-meta_1134873||full;W4930_bin_10@W4930_scaffolds_109||full;W4930_bin_10@W4930_scaffolds_122||full;W4930_bin_10@W4930_scaffolds_131||full;	W5042_bin_21;	W5042_bin_21@W5042_scaffolds_3319||full;W5042_bin_21@W5042_scaffolds_3420||full;W5042_bin_21@W5042_scaffolds_3351||full;W5042_bin_21@W5042_scaffolds_3260||full;W5042_bin_21@W5042_scaffolds_3461||full;W5042_bin_21@W5042_scaffolds_3371||full;
d__Bacteria@s__Veillonella?caviae	2	2	3	66.6667	66.6667	BMXFM03-meta.103;DBFH06-meta.84;	BMXFM03-meta.103@BMXFM03-meta_255809||full;BMXFM03-meta.103@BMXFM03-meta_57569||full;BMXFM03-meta.103@BMXFM03-meta_124272||full;BMXFM03-meta.103@BMXFM03-meta_21909||full;BMXFM03-meta.103@BMXFM03-meta_86461||full;BMXFM03-meta.103@BMXFM03-meta_112362||full;DBFH06-meta.84@DBFH06-meta_62842||full;	BMXFM03-meta.154;DBFM03-meta.80;DBMF05-meta.294;DBMM05-meta.155;LW1-s151691_bin_33;	BMXFM03-meta.154@BMXFM03-meta_229555||full;BMXFM03-meta.154@BMXFM03-meta_199817||full;BMXFM03-meta.154@BMXFM03-meta_50941||full;BMXFM03-meta.154@BMXFM03-meta_33103||full;BMXFM03-meta.154@BMXFM03-meta_127482||full;BMXFM03-meta.154@BMXFM03-meta_184385||full;BMXFM03-meta.154@BMXFM03-meta_255260||full;BMXFM03-meta.154@BMXFM03-meta_67587||full;BMXFM03-meta.154@BMXFM03-meta_48559||full;BMXFM03-meta.154…
d__Bacteria@s__Ventricola?sp004557905	2	7	7	28.5714	100	DKLLMM06-meta.257;DKYYMF04-meta.120;	DKLLMM06-meta.257@DKLLMM06-meta_282252||full;DKLLMM06-meta.257@DKLLMM06-meta_196425||0_partial;DKLLMM06-meta.257@DKLLMM06-meta_1292066||full;DKLLMM06-meta.257@DKLLMM06-meta_45465||full;DKLLMM06-meta.257@DKLLMM06-meta_45549||full;DKYYMF04-meta.120@DKYYMF04-meta_84184||full;DKYYMF04-meta.120@DKYYMF04-meta_532882||full;	DBMM05-meta.323;	DBMM05-meta.323@DBMM05-meta_170105||full;
d__Bacteria@s__W0P31-042?sp004557195	2	12	16	12.5	75	HW4.bin.6;NWFF06-meta.108;	HW4.bin.6@HW4.bin.6.scaffold_9444_1||full;HW4.bin.6@HW4.bin.6.scaffold_9490_1||full;HW4.bin.6@HW4.bin.6.scaffold_3541_1||full;HW4.bin.6@HW4.bin.6.scaffold_118_1||full;NWFF06-meta.108@NWFF06-meta_765212||full;NWFF06-meta.108@NWFF06-meta_1841065||full;NWFF06-meta.108@NWFF06-meta_169462||full;NWFF06-meta.108@NWFF06-meta_868194||0_partial;	DBMF05-meta.215;	DBMF05-meta.215@DBMF05-meta_235998||full;DBMF05-meta.215@DBMF05-meta_208588||full;DBMF05-meta.215@DBMF05-meta_23001||full;DBMF05-meta.215@DBMF05-meta_52039||full;DBMF05-meta.215@DBMF05-meta_90997||full;DBMF05-meta.215@DBMF05-meta_211122||full;
d__Archaea@s__Methanobrevibacter_A?sp900769095	1	5	11	9.09091	45.4545	W4978_bin_5;	W4978_bin_5@W4978_scaffolds_7088||full;	BMXFF04-meta.27;	BMXFF04-meta.27@BMXFF04-meta_778191||full;BMXFF04-meta.27@BMXFF04-meta_905764||full;
d__Bacteria@s__AM51-8?sp003478275	1	1	4	25	25	HW2.bin.13;	HW2.bin.13@HW2.bin.13.scaffold_7_1||0_partial;HW2.bin.13@HW2.bin.13.scaffold_475_1||full;	BMXFM03-meta.138;LW2-s126610_bin_4;W5021_bin_12;	BMXFM03-meta.138@BMXFM03-meta_94039||full;LW2-s126610_bin_4@LW2-s126610_scaffolds_6652||full;W5021_bin_12@W5021_scaffolds_5817||full;W5021_bin_12@W5021_scaffolds_5829||0_partial;W5021_bin_12@W5021_scaffolds_5836||full;W5021_bin_12@W5021_scaffolds_5855||full;W5021_bin_12@W5021_scaffolds_5864||full;
d__Bacteria@s__Acetatifactor?sp016303085	1	3	5	20	60	QHF9FF09-meta.287;	QHF9FF09-meta.287@QHF9FF09-meta_748325||full;QHF9FF09-meta.287@QHF9FF09-meta_456917||0_partial;QHF9FF09-meta.287@QHF9FF09-meta_1112220||full;QHF9FF09-meta.287@QHF9FF09-meta_408691||full;	2009-17-001_bin.203;W5042_bin_11;	2009-17-001_bin.203@NODE_12800_length_7632_cov_5.839118||full;W5042_bin_11@W5042_scaffolds_572||full;W5042_bin_11@W5042_scaffolds_395||full;W5042_bin_11@W5042_scaffolds_433||full;W5042_bin_11@W5042_scaffolds_434||full;
d__Bacteria@s__Acetatifactor?sp018385425	1	6	12	8.33333	50	BMXMM05-meta.217;	BMXMM05-meta.217@BMXMM05-meta_996702||full;BMXMM05-meta.217@BMXMM05-meta_83821||full;	HW8.bin.60;NWFF03-meta.383;	HW8.bin.60@HW8.bin.60.scaffold_10366_1||full;HW8.bin.60@HW8.bin.60.scaffold_335_1||0_partial;NWFF03-meta.383@NWFF03-meta_193545||full;
d__Bacteria@s__Acinetobacter?lwoffii_D	1	1	1	100	100	F5052_bin_11;	F5052_bin_11@F5052_scaffolds_335||0_partial;F5052_bin_11@F5052_scaffolds_344||0_partial;	BL-unmapped_bin_88;	BL-unmapped_bin_88@BL-unmapped_scaffolds_108478||full;
d__Bacteria@s__Acinetobacter?pseudolwoffii	1	2	2	50	100	F5020_bin_4;	F5020_bin_4@F5020_scaffolds_1813||full;F5020_bin_4@F5020_scaffolds_1822||full;	W4936_bin_29;	W4936_bin_29@W4936_scaffolds_6352||full;W4936_bin_29@W4936_scaffolds_6465||full;W4936_bin_29@W4936_scaffolds_6477||full;W4936_bin_29@W4936_scaffolds_6481||full;W4936_bin_29@W4936_scaffolds_6395||full;W4936_bin_29@W4936_scaffolds_6417||full;
d__Bacteria@s__Acinetobacter?sp002367455	1	1	1	100	100	F4989_bin_10;	F4989_bin_10@F4989_scaffolds_15||0_partial;F4989_bin_10@F4989_scaffolds_16||0_partial;F4989_bin_10@F4989_scaffolds_30||0_partial;	Duroc.SH-FCR.HF2_bin_16;	Duroc.SH-FCR.HF2_bin_16@Duroc.SH-FCR.HF2_scaffolds_1568||full;Duroc.SH-FCR.HF2_bin_16@Duroc.SH-FCR.HF2_scaffolds_1580||full;
d__Bacteria@s__Acinetobacter?sp004331285	1	1	1	100	100	F4395_bin_33;	F4395_bin_33@F4395_scaffolds_6541||0_partial;F4395_bin_33@F4395_scaffolds_6489||full;	DKYYMF01-meta.344;	DKYYMF01-meta.344@DKYYMF01-meta_1999533||full;
d__Bacteria@s__Aeromonas?schubertii	1	1	1	100	100	F4726_bin_2;	F4726_bin_2@F4726_scaffolds_3663||full;F4726_bin_2@F4726_scaffolds_3678||full;F4726_bin_2@F4726_scaffolds_3814||full;F4726_bin_2@F4726_scaffolds_3835||full;	BMXMF05-meta.108;DBFF02-meta.21;SWMM03-meta.3;	BMXMF05-meta.108@BMXMF05-meta_836525||0_partial;BMXMF05-meta.108@BMXMF05-meta_314103||full;DBFF02-meta.21@DBFF02-meta_1787942||full;DBFF02-meta.21@DBFF02-meta_1688481||0_partial;SWMM03-meta.3@SWMM03-meta_441059||full;SWMM03-meta.3@SWMM03-meta_172765||full;SWMM03-meta.3@SWMM03-meta_377485||full;SWMM03-meta.3@SWMM03-meta_16110||full;
d__Bacteria@s__Agathobacter?sp900550545	1	1	2	50	50	DBFM06-meta.226;	DBFM06-meta.226@DBFM06-meta_193705||full;DBFM06-meta.226@DBFM06-meta_176611||full;	2009-17-001_bin.25;DBMF07-meta.476;Duroc-Low4_bin_15;	2009-17-001_bin.25@NODE_11211_length_8345_cov_8.360796||full;2009-17-001_bin.25@NODE_196_length_52926_cov_9.428742||0_partial;DBMF07-meta.476@DBMF07-meta_1750150||0_partial;DBMF07-meta.476@DBMF07-meta_433690||0_partial;DBMF07-meta.476@DBMF07-meta_1589523||full;Duroc-Low4_bin_15@Duroc-Low4_scaffolds_1392||full;Duroc-Low4_bin_15@Duroc-Low4_scaffolds_1395||full;Duroc-Low4_bin_15@Duroc-Low4_scaffolds…
d__Bacteria@s__Akkermansia?muciniphila	1	3	3	33.3333	100	LW1-s151087_bin_4;	LW1-s151087_bin_4@LW1-s151087_scaffolds_5359||0_partial;LW1-s151087_bin_4@LW1-s151087_scaffolds_5361||0_partial;LW1-s151087_bin_4@LW1-s151087_scaffolds_5363||0_partial;LW1-s151087_bin_4@LW1-s151087_scaffolds_5372||full;	DKYYFF08-meta.243;Duroc-Low5_bin_7;	DKYYFF08-meta.243@DKYYFF08-meta_1279162||0_partial;Duroc-Low5_bin_7@Duroc-Low5_scaffolds_16119||0_partial;Duroc-Low5_bin_7@Duroc-Low5_scaffolds_16137||full;Duroc-Low5_bin_7@Duroc-Low5_scaffolds_16140||full;Duroc-Low5_bin_7@Duroc-Low5_scaffolds_16181||full;Duroc-Low5_bin_7@Duroc-Low5_scaffolds_16184||full;Duroc-Low5_bin_7@Duroc-Low5_scaffolds_16191||full;Duroc-Low5_bin_7@Duroc-Low5_scaffolds_16197…
d__Bacteria@s__Akkermansia?sp017415995	1	2	2	50	100	NF2.bin.30;	NF2.bin.30@NF2.bin.30.scaffold_1482_1||0_partial;NF2.bin.30@NF2.bin.30.scaffold_2483_1||full;NF2.bin.30@NF2.bin.30.scaffold_2576_1||full;NF2.bin.30@NF2.bin.30.scaffold_4599_1||full;NF2.bin.30@NF2.bin.30.scaffold_161_1||0_partial;NF2.bin.30@NF2.bin.30.scaffold_550_1||0_partial;NF2.bin.30@NF2.bin.30.scaffold_1162_1||full;NF2.bin.30@NF2.bin.30.scaffold_22382_1||full;	BMXMF05-meta.246;DBFF02-meta.350;SWFF04-meta.116;	BMXMF05-meta.246@BMXMF05-meta_668622||full;BMXMF05-meta.246@BMXMF05-meta_185600||0_partial;BMXMF05-meta.246@BMXMF05-meta_934151||full;BMXMF05-meta.246@BMXMF05-meta_537785||full;DBFF02-meta.350@DBFF02-meta_1443304||full;DBFF02-meta.350@DBFF02-meta_1217029||full;SWFF04-meta.116@SWFF04-meta_212046||0_partial;SWFF04-meta.116@SWFF04-meta_419296||0_partial;SWFF04-meta.116@SWFF04-meta_28948||0_partial;
d__Bacteria@s__Alistipes?finegoldii	1	2	2	50	100	DBMM05-meta.280;	DBMM05-meta.280@DBMM05-meta_43185||0_partial;DBMM05-meta.280@DBMM05-meta_215738||0_partial;	No	No;
d__Bacteria@s__Alistipes?putredinis	1	1	1	100	100	W4982_bin_12;	W4982_bin_12@W4982_scaffolds_507||full;	DBFF06-meta.344;DBMF05-meta.292;DBMM05-meta.300;LW1-s151250_bin_6;LW1-s151433_bin_16;	DBFF06-meta.344@DBFF06-meta_508370||full;DBFF06-meta.344@DBFF06-meta_129513||full;DBFF06-meta.344@DBFF06-meta_43225||0_partial;DBMF05-meta.292@DBMF05-meta_192898||full;DBMF05-meta.292@DBMF05-meta_102507||full;DBMF05-meta.292@DBMF05-meta_258715||0_partial;DBMF05-meta.292@DBMF05-meta_119511||0_partial;DBMM05-meta.300@DBMM05-meta_324245||0_partial;DBMM05-meta.300@DBMM05-meta_400166||0_partial;DBMM05…
d__Bacteria@s__Alistipes?shahii	1	3	3	33.3333	100	CW8.bin.105;	CW8.bin.105@CW8.bin.105.scaffold_4300_1||full;CW8.bin.105@CW8.bin.105.scaffold_17_1||full;	DBFF06-meta.282;NWMF08-meta.174;	DBFF06-meta.282@DBFF06-meta_264213||0_partial;NWMF08-meta.174@NWMF08-meta_688945||0_partial;
d__Bacteria@s__Alistipes?sp017399485	1	1	2	50	50	CF3.bin.87;	CF3.bin.87@CF3.bin.87.scaffold_15_1||0_partial;CF3.bin.87@CF3.bin.87.scaffold_4890_1||full;	BMXFF06-meta.129;	BMXFF06-meta.129@BMXFF06-meta_1427215||full;
d__Bacteria@s__Alloprevotella?sp004555055	1	3	4	25	75	BMXMM10-meta.242;	BMXMM10-meta.242@BMXMM10-meta_806958||0_partial;	BMXFM08-meta.121;C4979_bin_20;	BMXFM08-meta.121@BMXFM08-meta_1600836||full;BMXFM08-meta.121@BMXFM08-meta_207580||full;C4979_bin_20@C4979_scaffolds_2794||full;
d__Bacteria@s__Anaeroplasma?sp900770055	1	1	1	100	100	BMXMF07-meta.129;	BMXMF07-meta.129@BMXMF07-meta_1255871||full;BMXMF07-meta.129@BMXMF07-meta_1553640||full;BMXMF07-meta.129@BMXMF07-meta_269667||full;	DBFM08-meta.376;	DBFM08-meta.376@DBFM08-meta_215995||full;DBFM08-meta.376@DBFM08-meta_2086484||0_partial;
d__Bacteria@s__Anaerovibrio?sp016302095	1	1	1	100	100	Duroc.SH-FCR.LF5_bin_18;	Duroc.SH-FCR.LF5_bin_18@Duroc.SH-FCR.LF5_scaffolds_2560||full;Duroc.SH-FCR.LF5_bin_18@Duroc.SH-FCR.LF5_scaffolds_2561||full;	CW7.bin.109;DKYYFM09-meta.359;	CW7.bin.109@CW7.bin.109.scaffold_2487_1||full;DKYYFM09-meta.359@DKYYFM09-meta_913621||full;
d__Bacteria@s__Aphodousia?faecalis	1	1	1	100	100	DBFM06-meta.159;	DBFM06-meta.159@DBFM06-meta_294288||full;	No	No;
d__Bacteria@s__Bacillus?paralicheniformis	1	1	1	100	100	QHF6-unmapped_bin_141;	QHF6-unmapped_bin_141@QHF6-unmapped_scaffolds_8345||0_partial;QHF6-unmapped_bin_141@QHF6-unmapped_scaffolds_8356||full;QHF6-unmapped_bin_141@QHF6-unmapped_scaffolds_8471||full;QHF6-unmapped_bin_141@QHF6-unmapped_scaffolds_8492||full;	SF5.bin.8;ZF2.bin.93;	SF5.bin.8@SF5.bin.8.scaffold_167_1||full;SF5.bin.8@SF5.bin.8.scaffold_11066_1||full;SF5.bin.8@SF5.bin.8.scaffold_12241_1||full;ZF2.bin.93@ZF2.bin.93.scaffold_31750_1||full;
d__Bacteria@s__Bacteroides?caccae	1	1	1	100	100	LW1-s151070_bin_18;	LW1-s151070_bin_18@LW1-s151070_scaffolds_2301||0_partial;	LW2-s127063_bin_29;	LW2-s127063_bin_29@LW2-s127063_scaffolds_5409||full;
d__Bacteria@s__Bacteroides?eggerthii	1	1	1	100	100	DBMM05-meta.263;	DBMM05-meta.263@DBMM05-meta_119590||0_partial;DBMM05-meta.263@DBMM05-meta_105433||0_partial;	BMXMF05-meta.341;CF4.bin.73;CF5.bin.119;DBMF01-meta.347;DKLLFF11-meta.377;DKYYMF05-meta.187;	BMXMF05-meta.341@BMXMF05-meta_486127||full;CF4.bin.73@CF4.bin.73.scaffold_1779_1||0_partial;CF5.bin.119@CF5.bin.119.scaffold_6727_1||full;CF5.bin.119@CF5.bin.119.scaffold_9634_1||full;CF5.bin.119@CF5.bin.119.scaffold_796_1||full;DBMF01-meta.347@DBMF01-meta_1040205||full;DBMF01-meta.347@DBMF01-meta_491950||full;DKLLFF11-meta.377@DKLLFF11-meta_361561||0_partial;DKYYMF05-meta.187@DKYYMF05-meta_15666…
d__Bacteria@s__Bacteroides?togonis	1	2	3	33.3333	66.6667	LW2-s127153_bin_45;	LW2-s127153_bin_45@LW2-s127153_scaffolds_9593||full;LW2-s127153_bin_45@LW2-s127153_scaffolds_9594||full;LW2-s127153_bin_45@LW2-s127153_scaffolds_9614||full;	W5021_bin_46;	W5021_bin_46@W5021_scaffolds_14657||0_partial;
d__Bacteria@s__Basfia_A?porcinus	1	1	1	100	100	BMXFM03-meta.87;	BMXFM03-meta.87@BMXFM03-meta_150282||full;BMXFM03-meta.87@BMXFM03-meta_253834||full;BMXFM03-meta.87@BMXFM03-meta_219883||full;BMXFM03-meta.87@BMXFM03-meta_190569||full;	3208-17-001_binning.70;DKYYFF12-meta.442;F5240_bin_26;F5381_bin_61;LW1-s151260_bin_12;LW2-s127592_bin_23;W4975_bin_13;	3208-17-001_binning.70@NODE_5512_length_9380_cov_5.005898||full;3208-17-001_binning.70@NODE_5705_length_9188_cov_8.376109||full;3208-17-001_binning.70@NODE_9054_length_7101_cov_20.005535||full;3208-17-001_binning.70@NODE_46_length_56112_cov_12.239506||full;3208-17-001_binning.70@NODE_871_length_22022_cov_11.335913||full;3208-17-001_binning.70@NODE_13065_length_5744_cov_5.570575||full;3208-17-001_…
d__Bacteria@s__Bifidobacterium?longum	1	2	2	50	100	GCA_017132755.1;	GCA_017132755.1@CP070996.1||0_partial;	LW2-s127575_bin_3;	LW2-s127575_bin_3@LW2-s127575_scaffolds_5176||full;LW2-s127575_bin_3@LW2-s127575_scaffolds_5182||full;LW2-s127575_bin_3@LW2-s127575_scaffolds_5194||full;LW2-s127575_bin_3@LW2-s127575_scaffolds_5150||0_partial;LW2-s127575_bin_3@LW2-s127575_scaffolds_5155||full;
d__Bacteria@s__Bilifractor?sp002394235	1	1	1	100	100	W5042_bin_21;	W5042_bin_21@W5042_scaffolds_3319||full;W5042_bin_21@W5042_scaffolds_3420||full;W5042_bin_21@W5042_scaffolds_3351||full;W5042_bin_21@W5042_scaffolds_3260||full;W5042_bin_21@W5042_scaffolds_3461||full;W5042_bin_21@W5042_scaffolds_3371||full;	3210-17-001_binning.53;DBMF01-meta.328;DKYYFF09-meta.185;Duroc.SH-FCR.HF3_bin_7;F4881_bin_46;F4905_bin_11;F5432_bin_8;NWFF03-meta.309;NWFF04-meta.302;	3210-17-001_binning.53@NODE_731_length_34185_cov_10.072722||0_partial;DBMF01-meta.328@DBMF01-meta_957050||full;DKYYFF09-meta.185@DKYYFF09-meta_452081||0_partial;Duroc.SH-FCR.HF3_bin_7@Duroc.SH-FCR.HF3_scaffolds_7233||0_partial;F4881_bin_46@F4881_scaffolds_8387||full;F4905_bin_11@F4905_scaffolds_1088||full;F5432_bin_8@F5432_scaffolds_25224||full;NWFF03-meta.309@NWFF03-meta_58703||0_partial;NWFF04-…
d__Bacteria@s__Blautia_A?sp018919065	1	1	1	100	100	DBMF05-meta.215;	DBMF05-meta.215@DBMF05-meta_235998||full;DBMF05-meta.215@DBMF05-meta_208588||full;DBMF05-meta.215@DBMF05-meta_23001||full;DBMF05-meta.215@DBMF05-meta_52039||full;DBMF05-meta.215@DBMF05-meta_90997||full;DBMF05-meta.215@DBMF05-meta_211122||full;	DW1.bin.88;HW2.bin.25;S129704B_bin_6;	DW1.bin.88@DW1.bin.88.scaffold_620_1||full;DW1.bin.88@DW1.bin.88.scaffold_9545_1||full;DW1.bin.88@DW1.bin.88.scaffold_3762_1||full;HW2.bin.25@HW2.bin.25.scaffold_1617_1||full;HW2.bin.25@HW2.bin.25.scaffold_1965_1||0_partial;HW2.bin.25@HW2.bin.25.scaffold_2420_1||full;HW2.bin.25@HW2.bin.25.scaffold_4673_1||full;S129704B_bin_6@S129704B_scaffolds_14407||0_partial;
d__Bacteria@s__Bulleidia?timonensis	1	1	3	33.3333	33.3333	Duroc.SH-FCR.HF2_bin_16;	Duroc.SH-FCR.HF2_bin_16@Duroc.SH-FCR.HF2_scaffolds_1568||full;Duroc.SH-FCR.HF2_bin_16@Duroc.SH-FCR.HF2_scaffolds_1580||full;	5026-17-001_binning.77;DBFF08-meta.8;DBMF01-meta.83;DKYYMM01-meta.186;F4390_bin_23;NF5.bin.59;NW6.bin.46;	5026-17-001_binning.77@NODE_666_length_33852_cov_5.091014||full;5026-17-001_binning.77@NODE_20546_length_5365_cov_7.093220||full;DBFF08-meta.8@DBFF08-meta_1216597||full;DBFF08-meta.8@DBFF08-meta_758086||full;DBFF08-meta.8@DBFF08-meta_909884||full;DBMF01-meta.83@DBMF01-meta_483389||full;DBMF01-meta.83@DBMF01-meta_1197435||0_partial;DKYYMM01-meta.186@DKYYMM01-meta_1209861||0_partial;DKYYMM01-meta.1…
d__Bacteria@s__Butyricicoccus?sp004552245	1	3	3	33.3333	100	BMXMF05-meta.108;	BMXMF05-meta.108@BMXMF05-meta_836525||0_partial;BMXMF05-meta.108@BMXMF05-meta_314103||full;	F5316_bin_8;F5385_bin_39;	F5316_bin_8@F5316_scaffolds_15713||0_partial;F5385_bin_39@F5385_scaffolds_10415||full;F5385_bin_39@F5385_scaffolds_10477||full;F5385_bin_39@F5385_scaffolds_10482||full;
d__Bacteria@s__Butyricicoccus_A?sp004555915	1	3	3	33.3333	100	SWFF04-meta.116;	SWFF04-meta.116@SWFF04-meta_212046||0_partial;SWFF04-meta.116@SWFF04-meta_419296||0_partial;SWFF04-meta.116@SWFF04-meta_28948||0_partial;	Boar-s23_bin_31;SWFF02-meta.165;	Boar-s23_bin_31@Boar-s23_scaffolds_7617||0_partial;Boar-s23_bin_31@Boar-s23_scaffolds_7537||full;Boar-s23_bin_31@Boar-s23_scaffolds_7591||0_partial;Boar-s23_bin_31@Boar-s23_scaffolds_7594||full;Boar-s23_bin_31@Boar-s23_scaffolds_7595||full;SWFF02-meta.165@SWFF02-meta_55993||0_partial;SWFF02-meta.165@SWFF02-meta_429900||full;SWFF02-meta.165@SWFF02-meta_558249||full;SWFF02-meta.165@SWFF02-meta_6891…
d__Bacteria@s__Butyrivibrio_A?crossotus	1	2	5	20	40	DBFF06-meta.282;	DBFF06-meta.282@DBFF06-meta_264213||0_partial;	DBFF04-meta.75;	DBFF04-meta.75@DBFF04-meta_414070||full;DBFF04-meta.75@DBFF04-meta_65536||full;DBFF04-meta.75@DBFF04-meta_299804||full;
d__Bacteria@s__CAG-103?sp900317855	1	1	1	100	100	LW2-s127575_bin_3;	LW2-s127575_bin_3@LW2-s127575_scaffolds_5176||full;LW2-s127575_bin_3@LW2-s127575_scaffolds_5182||full;LW2-s127575_bin_3@LW2-s127575_scaffolds_5194||full;LW2-s127575_bin_3@LW2-s127575_scaffolds_5150||0_partial;LW2-s127575_bin_3@LW2-s127575_scaffolds_5155||full;	HW6.bin.112;NW5.bin.33;	HW6.bin.112@HW6.bin.112.scaffold_19313_1||full;HW6.bin.112@HW6.bin.112.scaffold_23713_1||full;NW5.bin.33@NW5.bin.33.scaffold_1091_1||full;NW5.bin.33@NW5.bin.33.scaffold_4997_1||full;
d__Bacteria@s__CAG-170?sp003516765	1	9	9	11.1111	100	BMXMF05-meta.223;	BMXMF05-meta.223@BMXMF05-meta_908437||full;BMXMF05-meta.223@BMXMF05-meta_957468||full;	BMXFF04-meta.82;CW8.bin.54;DBMF07-meta.586;DKLLFF11-meta.535;DKYYMF04-meta.103;NW4.bin.18;W4950_bin_7;	BMXFF04-meta.82@BMXFF04-meta_456423||full;BMXFF04-meta.82@BMXFF04-meta_940832||full;BMXFF04-meta.82@BMXFF04-meta_563607||full;CW8.bin.54@CW8.bin.54.scaffold_5467_1||full;CW8.bin.54@CW8.bin.54.scaffold_25939_1||full;CW8.bin.54@CW8.bin.54.scaffold_1912_1||full;DBMF07-meta.586@DBMF07-meta_613831||full;DBMF07-meta.586@DBMF07-meta_1277718||full;DBMF07-meta.586@DBMF07-meta_2043426||full;DBMF07-meta.586…
d__Bacteria@s__CAG-170?sp004555655	1	4	4	25	100	LW1-s151260_bin_10;	LW1-s151260_bin_10@LW1-s151260_scaffolds_47||full;LW1-s151260_bin_10@LW1-s151260_scaffolds_51||0_partial;LW1-s151260_bin_10@LW1-s151260_scaffolds_60||full;LW1-s151260_bin_10@LW1-s151260_scaffolds_67||full;LW1-s151260_bin_10@LW1-s151260_scaffolds_73||full;LW1-s151260_bin_10@LW1-s151260_scaffolds_80||full;	BMXMF05-meta.223;DBFF06-meta.177;DKLLFF11-meta.123;DKYYFF08-meta.233;DKYYFF12-meta.305;DW2.bin.18;HW7.bin.68;NWFF04-meta.329;NWMF08-meta.98;	BMXMF05-meta.223@BMXMF05-meta_908437||full;BMXMF05-meta.223@BMXMF05-meta_957468||full;DBFF06-meta.177@DBFF06-meta_12436||full;DKLLFF11-meta.123@DKLLFF11-meta_1665171||full;DKYYFF08-meta.233@DKYYFF08-meta_1649179||full;DKYYFF08-meta.233@DKYYFF08-meta_1328164||full;DKYYFF08-meta.233@DKYYFF08-meta_187868||full;DKYYFF08-meta.233@DKYYFF08-meta_296415||full;DKYYFF08-meta.233@DKYYFF08-meta_1222462||full…
d__Bacteria@s__CAG-170?sp902796245	1	2	2	50	100	SW8.bin.81;	SW8.bin.81@SW8.bin.81.scaffold_3360_1||full;SW8.bin.81@SW8.bin.81.scaffold_14017_1||full;SW8.bin.81@SW8.bin.81.scaffold_377_1||full;	LW1-s151260_bin_10;LW2-s126572_bin_26;LW2-s127530_bin_14;NWFF03-meta.190;	LW1-s151260_bin_10@LW1-s151260_scaffolds_47||full;LW1-s151260_bin_10@LW1-s151260_scaffolds_51||0_partial;LW1-s151260_bin_10@LW1-s151260_scaffolds_60||full;LW1-s151260_bin_10@LW1-s151260_scaffolds_67||full;LW1-s151260_bin_10@LW1-s151260_scaffolds_73||full;LW1-s151260_bin_10@LW1-s151260_scaffolds_80||full;LW2-s126572_bin_26@LW2-s126572_scaffolds_5024||full;LW2-s126572_bin_26@LW2-s126572_scaffolds_4…
d__Bacteria@s__CAG-177?sp016295895	1	6	7	14.2857	85.7143	DBMF01-meta.205;	DBMF01-meta.205@DBMF01-meta_88862||full;DBMF01-meta.205@DBMF01-meta_410947||full;DBMF01-meta.205@DBMF01-meta_645626||full;DBMF01-meta.205@DBMF01-meta_903388||full;	BMXFM04-meta.116;ZW6.bin.55;	BMXFM04-meta.116@BMXFM04-meta_787191||full;BMXFM04-meta.116@BMXFM04-meta_360516||full;ZW6.bin.55@ZW6.bin.55.scaffold_4582_1||full;
d__Bacteria@s__CAG-177?sp016297555	1	14	16	6.25	87.5	NWFF05-meta.276;	NWFF05-meta.276@NWFF05-meta_870676||full;	S93310B_bin_18;SW8.bin.81;	S93310B_bin_18@S93310B_scaffolds_3059||full;S93310B_bin_18@S93310B_scaffolds_3066||full;S93310B_bin_18@S93310B_scaffolds_2874||full;S93310B_bin_18@S93310B_scaffolds_2992||full;S93310B_bin_18@S93310B_scaffolds_2994||full;SW8.bin.81@SW8.bin.81.scaffold_3360_1||full;SW8.bin.81@SW8.bin.81.scaffold_14017_1||full;SW8.bin.81@SW8.bin.81.scaffold_377_1||full;
d__Bacteria@s__CAG-177?sp900770255	1	3	3	33.3333	100	F5497_bin_44;	F5497_bin_44@F5497_scaffolds_11743||full;F5497_bin_44@F5497_scaffolds_11750||full;	4026-17-001_binning.53;DBFF04-meta.102;DKYYFF09-meta.279;DKYYFF12-meta.312;DKYYMF04-meta.182;DKYYMF05-meta.413;	4026-17-001_binning.53@NODE_13125_length_6334_cov_6.740882||full;DBFF04-meta.102@DBFF04-meta_563693||0_partial;DBFF04-meta.102@DBFF04-meta_462629||full;DKYYFF09-meta.279@DKYYFF09-meta_317313||full;DKYYFF09-meta.279@DKYYFF09-meta_22242||full;DKYYFF12-meta.312@DKYYFF12-meta_1151854||full;DKYYMF04-meta.182@DKYYMF04-meta_448969||full;DKYYMF04-meta.182@DKYYMF04-meta_1168454||0_partial;DKYYMF05-meta.41…
d__Bacteria@s__CAG-1782?sp002349735	1	3	3	33.3333	100	SWMF01-meta.299;	SWMF01-meta.299@SWMF01-meta_410279||0_partial;SWMF01-meta.299@SWMF01-meta_410279||1_partial;	1021-17-001_binning.92;1025-17-001_binning.37;2004-17-001_bin.14;4002-17-001_binning.45;4039-17-001_binning.57;5012-17-001_binning.237;9018-17-001_binning.46;9022-17-001_binning.30;CW8.bin.50;DBFM03-meta.85;DBMM05-meta.221;F5032_bin_57;F5302_bin_51;F5331_bin_6;HW1.bin.89;LW1-s150947_bin_37;LW1-s151070_bin_6;LW2-s126575_bin_4;LW2-s126610_bin_22;SWFM02-meta.59;W4978_bin_1;W5021_bin_94;	1021-17-001_binning.92@NODE_9726_length_7328_cov_8.756772||full;1025-17-001_binning.37@NODE_12455_length_7057_cov_12.947872||full;2004-17-001_bin.14@NODE_15769_length_6106_cov_22.745497||full;4002-17-001_binning.45@NODE_2392_length_12372_cov_19.001299||full;4039-17-001_binning.57@NODE_2772_length_8647_cov_24.799697||full;5012-17-001_binning.237@NODE_5128_length_15065_cov_11.756962||full;9018-17-0…
d__Bacteria@s__CAG-194?sp000432915	1	4	4	25	100	DBFM08-meta.564;	DBFM08-meta.564@DBFM08-meta_1371359||0_partial;	BMXMF05-meta.216;DBMF01-meta.205;DKLLFF11-meta.431;DKYYMF01-meta.475;DKYYMF05-meta.184;NWFF05-meta.179;	BMXMF05-meta.216@BMXMF05-meta_86522||full;BMXMF05-meta.216@BMXMF05-meta_518531||full;BMXMF05-meta.216@BMXMF05-meta_846120||full;DBMF01-meta.205@DBMF01-meta_88862||full;DBMF01-meta.205@DBMF01-meta_410947||full;DBMF01-meta.205@DBMF01-meta_645626||full;DBMF01-meta.205@DBMF01-meta_903388||full;DKLLFF11-meta.431@DKLLFF11-meta_1271319||full;DKYYMF01-meta.475@DKYYMF01-meta_402558||0_partial;DKYYMF01-met…
d__Bacteria@s__CAG-266?sp000436095	1	1	1	100	100	CW6.bin.110;	CW6.bin.110@CW6.bin.110.scaffold_189_1||full;CW6.bin.110@CW6.bin.110.scaffold_568_1||full;	BMXFF08-meta.113;BMXMF05-meta.401;CF2.bin.60;DBFF04-meta.463;DBMF01-meta.389;DKLLMF06-meta.424;DKYYMF01-meta.31;DKYYMF05-meta.10;F5141_bin_56;F5350_bin_39;LW5.bin.2;NF4.bin.19;NWFF05-meta.276;S127906B_bin_17;	BMXFF08-meta.113@BMXFF08-meta_419706||0_partial;BMXFF08-meta.113@BMXFF08-meta_659245||full;BMXFF08-meta.113@BMXFF08-meta_578113||full;BMXMF05-meta.401@BMXMF05-meta_68273||full;CF2.bin.60@CF2.bin.60.scaffold_1496_1||0_partial;CF2.bin.60@CF2.bin.60.scaffold_5895_1||full;CF2.bin.60@CF2.bin.60.scaffold_65_1||0_partial;CF2.bin.60@CF2.bin.60.scaffold_326_1||0_partial;DBFF04-meta.463@DBFF04-meta_1771196…
d__Bacteria@s__CAG-313?sp003539625	1	2	2	50	100	Tibetan-s3800-12F_bin_31;	Tibetan-s3800-12F_bin_31@Tibetan-s3800-12F_scaffolds_6269||full;Tibetan-s3800-12F_bin_31@Tibetan-s3800-12F_scaffolds_6174||full;Tibetan-s3800-12F_bin_31@Tibetan-s3800-12F_scaffolds_6375||full;Tibetan-s3800-12F_bin_31@Tibetan-s3800-12F_scaffolds_6276||full;Tibetan-s3800-12F_bin_31@Tibetan-s3800-12F_scaffolds_6277||full;Tibetan-s3800-12F_bin_31@Tibetan-s3800-12F_scaffolds_6281||full;Tibetan-s3800-1…	DBFM03-meta.132;F5497_bin_44;ZF5.bin.57;	DBFM03-meta.132@DBFM03-meta_178603||0_partial;F5497_bin_44@F5497_scaffolds_11743||full;F5497_bin_44@F5497_scaffolds_11750||full;ZF5.bin.57@ZF5.bin.57.scaffold_83_1||0_partial;
d__Bacteria@s__CAG-349?sp003539515	1	15	17	5.88235	88.2353	LW2-s127152_bin_42;	LW2-s127152_bin_42@LW2-s127152_scaffolds_8591||full;LW2-s127152_bin_42@LW2-s127152_scaffolds_8597||full;LW2-s127152_bin_42@LW2-s127152_scaffolds_8601||full;	4025-17-001_binning.45;SW3.bin.113;	4025-17-001_binning.45@NODE_484_length_30349_cov_11.191325||full;SW3.bin.113@SW3.bin.113.scaffold_15658_1||lt2gene;SW3.bin.113@SW3.bin.113.scaffold_2741_1||full;SW3.bin.113@SW3.bin.113.scaffold_2943_1||full;SW3.bin.113@SW3.bin.113.scaffold_3901_1||full;SW3.bin.113@SW3.bin.113.scaffold_4243_1||full;SW3.bin.113@SW3.bin.113.scaffold_5254_1||full;SW3.bin.113@SW3.bin.113.scaffold_24203_1||full;SW3.bin…
d__Bacteria@s__CAG-433?sp000433675	1	1	1	100	100	DBFF06-meta.26;	DBFF06-meta.26@DBFF06-meta_517144||full;DBFF06-meta.26@DBFF06-meta_85621||full;DBFF06-meta.26@DBFF06-meta_186989||full;DBFF06-meta.26@DBFF06-meta_99384||full;	LW1-s150761_bin_41;SWMF01-meta.299;SWMM01-meta.134;	LW1-s150761_bin_41@LW1-s150761_scaffolds_10049||full;LW1-s150761_bin_41@LW1-s150761_scaffolds_10056||full;LW1-s150761_bin_41@LW1-s150761_scaffolds_10038||full;SWMF01-meta.299@SWMF01-meta_410279||0_partial;SWMF01-meta.299@SWMF01-meta_410279||1_partial;SWMM01-meta.134@SWMM01-meta_457473||full;
d__Bacteria@s__CAG-45?sp000438375	1	1	1	100	100	HW8.bin.35;	HW8.bin.35@HW8.bin.35.scaffold_191_1||full;HW8.bin.35@HW8.bin.35.scaffold_664_1||full;	DBMF01-meta.244;NWFF05-meta.124;	DBMF01-meta.244@DBMF01-meta_452122||full;DBMF01-meta.244@DBMF01-meta_1270231||0_partial;NWFF05-meta.124@NWFF05-meta_600113||0_partial;
d__Bacteria@s__CAG-45?sp002299665	1	3	3	33.3333	100	Tibetan-s1400-55F_bin_9;	Tibetan-s1400-55F_bin_9@Tibetan-s1400-55F_scaffolds_6226||full;Tibetan-s1400-55F_bin_9@Tibetan-s1400-55F_scaffolds_6203||full;	DBFM08-meta.564;DKYYFM12-meta.263;DKYYMM04-meta.358;LW8.bin.107;	DBFM08-meta.564@DBFM08-meta_1371359||0_partial;DKYYFM12-meta.263@DKYYFM12-meta_140872||full;DKYYFM12-meta.263@DKYYFM12-meta_360577||full;DKYYMM04-meta.358@DKYYMM04-meta_88340||full;DKYYMM04-meta.358@DKYYMM04-meta_1410165||full;LW8.bin.107@LW8.bin.107.scaffold_55_1||0_partial;
d__Bacteria@s__CAG-485?sp000437495	1	2	2	50	100	SW4.bin.116;	SW4.bin.116@SW4.bin.116.scaffold_226_1||full;SW4.bin.116@SW4.bin.116.scaffold_866_1||full;	LW1-s150947_bin_40;W5021_bin_54;	LW1-s150947_bin_40@LW1-s150947_scaffolds_8060||0_partial;W5021_bin_54@W5021_scaffolds_15715||0_partial;
d__Bacteria@s__CAG-510?sp000434615	1	2	4	25	50	SW7.bin.48;	SW7.bin.48@SW7.bin.48.scaffold_4_1||0_partial;SW7.bin.48@SW7.bin.48.scaffold_6718_1||full;SW7.bin.48@SW7.bin.48.scaffold_12013_1||full;	CW6.bin.110;	CW6.bin.110@CW6.bin.110.scaffold_189_1||full;CW6.bin.110@CW6.bin.110.scaffold_568_1||full;
d__Bacteria@s__CAG-632?sp017623675	1	2	2	50	100	ZW6.bin.66;	ZW6.bin.66@ZW6.bin.66.scaffold_163_1||full;ZW6.bin.66@ZW6.bin.66.scaffold_398_1||full;ZW6.bin.66@ZW6.bin.66.scaffold_1269_1||full;	LW2-s126575_bin_19;NWFF05-meta.154;NWMF01-meta.263;	LW2-s126575_bin_19@LW2-s126575_scaffolds_1747||full;LW2-s126575_bin_19@LW2-s126575_scaffolds_1748||full;LW2-s126575_bin_19@LW2-s126575_scaffolds_1749||full;LW2-s126575_bin_19@LW2-s126575_scaffolds_1777||full;NWFF05-meta.154@NWFF05-meta_1807159||full;NWFF05-meta.154@NWFF05-meta_1940960||full;NWFF05-meta.154@NWFF05-meta_1611993||full;NWMF01-meta.263@NWMF01-meta_548562||full;NWMF01-meta.263@NWMF01-m…
d__Bacteria@s__CAG-791?sp000431495	1	1	2	50	50	F5347_bin_14;	F5347_bin_14@F5347_scaffolds_1931||full;F5347_bin_14@F5347_scaffolds_1938||full;F5347_bin_14@F5347_scaffolds_1944||full;F5347_bin_14@F5347_scaffolds_1945||full;F5347_bin_14@F5347_scaffolds_1887||full;	No	No;
d__Bacteria@s__CAG-841?sp000437375	1	5	5	20	100	LW2-s126575_bin_23;	LW2-s126575_bin_23@LW2-s126575_scaffolds_3388||full;	BMXFM03-meta.7;W5007_bin_3;	BMXFM03-meta.7@BMXFM03-meta_17104||full;W5007_bin_3@W5007_scaffolds_549||full;
d__Bacteria@s__CAG-873?sp001701165	1	5	7	14.2857	71.4286	1035-17-001_binning.110;	1035-17-001_binning.110@NODE_3436_length_11138_cov_6.729225||full;1035-17-001_binning.110@NODE_17_length_87900_cov_7.220229||0_partial;1035-17-001_binning.110@NODE_94_length_50779_cov_7.071386||full;1035-17-001_binning.110@NODE_206_length_40036_cov_6.921938||full;1035-17-001_binning.110@NODE_845_length_22885_cov_7.456986||full;	No	No;
d__Bacteria@s__CAG-873?sp004554255	1	2	4	25	50	Tibetan-s3800-53F_bin_4;	Tibetan-s3800-53F_bin_4@Tibetan-s3800-53F_scaffolds_8757||full;Tibetan-s3800-53F_bin_4@Tibetan-s3800-53F_scaffolds_8767||0_partial;Tibetan-s3800-53F_bin_4@Tibetan-s3800-53F_scaffolds_8768||0_partial;	9024-17-001_binning.39;	9024-17-001_binning.39@NODE_1910_length_7219_cov_65.979899||full;9024-17-001_binning.39@NODE_56_length_54789_cov_42.319290||0_partial;
d__Bacteria@s__CAG-873?sp016302215	1	2	5	20	40	Boar-s4_bin_13;	Boar-s4_bin_13@Boar-s4_scaffolds_705||full;Boar-s4_bin_13@Boar-s4_scaffolds_647||full;Boar-s4_bin_13@Boar-s4_scaffolds_663||full;Boar-s4_bin_13@Boar-s4_scaffolds_679||0_partial;Boar-s4_bin_13@Boar-s4_scaffolds_686||full;	DBFF06-meta.165;Tibetan-s3800-12F_bin_31;	DBFF06-meta.165@DBFF06-meta_379743||full;Tibetan-s3800-12F_bin_31@Tibetan-s3800-12F_scaffolds_6269||full;Tibetan-s3800-12F_bin_31@Tibetan-s3800-12F_scaffolds_6174||full;Tibetan-s3800-12F_bin_31@Tibetan-s3800-12F_scaffolds_6375||full;Tibetan-s3800-12F_bin_31@Tibetan-s3800-12F_scaffolds_6276||full;Tibetan-s3800-12F_bin_31@Tibetan-s3800-12F_scaffolds_6277||full;Tibetan-s3800-12F_bin_31@Tibetan-s3800…
d__Bacteria@s__CAG-95?sp000436115	1	1	1	100	100	Duroc.SH-FCR.HM4_bin_3;	Duroc.SH-FCR.HM4_bin_3@Duroc.SH-FCR.HM4_scaffolds_2800||full;Duroc.SH-FCR.HM4_bin_3@Duroc.SH-FCR.HM4_scaffolds_2831||full;	GCA_022763685.1;GCA_022763695.1;GCA_022763705.1;GCA_022763735.1;GCA_022763765.1;GCA_022763785.1;GCA_022763805.1;GCA_022763825.1;GCA_022763845.1;GCA_022763865.1;GCA_022763885.1;GCA_022763905.1;GCA_022763925.1;GCA_022763945.1;GCA_022763965.1;GCA_022763975.1;GCA_022764005.1;GCA_022764015.1;GCA_022764045.1;GCA_022764065.1;GCA_022764085.1;GCA_022764095.1;GCA_022764105.1;GCA_022764115.1;GCA_022764165.1…	GCA_022763685.1@JALERD010000039.1||full;GCA_022763695.1@JALERD010000039.1||full;GCA_022763705.1@JALERD010000039.1||full;GCA_022763735.1@JALERD010000039.1||full;GCA_022763765.1@JALERD010000039.1||full;GCA_022763785.1@JALERD010000039.1||full;GCA_022763805.1@JALERD010000039.1||full;GCA_022763825.1@JALERD010000039.1||full;GCA_022763845.1@JALERD010000039.1||full;GCA_022763865.1@JALERD010000039.1||full…
d__Bacteria@s__COE1?sp017424235	1	1	1	100	100	QHF9FM09-meta.129;	QHF9FM09-meta.129@QHF9FM09-meta_881542||full;QHF9FM09-meta.129@QHF9FM09-meta_932152||full;QHF9FM09-meta.129@QHF9FM09-meta_884197||full;QHF9FM09-meta.129@QHF9FM09-meta_34755||full;QHF9FM09-meta.129@QHF9FM09-meta_759147||full;	BMXFF08-meta.15;DBFF03-meta.95;DKLLMF06-meta.316;DKYYMF01-meta.255;F5622_bin_21;LW2-s127530_bin_4;NWFF03-meta.81;NWFF05-meta.314;	BMXFF08-meta.15@BMXFF08-meta_816742||full;DBFF03-meta.95@DBFF03-meta_742311||0_partial;DKLLMF06-meta.316@DKLLMF06-meta_1834256||full;DKYYMF01-meta.255@DKYYMF01-meta_2108718||full;F5622_bin_21@F5622_scaffolds_2895||0_partial;LW2-s127530_bin_4@LW2-s127530_scaffolds_7140||0_partial;NWFF03-meta.81@NWFF03-meta_953261||0_partial;NWFF05-meta.314@NWFF05-meta_203378||full;
d__Bacteria@s__Campylobacter?sp002139915	1	6	7	14.2857	85.7143	SF1.bin.38;	SF1.bin.38@SF1.bin.38.scaffold_356_1||full;	1043-17-001_binning.39;BMXFF04-meta.337;BMXMF05-meta.214;DBFF02-meta.47;DKLLFF11-meta.391;DKLLFM11-meta.250;DKLLMF02-meta.487;DKYYFF09-meta.288;LW1-sD151116_bin_23;LW2-s126572_bin_27;LW2-s127152_bin_42;NWMF01-meta.328;S63506A_bin_6;SWFF02-meta.336;SWMM01-meta.47;	1043-17-001_binning.39@NODE_252_length_24838_cov_20.945285||full;BMXFF04-meta.337@BMXFF04-meta_804734||full;BMXMF05-meta.214@BMXMF05-meta_203230||0_partial;DBFF02-meta.47@DBFF02-meta_955290||full;DKLLFF11-meta.391@DKLLFF11-meta_2069661||full;DKLLFM11-meta.250@DKLLFM11-meta_2044144||0_partial;DKLLMF02-meta.487@DKLLMF02-meta_294217||full;DKYYFF09-meta.288@DKYYFF09-meta_974499||full;DKYYFF09-meta.28…
d__Bacteria@s__Citrobacter?gillenii	1	1	1	100	100	GCA_013801705.1;	GCA_013801705.1@CP056967.1||0_partial;GCA_013801705.1@CP056967.1||1_partial;GCA_013801705.1@CP056967.1||2_partial;GCA_013801705.1@CP056967.1||3_partial;GCA_013801705.1@CP056967.1||4_partial;	DBFF02-meta.469;DBFF04-meta.352;Duroc.SH-FCR.HF3_bin_27;NWFF03-meta.351;NWFF04-meta.73;NWFF05-meta.136;NWMF01-meta.258;S127912A_bin_31;	DBFF02-meta.469@DBFF02-meta_1873625||0_partial;DBFF04-meta.352@DBFF04-meta_973391||0_partial;Duroc.SH-FCR.HF3_bin_27@Duroc.SH-FCR.HF3_scaffolds_3270||full;Duroc.SH-FCR.HF3_bin_27@Duroc.SH-FCR.HF3_scaffolds_3284||full;NWFF03-meta.351@NWFF03-meta_1240417||full;NWFF04-meta.73@NWFF04-meta_681751||full;NWFF04-meta.73@NWFF04-meta_187469||full;NWFF05-meta.136@NWFF05-meta_1430572||full;NWMF01-meta.258@NW…
d__Bacteria@s__Cloacibacillus?porcorum	1	1	2	50	50	LW1-s151691_bin_20;	LW1-s151691_bin_20@LW1-s151691_scaffolds_1851||full;LW1-s151691_bin_20@LW1-s151691_scaffolds_1852||full;LW1-s151691_bin_20@LW1-s151691_scaffolds_1794||0_partial;	DBFF06-meta.26;	DBFF06-meta.26@DBFF06-meta_517144||full;DBFF06-meta.26@DBFF06-meta_85621||full;DBFF06-meta.26@DBFF06-meta_186989||full;DBFF06-meta.26@DBFF06-meta_99384||full;
d__Bacteria@s__Clostridium_Q?sp016302185	1	7	12	8.33333	58.3333	SWMF03-meta.16;	SWMF03-meta.16@SWMF03-meta_163473||0_partial;SWMF03-meta.16@SWMF03-meta_114664||0_partial;	HW8.bin.35;	HW8.bin.35@HW8.bin.35.scaffold_191_1||full;HW8.bin.35@HW8.bin.35.scaffold_664_1||full;
d__Bacteria@s__Collinsella?sp002391315	1	2	24	4.16667	8.33333	DW8.bin.105;	DW8.bin.105@DW8.bin.105.scaffold_674_1||full;	2012-17-001_bin.33;NWFF06-meta.276;Tibetan-s1400-55F_bin_9;	2012-17-001_bin.33@NODE_5033_length_8150_cov_13.315380||full;2012-17-001_bin.33@NODE_5604_length_7619_cov_9.472105||full;NWFF06-meta.276@NWFF06-meta_87672||full;NWFF06-meta.276@NWFF06-meta_966761||full;NWFF06-meta.276@NWFF06-meta_1847367||full;Tibetan-s1400-55F_bin_9@Tibetan-s1400-55F_scaffolds_6226||full;Tibetan-s1400-55F_bin_9@Tibetan-s1400-55F_scaffolds_6203||full;
d__Bacteria@s__Comamonas?kerstersii	1	1	1	100	100	LW1-s150971_bin_11;	LW1-s150971_bin_11@LW1-s150971_scaffolds_673||full;LW1-s150971_bin_11@LW1-s150971_scaffolds_681||full;LW1-s150971_bin_11@LW1-s150971_scaffolds_636||full;	DBFF04-meta.372;	DBFF04-meta.372@DBFF04-meta_1288683||full;
d__Bacteria@s__Coprococcus?sp017624085	1	2	2	50	100	DKLLMF06-meta.361;	DKLLMF06-meta.361@DKLLMF06-meta_1771514||full;DKLLMF06-meta.361@DKLLMF06-meta_1979214||full;DKLLMF06-meta.361@DKLLMF06-meta_757789||full;	F5511_bin_47;SW4.bin.116;	F5511_bin_47@F5511_scaffolds_14048||full;SW4.bin.116@SW4.bin.116.scaffold_226_1||full;SW4.bin.116@SW4.bin.116.scaffold_866_1||full;
d__Bacteria@s__Coprococcus_A?catus	1	2	4	25	50	Duroc.SH-FCR.LF1_bin_9;	Duroc.SH-FCR.LF1_bin_9@Duroc.SH-FCR.LF1_scaffolds_2851||full;Duroc.SH-FCR.LF1_bin_9@Duroc.SH-FCR.LF1_scaffolds_2788||full;	BMXFM03-meta.95;F5385_bin_18;	BMXFM03-meta.95@BMXFM03-meta_246521||full;F5385_bin_18@F5385_scaffolds_3370||full;
d__Bacteria@s__Cryptobacteroides?sp000434935	1	4	14	7.14286	28.5714	NWMF08-meta.92;	NWMF08-meta.92@NWMF08-meta_662763||full;	DKLLFF11-meta.440;F5399_bin_28;HW4.bin.41;NWFF04-meta.309;	DKLLFF11-meta.440@DKLLFF11-meta_660364||full;DKLLFF11-meta.440@DKLLFF11-meta_1932062||full;F5399_bin_28@F5399_scaffolds_5334||full;HW4.bin.41@HW4.bin.41.scaffold_5192_1||full;NWFF04-meta.309@NWFF04-meta_1051279||full;NWFF04-meta.309@NWFF04-meta_1309212||full;
d__Bacteria@s__Cryptobacteroides?sp016295455	1	2	11	9.09091	18.1818	BMXMF10-meta.206;	BMXMF10-meta.206@BMXMF10-meta_1100593||full;	DKYYFF12-meta.86;DW7.bin.16;F5224_bin_54;HF5.bin.35;HW4.bin.75;HW6.bin.66;LF4.bin.19;NF2.bin.49;NW1.bin.78;NW6.bin.54;SW2.bin.56;	DKYYFF12-meta.86@DKYYFF12-meta_1387626||0_partial;DW7.bin.16@DW7.bin.16.scaffold_8_1||full;F5224_bin_54@F5224_scaffolds_15512||0_partial;F5224_bin_54@F5224_scaffolds_15540||full;HF5.bin.35@HF5.bin.35.scaffold_3384_1||full;HW4.bin.75@HW4.bin.75.scaffold_423_1||full;HW4.bin.75@HW4.bin.75.scaffold_16026_1||full;HW6.bin.66@HW6.bin.66.scaffold_5326_1||full;LF4.bin.19@LF4.bin.19.scaffold_11768_1||full;…
d__Bacteria@s__Cryptobacteroides?sp900546445	1	5	14	7.14286	35.7143	HW3.bin.83;	HW3.bin.83@HW3.bin.83.scaffold_13517_1||full;HW3.bin.83@HW3.bin.83.scaffold_603_1||full;	F5284_bin_47;	F5284_bin_47@F5284_scaffolds_11561||full;
d__Bacteria@s__Cryptobacteroides?sp900546925	1	15	38	2.63158	39.4737	DBFF04-meta.451;	DBFF04-meta.451@DBFF04-meta_304745||full;DBFF04-meta.451@DBFF04-meta_1266885||full;DBFF04-meta.451@DBFF04-meta_842057||full;DBFF04-meta.451@DBFF04-meta_663275||full;	No	No;
d__Bacteria@s__Desulfovibrio?intestinavium	1	1	1	100	100	BMXFM03-meta.225;	BMXFM03-meta.225@BMXFM03-meta_243424||full;BMXFM03-meta.225@BMXFM03-meta_52443||full;BMXFM03-meta.225@BMXFM03-meta_183898||full;BMXFM03-meta.225@BMXFM03-meta_218031||full;BMXFM03-meta.225@BMXFM03-meta_61888||0_partial;BMXFM03-meta.225@BMXFM03-meta_90147||full;BMXFM03-meta.225@BMXFM03-meta_71497||full;	SW2.bin.52;W5021_bin_43;	SW2.bin.52@SW2.bin.52.scaffold_20521_1||full;SW2.bin.52@SW2.bin.52.scaffold_26274_1||full;SW2.bin.52@SW2.bin.52.scaffold_1186_1||full;SW2.bin.52@SW2.bin.52.scaffold_4793_1||full;W5021_bin_43@W5021_scaffolds_14185||full;W5021_bin_43@W5021_scaffolds_14214||full;
d__Bacteria@s__Desulfovibrio?sp900319575	1	3	3	33.3333	100	NWFF03-meta.514;	NWFF03-meta.514@NWFF03-meta_1373821||full;	2014-17-001_bin.127;BMXFF04-meta.138;DKLLMM03-meta.153;DKYYFM08-meta.373;F5379_bin_1;HW1.bin.50;SW8.bin.65;	2014-17-001_bin.127@NODE_8122_length_9384_cov_17.628792||full;BMXFF04-meta.138@BMXFF04-meta_252016||full;BMXFF04-meta.138@BMXFF04-meta_266478||full;BMXFF04-meta.138@BMXFF04-meta_602689||full;DKLLMM03-meta.153@DKLLMM03-meta_2028862||full;DKLLMM03-meta.153@DKLLMM03-meta_1978951||full;DKYYFM08-meta.373@DKYYFM08-meta_860113||full;F5379_bin_1@F5379_scaffolds_55||full;F5379_bin_1@F5379_scaffolds_70||fu…
d__Bacteria@s__Desulfovibrio?sp900556755	1	21	21	4.7619	100	SW8.bin.27;	SW8.bin.27@SW8.bin.27.scaffold_22908_1||full;SW8.bin.27@SW8.bin.27.scaffold_26948_1||full;SW8.bin.27@SW8.bin.27.scaffold_510_1||full;SW8.bin.27@SW8.bin.27.scaffold_1094_1||full;SW8.bin.27@SW8.bin.27.scaffold_12388_1||full;SW8.bin.27@SW8.bin.27.scaffold_12635_1||full;SW8.bin.27@SW8.bin.27.scaffold_41716_1||full;SW8.bin.27@SW8.bin.27.scaffold_49155_1||full;	4033-17-001_binning.30;F4873_bin_26;LW1.bin.7;	4033-17-001_binning.30@NODE_424_length_28410_cov_7.494163||0_partial;4033-17-001_binning.30@NODE_1625_length_16039_cov_8.287225||full;F4873_bin_26@F4873_scaffolds_4107||full;F4873_bin_26@F4873_scaffolds_4150||full;LW1.bin.7@LW1.bin.7.scaffold_80_1||0_partial;LW1.bin.7@LW1.bin.7.scaffold_1902_1||full;
d__Bacteria@s__Dialister?sp900538805	1	1	1	100	100	BMXMH07-meta.13;	BMXMH07-meta.13@BMXMH07-meta_146195||full;BMXMH07-meta.13@BMXMH07-meta_15082||full;	9022-17-001_binning.29;SW7.bin.48;	9022-17-001_binning.29@NODE_847_length_25518_cov_6.591800||full;9022-17-001_binning.29@NODE_4600_length_10147_cov_7.148732||full;SW7.bin.48@SW7.bin.48.scaffold_4_1||0_partial;SW7.bin.48@SW7.bin.48.scaffold_6718_1||full;SW7.bin.48@SW7.bin.48.scaffold_12013_1||full;
d__Bacteria@s__Dysosmobacter?sp004553545	1	2	2	50	100	W4930_bin_14;	W4930_bin_14@W4930_scaffolds_756||full;W4930_bin_14@W4930_scaffolds_758||full;W4930_bin_14@W4930_scaffolds_765||0_partial;W4930_bin_14@W4930_scaffolds_785||0_partial;	F4856_bin_8;F5302_bin_63;	F4856_bin_8@F4856_scaffolds_12580||full;F5302_bin_63@F5302_scaffolds_15972||full;F5302_bin_63@F5302_scaffolds_15980||full;
d__Bacteria@s__Dysosmobacter?welbionis	1	1	1	100	100	DBMF05-meta.297;	DBMF05-meta.297@DBMF05-meta_383793||full;	ZW7.bin.48;	ZW7.bin.48@ZW7.bin.48.scaffold_10_1||0_partial;
d__Bacteria@s__ER4?sp003522105	1	5	5	20	100	NWFF04-meta.504;	NWFF04-meta.504@NWFF04-meta_1356263||0_partial;NWFF04-meta.504@NWFF04-meta_367089||full;NWFF04-meta.504@NWFF04-meta_373786||full;	LW1-s150822_bin_12;LW2-s126575_bin_24;	LW1-s150822_bin_12@LW1-s150822_scaffolds_572||full;LW1-s150822_bin_12@LW1-s150822_scaffolds_573||full;LW1-s150822_bin_12@LW1-s150822_scaffolds_993||full;LW1-s150822_bin_12@LW1-s150822_scaffolds_895||full;LW1-s150822_bin_12@LW1-s150822_scaffolds_1003||full;LW1-s150822_bin_12@LW1-s150822_scaffolds_932||full;LW2-s126575_bin_24@LW2-s126575_scaffolds_3524||full;LW2-s126575_bin_24@LW2-s126575_scaffolds…
d__Bacteria@s__Enterobacter?hormaechei_A	1	1	1	100	100	GCA_018255815.1;	GCA_018255815.1@CP073771.1||0_partial;GCA_018255815.1@CP073771.1||1_partial;GCA_018255815.1@CP073771.1||2_partial;GCA_018255815.1@CP073771.1||3_partial;GCA_018255815.1@CP073771.1||4_partial;GCA_018255815.1@CP073771.1||5_partial;	DBMM07-meta.168;SW4.bin.107;	DBMM07-meta.168@DBMM07-meta_1479772||full;SW4.bin.107@SW4.bin.107.scaffold_148_1||full;SW4.bin.107@SW4.bin.107.scaffold_263_1||full;
d__Bacteria@s__Enterocloster?aldenensis	1	2	2	50	100	LW1-s150971_bin_21;	LW1-s150971_bin_21@LW1-s150971_scaffolds_3821||full;LW1-s150971_bin_21@LW1-s150971_scaffolds_3857||full;LW1-s150971_bin_21@LW1-s150971_scaffolds_3973||full;LW1-s150971_bin_21@LW1-s150971_scaffolds_3884||full;	No	No;
d__Bacteria@s__Enterocloster?clostridioformis	1	1	1	100	100	LW2-s126572_bin_45;	LW2-s126572_bin_45@LW2-s126572_scaffolds_9196||full;	No	No;
d__Bacteria@s__Enterocloster?lavalensis	1	1	1	100	100	BMXFM03-meta.126;	BMXFM03-meta.126@BMXFM03-meta_150968||full;BMXFM03-meta.126@BMXFM03-meta_63293||full;BMXFM03-meta.126@BMXFM03-meta_36270||0_partial;BMXFM03-meta.126@BMXFM03-meta_33001||full;	No	No;
d__Bacteria@s__Enterocloster?porci	1	1	1	100	100	S136810A_bin_44;	S136810A_bin_44@S136810A_scaffolds_13117||0_partial;S136810A_bin_44@S136810A_scaffolds_13133||0_partial;S136810A_bin_44@S136810A_scaffolds_13148||full;	DBMM01-meta.142;ZW6.bin.66;	DBMM01-meta.142@DBMM01-meta_873416||full;ZW6.bin.66@ZW6.bin.66.scaffold_163_1||full;ZW6.bin.66@ZW6.bin.66.scaffold_398_1||full;ZW6.bin.66@ZW6.bin.66.scaffold_1269_1||full;
d__Bacteria@s__Enterococcus?faecalis	1	3	3	33.3333	100	GCA_000281195.1;	GCA_000281195.1@CP003726.1||0_partial;GCA_000281195.1@CP003726.1||1_partial;GCA_000281195.1@CP003726.1||2_partial;GCA_000281195.1@CP003726.1||3_partial;GCA_000281195.1@CP003726.1||4_partial;	No	No;
d__Bacteria@s__Enterococcus_B?hirae	1	1	1	100	100	F5380_bin_1;	F5380_bin_1@F5380_scaffolds_166||full;	F5347_bin_14;	F5347_bin_14@F5347_scaffolds_1931||full;F5347_bin_14@F5347_scaffolds_1938||full;F5347_bin_14@F5347_scaffolds_1944||full;F5347_bin_14@F5347_scaffolds_1945||full;F5347_bin_14@F5347_scaffolds_1887||full;
d__Bacteria@s__Enterococcus_E?cecorum	1	2	3	33.3333	66.6667	2014-17-001_bin.21;	2014-17-001_bin.21@NODE_11163_length_7523_cov_13.116363||full;2014-17-001_bin.21@NODE_16847_length_5676_cov_17.361502||full;2014-17-001_bin.21@NODE_9_length_162185_cov_16.042121||0_partial;2014-17-001_bin.21@NODE_6641_length_10785_cov_24.088910||full;	DKLLFM10-meta.295;	DKLLFM10-meta.295@DKLLFM10-meta_376233||full;DKLLFM10-meta.295@DKLLFM10-meta_1498828||full;DKLLFM10-meta.295@DKLLFM10-meta_917765||0_partial;
d__Bacteria@s__Enteromonas?sp900550795	1	2	4	25	50	DBFH06-meta.50;	DBFH06-meta.50@DBFH06-meta_389798||full;	W4930_bin_36;	W4930_bin_36@W4930_scaffolds_6378||0_partial;W4930_bin_36@W4930_scaffolds_6362||full;W4930_bin_36@W4930_scaffolds_6371||full;
d__Bacteria@s__Enterousia?sp016301865	1	4	4	25	100	DKYYFF12-meta.3;	DKYYFF12-meta.3@DKYYFF12-meta_1887216||0_partial;DKYYFF12-meta.3@DKYYFF12-meta_1551301||0_partial;DKYYFF12-meta.3@DKYYFF12-meta_97101||full;DKYYFF12-meta.3@DKYYFF12-meta_487957||0_partial;	S129704B_bin_34;	S129704B_bin_34@S129704B_scaffolds_11594||full;
d__Bacteria@s__Eubacterium_Q?sp900314445	1	2	2	50	100	9014-17-001_binning.31;	9014-17-001_binning.31@NODE_800_length_14056_cov_5.319906||full;	SWMF01-meta.259;	SWMF01-meta.259@SWMF01-meta_287756||0_partial;
d__Bacteria@s__Eubacterium_R?coprostanoligenes	1	9	9	11.1111	100	W5021_bin_62;	W5021_bin_62@W5021_scaffolds_17686||full;W5021_bin_62@W5021_scaffolds_17690||full;W5021_bin_62@W5021_scaffolds_17705||full;	LW2-s127063_bin_24;W4975_bin_14;	LW2-s127063_bin_24@LW2-s127063_scaffolds_4386||full;W4975_bin_14@W4975_scaffolds_1070||0_partial;
d__Bacteria@s__Eubacterium_R?sp900542875	1	5	5	20	100	DBMF05-meta.153;	DBMF05-meta.153@DBMF05-meta_268820||full;DBMF05-meta.153@DBMF05-meta_7468||0_partial;DBMF05-meta.153@DBMF05-meta_398422||0_partial;DBMF05-meta.153@DBMF05-meta_398422||1_partial;	DBFF02-meta.103;DBFF03-meta.21;DBMF01-meta.242;DKLLMF03-meta.368;LW2-s126575_bin_23;	DBFF02-meta.103@DBFF02-meta_618170||0_partial;DBFF03-meta.21@DBFF03-meta_286450||0_partial;DBMF01-meta.242@DBMF01-meta_68810||0_partial;DKLLMF03-meta.368@DKLLMF03-meta_246181||full;LW2-s126575_bin_23@LW2-s126575_scaffolds_3388||full;
d__Bacteria@s__Eubacterium_R?sp900548085	1	1	1	100	100	HW6.bin.115;	HW6.bin.115@HW6.bin.115.scaffold_11918_1||full;HW6.bin.115@HW6.bin.115.scaffold_3727_1||full;HW6.bin.115@HW6.bin.115.scaffold_6417_1||full;HW6.bin.115@HW6.bin.115.scaffold_14922_1||full;HW6.bin.115@HW6.bin.115.scaffold_7897_1||full;HW6.bin.115@HW6.bin.115.scaffold_8076_1||full;HW6.bin.115@HW6.bin.115.scaffold_400_1||full;HW6.bin.115@HW6.bin.115.scaffold_1313_1||full;HW6.bin.115@HW6.bin.115.scaffo…	7007-17-001_binning.103;S127912A_bin_19;SW7.bin.66;	7007-17-001_binning.103@NODE_700_length_23047_cov_14.735343||0_partial;S127912A_bin_19@S127912A_scaffolds_3122||full;S127912A_bin_19@S127912A_scaffolds_3127||full;SW7.bin.66@SW7.bin.66.scaffold_167_1||full;
d__Bacteria@s__F23-B02?sp000431075	1	2	2	50	100	SW3.bin.63;	SW3.bin.63@SW3.bin.63.scaffold_208_1||0_partial;SW3.bin.63@SW3.bin.63.scaffold_598_1||0_partial;SW3.bin.63@SW3.bin.63.scaffold_928_1||full;	1035-17-001_binning.110;8030-17-001_binning.89;DKLLFF10-meta.165;LW1.bin.90;W4930_bin_45;	1035-17-001_binning.110@NODE_3436_length_11138_cov_6.729225||full;1035-17-001_binning.110@NODE_17_length_87900_cov_7.220229||0_partial;1035-17-001_binning.110@NODE_94_length_50779_cov_7.071386||full;1035-17-001_binning.110@NODE_206_length_40036_cov_6.921938||full;1035-17-001_binning.110@NODE_845_length_22885_cov_7.456986||full;8030-17-001_binning.89@NODE_442_length_36717_cov_5.428045||0_partial;D…
d__Bacteria@s__F23-B02?sp001916715	1	1	1	100	100	CW3.bin.57;	CW3.bin.57@CW3.bin.57.scaffold_60_1||0_partial;CW3.bin.57@CW3.bin.57.scaffold_373_1||0_partial;CW3.bin.57@CW3.bin.57.scaffold_994_1||full;	DKYYMF05-meta.380;	DKYYMF05-meta.380@DKYYMF05-meta_1570479||full;
d__Bacteria@s__F23-B02?sp004556755	1	8	8	12.5	100	HW2.bin.67;	HW2.bin.67@HW2.bin.67.scaffold_190_1||0_partial;HW2.bin.67@HW2.bin.67.scaffold_1044_1||full;	CF7.bin.16;NWMF02-meta.336;	CF7.bin.16@CF7.bin.16.scaffold_6457_1||full;NWMF02-meta.336@NWMF02-meta_691740||0_partial;
d__Bacteria@s__F23-B02?sp004557075	1	1	1	100	100	LW1-s150947_bin_7;	LW1-s150947_bin_7@LW1-s150947_scaffolds_9062||0_partial;LW1-s150947_bin_7@LW1-s150947_scaffolds_9067||0_partial;LW1-s150947_bin_7@LW1-s150947_scaffolds_9092||full;	HW7.bin.9;NW2.bin.1;ZF8.bin.88;	HW7.bin.9@HW7.bin.9.scaffold_290_1||0_partial;HW7.bin.9@HW7.bin.9.scaffold_3154_1||full;NW2.bin.1@NW2.bin.1.scaffold_4852_1||full;ZF8.bin.88@ZF8.bin.88.scaffold_7416_1||full;
d__Bacteria@s__Faecalibacterium?prausnitzii_G	1	2	2	50	100	BMXMF02-meta.29;	BMXMF02-meta.29@BMXMF02-meta_224847||full;BMXMF02-meta.29@BMXMF02-meta_66717||full;BMXMF02-meta.29@BMXMF02-meta_420030||0_partial;BMXMF02-meta.29@BMXMF02-meta_13244||full;	DBFF02-meta.498;Tibetan-s3800-53F_bin_4;	DBFF02-meta.498@DBFF02-meta_690590||full;DBFF02-meta.498@DBFF02-meta_1913334||0_partial;Tibetan-s3800-53F_bin_4@Tibetan-s3800-53F_scaffolds_8757||full;Tibetan-s3800-53F_bin_4@Tibetan-s3800-53F_scaffolds_8767||0_partial;Tibetan-s3800-53F_bin_4@Tibetan-s3800-53F_scaffolds_8768||0_partial;
d__Bacteria@s__Faecalibacterium?sp003449675	1	5	5	20	100	ZW8.bin.13;	ZW8.bin.13@ZW8.bin.13.scaffold_10028_1||full;ZW8.bin.13@ZW8.bin.13.scaffold_12503_1||full;ZW8.bin.13@ZW8.bin.13.scaffold_4324_1||full;ZW8.bin.13@ZW8.bin.13.scaffold_6498_1||full;ZW8.bin.13@ZW8.bin.13.scaffold_332_1||full;	Boar-s13_bin_22;Boar-s4_bin_13;	Boar-s13_bin_22@Boar-s13_scaffolds_2794||full;Boar-s13_bin_22@Boar-s13_scaffolds_2807||full;Boar-s4_bin_13@Boar-s4_scaffolds_705||full;Boar-s4_bin_13@Boar-s4_scaffolds_647||full;Boar-s4_bin_13@Boar-s4_scaffolds_663||full;Boar-s4_bin_13@Boar-s4_scaffolds_679||0_partial;Boar-s4_bin_13@Boar-s4_scaffolds_686||full;
d__Bacteria@s__Faecalimonas?umbilicata	1	1	1	100	100	LW1-s151760_bin_5;	LW1-s151760_bin_5@LW1-s151760_scaffolds_4734||0_partial;	BMXFM04-meta.247;LW2-s127575_bin_34;W4950_bin_16;	BMXFM04-meta.247@BMXFM04-meta_991979||full;LW2-s127575_bin_34@LW2-s127575_scaffolds_5559||full;LW2-s127575_bin_34@LW2-s127575_scaffolds_5563||full;LW2-s127575_bin_34@LW2-s127575_scaffolds_5567||full;W4950_bin_16@W4950_scaffolds_1502||0_partial;
d__Bacteria@s__Fimousia?sp001940245	1	4	5	20	80	SWMM01-meta.225;	SWMM01-meta.225@SWMM01-meta_571084||full;SWMM01-meta.225@SWMM01-meta_331372||full;SWMM01-meta.225@SWMM01-meta_369050||full;SWMM01-meta.225@SWMM01-meta_204182||full;SWMM01-meta.225@SWMM01-meta_219715||full;	BMXMM10-meta.29;	BMXMM10-meta.29@BMXMM10-meta_1032920||full;
d__Bacteria@s__Firm-04?sp016295145	1	4	4	25	100	CF6.bin.51;	CF6.bin.51@CF6.bin.51.scaffold_17_1||0_partial;CF6.bin.51@CF6.bin.51.scaffold_358_1||0_partial;CF6.bin.51@CF6.bin.51.scaffold_806_1||full;	No	No;
d__Bacteria@s__Fusobacterium_A?mortiferum	1	1	1	100	100	LW2-s127575_bin_8;	LW2-s127575_bin_8@LW2-s127575_scaffolds_10060||full;LW2-s127575_bin_8@LW2-s127575_scaffolds_10011||full;LW2-s127575_bin_8@LW2-s127575_scaffolds_10018||full;LW2-s127575_bin_8@LW2-s127575_scaffolds_10019||full;LW2-s127575_bin_8@LW2-s127575_scaffolds_10029||full;LW2-s127575_bin_8@LW2-s127575_scaffolds_10031||full;LW2-s127575_bin_8@LW2-s127575_scaffolds_10042||full;LW2-s127575_bin_8@LW2-s127575_scaff…	2007-17-001_bin.136;2020-17-001_bin.142;5015-17-001_binning.165;CF5.bin.77;DKLLMF03-meta.144;F5108_bin_34;	2007-17-001_bin.136@NODE_152_length_54946_cov_32.126706||full;2020-17-001_bin.142@NODE_110_length_47941_cov_24.008458||full;2020-17-001_bin.142@NODE_374_length_31801_cov_35.134883||full;2020-17-001_bin.142@NODE_3872_length_11641_cov_27.016226||full;2020-17-001_bin.142@NODE_6079_length_9084_cov_19.110754||full;5015-17-001_binning.165@NODE_3275_length_14855_cov_23.097568||full;5015-17-001_binning.1…
d__Bacteria@s__Gemmiger?sp900545545	1	1	1	100	100	LW2-s127575_bin_23;	LW2-s127575_bin_23@LW2-s127575_scaffolds_3687||full;LW2-s127575_bin_23@LW2-s127575_scaffolds_3690||full;LW2-s127575_bin_23@LW2-s127575_scaffolds_3697||full;LW2-s127575_bin_23@LW2-s127575_scaffolds_3702||full;LW2-s127575_bin_23@LW2-s127575_scaffolds_3720||full;	Duroc.SH-FCR.HM4_bin_3;	Duroc.SH-FCR.HM4_bin_3@Duroc.SH-FCR.HM4_scaffolds_2800||full;Duroc.SH-FCR.HM4_bin_3@Duroc.SH-FCR.HM4_scaffolds_2831||full;
d__Bacteria@s__Gemmiger?sp900554145	1	5	5	20	100	NW7.bin.9;	NW7.bin.9@NW7.bin.9.scaffold_13_1||0_partial;NW7.bin.9@NW7.bin.9.scaffold_258_1||0_partial;NW7.bin.9@NW7.bin.9.scaffold_714_1||full;	4001-17-001_binning.127;DKYYMF05-meta.241;Duroc.SH-FCR.HF1_bin_10;	4001-17-001_binning.127@NODE_13293_length_6187_cov_7.359426||full;DKYYMF05-meta.241@DKYYMF05-meta_561664||full;DKYYMF05-meta.241@DKYYMF05-meta_1812550||full;Duroc.SH-FCR.HF1_bin_10@Duroc.SH-FCR.HF1_scaffolds_515||full;Duroc.SH-FCR.HF1_bin_10@Duroc.SH-FCR.HF1_scaffolds_420||full;Duroc.SH-FCR.HF1_bin_10@Duroc.SH-FCR.HF1_scaffolds_535||full;Duroc.SH-FCR.HF1_bin_10@Duroc.SH-FCR.HF1_scaffolds_542||ful…
d__Bacteria@s__Gemmiger?variabilis_A	1	6	6	16.6667	100	DKYYMM05-meta.228;	DKYYMM05-meta.228@DKYYMM05-meta_1557128||full;DKYYMM05-meta.228@DKYYMM05-meta_1386183||full;DKYYMM05-meta.228@DKYYMM05-meta_309203||full;DKYYMM05-meta.228@DKYYMM05-meta_267138||full;DKYYMM05-meta.228@DKYYMM05-meta_355772||full;DKYYMM05-meta.228@DKYYMM05-meta_356266||full;	4028-17-001_binning.110;NF1.bin.62;	4028-17-001_binning.110@NODE_7814_length_7398_cov_7.727359||full;NF1.bin.62@NF1.bin.62.scaffold_7232_1||full;
d__Bacteria@s__HGM10890?sp900769965	1	5	43	2.32558	11.6279	DBFF02-meta.195;	DBFF02-meta.195@DBFF02-meta_816418||full;	No	No;
d__Bacteria@s__HGM11604?sp016295665	1	2	2	50	100	DKLLMF06-meta.255;	DKLLMF06-meta.255@DKLLMF06-meta_1900654||full;DKLLMF06-meta.255@DKLLMF06-meta_1100660||full;DKLLMF06-meta.255@DKLLMF06-meta_1979216||full;DKLLMF06-meta.255@DKLLMF06-meta_1795871||full;	Boar-s10_bin_5;DKLLMM03-meta.219;DKYYFM09-meta.129;	Boar-s10_bin_5@Boar-s10_scaffolds_10520||full;Boar-s10_bin_5@Boar-s10_scaffolds_10577||full;DKLLMM03-meta.219@DKLLMM03-meta_411047||full;DKYYFM09-meta.129@DKYYFM09-meta_2099568||full;
d__Bacteria@s__Helicobacter_F?sp003288805	1	1	3	33.3333	33.3333	BMXFM03-meta.70;	BMXFM03-meta.70@BMXFM03-meta_132557||full;BMXFM03-meta.70@BMXFM03-meta_209074||full;	QHF9FM09-meta.129;	QHF9FM09-meta.129@QHF9FM09-meta_881542||full;QHF9FM09-meta.129@QHF9FM09-meta_932152||full;QHF9FM09-meta.129@QHF9FM09-meta_884197||full;QHF9FM09-meta.129@QHF9FM09-meta_34755||full;QHF9FM09-meta.129@QHF9FM09-meta_759147||full;
d__Bacteria@s__Hungatella?sp005845265	1	1	1	100	100	LW1-s151250_bin_2;	LW1-s151250_bin_2@LW1-s151250_scaffolds_3721||full;LW1-s151250_bin_2@LW1-s151250_scaffolds_3727||full;LW1-s151250_bin_2@LW1-s151250_scaffolds_3728||full;LW1-s151250_bin_2@LW1-s151250_scaffolds_3740||full;LW1-s151250_bin_2@LW1-s151250_scaffolds_3675||full;	LW2-s127592_bin_3;	LW2-s127592_bin_3@LW2-s127592_scaffolds_5867||full;LW2-s127592_bin_3@LW2-s127592_scaffolds_5885||full;LW2-s127592_bin_3@LW2-s127592_scaffolds_5893||full;
d__Bacteria@s__Intestinimonas?butyriciproducens	1	1	1	100	100	LW2-s127575_bin_7;	LW2-s127575_bin_7@LW2-s127575_scaffolds_9961||full;LW2-s127575_bin_7@LW2-s127575_scaffolds_9963||full;LW2-s127575_bin_7@LW2-s127575_scaffolds_9974||0_partial;LW2-s127575_bin_7@LW2-s127575_scaffolds_9994||full;LW2-s127575_bin_7@LW2-s127575_scaffolds_9999||full;LW2-s127575_bin_7@LW2-s127575_scaffolds_9953||0_partial;	DBFM03-meta.62;DBMF07-meta.512;SWFF04-meta.198;SWMF03-meta.170;	DBFM03-meta.62@DBFM03-meta_150411||full;DBMF07-meta.512@DBMF07-meta_2323369||full;DBMF07-meta.512@DBMF07-meta_963292||full;SWFF04-meta.198@SWFF04-meta_223204||full;SWMF03-meta.170@SWMF03-meta_23521||full;
d__Bacteria@s__Intestinimonas?massiliensis	1	1	1	100	100	LW1-s151433_bin_4;	LW1-s151433_bin_4@LW1-s151433_scaffolds_9866||0_partial;LW1-s151433_bin_4@LW1-s151433_scaffolds_9872||full;LW1-s151433_bin_4@LW1-s151433_scaffolds_9891||full;LW1-s151433_bin_4@LW1-s151433_scaffolds_9843||full;	BMXFM03-meta.172;	BMXFM03-meta.172@BMXFM03-meta_77995||full;BMXFM03-meta.172@BMXFM03-meta_91011||full;BMXFM03-meta.172@BMXFM03-meta_75675||full;BMXFM03-meta.172@BMXFM03-meta_123613||full;
d__Bacteria@s__Jeotgalibaca?arthritidis	1	1	1	100	100	9022-17-001_binning.60;	9022-17-001_binning.60@NODE_11641_length_5710_cov_5.766225||full;9022-17-001_binning.60@NODE_1038_length_23094_cov_8.653110||full;9022-17-001_binning.60@NODE_12872_length_5358_cov_9.835942||full;9022-17-001_binning.60@NODE_13301_length_5250_cov_8.882002||full;9022-17-001_binning.60@NODE_13363_length_5236_cov_9.446246||full;9022-17-001_binning.60@NODE_1672_length_17928_cov_10.104907||full;9022-17-…	DBFM08-meta.140;DKLLFM07-meta.182;DKYYFM08-meta.47;NWMF07-meta.191;SF1.bin.38;SWFM06-meta.166;	DBFM08-meta.140@DBFM08-meta_750236||full;DKLLFM07-meta.182@DKLLFM07-meta_529210||full;DKYYFM08-meta.47@DKYYFM08-meta_1758818||full;DKYYFM08-meta.47@DKYYFM08-meta_2049181||full;DKYYFM08-meta.47@DKYYFM08-meta_493210||full;NWMF07-meta.191@NWMF07-meta_1453784||full;NWMF07-meta.191@NWMF07-meta_902163||full;SF1.bin.38@SF1.bin.38.scaffold_356_1||full;SWFM06-meta.166@SWFM06-meta_434559||full;SWFM06-meta.…
d__Bacteria@s__Klebsiella?oxytoca	1	1	1	100	100	GCA_013826985.1;	GCA_013826985.1@CP057330.1||0_partial;GCA_013826985.1@CP057330.1||1_partial;GCA_013826985.1@CP057330.1||2_partial;GCA_013826985.1@CP057330.1||3_partial;GCA_013826985.1@CP057330.1||4_partial;	GCA_013372205.1;	GCA_013372205.1@CP053831.1||0_partial;
d__Bacteria@s__Lachnospira?sp017626275	1	1	1	100	100	DKLLMM06-meta.334;	DKLLMM06-meta.334@DKLLMM06-meta_421530||full;	No	No;
d__Bacteria@s__Lachnospira?sp900316325	1	1	2	50	50	HW4.bin.33;	HW4.bin.33@HW4.bin.33.scaffold_628_1||full;HW4.bin.33@HW4.bin.33.scaffold_5098_1||full;HW4.bin.33@HW4.bin.33.scaffold_9034_1||full;HW4.bin.33@HW4.bin.33.scaffold_11384_1||full;	BMXFM03-meta.69;DBMM05-meta.149;LW1-s151087_bin_13;NWMF07-meta.289;	BMXFM03-meta.69@BMXFM03-meta_79620||0_partial;BMXFM03-meta.69@BMXFM03-meta_151209||0_partial;BMXFM03-meta.69@BMXFM03-meta_234477||full;DBMM05-meta.149@DBMM05-meta_87687||0_partial;LW1-s151087_bin_13@LW1-s151087_scaffolds_1710||0_partial;NWMF07-meta.289@NWMF07-meta_2466540||full;NWMF07-meta.289@NWMF07-meta_1242671||full;
d__Bacteria@s__Lachnospira?sp900772425	1	2	4	25	50	HW2.bin.70;	HW2.bin.70@HW2.bin.70.scaffold_167_1||full;	F4692_bin_42;	F4692_bin_42@F4692_scaffolds_8754||full;F4692_bin_42@F4692_scaffolds_8806||full;
d__Bacteria@s__Lactobacillus?porci	1	1	6	16.6667	16.6667	W4930_bin_48;	W4930_bin_48@W4930_scaffolds_8700||full;	F5490_bin_31;	F5490_bin_31@F5490_scaffolds_6925||full;
d__Bacteria@s__Ligilactobacillus?animalis	1	1	2	50	50	GCA_030062395.1;	GCA_030062395.1@CP123751.1||0_partial;	2006-17-001_bin.102;DBFF06-meta.44;DBFM06-meta.48;DBMF05-meta.163;F5256_bin_8;SWMF05-meta.17;SWMM01-meta.195;SWMM03-meta.142;	2006-17-001_bin.102@NODE_11918_length_7146_cov_7.306868||full;2006-17-001_bin.102@NODE_3941_length_14127_cov_6.377629||full;2006-17-001_bin.102@NODE_6287_length_10690_cov_10.719229||full;DBFF06-meta.44@DBFF06-meta_234216||full;DBFF06-meta.44@DBFF06-meta_595795||full;DBFF06-meta.44@DBFF06-meta_133466||full;DBFM06-meta.48@DBFM06-meta_511400||full;DBFM06-meta.48@DBFM06-meta_518585||full;DBMF05-meta.…
d__Bacteria@s__Limiplasma?sp016297535	1	8	8	12.5	100	CW1.bin.106;	CW1.bin.106@CW1.bin.106.scaffold_595_1||0_partial;CW1.bin.106@CW1.bin.106.scaffold_15_1||full;	F4596_bin_5;	F4596_bin_5@F4596_scaffolds_12115||full;
d__Bacteria@s__Limiplasma?sp900550955	1	1	1	100	100	LW1-sD151116_bin_13;	LW1-sD151116_bin_13@LW1-sD151116_scaffolds_1107||0_partial;LW1-sD151116_bin_13@LW1-sD151116_scaffolds_1119||full;LW1-sD151116_bin_13@LW1-sD151116_scaffolds_1120||0_partial;LW1-sD151116_bin_13@LW1-sD151116_scaffolds_1137||full;	DBMF05-meta.219;DBMM05-meta.35;HW2.bin.55;	DBMF05-meta.219@DBMF05-meta_102907||0_partial;DBMF05-meta.219@DBMF05-meta_144655||full;DBMF05-meta.219@DBMF05-meta_156691||full;DBMF05-meta.219@DBMF05-meta_394100||full;DBMF05-meta.219@DBMF05-meta_24559||full;DBMM05-meta.35@DBMM05-meta_343506||full;HW2.bin.55@HW2.bin.55.scaffold_37_1||full;HW2.bin.55@HW2.bin.55.scaffold_1062_1||full;
d__Bacteria@s__Limisoma?sp000437795	1	1	2	50	50	LW8.bin.3;	LW8.bin.3@LW8.bin.3.scaffold_37_1||0_partial;	GCA_013801705.1;	GCA_013801705.1@CP056967.1||0_partial;GCA_013801705.1@CP056967.1||1_partial;GCA_013801705.1@CP056967.1||2_partial;GCA_013801705.1@CP056967.1||3_partial;GCA_013801705.1@CP056967.1||4_partial;
d__Bacteria@s__Limisoma?sp004561555	1	3	7	14.2857	42.8571	BMXMF05-meta.95;	BMXMF05-meta.95@BMXMF05-meta_400510||0_partial;	GCA_013710495.1;GCA_013826265.1;GCA_013826505.1;GCA_013897035.1;GCA_013899035.1;	GCA_013710495.1@CP055702.1||0_partial;GCA_013710495.1@CP055702.1||1_partial;GCA_013710495.1@CP055702.1||2_partial;GCA_013710495.1@CP055702.1||3_partial;GCA_013710495.1@CP055702.1||4_partial;GCA_013710495.1@CP055702.1||5_partial;GCA_013826265.1@CP057319.1||0_partial;GCA_013826265.1@CP057319.1||1_partial;GCA_013826265.1@CP057319.1||2_partial;GCA_013826265.1@CP057319.1||3_partial;GCA_013826505.1@CP0…
d__Bacteria@s__Limosilactobacillus?coleohominis	1	1	1	100	100	W5007_bin_11;	W5007_bin_11@W5007_scaffolds_259||full;W5007_bin_11@W5007_scaffolds_255||full;	LW1-s151691_bin_20;	LW1-s151691_bin_20@LW1-s151691_scaffolds_1851||full;LW1-s151691_bin_20@LW1-s151691_scaffolds_1852||full;LW1-s151691_bin_20@LW1-s151691_scaffolds_1794||0_partial;
d__Bacteria@s__Limosilactobacillus?reuteri_E	1	1	1	100	100	W5007_bin_5;	W5007_bin_5@W5007_scaffolds_855||full;W5007_bin_5@W5007_scaffolds_956||full;W5007_bin_5@W5007_scaffolds_773||full;W5007_bin_5@W5007_scaffolds_974||full;W5007_bin_5@W5007_scaffolds_877||full;W5007_bin_5@W5007_scaffolds_890||full;W5007_bin_5@W5007_scaffolds_897||full;W5007_bin_5@W5007_scaffolds_824||full;W5007_bin_5@W5007_scaffolds_830||full;W5007_bin_5@W5007_scaffolds_837||full;W5007_bin_5@W5007_s…	NWMF08-meta.306;	NWMF08-meta.306@NWMF08-meta_1809545||full;NWMF08-meta.306@NWMF08-meta_1348302||full;
d__Bacteria@s__Limosilactobacillus?vaginalis	1	1	1	100	100	W4974_bin_18;	W4974_bin_18@W4974_scaffolds_1914||full;W4974_bin_18@W4974_scaffolds_1920||full;W4974_bin_18@W4974_scaffolds_1923||full;W4974_bin_18@W4974_scaffolds_1941||full;W4974_bin_18@W4974_scaffolds_1955||full;W4974_bin_18@W4974_scaffolds_1885||full;W4974_bin_18@W4974_scaffolds_1887||full;W4974_bin_18@W4974_scaffolds_1900||full;	CF2.bin.92;LW1-s151070_bin_14;	CF2.bin.92@CF2.bin.92.scaffold_8393_1||full;CF2.bin.92@CF2.bin.92.scaffold_9177_1||full;CF2.bin.92@CF2.bin.92.scaffold_9314_1||full;CF2.bin.92@CF2.bin.92.scaffold_10416_1||full;CF2.bin.92@CF2.bin.92.scaffold_10418_1||full;CF2.bin.92@CF2.bin.92.scaffold_1590_1||full;CF2.bin.92@CF2.bin.92.scaffold_1785_1||full;CF2.bin.92@CF2.bin.92.scaffold_3754_1||full;CF2.bin.92@CF2.bin.92.scaffold_3874_1||full;C…
d__Bacteria@s__Mediterraneibacter?faecis	1	2	2	50	100	HW7.bin.31;	HW7.bin.31@HW7.bin.31.scaffold_35_1||0_partial;	BMXMM10-meta.229;	BMXMM10-meta.229@BMXMM10-meta_322899||0_partial;BMXMM10-meta.229@BMXMM10-meta_1288109||full;
d__Bacteria@s__Merdousia?sp900760665	1	1	1	100	100	Boar-s22_bin_23;	Boar-s22_bin_23@Boar-s22_scaffolds_3930||0_partial;Boar-s22_bin_23@Boar-s22_scaffolds_3932||0_partial;Boar-s22_bin_23@Boar-s22_scaffolds_3940||0_partial;Boar-s22_bin_23@Boar-s22_scaffolds_3944||0_partial;	No	No;
d__Bacteria@s__Mitsuokella?jalaludinii	1	2	4	25	50	HW8.bin.69;	HW8.bin.69@HW8.bin.69.scaffold_26_1||0_partial;HW8.bin.69@HW8.bin.69.scaffold_31_1||0_partial;	DBFM03-meta.60;GCA_020138335.1;QHF9FM09-meta.55;	DBFM03-meta.60@DBFM03-meta_256877||full;DBFM03-meta.60@DBFM03-meta_371086||0_partial;DBFM03-meta.60@DBFM03-meta_281587||full;DBFM03-meta.60@DBFM03-meta_377167||full;DBFM03-meta.60@DBFM03-meta_377191||full;DBFM03-meta.60@DBFM03-meta_214580||full;DBFM03-meta.60@DBFM03-meta_1078||full;GCA_020138335.1@CP075903.1||0_partial;GCA_020138335.1@CP075903.1||1_partial;QHF9FM09-meta.55@QHF9FM09-meta_358065||f…
d__Bacteria@s__Negativibacillus?massiliensis	1	1	1	100	100	LW2-s126610_bin_30;	LW2-s126610_bin_30@LW2-s126610_scaffolds_4622||full;LW2-s126610_bin_30@LW2-s126610_scaffolds_4634||0_partial;LW2-s126610_bin_30@LW2-s126610_scaffolds_4640||full;LW2-s126610_bin_30@LW2-s126610_scaffolds_4676||full;LW2-s126610_bin_30@LW2-s126610_scaffolds_4592||full;	BMXMM02-meta.171;DBFF06-meta.118;DBFM06-meta.165;DKLLMM02-meta.159;DKYYMM04-meta.126;SWFF02-meta.101;SWMF03-meta.16;	BMXMM02-meta.171@BMXMM02-meta_230508||full;BMXMM02-meta.171@BMXMM02-meta_173782||full;BMXMM02-meta.171@BMXMM02-meta_143212||full;DBFF06-meta.118@DBFF06-meta_196005||full;DBFF06-meta.118@DBFF06-meta_408447||full;DBFF06-meta.118@DBFF06-meta_559311||full;DBFF06-meta.118@DBFF06-meta_429740||0_partial;DBFF06-meta.118@DBFF06-meta_561496||full;DBFM06-meta.165@DBFM06-meta_437779||full;DBFM06-meta.165@DBF…
d__Bacteria@s__Onthomorpha?sp016296345	1	5	9	11.1111	55.5556	CF5.bin.52;	CF5.bin.52@CF5.bin.52.scaffold_225_1||full;	DW8.bin.105;LW2-s126610_bin_38;	DW8.bin.105@DW8.bin.105.scaffold_674_1||full;LW2-s126610_bin_38@LW2-s126610_scaffolds_6481||full;
d__Bacteria@s__Parabacteroides?sp900548175	1	1	1	100	100	SW7.bin.103;	SW7.bin.103@SW7.bin.103.scaffold_93_1||full;	LW1-s150971_bin_11;	LW1-s150971_bin_11@LW1-s150971_scaffolds_673||full;LW1-s150971_bin_11@LW1-s150971_scaffolds_681||full;LW1-s150971_bin_11@LW1-s150971_scaffolds_636||full;
d__Bacteria@s__Parabacteroides?sp900770835	1	4	4	25	100	NWMF01-meta.193;	NWMF01-meta.193@NWMF01-meta_1686363||full;NWMF01-meta.193@NWMF01-meta_327620||full;	No	No;
d__Bacteria@s__Paraeggerthella?hongkongensis_A	1	1	1	100	100	LW1-s151103_bin_3;	LW1-s151103_bin_3@LW1-s151103_scaffolds_2868||full;LW1-s151103_bin_3@LW1-s151103_scaffolds_2876||full;	DBFF06-meta.245;	DBFF06-meta.245@DBFF06-meta_237075||full;DBFF06-meta.245@DBFF06-meta_250877||full;
d__Bacteria@s__Parafannyhessea?umbonata	1	1	1	100	100	2009-17-001_bin.157;	2009-17-001_bin.157@NODE_637_length_34595_cov_33.829878||full;2009-17-001_bin.157@NODE_1142_length_27396_cov_38.645368||full;	DBFM08-meta.536;DKLLMF06-meta.361;	DBFM08-meta.536@DBFM08-meta_228183||full;DKLLMF06-meta.361@DKLLMF06-meta_1771514||full;DKLLMF06-meta.361@DKLLMF06-meta_1979214||full;DKLLMF06-meta.361@DKLLMF06-meta_757789||full;
d__Bacteria@s__Paramuribaculum?sp900551515	1	1	1	100	100	DW2.bin.92;	DW2.bin.92@DW2.bin.92.scaffold_253_1||full;	DBFF04-meta.336;Duroc.SH-FCR.LF1_bin_9;	DBFF04-meta.336@DBFF04-meta_1256958||full;DBFF04-meta.336@DBFF04-meta_53388||full;DBFF04-meta.336@DBFF04-meta_2014631||full;Duroc.SH-FCR.LF1_bin_9@Duroc.SH-FCR.LF1_scaffolds_2851||full;Duroc.SH-FCR.LF1_bin_9@Duroc.SH-FCR.LF1_scaffolds_2788||full;
d__Bacteria@s__Phascolarctobacterium?faecium	1	1	1	100	100	LW1-sD151116_bin_2;	LW1-sD151116_bin_2@LW1-sD151116_scaffolds_2493||0_partial;	BMXMF02-meta.64;DBFF06-meta.192;DBFM06-meta.75;SWMM03-meta.179;	BMXMF02-meta.64@BMXMF02-meta_404994||full;BMXMF02-meta.64@BMXMF02-meta_68238||full;DBFF06-meta.192@DBFF06-meta_494066||full;DBFF06-meta.192@DBFF06-meta_494580||full;DBFM06-meta.75@DBFM06-meta_19211||full;SWMM03-meta.179@SWMM03-meta_236869||full;SWMM03-meta.179@SWMM03-meta_209670||full;
d__Bacteria@s__Phil1?sp001940855	1	14	14	7.14286	100	W4978_bin_3;	W4978_bin_3@W4978_scaffolds_5647||0_partial;W4978_bin_3@W4978_scaffolds_5664||full;W4978_bin_3@W4978_scaffolds_5665||0_partial;	No	No;
d__Bacteria@s__Phil1?sp004558525	1	16	16	6.25	100	QHF9FF09-meta.268;	QHF9FF09-meta.268@QHF9FF09-meta_30762||0_partial;QHF9FF09-meta.268@QHF9FF09-meta_302147||full;	No	No;
d__Bacteria@s__Phocaeicola?dorei	1	1	1	100	100	CW4.bin.66;	CW4.bin.66@CW4.bin.66.scaffold_487_1||full;CW4.bin.66@CW4.bin.66.scaffold_1208_1||full;	W4982_bin_13;	W4982_bin_13@W4982_scaffolds_586||full;W4982_bin_13@W4982_scaffolds_604||full;
d__Bacteria@s__Phocaeicola?vulgatus	1	2	2	50	100	LW2-s126575_bin_27;	LW2-s126575_bin_27@LW2-s126575_scaffolds_4099||full;LW2-s126575_bin_27@LW2-s126575_scaffolds_4044||full;LW2-s126575_bin_27@LW2-s126575_scaffolds_4063||full;LW2-s126575_bin_27@LW2-s126575_scaffolds_4066||full;	DBMF05-meta.39;DKYYFF09-meta.136;	DBMF05-meta.39@DBMF05-meta_47940||full;DBMF05-meta.39@DBMF05-meta_363339||full;DKYYFF09-meta.136@DKYYFF09-meta_1291029||full;DKYYFF09-meta.136@DKYYFF09-meta_23708||full;
d__Bacteria@s__Prevotella?sp000434975	1	4	8	12.5	50	LW1-s151260_bin_14;	LW1-s151260_bin_14@LW1-s151260_scaffolds_541||full;	DBFF04-meta.238;DKYYFF12-meta.317;HW2.bin.49;W4975_bin_2;	DBFF04-meta.238@DBFF04-meta_2085413||full;DKYYFF12-meta.317@DKYYFF12-meta_1073687||full;DKYYFF12-meta.317@DKYYFF12-meta_65468||full;HW2.bin.49@HW2.bin.49.scaffold_819_1||full;W4975_bin_2@W4975_scaffolds_2094||full;W4975_bin_2@W4975_scaffolds_2104||full;
d__Bacteria@s__Prevotella?sp002251245	1	4	9	11.1111	44.4444	SWMM03-meta.25;	SWMM03-meta.25@SWMM03-meta_430419||0_partial;	DBMF07-meta.558;DKYYFM12-meta.155;NWFF06-meta.2;NWMF08-meta.92;	DBMF07-meta.558@DBMF07-meta_2126017||full;DKYYFM12-meta.155@DKYYFM12-meta_400644||full;NWFF06-meta.2@NWFF06-meta_924268||full;NWMF08-meta.92@NWMF08-meta_662763||full;
d__Bacteria@s__Prevotella?sp002251295	1	10	21	4.7619	47.619	DKYYFF12-meta.444;	DKYYFF12-meta.444@DKYYFF12-meta_1133229||full;DKYYFF12-meta.444@DKYYFF12-meta_1820679||full;DKYYFF12-meta.444@DKYYFF12-meta_1453287||full;DKYYFF12-meta.444@DKYYFF12-meta_1274133||full;	DBFH06-meta.47;DBMF05-meta.173;	DBFH06-meta.47@DBFH06-meta_327479||full;DBMF05-meta.173@DBMF05-meta_384874||full;
d__Bacteria@s__Prevotella?sp002251365	1	10	18	5.55556	55.5556	DKYYFF09-meta.211;	DKYYFF09-meta.211@DKYYFF09-meta_1385920||full;DKYYFF09-meta.211@DKYYFF09-meta_2010975||full;DKYYFF09-meta.211@DKYYFF09-meta_837678||full;	DBFM06-meta.25;LW2-s127145_bin_23;	DBFM06-meta.25@DBFM06-meta_275389||full;LW2-s127145_bin_23@LW2-s127145_scaffolds_2307||full;
d__Bacteria@s__Prevotella?sp002251385	1	1	1	100	100	CW7.bin.93;	CW7.bin.93@CW7.bin.93.scaffold_3519_1||full;CW7.bin.93@CW7.bin.93.scaffold_4_1||0_partial;	4033-17-001_binning.140;BMXFM04-meta.167;DBFF02-meta.80;DBFF04-meta.347;DKLLMM03-meta.104;DKYYMM01-meta.222;	4033-17-001_binning.140@NODE_7094_length_7090_cov_4.692395||full;BMXFM04-meta.167@BMXFM04-meta_194230||0_partial;DBFF02-meta.80@DBFF02-meta_384843||full;DBFF04-meta.347@DBFF04-meta_1962626||full;DBFF04-meta.347@DBFF04-meta_1911254||full;DKLLMM03-meta.104@DKLLMM03-meta_177262||full;DKYYMM01-meta.222@DKYYMM01-meta_928006||full;DKYYMM01-meta.222@DKYYMM01-meta_986475||full;
d__Bacteria@s__Prevotella?sp004558865	1	2	3	33.3333	66.6667	DBMF05-meta.176;	DBMF05-meta.176@DBMF05-meta_186513||full;	NWFF04-meta.221;	NWFF04-meta.221@NWFF04-meta_78445||0_partial;
d__Bacteria@s__Prevotella?sp900319905	1	2	2	50	100	2004-17-001_bin.164;	2004-17-001_bin.164@NODE_2320_length_18117_cov_9.848134||full;2004-17-001_bin.164@NODE_4258_length_13397_cov_6.816744||full;2004-17-001_bin.164@NODE_5317_length_11862_cov_7.211908||full;2004-17-001_bin.164@NODE_6861_length_10336_cov_10.177317||full;2004-17-001_bin.164@NODE_199_length_45284_cov_9.934644||full;2004-17-001_bin.164@NODE_1711_length_20751_cov_7.912737||full;	HW2.bin.66;	HW2.bin.66@HW2.bin.66.scaffold_728_1||full;
d__Bacteria@s__Prevotella?sp900543975	1	3	9	11.1111	33.3333	NF3.bin.4;	NF3.bin.4@NF3.bin.4.scaffold_1397_1||full;NF3.bin.4@NF3.bin.4.scaffold_5129_1||full;NF3.bin.4@NF3.bin.4.scaffold_5305_1||full;NF3.bin.4@NF3.bin.4.scaffold_55_1||full;NF3.bin.4@NF3.bin.4.scaffold_280_1||full;	2007-17-001_bin.151;6014-17-001_binning.55;8030-17-001_binning.175;DKYYFF12-meta.347;HF2.bin.45;NWFF04-meta.147;	2007-17-001_bin.151@NODE_5114_length_9958_cov_37.657982||full;2007-17-001_bin.151@NODE_9554_length_6733_cov_55.338275||full;6014-17-001_binning.55@NODE_71_length_51401_cov_51.057337||0_partial;8030-17-001_binning.175@NODE_16876_length_6641_cov_5.589280||full;DKYYFF12-meta.347@DKYYFF12-meta_1568216||full;DKYYFF12-meta.347@DKYYFF12-meta_1378451||full;HF2.bin.45@HF2.bin.45.scaffold_3_1||full;NWFF04-…
d__Bacteria@s__Prevotella?sp900769055	1	2	3	33.3333	66.6667	Boar-s5_bin_38;	Boar-s5_bin_38@Boar-s5_scaffolds_6773||full;Boar-s5_bin_38@Boar-s5_scaffolds_6977||full;Boar-s5_bin_38@Boar-s5_scaffolds_6581||full;Boar-s5_bin_38@Boar-s5_scaffolds_6781||full;Boar-s5_bin_38@Boar-s5_scaffolds_6631||full;Boar-s5_bin_38@Boar-s5_scaffolds_6543||full;	No	No;
d__Bacteria@s__Proteus?sp003144375	1	1	1	100	100	GCA_020640995.1;	GCA_020640995.1@CP085481.1||0_partial;GCA_020640995.1@CP085481.1||1_partial;GCA_020640995.1@CP085481.1||2_partial;	DKLLFF11-meta.408;NW4.bin.102;	DKLLFF11-meta.408@DKLLFF11-meta_2044402||full;NW4.bin.102@NW4.bin.102.scaffold_542_1||full;
d__Bacteria@s__Providencia?heimbachae	1	1	1	100	100	GCA_005157325.1;	GCA_005157325.1@CP028384.1||0_partial;GCA_005157325.1@CP028384.1||1_partial;GCA_005157325.1@CP028384.1||2_partial;GCA_005157325.1@CP028384.1||3_partial;	BMXMF10-meta.206;NWFF03-meta.154;	BMXMF10-meta.206@BMXMF10-meta_1100593||full;NWFF03-meta.154@NWFF03-meta_1363314||full;
d__Bacteria@s__Providencia?rettgeri	1	1	1	100	100	GCA_011045615.1;	GCA_011045615.1@CP042859.1||0_partial;GCA_011045615.1@CP042859.1||1_partial;GCA_011045615.1@CP042859.1||2_partial;GCA_011045615.1@CP042859.1||3_partial;GCA_011045615.1@CP042859.1||4_partial;GCA_011045615.1@CP042859.1||5_partial;	No	No;
d__Bacteria@s__Pseudomonas_E?bubulae	1	1	1	100	100	F5052_bin_1;	F5052_bin_1@F5052_scaffolds_24||full;	No	No;
d__Bacteria@s__Pseudomonas_E?lundensis_A	1	1	1	100	100	F4936_bin_24;	F4936_bin_24@F4936_scaffolds_4217||full;F4936_bin_24@F4936_scaffolds_4533||full;F4936_bin_24@F4936_scaffolds_4149||full;F4936_bin_24@F4936_scaffolds_4474||full;F4936_bin_24@F4936_scaffolds_4288||full;F4936_bin_24@F4936_scaffolds_4192||full;	DBFF06-meta.131;DBFM06-meta.243;DBMF05-meta.261;HW3.bin.83;LW8.bin.28;	DBFF06-meta.131@DBFF06-meta_409370||full;DBFM06-meta.243@DBFM06-meta_303034||0_partial;DBMF05-meta.261@DBMF05-meta_134729||0_partial;HW3.bin.83@HW3.bin.83.scaffold_13517_1||full;HW3.bin.83@HW3.bin.83.scaffold_603_1||full;LW8.bin.28@LW8.bin.28.scaffold_6031_1||full;
d__Bacteria@s__Pseudomonas_E?sp002843585	1	1	1	100	100	F4930_bin_4;	F4930_bin_4@F4930_scaffolds_7669||0_partial;F4930_bin_4@F4930_scaffolds_7678||0_partial;F4930_bin_4@F4930_scaffolds_7732||full;F4930_bin_4@F4930_scaffolds_7659||0_partial;	3220-17-001_binning.120;DBFF04-meta.451;DBMF05-meta.223;DBMM07-meta.38;DKLLFM11-meta.428;DKLLMF02-meta.432;DKLLMM02-meta.83;DKYYFM08-meta.209;DKYYMM01-meta.57;NWFF06-meta.221;NWMF08-meta.67;SWFF02-meta.198;SWFM02-meta.187;SWMF01-meta.101;SWMF03-meta.100;	3220-17-001_binning.120@NODE_14159_length_5574_cov_5.606269||full;DBFF04-meta.451@DBFF04-meta_304745||full;DBFF04-meta.451@DBFF04-meta_1266885||full;DBFF04-meta.451@DBFF04-meta_842057||full;DBFF04-meta.451@DBFF04-meta_663275||full;DBMF05-meta.223@DBMF05-meta_198577||full;DBMM07-meta.38@DBMM07-meta_660196||full;DBMM07-meta.38@DBMM07-meta_92494||full;DKLLFM11-meta.428@DKLLFM11-meta_2035966||full;DK…
d__Bacteria@s__Pseudomonas_E?versuta	1	1	1	100	100	F4950_bin_31;	F4950_bin_31@F4950_scaffolds_6157||0_partial;F4950_bin_31@F4950_scaffolds_6179||full;F4950_bin_31@F4950_scaffolds_6185||full;	No	No;
d__Bacteria@s__Psychrobacter?maritimus	1	1	1	100	100	C5039_bin_4;	C5039_bin_4@C5039_scaffolds_10854||full;	DBFF02-meta.243;DKYYMF04-meta.108;F4580_bin_14;	DBFF02-meta.243@DBFF02-meta_1853204||0_partial;DKYYMF04-meta.108@DKYYMF04-meta_473673||0_partial;F4580_bin_14@F4580_scaffolds_1681||full;F4580_bin_14@F4580_scaffolds_1714||full;
d__Bacteria@s__RGIG3701?sp017454585	1	1	1	100	100	F4453_bin_14;	F4453_bin_14@F4453_scaffolds_765||0_partial;F4453_bin_14@F4453_scaffolds_771||full;F4453_bin_14@F4453_scaffolds_788||full;F4453_bin_14@F4453_scaffolds_747||0_partial;F4453_bin_14@F4453_scaffolds_751||0_partial;	BMXFM03-meta.225;	BMXFM03-meta.225@BMXFM03-meta_243424||full;BMXFM03-meta.225@BMXFM03-meta_52443||full;BMXFM03-meta.225@BMXFM03-meta_183898||full;BMXFM03-meta.225@BMXFM03-meta_218031||full;BMXFM03-meta.225@BMXFM03-meta_61888||0_partial;BMXFM03-meta.225@BMXFM03-meta_90147||full;BMXFM03-meta.225@BMXFM03-meta_71497||full;
d__Bacteria@s__RGIG4034?sp016293925	1	3	6	16.6667	50	QHF9FF09-meta.170;	QHF9FF09-meta.170@QHF9FF09-meta_541199||full;	LW2-s127152_bin_28;	LW2-s127152_bin_28@LW2-s127152_scaffolds_4862||full;
d__Bacteria@s__RGIG4266?sp017461465	1	1	3	33.3333	33.3333	SWFM02-meta.227;	SWFM02-meta.227@SWFM02-meta_340067||full;SWFM02-meta.227@SWFM02-meta_198510||full;SWFM02-meta.227@SWFM02-meta_227225||full;SWFM02-meta.227@SWFM02-meta_347106||full;SWFM02-meta.227@SWFM02-meta_165052||full;SWFM02-meta.227@SWFM02-meta_101659||full;	HW8.bin.82;NWFF03-meta.514;NWFF04-meta.217;	HW8.bin.82@HW8.bin.82.scaffold_2755_1||full;HW8.bin.82@HW8.bin.82.scaffold_4239_1||full;HW8.bin.82@HW8.bin.82.scaffold_4895_1||full;HW8.bin.82@HW8.bin.82.scaffold_8319_1||full;HW8.bin.82@HW8.bin.82.scaffold_16678_1||full;HW8.bin.82@HW8.bin.82.scaffold_1567_1||full;NWFF03-meta.514@NWFF03-meta_1373821||full;NWFF04-meta.217@NWFF04-meta_828524||full;
d__Bacteria@s__RGIG8762?sp017626495	1	2	2	50	100	SWMF05-meta.374;	SWMF05-meta.374@SWMF05-meta_324954||0_partial;	BMXFF08-meta.485;BMXMF07-meta.154;BMXMM10-meta.138;CF4.bin.52;DBFF02-meta.116;DBFF03-meta.121;DBMF01-meta.256;DBMF05-meta.266;DKLLFM07-meta.119;DKLLFM11-meta.279;DKLLMM03-meta.152;DKYYFF08-meta.299;DKYYFF09-meta.346;DKYYFM09-meta.37;DKYYMF01-meta.102;NWFF04-meta.543;NWFF06-meta.194;NWMF08-meta.195;SW5.bin.94;SW8.bin.27;SWFF06-meta.78;	BMXFF08-meta.485@BMXFF08-meta_641157||full;BMXFF08-meta.485@BMXFF08-meta_979685||full;BMXFF08-meta.485@BMXFF08-meta_1073923||full;BMXFF08-meta.485@BMXFF08-meta_161218||full;BMXFF08-meta.485@BMXFF08-meta_115808||full;BMXFF08-meta.485@BMXFF08-meta_27272||full;BMXFF08-meta.485@BMXFF08-meta_921458||full;BMXFF08-meta.485@BMXFF08-meta_1232383||full;BMXMF07-meta.154@BMXMF07-meta_1272403||full;BMXMF07-me…
d__Bacteria@s__RGIG8767?sp016294075	1	3	4	25	75	NWFF05-meta.421;	NWFF05-meta.421@NWFF05-meta_576901||full;NWFF05-meta.421@NWFF05-meta_606562||full;NWFF05-meta.421@NWFF05-meta_1382639||full;NWFF05-meta.421@NWFF05-meta_1799103||full;NWFF05-meta.421@NWFF05-meta_321929||full;	NWMF08-meta.94;	NWMF08-meta.94@NWMF08-meta_166239||full;
d__Bacteria@s__RUG369?sp004556055	1	3	3	33.3333	100	SW5.bin.73;	SW5.bin.73@SW5.bin.73.scaffold_700_1||full;SW5.bin.73@SW5.bin.73.scaffold_147_1||full;SW5.bin.73@SW5.bin.73.scaffold_161_1||full;	DF3.bin.48;DF4.bin.85;DF6.bin.43;DKYYFM12-meta.45;DKYYMM04-meta.189;	DF3.bin.48@DF3.bin.48.scaffold_7775_1||full;DF3.bin.48@DF3.bin.48.scaffold_10459_1||full;DF3.bin.48@DF3.bin.48.scaffold_13160_1||full;DF3.bin.48@DF3.bin.48.scaffold_29074_1||full;DF4.bin.85@DF4.bin.85.scaffold_12065_1||full;DF6.bin.43@DF6.bin.43.scaffold_11599_1||full;DKYYFM12-meta.45@DKYYFM12-meta_780758||full;DKYYMM04-meta.189@DKYYMM04-meta_1318618||full;
d__Bacteria@s__Romboutsia?timonensis	1	1	1	100	100	BMXFM08-meta.222;	BMXFM08-meta.222@BMXFM08-meta_482292||full;BMXFM08-meta.222@BMXFM08-meta_1292329||full;BMXFM08-meta.222@BMXFM08-meta_1841268||full;BMXFM08-meta.222@BMXFM08-meta_1293916||full;BMXFM08-meta.222@BMXFM08-meta_1186247||full;BMXFM08-meta.222@BMXFM08-meta_938515||full;BMXFM08-meta.222@BMXFM08-meta_1403160||full;BMXFM08-meta.222@BMXFM08-meta_1171380||full;BMXFM08-meta.222@BMXFM08-meta_1349710||full;BMXFM…	BMXMH07-meta.13;	BMXMH07-meta.13@BMXMH07-meta_146195||full;BMXMH07-meta.13@BMXMH07-meta_15082||full;
d__Bacteria@s__Roseburia?inulinivorans	1	4	5	20	80	LW1-s150947_bin_21;	LW1-s150947_bin_21@LW1-s150947_scaffolds_2761||full;LW1-s150947_bin_21@LW1-s150947_scaffolds_2880||full;LW1-s150947_bin_21@LW1-s150947_scaffolds_2798||full;LW1-s150947_bin_21@LW1-s150947_scaffolds_2799||full;LW1-s150947_bin_21@LW1-s150947_scaffolds_2733||0_partial;	LW5.bin.80;SWMM05-meta.277;	LW5.bin.80@LW5.bin.80.scaffold_2894_1||full;LW5.bin.80@LW5.bin.80.scaffold_42_1||full;SWMM05-meta.277@SWMM05-meta_392235||full;SWMM05-meta.277@SWMM05-meta_485831||0_partial;SWMM05-meta.277@SWMM05-meta_1097126||full;
d__Bacteria@s__Ruminiclostridium_E?sp016302655	1	7	7	14.2857	100	NWFF04-meta.378;	NWFF04-meta.378@NWFF04-meta_20342||full;NWFF04-meta.378@NWFF04-meta_445709||full;NWFF04-meta.378@NWFF04-meta_86208||0_partial;	LW2-s126572_bin_39;	LW2-s126572_bin_39@LW2-s126572_scaffolds_7711||full;LW2-s126572_bin_39@LW2-s126572_scaffolds_7677||full;
d__Bacteria@s__Ruminococcus?flavefaciens_E	1	3	4	25	75	DBMF07-meta.245;	DBMF07-meta.245@DBMF07-meta_1965988||0_partial;DBMF07-meta.245@DBMF07-meta_684945||full;DBMF07-meta.245@DBMF07-meta_691818||full;DBMF07-meta.245@DBMF07-meta_799064||full;	No	No;
d__Bacteria@s__Ruminococcus?flavefaciens_G	1	4	4	25	100	DBMF07-meta.683;	DBMF07-meta.683@DBMF07-meta_2193014||full;DBMF07-meta.683@DBMF07-meta_1764051||0_partial;DBMF07-meta.683@DBMF07-meta_973913||full;	No	No;
d__Bacteria@s__Ruminococcus?flavefaciens_S	1	2	2	50	100	4026-17-001_binning.87;	4026-17-001_binning.87@NODE_2594_length_17091_cov_30.470063||full;4026-17-001_binning.87@NODE_240_length_47992_cov_43.181238||full;4026-17-001_binning.87@NODE_17137_length_5329_cov_32.981987||full;	CW4.bin.1;W4930_bin_14;	CW4.bin.1@CW4.bin.1.scaffold_582_1||0_partial;W4930_bin_14@W4930_scaffolds_756||full;W4930_bin_14@W4930_scaffolds_758||full;W4930_bin_14@W4930_scaffolds_765||0_partial;W4930_bin_14@W4930_scaffolds_785||0_partial;
d__Bacteria@s__Ruminococcus?sp002438605	1	6	7	14.2857	85.7143	DBMF07-meta.523;	DBMF07-meta.523@DBMF07-meta_598327||full;DBMF07-meta.523@DBMF07-meta_1472293||full;DBMF07-meta.523@DBMF07-meta_2273058||0_partial;	LW2-s127153_bin_19;	LW2-s127153_bin_19@LW2-s127153_scaffolds_2792||0_partial;LW2-s127153_bin_19@LW2-s127153_scaffolds_2824||0_partial;
d__Bacteria@s__Ruminococcus?sp016303195	1	4	4	25	100	DKYYMF04-meta.159;	DKYYMF04-meta.159@DKYYMF04-meta_894108||full;DKYYMF04-meta.159@DKYYMF04-meta_126082||full;DKYYMF04-meta.159@DKYYMF04-meta_557495||full;DKYYMF04-meta.159@DKYYMF04-meta_440909||full;DKYYMF04-meta.159@DKYYMF04-meta_229573||full;DKYYMF04-meta.159@DKYYMF04-meta_255885||full;DKYYMF04-meta.159@DKYYMF04-meta_925711||full;	BMXMF02-meta.238;BMXMM02-meta.259;	BMXMF02-meta.238@BMXMF02-meta_253576||0_partial;BMXMM02-meta.259@BMXMM02-meta_205897||0_partial;
d__Bacteria@s__Ruthenibacterium?lactatiformans	1	3	4	25	75	QHF9FF09-meta.210;	QHF9FF09-meta.210@QHF9FF09-meta_304017||full;QHF9FF09-meta.210@QHF9FF09-meta_851153||full;QHF9FF09-meta.210@QHF9FF09-meta_784071||full;QHF9FF09-meta.210@QHF9FF09-meta_1256197||full;QHF9FF09-meta.210@QHF9FF09-meta_890863||full;	DBMF05-meta.297;	DBMF05-meta.297@DBMF05-meta_383793||full;
d__Bacteria@s__SFDB01?sp004558825	1	18	18	5.55556	100	SW3.bin.50;	SW3.bin.50@SW3.bin.50.scaffold_258_1||full;SW3.bin.50@SW3.bin.50.scaffold_340_1||full;SW3.bin.50@SW3.bin.50.scaffold_2582_1||full;SW3.bin.50@SW3.bin.50.scaffold_4989_1||full;SW3.bin.50@SW3.bin.50.scaffold_5395_1||full;SW3.bin.50@SW3.bin.50.scaffold_10321_1||full;SW3.bin.50@SW3.bin.50.scaffold_10333_1||full;SW3.bin.50@SW3.bin.50.scaffold_35526_1||full;	CW7.bin.20;DKLLFF10-meta.210;HW4.bin.90;	CW7.bin.20@CW7.bin.20.scaffold_9010_1||full;CW7.bin.20@CW7.bin.20.scaffold_3121_1||full;CW7.bin.20@CW7.bin.20.scaffold_4389_2||full;CW7.bin.20@CW7.bin.20.scaffold_4814_1||full;DKLLFF10-meta.210@DKLLFF10-meta_771493||full;DKLLFF10-meta.210@DKLLFF10-meta_875415||full;DKLLFF10-meta.210@DKLLFF10-meta_783407||full;HW4.bin.90@HW4.bin.90.scaffold_1041_1||full;HW4.bin.90@HW4.bin.90.scaffold_2706_1||full;…
d__Bacteria@s__SFHK01?sp004556395	1	8	8	12.5	100	DBMF01-meta.341;	DBMF01-meta.341@DBMF01-meta_440609||full;DBMF01-meta.341@DBMF01-meta_406482||full;DBMF01-meta.341@DBMF01-meta_1361398||full;DBMF01-meta.341@DBMF01-meta_719303||full;	LW1-s150971_bin_7;LW1-s151246_bin_3;NW8.bin.90;NWFF03-meta.429;NWFF04-meta.504;	LW1-s150971_bin_7@LW1-s150971_scaffolds_8833||0_partial;LW1-s151246_bin_3@LW1-s151246_scaffolds_6218||0_partial;NW8.bin.90@NW8.bin.90.scaffold_142_1||0_partial;NW8.bin.90@NW8.bin.90.scaffold_72_1||0_partial;NWFF03-meta.429@NWFF03-meta_1144752||full;NWFF03-meta.429@NWFF03-meta_24729||full;NWFF03-meta.429@NWFF03-meta_1629939||full;NWFF04-meta.504@NWFF04-meta_1356263||0_partial;NWFF04-meta.504@NWFF0…
d__Bacteria@s__SFHK01?sp016296675	1	3	3	33.3333	100	F4690_bin_53;	F4690_bin_53@F4690_scaffolds_13495||full;F4690_bin_53@F4690_scaffolds_13413||full;F4690_bin_53@F4690_scaffolds_13580||full;	6010-17-001_binning.66;BMXMF07-meta.516;DF5.bin.69;DKLLFF10-meta.105;DKLLMF02-meta.154;DKLLMF03-meta.166;DKLLMF06-meta.392;DKYYMF01-meta.110;NW6.bin.65;	6010-17-001_binning.66@NODE_922_length_24007_cov_12.757974||0_partial;6010-17-001_binning.66@NODE_1797_length_18034_cov_13.617331||0_partial;BMXMF07-meta.516@BMXMF07-meta_65665||full;DF5.bin.69@DF5.bin.69.scaffold_3622_1||0_partial;DKLLFF10-meta.105@DKLLFF10-meta_183460||full;DKLLFF10-meta.105@DKLLFF10-meta_984314||full;DKLLFF10-meta.105@DKLLFF10-meta_1565484||0_partial;DKLLFF10-meta.105@DKLLFF10…
d__Bacteria@s__SFLA01?sp004553575	1	11	11	9.09091	100	NWMF01-meta.6;	NWMF01-meta.6@NWMF01-meta_332675||0_partial;NWMF01-meta.6@NWMF01-meta_1069508||0_partial;	5007-17-001_binning.48;DBFF04-meta.61;DBFF08-meta.278;DKLLMF02-meta.167;Duroc-High1_bin_17;	5007-17-001_binning.48@NODE_101_length_51769_cov_17.499188||0_partial;DBFF04-meta.61@DBFF04-meta_2152094||full;DBFF04-meta.61@DBFF04-meta_525035||full;DBFF08-meta.278@DBFF08-meta_200591||full;DBFF08-meta.278@DBFF08-meta_1616942||full;DBFF08-meta.278@DBFF08-meta_1139893||full;DBFF08-meta.278@DBFF08-meta_741697||full;DBFF08-meta.278@DBFF08-meta_72957||full;DBFF08-meta.278@DBFF08-meta_541224||full;D…
d__Bacteria@s__SIG371?sp015056045	1	3	3	33.3333	100	QHF6-unmapped_bin_200;	QHF6-unmapped_bin_200@QHF6-unmapped_scaffolds_19182||full;	W5042_bin_17;	W5042_bin_17@W5042_scaffolds_1303||0_partial;W5042_bin_17@W5042_scaffolds_1318||full;
d__Bacteria@s__Scatomorpha?merdavium	1	1	1	100	100	LW2-s126572_bin_54;	LW2-s126572_bin_54@LW2-s126572_scaffolds_11500||full;LW2-s126572_bin_54@LW2-s126572_scaffolds_11507||full;LW2-s126572_bin_54@LW2-s126572_scaffolds_11445||full;LW2-s126572_bin_54@LW2-s126572_scaffolds_11452||full;	Boar-s13_bin_10;	Boar-s13_bin_10@Boar-s13_scaffolds_2||full;Boar-s13_bin_10@Boar-s13_scaffolds_16||full;Boar-s13_bin_10@Boar-s13_scaffolds_23||full;Boar-s13_bin_10@Boar-s13_scaffolds_444||full;
d__Bacteria@s__Selenomonas_C?sp900318215	1	2	2	50	100	NWFF03-meta.165;	NWFF03-meta.165@NWFF03-meta_1226422||full;NWFF03-meta.165@NWFF03-meta_1227328||full;NWFF03-meta.165@NWFF03-meta_628196||full;NWFF03-meta.165@NWFF03-meta_1419054||0_partial;	Duroc-High3_bin_15;F4905_bin_23;Tibetan-s3800-12F_bin_24;	Duroc-High3_bin_15@Duroc-High3_scaffolds_2151||full;F4905_bin_23@F4905_scaffolds_4572||full;Tibetan-s3800-12F_bin_24@Tibetan-s3800-12F_scaffolds_4281||full;
d__Bacteria@s__Streptococcus?orisratti	1	1	1	100	100	SWMH05-meta.28;	SWMH05-meta.28@SWMH05-meta_3829546||full;SWMH05-meta.28@SWMH05-meta_1598563||full;	W4930_bin_55;	W4930_bin_55@W4930_scaffolds_11054||full;W4930_bin_55@W4930_scaffolds_11063||full;W4930_bin_55@W4930_scaffolds_11189||full;W4930_bin_55@W4930_scaffolds_10891||full;W4930_bin_55@W4930_scaffolds_10993||full;W4930_bin_55@W4930_scaffolds_11199||full;W4930_bin_55@W4930_scaffolds_10914||full;W4930_bin_55@W4930_scaffolds_11226||full;W4930_bin_55@W4930_scaffolds_10929||full;W4930_bin_55@W4930_scaffolds_1…
d__Bacteria@s__Streptococcus?pasteurianus	1	2	2	50	100	F5142_bin_3;	F5142_bin_3@F5142_scaffolds_6992||full;F5142_bin_3@F5142_scaffolds_6976||0_partial;F5142_bin_3@F5142_scaffolds_6980||full;	DKYYMF04-meta.281;DKYYMF05-meta.146;	DKYYMF04-meta.281@DKYYMF04-meta_1474777||full;DKYYMF05-meta.146@DKYYMF05-meta_1611834||full;DKYYMF05-meta.146@DKYYMF05-meta_845785||full;DKYYMF05-meta.146@DKYYMF05-meta_1375990||full;
d__Bacteria@s__Streptococcus?suis_W	1	1	1	100	100	F5512_bin_1;	F5512_bin_1@F5512_scaffolds_99||full;F5512_bin_1@F5512_scaffolds_25||full;	GCA_018255815.1;	GCA_018255815.1@CP073771.1||0_partial;GCA_018255815.1@CP073771.1||1_partial;GCA_018255815.1@CP073771.1||2_partial;GCA_018255815.1@CP073771.1||3_partial;GCA_018255815.1@CP073771.1||4_partial;GCA_018255815.1@CP073771.1||5_partial;
d__Bacteria@s__Sutterella?sp900754475	1	1	3	33.3333	33.3333	DW8.bin.8;	DW8.bin.8@DW8.bin.8.scaffold_324_2||full;	BMXFM03-meta.77;LW1-s150971_bin_21;	BMXFM03-meta.77@BMXFM03-meta_68288||full;BMXFM03-meta.77@BMXFM03-meta_17139||full;BMXFM03-meta.77@BMXFM03-meta_50152||full;BMXFM03-meta.77@BMXFM03-meta_170101||full;LW1-s150971_bin_21@LW1-s150971_scaffolds_3821||full;LW1-s150971_bin_21@LW1-s150971_scaffolds_3857||full;LW1-s150971_bin_21@LW1-s150971_scaffolds_3973||full;LW1-s150971_bin_21@LW1-s150971_scaffolds_3884||full;
d__Bacteria@s__Sutterella?wadsworthensis_A	1	1	3	33.3333	33.3333	DKYYMM05-meta.179;	DKYYMM05-meta.179@DKYYMM05-meta_1438188||full;DKYYMM05-meta.179@DKYYMM05-meta_501830||full;DKYYMM05-meta.179@DKYYMM05-meta_1211427||full;DKYYMM05-meta.179@DKYYMM05-meta_1182643||full;DKYYMM05-meta.179@DKYYMM05-meta_1153654||full;DKYYMM05-meta.179@DKYYMM05-meta_978533||full;DKYYMM05-meta.179@DKYYMM05-meta_656807||full;	LW2-s126572_bin_45;	LW2-s126572_bin_45@LW2-s126572_scaffolds_9196||full;
d__Bacteria@s__Synergistes?jonesii	1	1	1	100	100	LW2-s127063_bin_35;	LW2-s127063_bin_35@LW2-s127063_scaffolds_6940||full;LW2-s127063_bin_35@LW2-s127063_scaffolds_6948||full;	BMXFM03-meta.126;	BMXFM03-meta.126@BMXFM03-meta_150968||full;BMXFM03-meta.126@BMXFM03-meta_63293||full;BMXFM03-meta.126@BMXFM03-meta_36270||0_partial;BMXFM03-meta.126@BMXFM03-meta_33001||full;
d__Bacteria@s__Treponema_D?porcinum	1	5	41	2.43902	12.1951	Boar-s7_bin_40;	Boar-s7_bin_40@Boar-s7_scaffolds_10248||full;	S136810A_bin_44;	S136810A_bin_44@S136810A_scaffolds_13117||0_partial;S136810A_bin_44@S136810A_scaffolds_13133||0_partial;S136810A_bin_44@S136810A_scaffolds_13148||full;
d__Bacteria@s__Treponema_D?sp016293495	1	6	10	10	60	BMXFF06-meta.257;	BMXFF06-meta.257@BMXFF06-meta_2047207||full;	DBFM03-meta.97;	DBFM03-meta.97@DBFM03-meta_223677||full;DBFM03-meta.97@DBFM03-meta_167082||full;DBFM03-meta.97@DBFM03-meta_163328||full;
d__Bacteria@s__Treponema_D?sp016293645	1	3	9	11.1111	33.3333	7007-17-001_binning.33;	7007-17-001_binning.33@NODE_79_length_54795_cov_8.952192||full;7007-17-001_binning.33@NODE_1855_length_14492_cov_11.993974||full;	DBMF05-meta.232;F5422_bin_25;GCA_000281195.1;	DBMF05-meta.232@DBMF05-meta_87505||0_partial;F5422_bin_25@F5422_scaffolds_5506||full;F5422_bin_25@F5422_scaffolds_5419||full;F5422_bin_25@F5422_scaffolds_5538||full;F5422_bin_25@F5422_scaffolds_5366||full;F5422_bin_25@F5422_scaffolds_5399||full;GCA_000281195.1@CP003726.1||0_partial;GCA_000281195.1@CP003726.1||1_partial;GCA_000281195.1@CP003726.1||2_partial;GCA_000281195.1@CP003726.1||3_partial;GC…
d__Bacteria@s__Treponema_D?sp016296655	1	3	10	10	30	BMXMM10-meta.454;	BMXMM10-meta.454@BMXMM10-meta_662952||full;BMXMM10-meta.454@BMXMM10-meta_606297||full;BMXMM10-meta.454@BMXMM10-meta_266115||0_partial;BMXMM10-meta.454@BMXMM10-meta_1597237||full;	S133506B_bin_6;	S133506B_bin_6@S133506B_scaffolds_17373||full;S133506B_bin_6@S133506B_scaffolds_17376||full;S133506B_bin_6@S133506B_scaffolds_17314||full;S133506B_bin_6@S133506B_scaffolds_17414||full;S133506B_bin_6@S133506B_scaffolds_17318||full;S133506B_bin_6@S133506B_scaffolds_17424||full;S133506B_bin_6@S133506B_scaffolds_17430||full;S133506B_bin_6@S133506B_scaffolds_17335||full;S133506B_bin_6@S133506B_scaffol…
d__Bacteria@s__Treponema_D?sp017381365	1	4	7	14.2857	57.1429	NWMF08-meta.225;	NWMF08-meta.225@NWMF08-meta_660195||0_partial;NWMF08-meta.225@NWMF08-meta_168479||full;NWMF08-meta.225@NWMF08-meta_1100300||full;NWMF08-meta.225@NWMF08-meta_491772||full;	F5100_bin_33;SWFH06-meta.23;SWFM06-meta.133;	F5100_bin_33@F5100_scaffolds_9575||full;F5100_bin_33@F5100_scaffolds_9780||full;F5100_bin_33@F5100_scaffolds_9725||full;F5100_bin_33@F5100_scaffolds_9733||full;F5100_bin_33@F5100_scaffolds_9665||full;SWFH06-meta.23@SWFH06-meta_3835604||full;SWFH06-meta.23@SWFH06-meta_1176031||full;SWFH06-meta.23@SWFH06-meta_3347060||full;SWFH06-meta.23@SWFH06-meta_617832||full;SWFM06-meta.133@SWFM06-meta_914854||…
d__Bacteria@s__Treponema_D?sp017934745	1	1	1	100	100	QHF6-unmapped_bin_117;	QHF6-unmapped_bin_117@QHF6-unmapped_scaffolds_3933||full;QHF6-unmapped_bin_117@QHF6-unmapped_scaffolds_3946||full;QHF6-unmapped_bin_117@QHF6-unmapped_scaffolds_3864||full;QHF6-unmapped_bin_117@QHF6-unmapped_scaffolds_3865||full;QHF6-unmapped_bin_117@QHF6-unmapped_scaffolds_3911||full;	F5380_bin_1;	F5380_bin_1@F5380_scaffolds_166||full;
d__Bacteria@s__Treponema_D?sp018385415	1	6	11	9.09091	54.5455	HW1.bin.65;	HW1.bin.65@HW1.bin.65.scaffold_113_1||0_partial;HW1.bin.65@HW1.bin.65.scaffold_8288_1||full;	F5612_bin_29;	F5612_bin_29@F5612_scaffolds_6454||full;
d__Bacteria@s__Treponema_D?succinifaciens	1	3	4	25	75	W5021_bin_22;	W5021_bin_22@W5021_scaffolds_8992||full;	2014-17-001_bin.21;S76602A_bin_29;	2014-17-001_bin.21@NODE_11163_length_7523_cov_13.116363||full;2014-17-001_bin.21@NODE_16847_length_5676_cov_17.361502||full;2014-17-001_bin.21@NODE_9_length_162185_cov_16.042121||0_partial;2014-17-001_bin.21@NODE_6641_length_10785_cov_24.088910||full;S76602A_bin_29@S76602A_scaffolds_6275||full;S76602A_bin_29@S76602A_scaffolds_6299||full;S76602A_bin_29@S76602A_scaffolds_6304||full;S76602A_bin_29@S…
d__Bacteria@s__UBA10281?sp900767815	1	4	4	25	100	BMXFM04-meta.35;	BMXFM04-meta.35@BMXFM04-meta_91442||full;BMXFM04-meta.35@BMXFM04-meta_722558||full;BMXFM04-meta.35@BMXFM04-meta_512799||full;BMXFM04-meta.35@BMXFM04-meta_1069484||full;	No	No;
d__Bacteria@s__UBA11452?sp003526375	1	8	8	12.5	100	Boar-s4_bin_1;	Boar-s4_bin_1@Boar-s4_scaffolds_42||full;Boar-s4_bin_1@Boar-s4_scaffolds_63||full;Boar-s4_bin_1@Boar-s4_scaffolds_75||full;Boar-s4_bin_1@Boar-s4_scaffolds_83||full;Boar-s4_bin_1@Boar-s4_scaffolds_3||full;Boar-s4_bin_1@Boar-s4_scaffolds_5||full;Boar-s4_bin_1@Boar-s4_scaffolds_109||full;Boar-s4_bin_1@Boar-s4_scaffolds_13||full;Boar-s4_bin_1@Boar-s4_scaffolds_15||full;Boar-s4_bin_1@Boar-s4_scaffolds…	DKLLFF10-meta.288;	DKLLFF10-meta.288@DKLLFF10-meta_1893639||full;
d__Bacteria@s__UBA11512?sp003522145	1	3	4	25	75	NWMF01-meta.268;	NWMF01-meta.268@NWMF01-meta_221661||full;NWMF01-meta.268@NWMF01-meta_1595821||full;	DKLLFM07-meta.122;LW2-s127530_bin_18;	DKLLFM07-meta.122@DKLLFM07-meta_968825||full;LW2-s127530_bin_18@LW2-s127530_scaffolds_1431||full;
d__Bacteria@s__UBA11524?sp000437595	1	2	2	50	100	F5173_bin_18;	F5173_bin_18@F5173_scaffolds_3251||full;F5173_bin_18@F5173_scaffolds_3222||full;F5173_bin_18@F5173_scaffolds_3225||full;	DBFF08-meta.429;DBFH06-meta.50;	DBFF08-meta.429@DBFF08-meta_1079314||0_partial;DBFH06-meta.50@DBFH06-meta_389798||full;
d__Bacteria@s__UBA11774?sp900556645	1	3	8	12.5	37.5	HW5.bin.3;	HW5.bin.3@HW5.bin.3.scaffold_3_1||full;	DKLLFM10-meta.267;Duroc-Low3_bin_27;NWMF08-meta.304;	DKLLFM10-meta.267@DKLLFM10-meta_332613||full;Duroc-Low3_bin_27@Duroc-Low3_scaffolds_5052||full;NWMF08-meta.304@NWMF08-meta_640147||full;
d__Bacteria@s__UBA1206?sp000433115	1	4	4	25	100	DBFF08-meta.224;	DBFF08-meta.224@DBFF08-meta_1213262||full;DBFF08-meta.224@DBFF08-meta_2286148||full;	No	No;
d__Bacteria@s__UBA1417?sp004555625	1	7	7	14.2857	100	DBFF03-meta.250;	DBFF03-meta.250@DBFF03-meta_753844||full;DBFF03-meta.250@DBFF03-meta_365083||full;DBFF03-meta.250@DBFF03-meta_469287||full;DBFF03-meta.250@DBFF03-meta_31286||full;DBFF03-meta.250@DBFF03-meta_623233||full;DBFF03-meta.250@DBFF03-meta_531902||full;DBFF03-meta.250@DBFF03-meta_716667||full;DBFF03-meta.250@DBFF03-meta_402007||full;DBFF03-meta.250@DBFF03-meta_555659||full;DBFF03-meta.250@DBFF03-meta_289…	DKLLMF06-meta.12;DKYYFF12-meta.3;F4881_bin_31;F5260_bin_13;	DKLLMF06-meta.12@DKLLMF06-meta_1316331||0_partial;DKLLMF06-meta.12@DKLLMF06-meta_743432||full;DKYYFF12-meta.3@DKYYFF12-meta_1887216||0_partial;DKYYFF12-meta.3@DKYYFF12-meta_1551301||0_partial;DKYYFF12-meta.3@DKYYFF12-meta_97101||full;DKYYFF12-meta.3@DKYYFF12-meta_487957||0_partial;F4881_bin_31@F4881_scaffolds_4758||0_partial;F4881_bin_31@F4881_scaffolds_4760||0_partial;F5260_bin_13@F5260_scaffold…
d__Bacteria@s__UBA1436?sp002329395	1	4	4	25	100	BMXFM03-meta.217;	BMXFM03-meta.217@BMXFM03-meta_267511||0_partial;	No	No;
d__Bacteria@s__UBA1712?sp900766815	1	2	6	16.6667	33.3333	DKYYFF12-meta.276;	DKYYFF12-meta.276@DKYYFF12-meta_1018051||0_partial;	2020-17-001_bin.62;BMXMF05-meta.124;Boar-s10_bin_30;Boar-s23_bin_1;Boar-s4_bin_12;DBFF03-meta.147;DBFH02-meta.10;DBFH03-meta.11;DBFM04-meta.92;DBFM06-meta.178;DBMF01-meta.155;DBMF05-meta.269;DKLLFF11-meta.302;DKLLMM02-meta.375;DKYYFF08-meta.2;DKYYFF09-meta.401;DKYYFM08-meta.79;DKYYFM12-meta.94;DKYYMF01-meta.213;DKYYMF05-meta.264;DKYYMM01-meta.177;DKYYMM04-meta.145;DW4.bin.41;GCA_002716885.1;GCA_0…	2020-17-001_bin.62@NODE_11117_length_6444_cov_3.986852||full;BMXMF05-meta.124@BMXMF05-meta_681434||full;Boar-s10_bin_30@Boar-s10_scaffolds_5551||0_partial;Boar-s10_bin_30@Boar-s10_scaffolds_5555||0_partial;Boar-s10_bin_30@Boar-s10_scaffolds_5563||0_partial;Boar-s10_bin_30@Boar-s10_scaffolds_5584||full;Boar-s10_bin_30@Boar-s10_scaffolds_5585||full;Boar-s10_bin_30@Boar-s10_scaffolds_5587||full;Boar…
d__Bacteria@s__UBA2913?sp002349925	1	1	1	100	100	4036-17-001_binning.22;	4036-17-001_binning.22@NODE_376_length_28313_cov_13.863968||full;4036-17-001_binning.22@NODE_1798_length_13650_cov_13.014858||full;4036-17-001_binning.22@NODE_48_length_62459_cov_13.958480||full;	GCA_013591455.1;GCA_013596835.1;GCA_013713585.1;GCA_013714535.1;GCA_013714825.1;GCA_013715025.1;GCA_013801425.1;GCA_013801845.1;GCA_013812875.1;GCA_013813205.1;GCA_013813425.1;GCA_013825725.1;GCA_013829265.1;GCA_013894595.1;GCA_013923185.1;S75706B_bin_32;	GCA_013591455.1@CP055602.1||full;GCA_013591455.1@CP055603.1||full;GCA_013591455.1@CP055599.1||0_partial;GCA_013591455.1@CP055599.1||1_partial;GCA_013591455.1@CP055599.1||2_partial;GCA_013591455.1@CP055599.1||3_partial;GCA_013591455.1@CP055599.1||4_partial;GCA_013591455.1@CP055599.1||5_partial;GCA_013591455.1@CP055599.1||6_partial;GCA_013591455.1@CP055600.1||full;GCA_013596835.1@CP055675.1||0_part…
d__Bacteria@s__UBA3818?sp002369315	1	11	11	9.09091	100	DBMF01-meta.404;	DBMF01-meta.404@DBMF01-meta_669051||full;DBMF01-meta.404@DBMF01-meta_565371||0_partial;	9014-17-001_binning.31;F5046_bin_16;	9014-17-001_binning.31@NODE_800_length_14056_cov_5.319906||full;F5046_bin_16@F5046_scaffolds_1763||full;
d__Bacteria@s__UBA4334?sp016302435	1	2	6	16.6667	33.3333	BMXFF08-meta.289;	BMXFF08-meta.289@BMXFF08-meta_423883||full;BMXFF08-meta.289@BMXFF08-meta_934156||full;	9022-17-001_binning.49;BMXFM03-meta.193;DBFM06-meta.31;DKYYFF09-meta.412;DW1.bin.53;F4704_bin_6;HW7.bin.25;W4978_bin_14;W5021_bin_62;	9022-17-001_binning.49@NODE_1768_length_17422_cov_9.065181||full;BMXFM03-meta.193@BMXFM03-meta_270631||full;BMXFM03-meta.193@BMXFM03-meta_226481||full;BMXFM03-meta.193@BMXFM03-meta_213068||0_partial;DBFM06-meta.31@DBFM06-meta_43080||full;DKYYFF09-meta.412@DKYYFF09-meta_1818145||full;DKYYFF09-meta.412@DKYYFF09-meta_774109||0_partial;DKYYFF09-meta.412@DKYYFF09-meta_1953024||full;DKYYFF09-meta.412@D…
d__Bacteria@s__UBA4334?sp900316975	1	4	7	14.2857	57.1429	NWFF04-meta.284;	NWFF04-meta.284@NWFF04-meta_436171||full;	DBMF05-meta.153;DF6.bin.95;DKLLMF02-meta.423;DW2.bin.30;DW7.bin.34;	DBMF05-meta.153@DBMF05-meta_268820||full;DBMF05-meta.153@DBMF05-meta_7468||0_partial;DBMF05-meta.153@DBMF05-meta_398422||0_partial;DBMF05-meta.153@DBMF05-meta_398422||1_partial;DF6.bin.95@DF6.bin.95.scaffold_487_2||full;DKLLMF02-meta.423@DKLLMF02-meta_1200630||full;DKLLMF02-meta.423@DKLLMF02-meta_805869||full;DKLLMF02-meta.423@DKLLMF02-meta_869900||full;DKLLMF02-meta.423@DKLLMF02-meta_136402||ful…
d__Bacteria@s__UBA4372?sp900543815	1	2	11	9.09091	18.1818	DKLLFM10-meta.339;	DKLLFM10-meta.339@DKLLFM10-meta_1576185||full;	HW6.bin.115;	HW6.bin.115@HW6.bin.115.scaffold_11918_1||full;HW6.bin.115@HW6.bin.115.scaffold_3727_1||full;HW6.bin.115@HW6.bin.115.scaffold_6417_1||full;HW6.bin.115@HW6.bin.115.scaffold_14922_1||full;HW6.bin.115@HW6.bin.115.scaffold_7897_1||full;HW6.bin.115@HW6.bin.115.scaffold_8076_1||full;HW6.bin.115@HW6.bin.115.scaffold_400_1||full;HW6.bin.115@HW6.bin.115.scaffold_1313_1||full;HW6.bin.115@HW6.bin.115.scaffo…
d__Bacteria@s__UBA5026?sp900552335	1	1	1	100	100	HW5.bin.55;	HW5.bin.55@HW5.bin.55.scaffold_547_1||full;HW5.bin.55@HW5.bin.55.scaffold_19508_1||full;	DW2.bin.16;DW7.bin.96;	DW2.bin.16@DW2.bin.16.scaffold_4499_1||full;DW2.bin.16@DW2.bin.16.scaffold_8781_1||full;DW2.bin.16@DW2.bin.16.scaffold_15150_1||full;DW7.bin.96@DW7.bin.96.scaffold_482_1||full;DW7.bin.96@DW7.bin.96.scaffold_1392_1||full;
d__Bacteria@s__UBA636?sp900546285	1	2	6	16.6667	33.3333	LW2-s126610_bin_1;	LW2-s126610_bin_1@LW2-s126610_scaffolds_2||full;LW2-s126610_bin_1@LW2-s126610_scaffolds_7||full;LW2-s126610_bin_1@LW2-s126610_scaffolds_26||full;LW2-s126610_bin_1@LW2-s126610_scaffolds_27||full;LW2-s126610_bin_1@LW2-s126610_scaffolds_29||full;LW2-s126610_bin_1@LW2-s126610_scaffolds_41||full;LW2-s126610_bin_1@LW2-s126610_scaffolds_49||full;	DKLLMF06-meta.499;F4661_bin_50;F4975_bin_6;	DKLLMF06-meta.499@DKLLMF06-meta_863580||full;DKLLMF06-meta.499@DKLLMF06-meta_695706||full;F4661_bin_50@F4661_scaffolds_12584||full;F4661_bin_50@F4661_scaffolds_12595||full;F4661_bin_50@F4661_scaffolds_12497||full;F4975_bin_6@F4975_scaffolds_14584||full;F4975_bin_6@F4975_scaffolds_14495||full;
d__Bacteria@s__UBA6857?sp016292705	1	2	4	25	50	CF7.bin.65;	CF7.bin.65@CF7.bin.65.scaffold_1914_1||full;CF7.bin.65@CF7.bin.65.scaffold_2008_1||full;	NW6.bin.67;W5021_bin_107;	NW6.bin.67@NW6.bin.67.scaffold_920_1||0_partial;W5021_bin_107@W5021_scaffolds_2431||full;
d__Bacteria@s__UBA737?sp016302625	1	2	2	50	100	NWFF05-meta.275;	NWFF05-meta.275@NWFF05-meta_377427||full;NWFF05-meta.275@NWFF05-meta_1448460||0_partial;NWFF05-meta.275@NWFF05-meta_417137||full;NWFF05-meta.275@NWFF05-meta_598722||full;NWFF05-meta.275@NWFF05-meta_2242563||full;NWFF05-meta.275@NWFF05-meta_2242791||full;NWFF05-meta.275@NWFF05-meta_1792670||full;NWFF05-meta.275@NWFF05-meta_1423598||full;	S21104B_bin_32;	S21104B_bin_32@S21104B_scaffolds_6760||full;
d__Bacteria@s__UBA7748?sp900314535	1	2	2	50	100	W4930_bin_11;	W4930_bin_11@W4930_scaffolds_220||full;W4930_bin_11@W4930_scaffolds_221||full;	DKYYMF05-meta.401;SW3.bin.63;	DKYYMF05-meta.401@DKYYMF05-meta_1519164||full;DKYYMF05-meta.401@DKYYMF05-meta_28944||0_partial;SW3.bin.63@SW3.bin.63.scaffold_208_1||0_partial;SW3.bin.63@SW3.bin.63.scaffold_598_1||0_partial;SW3.bin.63@SW3.bin.63.scaffold_928_1||full;
d__Bacteria@s__UMGS2068?sp900769635	1	1	1	100	100	W5042_bin_24;	W5042_bin_24@W5042_scaffolds_3830||full;	CW3.bin.57;	CW3.bin.57@CW3.bin.57.scaffold_60_1||0_partial;CW3.bin.57@CW3.bin.57.scaffold_373_1||0_partial;CW3.bin.57@CW3.bin.57.scaffold_994_1||full;
d__Bacteria@s__UMGS856?sp900546265	1	1	1	100	100	LW1-s151337_bin_11;	LW1-s151337_bin_11@LW1-s151337_scaffolds_400||0_partial;LW1-s151337_bin_11@LW1-s151337_scaffolds_421||full;LW1-s151337_bin_11@LW1-s151337_scaffolds_378||0_partial;	NW4.bin.85;	NW4.bin.85@NW4.bin.85.scaffold_11585_1||full;NW4.bin.85@NW4.bin.85.scaffold_13569_1||full;NW4.bin.85@NW4.bin.85.scaffold_928_1||full;NW4.bin.85@NW4.bin.85.scaffold_6020_1||full;
d__Bacteria@s__UMGS973?sp900547295	1	1	1	100	100	F4653_bin_32;	F4653_bin_32@F4653_scaffolds_6540||full;	CF1.bin.96;DBFF02-meta.31;DF1.bin.15;DF3.bin.11;F5622_bin_29;HW2.bin.67;LW3.bin.7;SF4.bin.52;	CF1.bin.96@CF1.bin.96.scaffold_429_1||full;DBFF02-meta.31@DBFF02-meta_20806||full;DF1.bin.15@DF1.bin.15.scaffold_862_1||full;DF3.bin.11@DF3.bin.11.scaffold_4502_1||full;F5622_bin_29@F5622_scaffolds_4885||full;F5622_bin_29@F5622_scaffolds_4888||full;F5622_bin_29@F5622_scaffolds_4905||0_partial;HW2.bin.67@HW2.bin.67.scaffold_190_1||0_partial;HW2.bin.67@HW2.bin.67.scaffold_1044_1||full;LW3.bin.7@LW3…
d__Bacteria@s__VUNI01?sp009695765	1	1	1	100	100	HW5.bin.47;	HW5.bin.47@HW5.bin.47.scaffold_34_1||full;	LW1-s150947_bin_7;	LW1-s150947_bin_7@LW1-s150947_scaffolds_9062||0_partial;LW1-s150947_bin_7@LW1-s150947_scaffolds_9067||0_partial;LW1-s150947_bin_7@LW1-s150947_scaffolds_9092||full;
d__Bacteria@s__Victivallis?vadensis	1	1	1	100	100	DKLLMF06-meta.8;	DKLLMF06-meta.8@DKLLMF06-meta_1059062||full;DKLLMF06-meta.8@DKLLMF06-meta_1855956||full;	NW5.bin.115;NWFF03-meta.23;	NW5.bin.115@NW5.bin.115.scaffold_1019_1||full;NWFF03-meta.23@NWFF03-meta_397194||0_partial;
d__Bacteria@s__W0P28-013?sp004557405	1	8	17	5.88235	47.0588	F4690_bin_2;	F4690_bin_2@F4690_scaffolds_3601||full;F4690_bin_2@F4690_scaffolds_3534||full;F4690_bin_2@F4690_scaffolds_3547||full;	CW2.bin.29;	CW2.bin.29@CW2.bin.29.scaffold_16013_1||full;CW2.bin.29@CW2.bin.29.scaffold_1666_1||full;CW2.bin.29@CW2.bin.29.scaffold_3900_1||full;CW2.bin.29@CW2.bin.29.scaffold_12375_1||full;
d__Bacteria@s__W3P20-009?sp900766825	1	2	5	20	40	ZW1.bin.2;	ZW1.bin.2@ZW1.bin.2.scaffold_108_1||full;ZW1.bin.2@ZW1.bin.2.scaffold_418_1||full;ZW1.bin.2@ZW1.bin.2.scaffold_3077_1||full;	6013-17-001_binning.58;	6013-17-001_binning.58@NODE_429_length_31743_cov_50.613608||full;6013-17-001_binning.58@NODE_1281_length_20199_cov_41.024722||full;
d__Bacteria@s__Weissella?cibaria	1	1	1	100	100	4025-17-001_binning.62;	4025-17-001_binning.62@NODE_15_length_95748_cov_17.632920||full;4025-17-001_binning.62@NODE_4452_length_10217_cov_18.626156||full;	BMXMM02-meta.73;CW7.bin.77;DBMF07-meta.772;DF5.bin.48;DF8.bin.31;HW7.bin.86;LW7.bin.107;	BMXMM02-meta.73@BMXMM02-meta_175455||0_partial;CW7.bin.77@CW7.bin.77.scaffold_528_1||full;DBMF07-meta.772@DBMF07-meta_730532||full;DBMF07-meta.772@DBMF07-meta_1399441||full;DBMF07-meta.772@DBMF07-meta_1510700||full;DBMF07-meta.772@DBMF07-meta_2082002||full;DF5.bin.48@DF5.bin.48.scaffold_22646_1||full;DF8.bin.31@DF8.bin.31.scaffold_1917_1||full;HW7.bin.86@HW7.bin.86.scaffold_4562_1||0_partial;HW7.…
d__Bacteria@s__Weissella?koreensis	1	1	1	100	100	2006-17-001_bin.124;	2006-17-001_bin.124@NODE_750_length_30015_cov_7.498565||full;2006-17-001_bin.124@NODE_2248_length_18891_cov_6.740444||full;2006-17-001_bin.124@NODE_3792_length_14421_cov_7.507935||full;	BMXMF02-meta.29;NW8.bin.98;	BMXMF02-meta.29@BMXMF02-meta_224847||full;BMXMF02-meta.29@BMXMF02-meta_66717||full;BMXMF02-meta.29@BMXMF02-meta_420030||0_partial;BMXMF02-meta.29@BMXMF02-meta_13244||full;NW8.bin.98@NW8.bin.98.scaffold_356_1||0_partial;NW8.bin.98@NW8.bin.98.scaffold_913_1||0_partial;NW8.bin.98@NW8.bin.98.scaffold_3691_1||full;NW8.bin.98@NW8.bin.98.scaffold_6134_1||full;
d__Archaea@s__MX-02?sp006954405	0	0	13	0	0	No	No;	BMXMF05-meta.375;CW4.bin.97;LW8.bin.66;ZW2.bin.42;ZW8.bin.13;	BMXMF05-meta.375@BMXMF05-meta_530840||full;CW4.bin.97@CW4.bin.97.scaffold_222_1||0_partial;CW4.bin.97@CW4.bin.97.scaffold_838_1||full;LW8.bin.66@LW8.bin.66.scaffold_477_1||full;ZW2.bin.42@ZW2.bin.42.scaffold_30184_1||full;ZW2.bin.42@ZW2.bin.42.scaffold_19974_1||full;ZW2.bin.42@ZW2.bin.42.scaffold_20218_1||full;ZW2.bin.42@ZW2.bin.42.scaffold_10443_1||full;ZW2.bin.42@ZW2.bin.42.scaffold_2654_1||ful…
d__Archaea@s__Methanobrevibacter?ruminantium_A	0	1	3	0	33.3333	No	No;	LW1-s151760_bin_5;	LW1-s151760_bin_5@LW1-s151760_scaffolds_4734||0_partial;
d__Archaea@s__Methanobrevibacter?sp900314635	0	2	4	0	50	No	No;	NW6.bin.114;W5021_bin_19;	NW6.bin.114@NW6.bin.114.scaffold_3800_1||full;NW6.bin.114@NW6.bin.114.scaffold_8953_1||full;W5021_bin_19@W5021_scaffolds_8159||full;W5021_bin_19@W5021_scaffolds_8061||full;W5021_bin_19@W5021_scaffolds_8076||full;W5021_bin_19@W5021_scaffolds_8099||full;
d__Archaea@s__Methanobrevibacter_A?woesei	0	1	2	0	50	No	No;	F5404_bin_15;F5533_bin_31;	F5404_bin_15@F5404_scaffolds_1248||full;F5404_bin_15@F5404_scaffolds_1270||full;F5404_bin_15@F5404_scaffolds_1201||full;F5533_bin_31@F5533_scaffolds_7454||full;F5533_bin_31@F5533_scaffolds_7460||full;F5533_bin_31@F5533_scaffolds_7376||0_partial;F5533_bin_31@F5533_scaffolds_7482||full;F5533_bin_31@F5533_scaffolds_7395||full;
d__Archaea@s__Methanobrevibacter_B?boviskoreani	0	1	1	0	100	No	No;	Duroc-Low5_bin_48;	Duroc-Low5_bin_48@Duroc-Low5_scaffolds_13145||full;Duroc-Low5_bin_48@Duroc-Low5_scaffolds_13156||full;Duroc-Low5_bin_48@Duroc-Low5_scaffolds_13192||full;Duroc-Low5_bin_48@Duroc-Low5_scaffolds_13197||full;Duroc-Low5_bin_48@Duroc-Low5_scaffolds_13199||full;Duroc-Low5_bin_48@Duroc-Low5_scaffolds_13201||full;
d__Archaea@s__Methanomethylophilus?alvus	0	2	29	0	6.89655	No	No;	LW2-s126610_bin_25;	LW2-s126610_bin_25@LW2-s126610_scaffolds_2039||0_partial;LW2-s126610_bin_25@LW2-s126610_scaffolds_2066||full;
d__Archaea@s__SIG5?sp016297775	0	0	11	0	0	No	No;	7020-17-001_binning.114;	7020-17-001_binning.114@NODE_4860_length_9734_cov_35.229776||full;7020-17-001_binning.114@NODE_7391_length_7422_cov_50.913941||full;
d__Bacteria@s__51-20?sp900542055	0	3	3	0	100	No	No;	3201-17-001_binning.25;3206-17-001_binning.79;3215-17-001_binning.79;3217-17-001_binning.117;5026-17-001_binning.60;QHF9FF09-meta.208;SWFF06-meta.232;SWFM06-meta.193;Tibetan-s1004M_bin_22;	3201-17-001_binning.25@NODE_9469_length_6799_cov_15.681050||full;3206-17-001_binning.79@NODE_1569_length_14531_cov_7.129525||full;3206-17-001_binning.79@NODE_135_length_38525_cov_7.680868||full;3206-17-001_binning.79@NODE_186_length_34286_cov_7.407379||full;3206-17-001_binning.79@NODE_349_length_27169_cov_13.175371||full;3215-17-001_binning.79@NODE_1618_length_13450_cov_11.944532||full;3215-17-00…
d__Bacteria@s__51-20?sp900762565	0	1	1	0	100	No	No;	DKLLMM03-meta.280;DKYYMM05-meta.128;F4595_bin_7;F5250_bin_43;F5366_bin_9;LW1.bin.4;SW4.bin.56;ZW4.bin.37;	DKLLMM03-meta.280@DKLLMM03-meta_829906||full;DKYYMM05-meta.128@DKYYMM05-meta_310669||full;DKYYMM05-meta.128@DKYYMM05-meta_1397959||full;F4595_bin_7@F4595_scaffolds_16367||full;F5250_bin_43@F5250_scaffolds_14761||full;F5250_bin_43@F5250_scaffolds_14822||full;F5366_bin_9@F5366_scaffolds_16422||full;LW1.bin.4@LW1.bin.4.scaffold_7663_1||full;LW1.bin.4@LW1.bin.4.scaffold_8906_1||full;LW1.bin.4@LW1.bin…
d__Bacteria@s__Absicoccus?porci	0	1	1	0	100	No	No;	CW7.bin.40;CW8.bin.63;DKLLFF11-meta.159;DKYYFF08-meta.69;DKYYMF05-meta.452;F5347_bin_22;HW4.bin.66;SW7.bin.87;W4975_bin_1;W5021_bin_65;ZW3.bin.24;	CW7.bin.40@CW7.bin.40.scaffold_9795_1||full;CW8.bin.63@CW8.bin.63.scaffold_256_1||full;DKLLFF11-meta.159@DKLLFF11-meta_147396||full;DKLLFF11-meta.159@DKLLFF11-meta_923971||full;DKYYFF08-meta.69@DKYYFF08-meta_74638||full;DKYYFF08-meta.69@DKYYFF08-meta_558411||full;DKYYMF05-meta.452@DKYYMF05-meta_581802||full;F5347_bin_22@F5347_scaffolds_3951||full;F5347_bin_22@F5347_scaffolds_3904||0_partial;HW4.b…
d__Bacteria@s__Acetatifactor?sp016293615	0	2	7	0	28.5714	No	No;	DBFF03-meta.296;SW5.bin.70;	DBFF03-meta.296@DBFF03-meta_609639||full;SW5.bin.70@SW5.bin.70.scaffold_435_1||full;
d__Bacteria@s__Acidaminococcus?fermentans	0	1	2	0	50	No	No;	LW1-s151250_bin_35;	LW1-s151250_bin_35@LW1-s151250_scaffolds_9483||full;LW1-s151250_bin_35@LW1-s151250_scaffolds_9410||0_partial;LW1-s151250_bin_35@LW1-s151250_scaffolds_9434||full;LW1-s151250_bin_35@LW1-s151250_scaffolds_9459||0_partial;LW1-s151250_bin_35@LW1-s151250_scaffolds_9478||full;
d__Bacteria@s__Acinetobacter?sp001647535	0	0	1	0	0	No	No;	DBMF05-meta.230;LW1-s151433_bin_10;	DBMF05-meta.230@DBMF05-meta_12731||full;DBMF05-meta.230@DBMF05-meta_261199||full;DBMF05-meta.230@DBMF05-meta_262144||full;DBMF05-meta.230@DBMF05-meta_129131||full;DBMF05-meta.230@DBMF05-meta_196051||full;DBMF05-meta.230@DBMF05-meta_215171||full;LW1-s151433_bin_10@LW1-s151433_scaffolds_232||full;LW1-s151433_bin_10@LW1-s151433_scaffolds_252||full;LW1-s151433_bin_10@LW1-s151433_scaffolds_255||full;L…
d__Bacteria@s__Acinetobacter?sp012371325	0	0	1	0	0	No	No;	BMXMM10-meta.17;Duroc-Low8_bin_17;SWMF03-meta.90;SWMM01-meta.225;	BMXMM10-meta.17@BMXMM10-meta_206946||full;BMXMM10-meta.17@BMXMM10-meta_893238||full;Duroc-Low8_bin_17@Duroc-Low8_scaffolds_2284||full;Duroc-Low8_bin_17@Duroc-Low8_scaffolds_2293||full;Duroc-Low8_bin_17@Duroc-Low8_scaffolds_2321||full;SWMF03-meta.90@SWMF03-meta_325803||0_partial;SWMF03-meta.90@SWMF03-meta_166620||full;SWMM01-meta.225@SWMM01-meta_571084||full;SWMM01-meta.225@SWMM01-meta_331372||ful…
d__Bacteria@s__Acinetobacter?terrestris	0	0	2	0	0	No	No;	BMXFF08-meta.104;CF6.bin.51;QHF9FF09-meta.354;S75706A_bin_27;	BMXFF08-meta.104@BMXFF08-meta_1245098||full;BMXFF08-meta.104@BMXFF08-meta_489165||0_partial;CF6.bin.51@CF6.bin.51.scaffold_17_1||0_partial;CF6.bin.51@CF6.bin.51.scaffold_358_1||0_partial;CF6.bin.51@CF6.bin.51.scaffold_806_1||full;QHF9FF09-meta.354@QHF9FF09-meta_313019||0_partial;QHF9FF09-meta.354@QHF9FF09-meta_659346||0_partial;S75706A_bin_27@S75706A_scaffolds_5604||0_partial;S75706A_bin_27@S7570…
d__Bacteria@s__Agathobacter?sp900548765	0	0	1	0	0	No	No;	CW1.bin.84;NWMF01-meta.64;	CW1.bin.84@CW1.bin.84.scaffold_812_1||full;CW1.bin.84@CW1.bin.84.scaffold_1476_1||full;NWMF01-meta.64@NWMF01-meta_1948134||full;NWMF01-meta.64@NWMF01-meta_1659441||0_partial;NWMF01-meta.64@NWMF01-meta_526836||full;NWMF01-meta.64@NWMF01-meta_51612||full;
d__Bacteria@s__Agathobacter?sp900549895	0	1	4	0	25	No	No;	No	No;
d__Bacteria@s__Agathobacter?sp905209075	0	1	2	0	50	No	No;	C4978_bin_39;S159812B_bin_27;	C4978_bin_39@C4978_scaffolds_12324||full;C4978_bin_39@C4978_scaffolds_12541||full;S159812B_bin_27@S159812B_scaffolds_5784||full;
d__Bacteria@s__Aliarcobacter?trophiarum	0	0	1	0	0	No	No;	No	No;
d__Bacteria@s__Alistipes?onderdonkii	0	1	1	0	100	No	No;	SWFF02-meta.345;	SWFF02-meta.345@SWFF02-meta_532690||full;
d__Bacteria@s__Alistipes?provencensis	0	1	1	0	100	No	No;	BMXFF04-meta.297;CW4.bin.21;DBFF06-meta.99;DBFM06-meta.239;HW5.bin.37;LW2-s126610_bin_35;NW5.bin.6;	BMXFF04-meta.297@BMXFF04-meta_392548||full;BMXFF04-meta.297@BMXFF04-meta_882888||0_partial;CW4.bin.21@CW4.bin.21.scaffold_12455_1||full;CW4.bin.21@CW4.bin.21.scaffold_13946_1||full;DBFF06-meta.99@DBFF06-meta_285805||0_partial;DBFF06-meta.99@DBFF06-meta_505614||full;DBFM06-meta.239@DBFM06-meta_245127||0_partial;DBFM06-meta.239@DBFM06-meta_521868||full;DBFM06-meta.239@DBFM06-meta_482930||full;HW5.b…
d__Bacteria@s__Alistipes?senegalensis	0	2	2	0	100	No	No;	LW1-s151070_bin_1;	LW1-s151070_bin_1@LW1-s151070_scaffolds_103||full;LW1-s151070_bin_1@LW1-s151070_scaffolds_34||full;LW1-s151070_bin_1@LW1-s151070_scaffolds_35||full;LW1-s151070_bin_1@LW1-s151070_scaffolds_45||full;LW1-s151070_bin_1@LW1-s151070_scaffolds_53||full;LW1-s151070_bin_1@LW1-s151070_scaffolds_56||full;
d__Bacteria@s__Alistipes?sp900548155	0	4	4	0	100	No	No;	DKLLMM03-meta.241;Duroc-High6_bin_37;SW3.bin.73;	DKLLMM03-meta.241@DKLLMM03-meta_1867915||full;Duroc-High6_bin_37@Duroc-High6_scaffolds_7770||full;SW3.bin.73@SW3.bin.73.scaffold_924_1||0_partial;
d__Bacteria@s__Allisonella?histaminiformans	0	1	1	0	100	No	No;	8030-17-001_binning.173;	8030-17-001_binning.173@NODE_2995_length_17337_cov_16.134302||full;
d__Bacteria@s__Alloprevotella?sp004552155	0	4	10	0	40	No	No;	LW2-s127575_bin_8;	LW2-s127575_bin_8@LW2-s127575_scaffolds_10060||full;LW2-s127575_bin_8@LW2-s127575_scaffolds_10011||full;LW2-s127575_bin_8@LW2-s127575_scaffolds_10018||full;LW2-s127575_bin_8@LW2-s127575_scaffolds_10019||full;LW2-s127575_bin_8@LW2-s127575_scaffolds_10029||full;LW2-s127575_bin_8@LW2-s127575_scaffolds_10031||full;LW2-s127575_bin_8@LW2-s127575_scaffolds_10042||full;LW2-s127575_bin_8@LW2-s127575_scaff…
d__Bacteria@s__Alloprevotella?sp004552195	0	2	3	0	66.6667	No	No;	BMXFM03-meta.148;	BMXFM03-meta.148@BMXFM03-meta_62637||full;
d__Bacteria@s__Alloprevotella?sp004552865	0	6	20	0	30	No	No;	DW1.bin.50;HW6.bin.69;	DW1.bin.50@DW1.bin.50.scaffold_8352_1||full;DW1.bin.50@DW1.bin.50.scaffold_96_1||0_partial;DW1.bin.50@DW1.bin.50.scaffold_1276_1||full;DW1.bin.50@DW1.bin.50.scaffold_1565_1||full;DW1.bin.50@DW1.bin.50.scaffold_1576_1||full;HW6.bin.69@HW6.bin.69.scaffold_414_1||full;HW6.bin.69@HW6.bin.69.scaffold_650_1||full;
d__Bacteria@s__Alloprevotella?sp004556745	0	0	1	0	0	No	No;	4033-17-001_binning.45;DKYYFF08-meta.341;DKYYFF09-meta.302;DKYYFF12-meta.285;DKYYMF04-meta.133;DKYYMM05-meta.246;DW4.bin.5;	4033-17-001_binning.45@NODE_6136_length_7757_cov_7.237730||full;DKYYFF08-meta.341@DKYYFF08-meta_1153502||full;DKYYFF08-meta.341@DKYYFF08-meta_1778348||full;DKYYFF09-meta.302@DKYYFF09-meta_1049844||full;DKYYFF09-meta.302@DKYYFF09-meta_1996820||full;DKYYFF09-meta.302@DKYYFF09-meta_1460707||full;DKYYFF09-meta.302@DKYYFF09-meta_1120434||full;DKYYFF09-meta.302@DKYYFF09-meta_1891206||full;DKYYFF09-meta…
d__Bacteria@s__Alloprevotella?sp004557035	0	5	9	0	55.5556	No	No;	DKLLFF11-meta.533;DKLLFM10-meta.393;DKYYFF08-meta.360;NW1.bin.87;NWFF03-meta.172;SWMM01-meta.221;	DKLLFF11-meta.533@DKLLFF11-meta_1554915||0_partial;DKLLFM10-meta.393@DKLLFM10-meta_572306||full;DKYYFF08-meta.360@DKYYFF08-meta_670821||full;NW1.bin.87@NW1.bin.87.scaffold_2946_1||full;NW1.bin.87@NW1.bin.87.scaffold_10898_1||full;NWFF03-meta.172@NWFF03-meta_1293342||full;NWFF03-meta.172@NWFF03-meta_516630||full;NWFF03-meta.172@NWFF03-meta_1642526||full;NWFF03-meta.172@NWFF03-meta_1690083||full;SW…
d__Bacteria@s__Alloprevotella?sp004557185	0	1	7	0	14.2857	No	No;	2004-17-001_bin.73;DBFF08-meta.411;DKYYFM12-meta.126;DKYYMF05-meta.410;LW1.bin.39;SWFF06-meta.180;SWFM06-meta.184;SWMF01-meta.134;SWMF05-meta.159;SWMM01-meta.69;	2004-17-001_bin.73@NODE_651_length_30345_cov_21.807725||0_partial;DBFF08-meta.411@DBFF08-meta_570775||full;DBFF08-meta.411@DBFF08-meta_1502750||full;DBFF08-meta.411@DBFF08-meta_247289||full;DKYYFM12-meta.126@DKYYFM12-meta_454617||full;DKYYFM12-meta.126@DKYYFM12-meta_130878||full;DKYYFM12-meta.126@DKYYFM12-meta_585098||full;DKYYFM12-meta.126@DKYYFM12-meta_1385449||full;DKYYMF05-meta.410@DKYYMF05-m…
d__Bacteria@s__Alloprevotella?sp004558535	0	2	2	0	100	No	No;	LW2-s127575_bin_23;	LW2-s127575_bin_23@LW2-s127575_scaffolds_3687||full;LW2-s127575_bin_23@LW2-s127575_scaffolds_3690||full;LW2-s127575_bin_23@LW2-s127575_scaffolds_3697||full;LW2-s127575_bin_23@LW2-s127575_scaffolds_3702||full;LW2-s127575_bin_23@LW2-s127575_scaffolds_3720||full;
d__Bacteria@s__Alloprevotella?sp018383375	0	1	2	0	50	No	No;	CW7.bin.56;NW7.bin.9;SW4.bin.42;SW8.bin.10;ZW4.bin.24;	CW7.bin.56@CW7.bin.56.scaffold_5962_1||full;CW7.bin.56@CW7.bin.56.scaffold_12973_1||full;NW7.bin.9@NW7.bin.9.scaffold_13_1||0_partial;NW7.bin.9@NW7.bin.9.scaffold_258_1||0_partial;NW7.bin.9@NW7.bin.9.scaffold_714_1||full;SW4.bin.42@SW4.bin.42.scaffold_296_1||full;SW8.bin.10@SW8.bin.10.scaffold_1839_1||full;ZW4.bin.24@ZW4.bin.24.scaffold_4395_1||full;ZW4.bin.24@ZW4.bin.24.scaffold_265_1||full;
d__Bacteria@s__Alloprevotella?sp900770705	0	1	1	0	100	No	No;	DKLLFF11-meta.518;DKYYFF12-meta.198;DKYYFM12-meta.129;DKYYMF04-meta.42;DKYYMM05-meta.228;HW2.bin.93;	DKLLFF11-meta.518@DKLLFF11-meta_1022973||full;DKLLFF11-meta.518@DKLLFF11-meta_335082||full;DKLLFF11-meta.518@DKLLFF11-meta_1694452||full;DKLLFF11-meta.518@DKLLFF11-meta_2278910||full;DKYYFF12-meta.198@DKYYFF12-meta_972641||full;DKYYFM12-meta.129@DKYYFM12-meta_79981||full;DKYYFM12-meta.129@DKYYFM12-meta_1039606||full;DKYYFM12-meta.129@DKYYFM12-meta_1482670||full;DKYYMF04-meta.42@DKYYMF04-meta_4818…
d__Bacteria@s__Amulumruptor?sp900539915	0	1	1	0	100	No	No;	HW8.bin.40;	HW8.bin.40@HW8.bin.40.scaffold_12408_1||full;HW8.bin.40@HW8.bin.40.scaffold_13846_1||full;HW8.bin.40@HW8.bin.40.scaffold_14353_1||full;
d__Bacteria@s__Anaerofustis?stercorihominis_A	0	1	1	0	100	No	No;	F5042_bin_13;	F5042_bin_13@F5042_scaffolds_1285||full;
d__Bacteria@s__Anaerotignum?sp004557645	0	1	1	0	100	No	No;	9013-17-001_binning.13;DBFF02-meta.195;DBFF03-meta.292;DKLLMF02-meta.153;NWFF06-meta.231;	9013-17-001_binning.13@NODE_1276_length_10675_cov_8.966102||full;DBFF02-meta.195@DBFF02-meta_816418||full;DBFF03-meta.292@DBFF03-meta_289670||full;DKLLMF02-meta.153@DKLLMF02-meta_1945160||full;NWFF06-meta.231@NWFF06-meta_223307||full;
d__Bacteria@s__Anaerovibrio?slackiae	0	3	3	0	100	No	No;	S38404A_bin_55;	S38404A_bin_55@S38404A_scaffolds_16044||0_partial;S38404A_bin_55@S38404A_scaffolds_16056||full;
d__Bacteria@s__Anaerovibrio?sp017390245	0	4	5	0	80	No	No;	DBFF06-meta.62;	DBFF06-meta.62@DBFF06-meta_272164||0_partial;
d__Bacteria@s__Aphodocola?sp000434835	0	1	2	0	50	No	No;	DKLLFF10-meta.170;	DKLLFF10-meta.170@DKLLFF10-meta_1535651||0_partial;
d__Bacteria@s__Aphodomonas?sp004557805	0	1	1	0	100	No	No;	SW6.bin.97;	SW6.bin.97@SW6.bin.97.scaffold_2485_1||full;
d__Bacteria@s__Aphodosoma?sp016292775	0	2	7	0	28.5714	No	No;	QHF6-unmapped_bin_552;	QHF6-unmapped_bin_552@QHF6-unmapped_scaffolds_92000||full;
d__Bacteria@s__Aphodosoma?sp900769035	0	3	6	0	50	No	No;	DKLLMF06-meta.255;DKLLMM06-meta.145;	DKLLMF06-meta.255@DKLLMF06-meta_1900654||full;DKLLMF06-meta.255@DKLLMF06-meta_1100660||full;DKLLMF06-meta.255@DKLLMF06-meta_1979216||full;DKLLMF06-meta.255@DKLLMF06-meta_1795871||full;DKLLMM06-meta.145@DKLLMM06-meta_1045649||0_partial;
d__Bacteria@s__Aphodousia?faecipullorum	0	0	2	0	0	No	No;	F4563_bin_23;F5336_bin_42;	F4563_bin_23@F4563_scaffolds_4686||full;F4563_bin_23@F4563_scaffolds_4591||full;F4563_bin_23@F4563_scaffolds_4717||full;F4563_bin_23@F4563_scaffolds_4651||full;F5336_bin_42@F5336_scaffolds_9706||full;F5336_bin_42@F5336_scaffolds_9743||full;
d__Bacteria@s__Aphodousia?sp900553105	0	0	1	0	0	No	No;	6004-17-001_binning.42;BMXFF06-meta.355;BMXFM06-meta.228;BMXMF07-meta.277;BMXMM07-meta.104;DBMF01-meta.208;DKYYMF05-meta.102;F5018_bin_60;	6004-17-001_binning.42@NODE_8406_length_5762_cov_3.679692||full;6004-17-001_binning.42@NODE_6860_length_6576_cov_4.023309||full;BMXFF06-meta.355@BMXFF06-meta_1192316||full;BMXFF06-meta.355@BMXFF06-meta_1573795||full;BMXFF06-meta.355@BMXFF06-meta_600932||full;BMXFF06-meta.355@BMXFF06-meta_503906||full;BMXFF06-meta.355@BMXFF06-meta_259000||full;BMXFF06-meta.355@BMXFF06-meta_278526||full;BMXFF06-met…
d__Bacteria@s__Aphodousia?sp900554675	0	0	1	0	0	No	No;	BMXFF08-meta.312;NW8.bin.20;Tibetan-s3800-12F_bin_32;	BMXFF08-meta.312@BMXFF08-meta_537087||full;NW8.bin.20@NW8.bin.20.scaffold_20505_1||full;NW8.bin.20@NW8.bin.20.scaffold_9071_1||full;Tibetan-s3800-12F_bin_32@Tibetan-s3800-12F_scaffolds_6402||full;
d__Bacteria@s__Aveggerthella?stercoripullorum	0	1	1	0	100	No	No;	DKLLFM07-meta.43;DKYYFM08-meta.227;DKYYFM12-meta.267;	DKLLFM07-meta.43@DKLLFM07-meta_1132739||full;DKYYFM08-meta.227@DKYYFM08-meta_1740454||full;DKYYFM12-meta.267@DKYYFM12-meta_115460||full;
d__Bacteria@s__Bacteroides?fluxus	0	1	1	0	100	No	No;	HF3.bin.53;S50506B_bin_33;	HF3.bin.53@HF3.bin.53.scaffold_6950_1||full;HF3.bin.53@HF3.bin.53.scaffold_9522_1||full;S50506B_bin_33@S50506B_scaffolds_7783||full;
d__Bacteria@s__Bacteroides?fragilis_A	0	1	1	0	100	No	No;	DBFH06-meta.14;	DBFH06-meta.14@DBFH06-meta_72836||full;DBFH06-meta.14@DBFH06-meta_345321||0_partial;
d__Bacteria@s__Bacteroides?heparinolyticus	0	0	1	0	0	No	No;	S127912A_bin_35;	S127912A_bin_35@S127912A_scaffolds_7577||full;S127912A_bin_35@S127912A_scaffolds_7592||full;
d__Bacteria@s__Bacteroides?pyogenes	0	1	1	0	100	No	No;	CF8.bin.26;DKLLMF06-meta.290;NWMF07-meta.327;SF1.bin.93;SWFF04-meta.60;	CF8.bin.26@CF8.bin.26.scaffold_812_1||full;CF8.bin.26@CF8.bin.26.scaffold_2458_1||full;CF8.bin.26@CF8.bin.26.scaffold_4092_1||full;CF8.bin.26@CF8.bin.26.scaffold_9917_1||full;DKLLMF06-meta.290@DKLLMF06-meta_1115796||full;DKLLMF06-meta.290@DKLLMF06-meta_1290693||full;DKLLMF06-meta.290@DKLLMF06-meta_157102||full;DKLLMF06-meta.290@DKLLMF06-meta_755064||full;DKLLMF06-meta.290@DKLLMF06-meta_658692||fu…
d__Bacteria@s__Bacteroides?rodentium	0	0	1	0	0	No	No;	BMXFM04-meta.40;SWMF03-meta.162;	BMXFM04-meta.40@BMXFM04-meta_863449||full;SWMF03-meta.162@SWMF03-meta_176292||full;
d__Bacteria@s__Bacteroides?thetaiotaomicron	0	1	1	0	100	No	No;	BMXFM03-meta.70;	BMXFM03-meta.70@BMXFM03-meta_132557||full;BMXFM03-meta.70@BMXFM03-meta_209074||full;
d__Bacteria@s__Bacteroides?uniformis	0	2	3	0	66.6667	No	No;	2001-17-001_bin.57;DBFM06-meta.39;DBMF05-meta.131;DKYYFM12-meta.278;HW1.bin.94;W4936_bin_6;	2001-17-001_bin.57@NODE_3231_length_10368_cov_7.885096||full;DBFM06-meta.39@DBFM06-meta_452714||full;DBFM06-meta.39@DBFM06-meta_350393||full;DBFM06-meta.39@DBFM06-meta_838||full;DBFM06-meta.39@DBFM06-meta_434071||full;DBMF05-meta.131@DBMF05-meta_131752||0_partial;DBMF05-meta.131@DBMF05-meta_28288||full;DBMF05-meta.131@DBMF05-meta_411916||full;DBMF05-meta.131@DBMF05-meta_231995||full;DKYYFM12-meta…
d__Bacteria@s__Bacteroides?xylanisolvens	0	1	1	0	100	No	No;	No	No;
d__Bacteria@s__Bacteroides_E?coprosuis	0	1	1	0	100	No	No;	LW1-s151250_bin_2;	LW1-s151250_bin_2@LW1-s151250_scaffolds_3721||full;LW1-s151250_bin_2@LW1-s151250_scaffolds_3727||full;LW1-s151250_bin_2@LW1-s151250_scaffolds_3728||full;LW1-s151250_bin_2@LW1-s151250_scaffolds_3740||full;LW1-s151250_bin_2@LW1-s151250_scaffolds_3675||full;
d__Bacteria@s__Bacteroides_E?propionicifaciens	0	1	1	0	100	No	No;	LW2-s127575_bin_7;	LW2-s127575_bin_7@LW2-s127575_scaffolds_9961||full;LW2-s127575_bin_7@LW2-s127575_scaffolds_9963||full;LW2-s127575_bin_7@LW2-s127575_scaffolds_9974||0_partial;LW2-s127575_bin_7@LW2-s127575_scaffolds_9994||full;LW2-s127575_bin_7@LW2-s127575_scaffolds_9999||full;LW2-s127575_bin_7@LW2-s127575_scaffolds_9953||0_partial;
d__Bacteria@s__Baileyella?intestinalis	0	1	1	0	100	No	No;	LW1-s151433_bin_4;	LW1-s151433_bin_4@LW1-s151433_scaffolds_9866||0_partial;LW1-s151433_bin_4@LW1-s151433_scaffolds_9872||full;LW1-s151433_bin_4@LW1-s151433_scaffolds_9891||full;LW1-s151433_bin_4@LW1-s151433_scaffolds_9843||full;
d__Bacteria@s__Bifidobacterium?animalis	0	0	1	0	0	No	No;	9024-17-001_binning.21;	9024-17-001_binning.21@NODE_2359_length_6264_cov_29.055726||full;
d__Bacteria@s__Bifidobacterium?boum	0	1	4	0	25	No	No;	NWFF05-meta.308;	NWFF05-meta.308@NWFF05-meta_1164118||full;
d__Bacteria@s__Bifidobacterium?choerinum	0	0	1	0	0	No	No;	DBFF02-meta.407;S127906A_bin_52;	DBFF02-meta.407@DBFF02-meta_1800700||full;S127906A_bin_52@S127906A_scaffolds_15660||full;S127906A_bin_52@S127906A_scaffolds_15639||full;
d__Bacteria@s__Bifidobacterium?pseudolongum	0	0	4	0	0	No	No;	5004-17-001_binning.110;NF8.bin.91;	5004-17-001_binning.110@NODE_1191_length_20411_cov_7.471458||full;NF8.bin.91@NF8.bin.91.scaffold_3373_1||full;
d__Bacteria@s__Bifidobacterium?thermophilum	0	1	3	0	33.3333	No	No;	4035-17-001_binning.33;5026-17-001_binning.149;BMXMF05-meta.263;DBMF07-meta.541;LW2-s127152_bin_44;	4035-17-001_binning.33@NODE_7100_length_7180_cov_19.274807||full;5026-17-001_binning.149@NODE_13494_length_7169_cov_8.021226||full;5026-17-001_binning.149@NODE_22658_length_5017_cov_9.887142||full;BMXMF05-meta.263@BMXMF05-meta_793376||full;BMXMF05-meta.263@BMXMF05-meta_1587595||full;BMXMF05-meta.263@BMXMF05-meta_166698||full;DBMF07-meta.541@DBMF07-meta_388340||0_partial;LW2-s127152_bin_44@LW2-s12…
d__Bacteria@s__Blautia_A?sp000285855	0	1	1	0	100	No	No;	F4726_bin_26;	F4726_bin_26@F4726_scaffolds_5955||full;
d__Bacteria@s__Borkfalkia?ceftriaxoniphila	0	1	1	0	100	No	No;	9022-17-001_binning.60;	9022-17-001_binning.60@NODE_11641_length_5710_cov_5.766225||full;9022-17-001_binning.60@NODE_1038_length_23094_cov_8.653110||full;9022-17-001_binning.60@NODE_12872_length_5358_cov_9.835942||full;9022-17-001_binning.60@NODE_13301_length_5250_cov_8.882002||full;9022-17-001_binning.60@NODE_13363_length_5236_cov_9.446246||full;9022-17-001_binning.60@NODE_1672_length_17928_cov_10.104907||full;9022-17-…
d__Bacteria@s__Bulleidia?massiliensis	0	2	2	0	100	No	No;	F5313_bin_49;	F5313_bin_49@F5313_scaffolds_12422||full;
d__Bacteria@s__Bulleidia?sp016293365	0	2	14	0	14.2857	No	No;	bacter_genome.10270;bacter_genome.10271;	bacter_genome.10270@CP116606.1||0_partial;bacter_genome.10270@CP116606.1||1_partial;bacter_genome.10271@CP116609.1||0_partial;bacter_genome.10271@CP116609.1||1_partial;
d__Bacteria@s__Bulleidia?sp900539965	0	1	2	0	50	No	No;	GCA_013826985.1;	GCA_013826985.1@CP057330.1||0_partial;GCA_013826985.1@CP057330.1||1_partial;GCA_013826985.1@CP057330.1||2_partial;GCA_013826985.1@CP057330.1||3_partial;GCA_013826985.1@CP057330.1||4_partial;
d__Bacteria@s__Bulleidia?sp905194705	0	1	1	0	100	No	No;	GCA_013813035.1;GCA_013826045.1;GCA_013895695.1;GCA_018449065.1;GCA_018487825.1;GCA_018502585.1;GCA_018583185.1;GCA_018583205.1;GCA_018583225.1;GCA_018583245.1;	GCA_013813035.1@CP057099.1||0_partial;GCA_013813035.1@CP057099.1||1_partial;GCA_013813035.1@CP057099.1||2_partial;GCA_013813035.1@CP057099.1||3_partial;GCA_013826045.1@CP057316.1||full;GCA_013826045.1@CP057317.1||full;GCA_013826045.1@CP057313.1||0_partial;GCA_013895695.1@CP057722.1||0_partial;GCA_013895695.1@CP057722.1||1_partial;GCA_018449065.1@CP075286.1||0_partial;GCA_018449065.1@CP075286.1||1…
d__Bacteria@s__Bullifex?porci	0	1	2	0	50	No	No;	LW1.bin.2;	LW1.bin.2@LW1.bin.2.scaffold_12270_1||full;
d__Bacteria@s__Butyricimonas?sp900184685	0	0	1	0	0	No	No;	DKLLMM06-meta.334;	DKLLMM06-meta.334@DKLLMM06-meta_421530||full;
d__Bacteria@s__Butyrivibrio_A?sp016297265	0	1	2	0	50	No	No;	HW4.bin.33;	HW4.bin.33@HW4.bin.33.scaffold_628_1||full;HW4.bin.33@HW4.bin.33.scaffold_5098_1||full;HW4.bin.33@HW4.bin.33.scaffold_9034_1||full;HW4.bin.33@HW4.bin.33.scaffold_11384_1||full;
d__Bacteria@s__Butyrivibrio_A?sp900768755	0	2	4	0	50	No	No;	DBFF06-meta.133;HW2.bin.70;	DBFF06-meta.133@DBFF06-meta_248642||0_partial;DBFF06-meta.133@DBFF06-meta_430816||full;HW2.bin.70@HW2.bin.70.scaffold_167_1||full;
d__Bacteria@s__Butyrivibrio_A?sp900771195	0	1	3	0	33.3333	No	No;	7020-17-001_binning.112;	7020-17-001_binning.112@NODE_8056_length_7000_cov_10.296184||full;
d__Bacteria@s__CAAFZY01?sp900767645	0	2	2	0	100	No	No;	No	No;
d__Bacteria@s__CAAGED01?sp900768505	0	0	6	0	0	No	No;	3207-17-001_binning.20;8024-17-001_binning.44;9003-17-001_binning.10;DBFM08-meta.529;F5610_bin_21;GCA_000182855.2;GCA_000191545.1;HW2.bin.27;HW8.bin.71;NWMF07-meta.174;SWFF04-meta.134;SWFM06-meta.177;SWMM03-meta.2;W4930_bin_7;	3207-17-001_binning.20@NODE_9072_length_5108_cov_4.733426||full;3207-17-001_binning.20@NODE_97_length_36022_cov_12.803431||full;3207-17-001_binning.20@NODE_2697_length_9532_cov_8.681439||full;3207-17-001_binning.20@NODE_3079_length_8936_cov_10.295237||full;3207-17-001_binning.20@NODE_4175_length_7653_cov_11.715978||full;3207-17-001_binning.20@NODE_6856_length_5938_cov_7.677715||full;3207-17-001_b…
d__Bacteria@s__CAG-1000?sp004552445	0	2	5	0	40	No	No;	BMXMM10-meta.284;F5302_bin_12;F5500_bin_28;QHF9FF09-meta.321;S50206A_bin_20;	BMXMM10-meta.284@BMXMM10-meta_555161||full;F5302_bin_12@F5302_scaffolds_954||full;F5302_bin_12@F5302_scaffolds_763||full;F5302_bin_12@F5302_scaffolds_810||full;F5500_bin_28@F5500_scaffolds_6113||full;QHF9FF09-meta.321@QHF9FF09-meta_59898||full;S50206A_bin_20@S50206A_scaffolds_4124||full;
d__Bacteria@s__CAG-1024?sp000432015	0	1	1	0	100	No	No;	No	No;
d__Bacteria@s__CAG-1024?sp004554165	0	6	6	0	100	No	No;	1031-17-001_binning.31;3202-17-001_binning.49;5037-17-001_binning.21;DKLLMM02-meta.379;DKYYMF05-meta.138;DKYYMM04-meta.251;F5608_bin_42;QHF9FH09-meta.6;S95008B_bin_27;bacter_genome.9093;	1031-17-001_binning.31@NODE_1263_length_13596_cov_8.539325||full;1031-17-001_binning.31@NODE_1722_length_11939_cov_5.713985||full;3202-17-001_binning.49@NODE_1881_length_11433_cov_5.988487||full;5037-17-001_binning.21@NODE_1279_length_9730_cov_5.155556||full;5037-17-001_binning.21@NODE_2319_length_7001_cov_7.990786||full;5037-17-001_binning.21@NODE_2686_length_6478_cov_8.345477||full;5037-17-001_…
d__Bacteria@s__CAG-1031?sp000431215	0	1	2	0	50	No	No;	W4930_bin_48;	W4930_bin_48@W4930_scaffolds_8700||full;
d__Bacteria@s__CAG-1138?sp000434675	0	9	15	0	60	No	No;	No	No;
d__Bacteria@s__CAG-115?sp004554555	0	3	3	0	100	No	No;	7020-17-001_binning.85;	7020-17-001_binning.85@NODE_10815_length_5753_cov_8.593191||full;7020-17-001_binning.85@NODE_1333_length_20443_cov_10.153914||full;
d__Bacteria@s__CAG-115?sp004555855	0	2	3	0	66.6667	No	No;	No	No;
d__Bacteria@s__CAG-1193?sp900550145	0	1	1	0	100	No	No;	F4404_bin_14;GCA_030062375.1;	F4404_bin_14@F4404_scaffolds_1233||full;GCA_030062375.1@CP123581.1||0_partial;GCA_030062375.1@CP123581.1||1_partial;GCA_030062375.1@CP123581.1||2_partial;GCA_030062375.1@CP123583.1||full;
d__Bacteria@s__CAG-127?sp900553925	0	2	4	0	50	No	No;	F5404_bin_6;	F5404_bin_6@F5404_scaffolds_15134||0_partial;F5404_bin_6@F5404_scaffolds_15137||0_partial;F5404_bin_6@F5404_scaffolds_15142||full;F5404_bin_6@F5404_scaffolds_15152||full;
d__Bacteria@s__CAG-170?sp002404795	0	7	7	0	100	No	No;	BMXMM02-meta.182;LW1-s151250_bin_4;LW1-s151260_bin_2;LW2-s127575_bin_31;NW5.bin.85;W4950_bin_19;W4978_bin_29;	BMXMM02-meta.182@BMXMM02-meta_343076||0_partial;BMXMM02-meta.182@BMXMM02-meta_532949||full;BMXMM02-meta.182@BMXMM02-meta_166876||full;BMXMM02-meta.182@BMXMM02-meta_39912||full;LW1-s151250_bin_4@LW1-s151250_scaffolds_10232||0_partial;LW1-s151250_bin_4@LW1-s151250_scaffolds_10251||full;LW1-s151250_bin_4@LW1-s151250_scaffolds_10255||full;LW1-s151250_bin_4@LW1-s151250_scaffolds_10177||0_partial;LW1-s…
d__Bacteria@s__CAG-170?sp900553545	0	2	2	0	100	No	No;	No	No;
d__Bacteria@s__CAG-177?sp900771185	0	2	3	0	66.6667	No	No;	2008-17-001_bin.11;	2008-17-001_bin.11@NODE_11231_length_5436_cov_9.314626||full;
d__Bacteria@s__CAG-1782?sp016297005	0	2	2	0	100	No	No;	No	No;
d__Bacteria@s__CAG-217?sp000436335	0	2	2	0	100	No	No;	F5113_bin_36;F5210_bin_31;	F5113_bin_36@F5113_scaffolds_10093||full;F5113_bin_36@F5113_scaffolds_9901||full;F5113_bin_36@F5113_scaffolds_9830||full;F5113_bin_36@F5113_scaffolds_10130||full;F5113_bin_36@F5113_scaffolds_9941||full;F5113_bin_36@F5113_scaffolds_9889||full;F5210_bin_31@F5210_scaffolds_7923||full;F5210_bin_31@F5210_scaffolds_8005||full;F5210_bin_31@F5210_scaffolds_7607||full;F5210_bin_31@F5210_scaffolds_7519||fu…
d__Bacteria@s__CAG-272?sp000433515	0	3	4	0	75	No	No;	GCA_030062395.1;	GCA_030062395.1@CP123751.1||0_partial;
d__Bacteria@s__CAG-302?sp001916775	0	0	1	0	0	No	No;	NWMF07-meta.288;	NWMF07-meta.288@NWMF07-meta_1498099||full;
d__Bacteria@s__CAG-302?sp900543825	0	2	2	0	100	No	No;	GCA_000758365.1;GCA_030169145.1;SWMM05-meta.141;	GCA_000758365.1@CP007646.1||0_partial;GCA_000758365.1@CP007648.1||full;GCA_030169145.1@CP123971.1||0_partial;GCA_030169145.1@CP123973.1||full;SWMM05-meta.141@SWMM05-meta_891626||0_partial;SWMM05-meta.141@SWMM05-meta_1011651||0_partial;
d__Bacteria@s__CAG-302?sp900548425	0	0	1	0	0	No	No;	1019-17-001_binning.174;1035-17-001_binning.50;2011-17-001_bin.95;3203-17-001_binning.45;3204-17-001_binning.127;3207-17-001_binning.66;6006-17-001_binning.48;8002-17-001_binning.61;8006-17-001_binning.39;8018-17-001_binning.27;BMXMM10-meta.84;Boar-s2_bin_34;DBMF01-meta.70;DF3.bin.58;DKLLMF02-meta.456;DKLLMF03-meta.285;DKLLMF06-meta.197;DKYYFF08-meta.95;DKYYFF09-meta.266;DKYYMF01-meta.232;DKYYMF0…	1019-17-001_binning.174@NODE_14128_length_7227_cov_37.856247||full;1035-17-001_binning.50@NODE_11824_length_5348_cov_6.354619||full;2011-17-001_bin.95@NODE_7613_length_5459_cov_6.195226||full;3203-17-001_binning.45@NODE_6382_length_5697_cov_13.242822||full;3204-17-001_binning.127@NODE_14617_length_5443_cov_55.087788||full;3207-17-001_binning.66@NODE_4289_length_7558_cov_16.791817||full;6006-17-00…
d__Bacteria@s__CAG-303?sp012520815	0	1	1	0	100	No	No;	F5181_bin_62;LW2-s127153_bin_20;	F5181_bin_62@F5181_scaffolds_17647||full;F5181_bin_62@F5181_scaffolds_17549||full;F5181_bin_62@F5181_scaffolds_17585||full;F5181_bin_62@F5181_scaffolds_17601||full;F5181_bin_62@F5181_scaffolds_17331||full;LW2-s127153_bin_20@LW2-s127153_scaffolds_3051||full;LW2-s127153_bin_20@LW2-s127153_scaffolds_3056||full;LW2-s127153_bin_20@LW2-s127153_scaffolds_2965||full;LW2-s127153_bin_20@LW2-s127153_scaffol…
d__Bacteria@s__CAG-317?sp000433215	0	1149	1149	0	100	No	No;	BMXMF05-meta.239;CW1.bin.106;DBMF01-meta.91;F4872_bin_5;F5224_bin_37;F5379_bin_37;F5486_bin_12;NWMF01-meta.17;	BMXMF05-meta.239@BMXMF05-meta_1715954||0_partial;CW1.bin.106@CW1.bin.106.scaffold_595_1||0_partial;CW1.bin.106@CW1.bin.106.scaffold_15_1||full;DBMF01-meta.91@DBMF01-meta_606191||full;F4872_bin_5@F4872_scaffolds_13300||0_partial;F5224_bin_37@F5224_scaffolds_9705||full;F5224_bin_37@F5224_scaffolds_9522||full;F5224_bin_37@F5224_scaffolds_9625||full;F5379_bin_37@F5379_scaffolds_8202||full;F5379_bin_3…
d__Bacteria@s__CAG-349?sp001940895	0	8	12	0	66.6667	No	No;	LW1-sD151116_bin_13;	LW1-sD151116_bin_13@LW1-sD151116_scaffolds_1107||0_partial;LW1-sD151116_bin_13@LW1-sD151116_scaffolds_1119||full;LW1-sD151116_bin_13@LW1-sD151116_scaffolds_1120||0_partial;LW1-sD151116_bin_13@LW1-sD151116_scaffolds_1137||full;
d__Bacteria@s__CAG-390?sp003523225	0	8	8	0	100	No	No;	LW8.bin.3;	LW8.bin.3@LW8.bin.3.scaffold_37_1||0_partial;
d__Bacteria@s__CAG-475?sp900549225	0	1	1	0	100	No	No;	BMXFF06-meta.233;DKYYFF12-meta.456;DKYYFM12-meta.41;HF1.bin.46;SF3.bin.74;ZF8.bin.4;	BMXFF06-meta.233@BMXFF06-meta_1344491||full;DKYYFF12-meta.456@DKYYFF12-meta_982498||full;DKYYFM12-meta.41@DKYYFM12-meta_1317750||full;DKYYFM12-meta.41@DKYYFM12-meta_557362||full;HF1.bin.46@HF1.bin.46.scaffold_3230_1||full;HF1.bin.46@HF1.bin.46.scaffold_8910_1||full;SF3.bin.74@SF3.bin.74.scaffold_9361_1||full;SF3.bin.74@SF3.bin.74.scaffold_11864_1||full;SF3.bin.74@SF3.bin.74.scaffold_6493_1||full;…
d__Bacteria@s__CAG-485?sp002491165	0	2	3	0	66.6667	No	No;	BMXMF05-meta.95;Duroc.SH-FCR.HF3_bin_20;HW1.bin.67;	BMXMF05-meta.95@BMXMF05-meta_400510||0_partial;Duroc.SH-FCR.HF3_bin_20@Duroc.SH-FCR.HF3_scaffolds_2450||full;Duroc.SH-FCR.HF3_bin_20@Duroc.SH-FCR.HF3_scaffolds_2479||full;HW1.bin.67@HW1.bin.67.scaffold_7674_1||full;HW1.bin.67@HW1.bin.67.scaffold_8409_1||full;HW1.bin.67@HW1.bin.67.scaffold_9059_1||full;HW1.bin.67@HW1.bin.67.scaffold_9825_1||lt2gene;HW1.bin.67@HW1.bin.67.scaffold_1196_1||full;HW1.b…
d__Bacteria@s__CAG-485?sp004552395	0	4	4	0	100	No	No;	NWMF08-meta.228;	NWMF08-meta.228@NWMF08-meta_1266492||full;NWMF08-meta.228@NWMF08-meta_1444627||full;
d__Bacteria@s__CAG-485?sp900321585	0	1	1	0	100	No	No;	W5007_bin_11;	W5007_bin_11@W5007_scaffolds_259||full;W5007_bin_11@W5007_scaffolds_255||full;
d__Bacteria@s__CAG-485?sp905214735	0	0	2	0	0	No	No;	F4660_bin_19;F5647_bin_32;SWFF04-meta.178;	F4660_bin_19@F4660_scaffolds_2879||full;F4660_bin_19@F4660_scaffolds_2905||full;F5647_bin_32@F5647_scaffolds_8103||full;F5647_bin_32@F5647_scaffolds_8117||full;SWFF04-meta.178@SWFF04-meta_525709||full;SWFF04-meta.178@SWFF04-meta_497424||full;
d__Bacteria@s__CAG-488?sp000434055	0	2	3	0	66.6667	No	No;	BMXMF02-meta.45;BMXMM02-meta.104;DBFF06-meta.225;DBFM04-meta.94;DBFM06-meta.255;DBFM08-meta.353;DBMF07-meta.404;DBMM07-meta.347;DKLLFF11-meta.124;DKLLFM11-meta.235;DKLLMM02-meta.242;DKLLMM03-meta.331;DKLLMM06-meta.26;DKYYFF12-meta.304;DKYYMF01-meta.448;DKYYMF04-meta.138;DKYYMF05-meta.227;DKYYMM01-meta.444;F5635_bin_1;GCA_020412465.1;GCA_020412485.1;LW2.bin.45;QHF9FF09-meta.79;QHF9FM09-meta.228;SW…	BMXMF02-meta.45@BMXMF02-meta_103919||full;BMXMF02-meta.45@BMXMF02-meta_62950||full;BMXMF02-meta.45@BMXMF02-meta_328569||full;BMXMF02-meta.45@BMXMF02-meta_11470||full;BMXMF02-meta.45@BMXMF02-meta_331034||full;BMXMF02-meta.45@BMXMF02-meta_2242||full;BMXMF02-meta.45@BMXMF02-meta_130810||full;BMXMF02-meta.45@BMXMF02-meta_113051||full;BMXMF02-meta.45@BMXMF02-meta_178921||full;BMXMF02-meta.45@BMXMF02-m…
d__Bacteria@s__CAG-488?sp900539465	0	3	3	0	100	No	No;	W5007_bin_5;	W5007_bin_5@W5007_scaffolds_855||full;W5007_bin_5@W5007_scaffolds_956||full;W5007_bin_5@W5007_scaffolds_773||full;W5007_bin_5@W5007_scaffolds_974||full;W5007_bin_5@W5007_scaffolds_877||full;W5007_bin_5@W5007_scaffolds_890||full;W5007_bin_5@W5007_scaffolds_897||full;W5007_bin_5@W5007_scaffolds_824||full;W5007_bin_5@W5007_scaffolds_830||full;W5007_bin_5@W5007_scaffolds_837||full;W5007_bin_5@W5007_s…
d__Bacteria@s__CAG-533?sp004563275	0	2	2	0	100	No	No;	F5115_bin_7;W5021_bin_59;	F5115_bin_7@F5115_scaffolds_20323||full;W5021_bin_59@W5021_scaffolds_16455||full;W5021_bin_59@W5021_scaffolds_16480||full;
d__Bacteria@s__CAG-533?sp900553855	0	1	1	0	100	No	No;	No	No;
d__Bacteria@s__CAG-56?sp900539525	0	2	2	0	100	No	No;	W4974_bin_18;	W4974_bin_18@W4974_scaffolds_1914||full;W4974_bin_18@W4974_scaffolds_1920||full;W4974_bin_18@W4974_scaffolds_1923||full;W4974_bin_18@W4974_scaffolds_1941||full;W4974_bin_18@W4974_scaffolds_1955||full;W4974_bin_18@W4974_scaffolds_1885||full;W4974_bin_18@W4974_scaffolds_1887||full;W4974_bin_18@W4974_scaffolds_1900||full;
d__Bacteria@s__CAG-590?sp000431135	0	2	2	0	100	No	No;	9020-17-001_binning.42;DBMF05-meta.172;LW1-s150822_bin_24;	9020-17-001_binning.42@NODE_4_length_138583_cov_9.443686||0_partial;9020-17-001_binning.42@NODE_3661_length_8687_cov_9.374884||full;9020-17-001_binning.42@NODE_6753_length_5992_cov_11.485262||full;DBMF05-meta.172@DBMF05-meta_116744||full;DBMF05-meta.172@DBMF05-meta_76800||full;DBMF05-meta.172@DBMF05-meta_388179||0_partial;DBMF05-meta.172@DBMF05-meta_379868||full;LW1-s150822_bin_24@LW1-s150822_sca…
d__Bacteria@s__CAG-605?sp000433255	0	0	1	0	0	No	No;	No	No;
d__Bacteria@s__CAG-628?sp003524085	0	0	1	0	0	No	No;	DKLLFM07-meta.176;DKLLFM10-meta.127;	DKLLFM07-meta.176@DKLLFM07-meta_40371||full;DKLLFM10-meta.127@DKLLFM10-meta_414678||full;
d__Bacteria@s__CAG-632?sp000431515	0	0	1	0	0	No	No;	LW1-sD151116_bin_8;	LW1-sD151116_bin_8@LW1-sD151116_scaffolds_9968||full;LW1-sD151116_bin_8@LW1-sD151116_scaffolds_9797||full;
d__Bacteria@s__CAG-710?sp016295795	0	0	2	0	0	No	No;	DKLLFF10-meta.372;F5173_bin_4;	DKLLFF10-meta.372@DKLLFF10-meta_1034696||full;F5173_bin_4@F5173_scaffolds_10014||full;
d__Bacteria@s__CAG-83?sp000431575	0	1	1	0	100	No	No;	DW7.bin.71;HW7.bin.31;	DW7.bin.71@DW7.bin.71.scaffold_4981_1||full;DW7.bin.71@DW7.bin.71.scaffold_5201_1||full;HW7.bin.31@HW7.bin.31.scaffold_35_1||0_partial;
d__Bacteria@s__CAG-83?sp000435975	0	1	1	0	100	No	No;	No	No;
d__Bacteria@s__CAG-83?sp003487665	0	1	1	0	100	No	No;	DKYYMF05-meta.325;Duroc.SH-FCR.HM2_bin_1;HW7.bin.3;LW2.bin.52;W4982_bin_1;	DKYYMF05-meta.325@DKYYMF05-meta_886166||full;DKYYMF05-meta.325@DKYYMF05-meta_996929||full;DKYYMF05-meta.325@DKYYMF05-meta_807318||full;Duroc.SH-FCR.HM2_bin_1@Duroc.SH-FCR.HM2_scaffolds_26||full;Duroc.SH-FCR.HM2_bin_1@Duroc.SH-FCR.HM2_scaffolds_66||full;Duroc.SH-FCR.HM2_bin_1@Duroc.SH-FCR.HM2_scaffolds_89||full;Duroc.SH-FCR.HM2_bin_1@Duroc.SH-FCR.HM2_scaffolds_92||full;Duroc.SH-FCR.HM2_bin_1@Duroc…
d__Bacteria@s__CAG-83?sp004555205	0	1	1	0	100	No	No;	BMXFM03-meta.163;CW4.bin.35;LW2-s126575_bin_12;	BMXFM03-meta.163@BMXFM03-meta_52608||0_partial;CW4.bin.35@CW4.bin.35.scaffold_3_1||0_partial;LW2-s126575_bin_12@LW2-s126575_scaffolds_650||0_partial;LW2-s126575_bin_12@LW2-s126575_scaffolds_697||full;
d__Bacteria@s__CAG-841?sp018383975	0	3	3	0	100	No	No;	No	No;
d__Bacteria@s__CAG-873?sp004552485	0	1	5	0	20	No	No;	BMXMF02-meta.149;BMXMM02-meta.185;	BMXMF02-meta.149@BMXMF02-meta_34262||full;BMXMF02-meta.149@BMXMF02-meta_223596||0_partial;BMXMF02-meta.149@BMXMF02-meta_434912||full;BMXMF02-meta.149@BMXMF02-meta_259707||full;BMXMF02-meta.149@BMXMF02-meta_41021||0_partial;BMXMF02-meta.149@BMXMF02-meta_349350||full;BMXMF02-meta.149@BMXMF02-meta_85439||0_partial;BMXMF02-meta.149@BMXMF02-meta_284433||full;BMXMM02-meta.185@BMXMM02-meta_99353||full;B…
d__Bacteria@s__CAG-873?sp004552725	0	2	3	0	66.6667	No	No;	DBMM05-meta.110;	DBMM05-meta.110@DBMM05-meta_350876||0_partial;
d__Bacteria@s__CAG-873?sp004553485	0	3	3	0	100	No	No;	NWFF04-meta.47;	NWFF04-meta.47@NWFF04-meta_938938||0_partial;NWFF04-meta.47@NWFF04-meta_938938||1_partial;NWFF04-meta.47@NWFF04-meta_777418||full;
d__Bacteria@s__CAG-873?sp017889945	0	3	3	0	100	No	No;	NWMF01-meta.211;	NWMF01-meta.211@NWMF01-meta_555814||0_partial;NWMF01-meta.211@NWMF01-meta_2124865||full;
d__Bacteria@s__CAG-877?sp016293205	0	1	1	0	100	No	No;	Boar-s22_bin_23;	Boar-s22_bin_23@Boar-s22_scaffolds_3930||0_partial;Boar-s22_bin_23@Boar-s22_scaffolds_3932||0_partial;Boar-s22_bin_23@Boar-s22_scaffolds_3940||0_partial;Boar-s22_bin_23@Boar-s22_scaffolds_3944||0_partial;
d__Bacteria@s__CAG-882?sp900545455	0	0	1	0	0	No	No;	No	No;
d__Bacteria@s__CAG-95?sp017622575	0	3	4	0	75	No	No;	HW8.bin.69;SW4.bin.35;	HW8.bin.69@HW8.bin.69.scaffold_26_1||0_partial;HW8.bin.69@HW8.bin.69.scaffold_31_1||0_partial;SW4.bin.35@SW4.bin.35.scaffold_1238_1||full;SW4.bin.35@SW4.bin.35.scaffold_2536_1||full;SW4.bin.35@SW4.bin.35.scaffold_5559_1||full;SW4.bin.35@SW4.bin.35.scaffold_8912_1||full;
d__Bacteria@s__CAG-95?sp018384375	0	2	3	0	66.6667	No	No;	F5224_bin_25;	F5224_bin_25@F5224_scaffolds_6947||full;F5224_bin_25@F5224_scaffolds_7055||full;F5224_bin_25@F5224_scaffolds_6991||full;F5224_bin_25@F5224_scaffolds_6999||full;F5224_bin_25@F5224_scaffolds_7001||full;
d__Bacteria@s__CAJLIR01?sp905206805	0	0	1	0	0	No	No;	DBMM05-meta.31;DKLLFF11-meta.307;DKYYFF09-meta.329;	DBMM05-meta.31@DBMM05-meta_379807||full;DBMM05-meta.31@DBMM05-meta_32391||full;DBMM05-meta.31@DBMM05-meta_243758||full;DBMM05-meta.31@DBMM05-meta_441952||full;DBMM05-meta.31@DBMM05-meta_202510||full;DBMM05-meta.31@DBMM05-meta_181109||full;DKLLFF11-meta.307@DKLLFF11-meta_956695||full;DKLLFF11-meta.307@DKLLFF11-meta_1476792||full;DKLLFF11-meta.307@DKLLFF11-meta_1250769||full;DKLLFF11-meta.307@DKLLF…
d__Bacteria@s__CAZU01?sp017480995	0	3	4	0	75	No	No;	LW2-s127592_bin_24;	LW2-s127592_bin_24@LW2-s127592_scaffolds_4342||0_partial;LW2-s127592_bin_24@LW2-s127592_scaffolds_4351||full;LW2-s127592_bin_24@LW2-s127592_scaffolds_4378||full;LW2-s127592_bin_24@LW2-s127592_scaffolds_4384||full;LW2-s127592_bin_24@LW2-s127592_scaffolds_4496||full;LW2-s127592_bin_24@LW2-s127592_scaffolds_4523||full;
d__Bacteria@s__Campylobacter?hyointestinalis	0	1	2	0	50	No	No;	LW2-s126610_bin_30;	LW2-s126610_bin_30@LW2-s126610_scaffolds_4622||full;LW2-s126610_bin_30@LW2-s126610_scaffolds_4634||0_partial;LW2-s126610_bin_30@LW2-s126610_scaffolds_4640||full;LW2-s126610_bin_30@LW2-s126610_scaffolds_4676||full;LW2-s126610_bin_30@LW2-s126610_scaffolds_4592||full;
d__Bacteria@s__Campylobacter?lanienae	0	4	8	0	50	No	No;	No	No;
d__Bacteria@s__Campylobacter?sp002139855	0	1	1	0	100	No	No;	No	No;
d__Bacteria@s__Campylobacter_A?mucosalis	0	1	1	0	100	No	No;	W5042_bin_8;	W5042_bin_8@W5042_scaffolds_7848||0_partial;W5042_bin_8@W5042_scaffolds_7859||full;
d__Bacteria@s__Campylobacter_B?hominis	0	0	1	0	0	No	No;	No	No;
d__Bacteria@s__Carnobacterium_A?inhibens	0	1	1	0	100	No	No;	No	No;
d__Bacteria@s__Carnobacterium_A?sp001483965	0	1	1	0	100	No	No;	DBMM05-meta.309;HW5.bin.2;SWMM03-meta.132;	DBMM05-meta.309@DBMM05-meta_518269||full;DBMM05-meta.309@DBMM05-meta_285944||full;HW5.bin.2@HW5.bin.2.scaffold_10024_1||full;HW5.bin.2@HW5.bin.2.scaffold_11094_1||full;SWMM03-meta.132@SWMM03-meta_46940||full;
d__Bacteria@s__Chlamydia?suis	0	1	15	0	6.66667	No	No;	No	No;
d__Bacteria@s__Clostridium?sp000435835	0	1	1	0	100	No	No;	W4978_bin_7;	W4978_bin_7@W4978_scaffolds_7344||full;W4978_bin_7@W4978_scaffolds_7253||full;W4978_bin_7@W4978_scaffolds_7327||full;W4978_bin_7@W4978_scaffolds_7233||0_partial;
d__Bacteria@s__Clostridium?sp900759995	0	2	2	0	100	No	No;	No	No;
d__Bacteria@s__Clostridium_A?leptum	0	1	1	0	100	No	No;	BMXFF06-meta.85;BMXFM08-meta.371;BMXMF05-meta.294;BMXMF10-meta.173;BMXMM10-meta.149;DBFF04-meta.111;DF8.bin.68;DKLLFM11-meta.285;F4905_bin_42;LF3.bin.112;LF7.bin.11;NWMF01-meta.276;NWMF08-meta.160;S38404A_bin_78;Tibetan-s3800-53F_bin_10;Tibetan-s3800-8M_bin_10;	BMXFF06-meta.85@BMXFF06-meta_1954211||full;BMXFM08-meta.371@BMXFM08-meta_1522074||full;BMXMF05-meta.294@BMXMF05-meta_809904||full;BMXMF10-meta.173@BMXMF10-meta_334310||full;BMXMM10-meta.149@BMXMM10-meta_80478||full;DBFF04-meta.111@DBFF04-meta_193401||full;DF8.bin.68@DF8.bin.68.scaffold_13144_1||full;DF8.bin.68@DF8.bin.68.scaffold_8964_1||full;DKLLFM11-meta.285@DKLLFM11-meta_982958||full;F4905_bin…
d__Bacteria@s__Clostridium_AP?scindens	0	0	1	0	0	No	No;	Boar-s14_bin_38;Boar-s19_bin_1;CF5.bin.52;CW2.bin.59;DKLLMF03-meta.229;	Boar-s14_bin_38@Boar-s14_scaffolds_7827||full;Boar-s14_bin_38@Boar-s14_scaffolds_7756||full;Boar-s19_bin_1@Boar-s19_scaffolds_5||full;Boar-s19_bin_1@Boar-s19_scaffolds_10||full;CF5.bin.52@CF5.bin.52.scaffold_225_1||full;CW2.bin.59@CW2.bin.59.scaffold_2128_1||full;DKLLMF03-meta.229@DKLLMF03-meta_395527||full;DKLLMF03-meta.229@DKLLMF03-meta_1354287||full;
d__Bacteria@s__Clostridium_P?perfringens	0	3	3	0	100	No	No;	No	No;
d__Bacteria@s__Coprococcus?sp016296785	0	0	1	0	0	No	No;	1035-17-001_binning.120;1041-17-001_binning.163;3201-17-001_binning.52;8034-17-001_binning.25;8038-17-001_binning.69;BMXMM02-meta.173;DBFF06-meta.230;DBFF08-meta.197;DBFM02-meta.263;DBFM06-meta.169;DKLLFM11-meta.281;NWFF06-meta.85;SWMF01-meta.218;SWMF03-meta.96;SWMM01-meta.242;	1035-17-001_binning.120@NODE_6998_length_7308_cov_14.472356||full;1035-17-001_binning.120@NODE_11947_length_5318_cov_9.186586||full;1035-17-001_binning.120@NODE_12304_length_5233_cov_15.286983||full;1035-17-001_binning.120@NODE_12716_length_5129_cov_14.712061||full;1035-17-001_binning.120@NODE_14_length_90019_cov_14.049153||full;1035-17-001_binning.120@NODE_670_length_25515_cov_11.028123||full;10…
d__Bacteria@s__Coprococcus?sp016297325	0	1	1	0	100	No	No;	DBFF06-meta.3;	DBFF06-meta.3@DBFF06-meta_387789||full;
d__Bacteria@s__Copromonas?sp900066785	0	4	5	0	80	No	No;	DBFF04-meta.224;DKYYFF08-meta.207;HW8.bin.115;SW1.bin.31;	DBFF04-meta.224@DBFF04-meta_1468137||full;DKYYFF08-meta.207@DKYYFF08-meta_1850596||full;DKYYFF08-meta.207@DKYYFF08-meta_961639||full;HW8.bin.115@HW8.bin.115.scaffold_1375_1||full;SW1.bin.31@SW1.bin.31.scaffold_2526_1||full;SW1.bin.31@SW1.bin.31.scaffold_2960_1||full;
d__Bacteria@s__Corynebacterium?stationis	0	0	1	0	0	No	No;	NWFF05-meta.477;	NWFF05-meta.477@NWFF05-meta_786714||full;
d__Bacteria@s__Corynebacterium?xerosis	0	0	4	0	0	No	No;	ZF5.bin.99;	ZF5.bin.99@ZF5.bin.99.scaffold_19203_1||full;ZF5.bin.99@ZF5.bin.99.scaffold_4206_2||full;
d__Bacteria@s__Cryptobacteroides?sp000431015	0	1	3	0	33.3333	No	No;	9018-17-001_binning.10;BMXFM03-meta.232;DBMM05-meta.137;LW1-s151250_bin_11;LW1-s151714_bin_6;	9018-17-001_binning.10@NODE_739_length_20230_cov_5.078563||full;9018-17-001_binning.10@NODE_2418_length_10569_cov_6.083413||full;9018-17-001_binning.10@NODE_1131_length_16427_cov_6.089116||0_partial;9018-17-001_binning.10@NODE_48_length_66986_cov_5.744901||full;9018-17-001_binning.10@NODE_1301_length_15219_cov_4.793194||full;9018-17-001_binning.10@NODE_1338_length_14975_cov_5.232306||full;9018-17…
d__Bacteria@s__Cryptobacteroides?sp000432655	0	2	11	0	18.1818	No	No;	BMXMF02-meta.152;DBMF05-meta.234;DBMM05-meta.250;NW4.bin.69;S75706A_bin_2;	BMXMF02-meta.152@BMXMF02-meta_276676||0_partial;DBMF05-meta.234@DBMF05-meta_92816||0_partial;DBMM05-meta.250@DBMM05-meta_353743||0_partial;NW4.bin.69@NW4.bin.69.scaffold_217_1||0_partial;NW4.bin.69@NW4.bin.69.scaffold_458_1||0_partial;NW4.bin.69@NW4.bin.69.scaffold_1082_1||full;S75706A_bin_2@S75706A_scaffolds_3191||full;S75706A_bin_2@S75706A_scaffolds_3338||full;
d__Bacteria@s__Cryptobacteroides?sp000433355	0	4	6	0	66.6667	No	No;	LW2-s127153_bin_5;	LW2-s127153_bin_5@LW2-s127153_scaffolds_11076||full;LW2-s127153_bin_5@LW2-s127153_scaffolds_11083||0_partial;LW2-s127153_bin_5@LW2-s127153_scaffolds_11110||0_partial;LW2-s127153_bin_5@LW2-s127153_scaffolds_11049||0_partial;
d__Bacteria@s__Cryptobacteroides?sp004552115	0	2	7	0	28.5714	No	No;	BMXFF04-meta.260;DBFH06-meta.35;DBMM05-meta.101;LW1-s150947_bin_15;NWFF04-meta.131;	BMXFF04-meta.260@BMXFF04-meta_930454||full;BMXFF04-meta.260@BMXFF04-meta_543830||full;BMXFF04-meta.260@BMXFF04-meta_489850||full;DBFH06-meta.35@DBFH06-meta_511782||full;DBFH06-meta.35@DBFH06-meta_390950||full;DBFH06-meta.35@DBFH06-meta_218279||full;DBFH06-meta.35@DBFH06-meta_23083||full;DBFH06-meta.35@DBFH06-meta_354866||full;DBFH06-meta.35@DBFH06-meta_287279||full;DBMM05-meta.101@DBMM05-meta_319…
d__Bacteria@s__Cryptobacteroides?sp004552615	0	2	12	0	16.6667	No	No;	BMXFF04-meta.332;BMXMF02-meta.24;BMXMM10-meta.107;DBFM04-meta.49;DKLLFF10-meta.501;DKLLFM11-meta.159;DKLLMF02-meta.398;DKLLMF03-meta.416;DKLLMM02-meta.51;DKYYFF08-meta.107;DKYYMF01-meta.341;DKYYMM04-meta.329;NF2.bin.18;QHF9FF09-meta.364;ZF6.bin.41;ZW6.bin.2;ZW8.bin.62;	BMXFF04-meta.332@BMXFF04-meta_780991||full;BMXMF02-meta.24@BMXMF02-meta_424671||full;BMXMF02-meta.24@BMXMF02-meta_47056||full;BMXMF02-meta.24@BMXMF02-meta_215070||full;BMXMM10-meta.107@BMXMM10-meta_640344||full;DBFM04-meta.49@DBFM04-meta_907620||full;DBFM04-meta.49@DBFM04-meta_400498||full;DKLLFF10-meta.501@DKLLFF10-meta_699523||full;DKLLFF10-meta.501@DKLLFF10-meta_425315||full;DKLLFM11-meta.159@…
d__Bacteria@s__Cryptobacteroides?sp004552965	0	6	42	0	14.2857	No	No;	SW7.bin.103;	SW7.bin.103@SW7.bin.103.scaffold_93_1||full;
d__Bacteria@s__Cryptobacteroides?sp004554455	0	1	22	0	4.54545	No	No;	BMXFM08-meta.437;NW5.bin.15;NWMF01-meta.193;Tibetan-s3006F_bin_14;	BMXFM08-meta.437@BMXFM08-meta_1586033||full;NW5.bin.15@NW5.bin.15.scaffold_632_1||full;NWMF01-meta.193@NWMF01-meta_1686363||full;NWMF01-meta.193@NWMF01-meta_327620||full;Tibetan-s3006F_bin_14@Tibetan-s3006F_scaffolds_1460||full;
d__Bacteria@s__Cryptobacteroides?sp004555145	0	1	1	0	100	No	No;	LW1-s151103_bin_3;	LW1-s151103_bin_3@LW1-s151103_scaffolds_2868||full;LW1-s151103_bin_3@LW1-s151103_scaffolds_2876||full;
d__Bacteria@s__Cryptobacteroides?sp016293535	0	0	2	0	0	No	No;	BMXFM06-meta.223;	BMXFM06-meta.223@BMXFM06-meta_1728508||full;
d__Bacteria@s__Cryptobacteroides?sp016295245	0	2	12	0	16.6667	No	No;	W4930_bin_35;	W4930_bin_35@W4930_scaffolds_6283||full;W4930_bin_35@W4930_scaffolds_6267||full;
d__Bacteria@s__Cryptobacteroides?sp016303175	0	0	3	0	0	No	No;	2009-17-001_bin.157;	2009-17-001_bin.157@NODE_637_length_34595_cov_33.829878||full;2009-17-001_bin.157@NODE_1142_length_27396_cov_38.645368||full;
d__Bacteria@s__Cryptobacteroides?sp900545245	0	0	1	0	0	No	No;	DW2.bin.92;	DW2.bin.92@DW2.bin.92.scaffold_253_1||full;
d__Bacteria@s__Cryptobacteroides?sp900769145	0	0	2	0	0	No	No;	S41004A_bin_37;	S41004A_bin_37@S41004A_scaffolds_10416||full;
d__Bacteria@s__DTU089?sp002440045	0	3	3	0	100	No	No;	DKYYFF12-meta.245;	DKYYFF12-meta.245@DKYYFF12-meta_1039393||0_partial;
d__Bacteria@s__Desulfovibrio?porci	0	1	1	0	100	No	No;	2014-17-001_bin.157;	2014-17-001_bin.157@NODE_11942_length_7204_cov_9.551686||full;2014-17-001_bin.157@NODE_291_length_50768_cov_10.146156||full;
d__Bacteria@s__Desulfovibrio?sp905215675	0	1	1	0	100	No	No;	No	No;
d__Bacteria@s__Duodenibacillus?sp900542805	0	1	4	0	25	No	No;	F5142_bin_52;LW1-s151087_bin_12;	F5142_bin_52@F5142_scaffolds_13955||0_partial;F5142_bin_52@F5142_scaffolds_13963||full;F5142_bin_52@F5142_scaffolds_13965||0_partial;F5142_bin_52@F5142_scaffolds_13977||full;LW1-s151087_bin_12@LW1-s151087_scaffolds_1636||full;
d__Bacteria@s__Duodenibacillus?sp900544335	0	0	2	0	0	No	No;	2004-17-001_bin.203;DBFF08-meta.439;DKLLMF02-meta.495;F5485_bin_18;LW1-s151246_bin_11;LW1-s151691_bin_11;LW7.bin.96;NWFF03-meta.463;S133506B_bin_35;	2004-17-001_bin.203@NODE_14474_length_6450_cov_11.064113||full;DBFF08-meta.439@DBFF08-meta_693717||full;DKLLMF02-meta.495@DKLLMF02-meta_1546441||full;F5485_bin_18@F5485_scaffolds_2592||full;LW1-s151246_bin_11@LW1-s151246_scaffolds_201||full;LW1-s151246_bin_11@LW1-s151246_scaffolds_262||full;LW1-s151691_bin_11@LW1-s151691_scaffolds_119||0_partial;LW7.bin.96@LW7.bin.96.scaffold_984_1||0_partial;NWF…
d__Bacteria@s__Duodenibacillus?sp900762555	0	0	4	0	0	No	No;	1003-17-001_binning.113;2003-17-001_bin.46;BMXFF08-meta.478;DKLLMF02-meta.132;DKYYMF01-meta.18;F4924_bin_59;F5348_bin_33;NF5.bin.65;S46608A_bin_39;S76602A_bin_46;ZF2.bin.24;	1003-17-001_binning.113@NODE_2241_length_16941_cov_5.167654||full;2003-17-001_bin.46@NODE_192_length_37022_cov_11.750561||0_partial;BMXFF08-meta.478@BMXFF08-meta_1611826||full;DKLLMF02-meta.132@DKLLMF02-meta_47168||full;DKYYMF01-meta.18@DKYYMF01-meta_1684908||full;DKYYMF01-meta.18@DKYYMF01-meta_214656||0_partial;F4924_bin_59@F4924_scaffolds_16994||full;F4924_bin_59@F4924_scaffolds_17007||0_partia…
d__Bacteria@s__Dysosmobacter?sp004558115	0	1	1	0	100	No	No;	1023-17-001_binning.164;4023-17-001_binning.7;7016-17-001_binning.62;Boar-s8_bin_48;DBFF03-meta.158;DBFF04-meta.306;DKLLFF11-meta.365;DKLLMF02-meta.13;DKLLMF03-meta.234;DKYYFF08-meta.294;DKYYFF12-meta.222;DKYYMF01-meta.59;DKYYMF05-meta.242;Duroc.SH-FCR.HF3_bin_21;F4592_bin_16;F4675_bin_13;F4881_bin_25;F5242_bin_1;F5342_bin_24;F5640_bin_15;LW1-sD150971_bin_8;NWMF01-meta.426;SW1.bin.75;W4978_bin_15;	1023-17-001_binning.164@NODE_3506_length_17014_cov_10.047526||full;1023-17-001_binning.164@NODE_10511_length_8974_cov_8.219531||full;4023-17-001_binning.7@NODE_7630_length_7602_cov_16.677355||full;7016-17-001_binning.62@NODE_7068_length_6162_cov_8.309645||full;Boar-s8_bin_48@Boar-s8_scaffolds_8860||0_partial;DBFF03-meta.158@DBFF03-meta_119213||full;DBFF04-meta.306@DBFF04-meta_137701||full;DBFF04-…
d__Bacteria@s__Dysosmobacter?sp900544615	0	2	2	0	100	No	No;	F4395_bin_32;	F4395_bin_32@F4395_scaffolds_6448||full;F4395_bin_32@F4395_scaffolds_6401||full;
d__Bacteria@s__ER4?sp000765235	0	3	3	0	100	No	No;	LW1-sD151116_bin_2;	LW1-sD151116_bin_2@LW1-sD151116_scaffolds_2493||0_partial;
d__Bacteria@s__ER4?sp016295615	0	9	9	0	100	No	No;	SW6.bin.90;	SW6.bin.90@SW6.bin.90.scaffold_4957_1||full;SW6.bin.90@SW6.bin.90.scaffold_23079_1||0_partial;
d__Bacteria@s__ER4?sp900552375	0	1	1	0	100	No	No;	BMXFF08-meta.190;BMXFM08-meta.288;BMXMF07-meta.494;BMXMM10-meta.135;NWMF01-meta.96;	BMXFF08-meta.190@BMXFF08-meta_709563||full;BMXFM08-meta.288@BMXFM08-meta_2118778||full;BMXMF07-meta.494@BMXMF07-meta_774840||full;BMXMM10-meta.135@BMXMM10-meta_1603958||full;BMXMM10-meta.135@BMXMM10-meta_327709||full;BMXMM10-meta.135@BMXMM10-meta_380740||full;NWMF01-meta.96@NWMF01-meta_2116975||full;NWMF01-meta.96@NWMF01-meta_285607||full;
d__Bacteria@s__Edwardsiella?tarda	0	1	1	0	100	No	No;	BMXFM04-meta.113;DKLLFM10-meta.122;DKYYMF04-meta.234;SW3.bin.88;W4978_bin_27;	BMXFM04-meta.113@BMXFM04-meta_794758||full;DKLLFM10-meta.122@DKLLFM10-meta_1380038||full;DKYYMF04-meta.234@DKYYMF04-meta_1456842||0_partial;SW3.bin.88@SW3.bin.88.scaffold_7_1||0_partial;SW3.bin.88@SW3.bin.88.scaffold_283_1||full;SW3.bin.88@SW3.bin.88.scaffold_1158_1||full;SW3.bin.88@SW3.bin.88.scaffold_2705_1||full;W4978_bin_27@W4978_scaffolds_5136||full;W4978_bin_27@W4978_scaffolds_5158||full;W4…
d__Bacteria@s__Egerieousia?sp004561775	0	3	13	0	23.0769	No	No;	1011-17-001_binning.206;6001-17-001_binning.75;DBFF08-meta.166;DKLLFF10-meta.85;DKYYFF12-meta.266;DKYYMF05-meta.163;F5329_bin_6;F5384_bin_1;LW1.bin.38;LW2-s126572_bin_49;LW2-s127153_bin_8;LW2.bin.33;W4930_bin_25;W4978_bin_3;	1011-17-001_binning.206@NODE_12530_length_8082_cov_4.836302||full;6001-17-001_binning.75@NODE_3359_length_13526_cov_12.707520||full;6001-17-001_binning.75@NODE_9756_length_7373_cov_11.748429||full;DBFF08-meta.166@DBFF08-meta_1844729||full;DKLLFF10-meta.85@DKLLFF10-meta_1060075||full;DKYYFF12-meta.266@DKYYFF12-meta_1419854||full;DKYYFF12-meta.266@DKYYFF12-meta_1249620||full;DKYYFF12-meta.266@DKYYF…
d__Bacteria@s__Eisenbergiella?porci	0	1	1	0	100	No	No;	8008-17-001_binning.24;DBFF03-meta.267;DBFF08-meta.280;DBMF01-meta.234;DKLLFF10-meta.467;DKLLFF11-meta.359;DKLLMF02-meta.181;DKLLMF06-meta.169;DKYYFF08-meta.276;DKYYFF09-meta.117;NWFF04-meta.35;NWFF05-meta.57;NWMF01-meta.372;QHF9FF09-meta.268;SF8.bin.10;W4974_bin_28;	8008-17-001_binning.24@NODE_548_length_17276_cov_5.396260||full;DBFF03-meta.267@DBFF03-meta_148361||0_partial;DBFF08-meta.280@DBFF08-meta_1697785||full;DBMF01-meta.234@DBMF01-meta_478254||0_partial;DKLLFF10-meta.467@DKLLFF10-meta_836247||full;DKLLFF11-meta.359@DKLLFF11-meta_1641840||full;DKLLMF02-meta.181@DKLLMF02-meta_1834348||0_partial;DKLLMF06-meta.169@DKLLMF06-meta_1876603||full;DKYYFF08-meta…
d__Bacteria@s__Ellagibacter?isourolithinifaciens	0	2	3	0	66.6667	No	No;	LW2-s127575_bin_17;	LW2-s127575_bin_17@LW2-s127575_scaffolds_2522||full;
d__Bacteria@s__Enterocloster?sp900770345	0	1	1	0	100	No	No;	CW4.bin.66;	CW4.bin.66@CW4.bin.66.scaffold_487_1||full;CW4.bin.66@CW4.bin.66.scaffold_1208_1||full;
d__Bacteria@s__Enterococcus_B?durans	0	1	1	0	100	No	No;	CF2.bin.34;DW2.bin.96;F5608_bin_49;S72204A_bin_33;	CF2.bin.34@CF2.bin.34.scaffold_258_1||full;DW2.bin.96@DW2.bin.96.scaffold_121_1||full;DW2.bin.96@DW2.bin.96.scaffold_391_1||full;F5608_bin_49@F5608_scaffolds_12375||full;F5608_bin_49@F5608_scaffolds_12326||full;S72204A_bin_33@S72204A_scaffolds_9400||full;
d__Bacteria@s__Enterococcus_D?gallinarum	0	1	1	0	100	No	No;	NW7.bin.116;	NW7.bin.116@NW7.bin.116.scaffold_654_1||0_partial;
d__Bacteria@s__Enterococcus_I?avicola	0	0	1	0	0	No	No;	No	No;
d__Bacteria@s__Enteromonas?sp004561785	0	1	4	0	25	No	No;	CF7.bin.10;	CF7.bin.10@CF7.bin.10.scaffold_5472_1||full;CF7.bin.10@CF7.bin.10.scaffold_5547_1||full;CF7.bin.10@CF7.bin.10.scaffold_1773_1||full;CF7.bin.10@CF7.bin.10.scaffold_7352_1||full;CF7.bin.10@CF7.bin.10.scaffold_8642_2||full;CF7.bin.10@CF7.bin.10.scaffold_8725_2||full;CF7.bin.10@CF7.bin.10.scaffold_9800_1||full;CF7.bin.10@CF7.bin.10.scaffold_10086_1||full;CF7.bin.10@CF7.bin.10.scaffold_3082_1||full;CF…
d__Bacteria@s__Enteromonas?sp900539595	0	2	23	0	8.69565	No	No;	9018-17-001_binning.20;LW2-s126575_bin_27;	9018-17-001_binning.20@NODE_4381_length_7035_cov_15.700573||full;LW2-s126575_bin_27@LW2-s126575_scaffolds_4099||full;LW2-s126575_bin_27@LW2-s126575_scaffolds_4044||full;LW2-s126575_bin_27@LW2-s126575_scaffolds_4063||full;LW2-s126575_bin_27@LW2-s126575_scaffolds_4066||full;
d__Bacteria@s__Enterosoma?sp900549915	0	3	15	0	20	No	No;	Laiwu-LwJeLe_bin_1;	Laiwu-LwJeLe_bin_1@Laiwu-LwJeLe_scaffolds_289||full;Laiwu-LwJeLe_bin_1@Laiwu-LwJeLe_scaffolds_90||full;Laiwu-LwJeLe_bin_1@Laiwu-LwJeLe_scaffolds_7||full;Laiwu-LwJeLe_bin_1@Laiwu-LwJeLe_scaffolds_8||0_partial;Laiwu-LwJeLe_bin_1@Laiwu-LwJeLe_scaffolds_227||full;Laiwu-LwJeLe_bin_1@Laiwu-LwJeLe_scaffolds_35||full;Laiwu-LwJeLe_bin_1@Laiwu-LwJeLe_scaffolds_145||full;Laiwu-LwJeLe_bin_1@Laiwu-LwJeLe_scaf…
d__Bacteria@s__Enterosoma?sp900763245	0	0	2	0	0	No	No;	QHF6-unmapped_bin_312;	QHF6-unmapped_bin_312@QHF6-unmapped_scaffolds_42313||full;QHF6-unmapped_bin_312@QHF6-unmapped_scaffolds_42319||full;QHF6-unmapped_bin_312@QHF6-unmapped_scaffolds_42265||full;QHF6-unmapped_bin_312@QHF6-unmapped_scaffolds_42306||full;
d__Bacteria@s__Erysipelatoclostridium?ramosum	0	0	1	0	0	No	No;	No	No;
d__Bacteria@s__Eubacterium_R?sp900767025	0	2	2	0	100	No	No;	BMXFF04-meta.185;	BMXFF04-meta.185@BMXFF04-meta_547097||full;
d__Bacteria@s__Evtepia?sp004551945	0	3	3	0	100	No	No;	No	No;
d__Bacteria@s__Evtepia?sp004554585	0	2	2	0	100	No	No;	1001-17-003_binning.25;	1001-17-003_binning.25@NODE_3199_length_7877_cov_6.689466||full;
d__Bacteria@s__Evtepia?sp016295225	0	1	1	0	100	No	No;	LW1-s150947_bin_3;LW1-s151260_bin_14;LW1-s151691_bin_15;ZF8.bin.63;	LW1-s150947_bin_3@LW1-s150947_scaffolds_4880||full;LW1-s151260_bin_14@LW1-s151260_scaffolds_541||full;LW1-s151691_bin_15@LW1-s151691_scaffolds_1207||full;ZF8.bin.63@ZF8.bin.63.scaffold_4619_1||full;ZF8.bin.63@ZF8.bin.63.scaffold_1172_1||full;ZF8.bin.63@ZF8.bin.63.scaffold_1526_1||full;ZF8.bin.63@ZF8.bin.63.scaffold_2107_1||full;
d__Bacteria@s__F23-B02?sp004553495	0	1	1	0	100	No	No;	LW1.bin.78;	LW1.bin.78@LW1.bin.78.scaffold_20167_1||full;
d__Bacteria@s__F23-B02?sp004558025	0	2	2	0	100	No	No;	BMXFM06-meta.320;DKYYFF09-meta.197;Duroc-High3_bin_12;SWMM03-meta.25;	BMXFM06-meta.320@BMXFM06-meta_582326||full;DKYYFF09-meta.197@DKYYFF09-meta_392087||full;DKYYFF09-meta.197@DKYYFF09-meta_2034652||full;DKYYFF09-meta.197@DKYYFF09-meta_1886419||full;Duroc-High3_bin_12@Duroc-High3_scaffolds_1257||full;Duroc-High3_bin_12@Duroc-High3_scaffolds_1196||full;SWMM03-meta.25@SWMM03-meta_430419||0_partial;
d__Bacteria@s__F23-B02?sp016292445	0	1	1	0	100	No	No;	DBFF02-meta.112;DBFF08-meta.218;DKLLFM07-meta.285;DKLLFM11-meta.309;DKLLMF02-meta.4;DKYYFF12-meta.444;DKYYFM12-meta.363;DKYYMM01-meta.15;DKYYMM05-meta.155;LW8.bin.93;	DBFF02-meta.112@DBFF02-meta_18469||full;DBFF08-meta.218@DBFF08-meta_1584302||0_partial;DKLLFM07-meta.285@DKLLFM07-meta_787489||full;DKLLFM07-meta.285@DKLLFM07-meta_88901||full;DKLLFM11-meta.309@DKLLFM11-meta_940903||full;DKLLFM11-meta.309@DKLLFM11-meta_522200||full;DKLLFM11-meta.309@DKLLFM11-meta_1996909||full;DKLLFM11-meta.309@DKLLFM11-meta_1964256||full;DKLLMF02-meta.4@DKLLMF02-meta_1787065||fu…
d__Bacteria@s__F23-D06?sp900315705	0	1	1	0	100	No	No;	BMXMF05-meta.273;DBFF02-meta.436;DBMF05-meta.156;DKLLFM10-meta.201;DKLLMF06-meta.487;DKYYFF09-meta.211;DKYYMF04-meta.276;DKYYMF05-meta.416;DKYYMM05-meta.100;NW8.bin.89;	BMXMF05-meta.273@BMXMF05-meta_99789||full;DBFF02-meta.436@DBFF02-meta_869888||full;DBFF02-meta.436@DBFF02-meta_924677||full;DBMF05-meta.156@DBMF05-meta_306628||full;DBMF05-meta.156@DBMF05-meta_375019||full;DKLLFM10-meta.201@DKLLFM10-meta_1837828||full;DKLLFM10-meta.201@DKLLFM10-meta_713427||full;DKLLFM10-meta.201@DKLLFM10-meta_765022||full;DKLLMF06-meta.487@DKLLMF06-meta_1158011||full;DKLLMF06-me…
d__Bacteria@s__Faecousia?sp004556205	0	2	2	0	100	No	No;	CW7.bin.93;	CW7.bin.93@CW7.bin.93.scaffold_3519_1||full;CW7.bin.93@CW7.bin.93.scaffold_4_1||0_partial;
d__Bacteria@s__Faecousia?sp016296045	0	2	2	0	100	No	No;	DKLLMF02-meta.17;DKYYFF12-meta.53;DKYYMF04-meta.24;SWMF03-meta.45;Tibetan-s3480-29M_bin_28;	DKLLMF02-meta.17@DKLLMF02-meta_78008||full;DKYYFF12-meta.53@DKYYFF12-meta_1066282||full;DKYYMF04-meta.24@DKYYMF04-meta_887739||full;SWMF03-meta.45@SWMF03-meta_221355||full;SWMF03-meta.45@SWMF03-meta_38153||full;Tibetan-s3480-29M_bin_28@Tibetan-s3480-29M_scaffolds_8017||full;Tibetan-s3480-29M_bin_28@Tibetan-s3480-29M_scaffolds_8135||full;Tibetan-s3480-29M_bin_28@Tibetan-s3480-29M_scaffolds_7981||f…
d__Bacteria@s__Faecousia?sp900540635	0	1	1	0	100	No	No;	9023-17-001_binning.27;	9023-17-001_binning.27@NODE_1494_length_8578_cov_10.126716||full;9023-17-001_binning.27@NODE_2126_length_6957_cov_13.510432||full;
d__Bacteria@s__Faecousia?sp900546415	0	1	1	0	100	No	No;	No	No;
d__Bacteria@s__Fermentimonas?sp012841425	0	1	1	0	100	No	No;	DKLLFM11-meta.302;DKYYMF04-meta.14;DKYYMF05-meta.129;	DKLLFM11-meta.302@DKLLFM11-meta_2009169||full;DKYYMF04-meta.14@DKYYMF04-meta_518227||0_partial;DKYYMF04-meta.14@DKYYMF04-meta_324134||full;DKYYMF05-meta.129@DKYYMF05-meta_1460945||full;
d__Bacteria@s__Fimisoma?sp002320005	0	2	6	0	33.3333	No	No;	2011-17-001_bin.93;	2011-17-001_bin.93@NODE_363_length_29107_cov_78.940968||full;2011-17-001_bin.93@NODE_720_length_21775_cov_77.241390||full;
d__Bacteria@s__Fimivicinus?sp002320555	0	1	1	0	100	No	No;	CW4.bin.98;SWFF04-meta.183;	CW4.bin.98@CW4.bin.98.scaffold_1484_1||full;SWFF04-meta.183@SWFF04-meta_488923||full;
d__Bacteria@s__Firm-07?sp905187695	0	0	1	0	0	No	No;	DBFM02-meta.213;	DBFM02-meta.213@DBFM02-meta_101759||full;
d__Bacteria@s__Firm-10?sp004552515	0	2	2	0	100	No	No;	DKYYMF01-meta.23;HW1.bin.88;LW1.bin.9;	DKYYMF01-meta.23@DKYYMF01-meta_20462||full;HW1.bin.88@HW1.bin.88.scaffold_1034_1||full;LW1.bin.9@LW1.bin.9.scaffold_13314_1||full;LW1.bin.9@LW1.bin.9.scaffold_21957_1||full;LW1.bin.9@LW1.bin.9.scaffold_23514_1||full;LW1.bin.9@LW1.bin.9.scaffold_7414_1||full;
d__Bacteria@s__Flavobacterium?sp018384465	0	0	1	0	0	No	No;	BMXFM06-meta.108;CW6.bin.101;NW6.bin.120;NWMF08-meta.223;	BMXFM06-meta.108@BMXFM06-meta_938740||full;BMXFM06-meta.108@BMXFM06-meta_1116795||full;BMXFM06-meta.108@BMXFM06-meta_2047553||full;BMXFM06-meta.108@BMXFM06-meta_1706275||full;CW6.bin.101@CW6.bin.101.scaffold_678_1||full;NW6.bin.120@NW6.bin.120.scaffold_1569_1||0_partial;NWMF08-meta.223@NWMF08-meta_772451||full;NWMF08-meta.223@NWMF08-meta_1158086||full;
d__Bacteria@s__Floccifex?porci	0	1	12	0	8.33333	No	No;	DBMF05-meta.176;W4950_bin_27;	DBMF05-meta.176@DBMF05-meta_186513||full;W4950_bin_27@W4950_scaffolds_3422||full;W4950_bin_27@W4950_scaffolds_3335||full;
d__Bacteria@s__Fournierella?sp002160145	0	1	1	0	100	No	No;	No	No;
d__Bacteria@s__Frisingicoccus?sp016298055	0	3	10	0	30	No	No;	No	No;
d__Bacteria@s__Fructilactobacillus?sanfranciscensis	0	1	1	0	100	No	No;	7020-17-001_binning.66;	7020-17-001_binning.66@NODE_129_length_56211_cov_20.293041||0_partial;7020-17-001_binning.66@NODE_980_length_23915_cov_18.222171||full;7020-17-001_binning.66@NODE_1768_length_17583_cov_16.167104||full;
d__Bacteria@s__Gabonibacter?massiliensis	0	1	1	0	100	No	No;	F5138_bin_53;	F5138_bin_53@F5138_scaffolds_16187||full;
d__Bacteria@s__Gemmiger?qucibialis	0	7	7	0	100	No	No;	8010-17-001_binning.70;ZF3.bin.15;	8010-17-001_binning.70@NODE_191_length_33588_cov_6.240927||full;8010-17-001_binning.70@NODE_3909_length_9016_cov_6.986274||full;8010-17-001_binning.70@NODE_231_length_31734_cov_6.544430||full;8010-17-001_binning.70@NODE_4077_length_8806_cov_6.233345||full;ZF3.bin.15@ZF3.bin.15.scaffold_1304_1||full;
d__Bacteria@s__Gemmiger?sp004555405	0	6	6	0	100	No	No;	7007-17-001_binning.28;DF8.bin.29;	7007-17-001_binning.28@NODE_47_length_68627_cov_19.426194||0_partial;7007-17-001_binning.28@NODE_127_length_46169_cov_18.380036||full;7007-17-001_binning.28@NODE_655_length_23778_cov_18.480799||full;7007-17-001_binning.28@NODE_3418_length_10573_cov_22.370888||full;DF8.bin.29@DF8.bin.29.scaffold_4723_1||full;DF8.bin.29@DF8.bin.29.scaffold_3421_1||full;
d__Bacteria@s__Gemmiger?variabilis_B	0	1	2	0	50	No	No;	DBMF05-meta.38;	DBMF05-meta.38@DBMF05-meta_41017||full;
d__Bacteria@s__HGM10818?sp905211265	0	1	1	0	100	No	No;	1025-17-001_binning.77;2004-17-001_bin.164;	1025-17-001_binning.77@NODE_9801_length_8292_cov_7.689936||full;2004-17-001_bin.164@NODE_2320_length_18117_cov_9.848134||full;2004-17-001_bin.164@NODE_4258_length_13397_cov_6.816744||full;2004-17-001_bin.164@NODE_5317_length_11862_cov_7.211908||full;2004-17-001_bin.164@NODE_6861_length_10336_cov_10.177317||full;2004-17-001_bin.164@NODE_199_length_45284_cov_9.934644||full;2004-17-001_bin.164@NODE_…
d__Bacteria@s__HGM11367?sp900768425	0	1	1	0	100	No	No;	HW4.bin.45;HW8.bin.103;NF3.bin.4;	HW4.bin.45@HW4.bin.45.scaffold_854_1||full;HW4.bin.45@HW4.bin.45.scaffold_1376_1||0_partial;HW4.bin.45@HW4.bin.45.scaffold_1537_1||full;HW8.bin.103@HW8.bin.103.scaffold_16689_1||full;NF3.bin.4@NF3.bin.4.scaffold_1397_1||full;NF3.bin.4@NF3.bin.4.scaffold_5129_1||full;NF3.bin.4@NF3.bin.4.scaffold_5305_1||full;NF3.bin.4@NF3.bin.4.scaffold_55_1||full;NF3.bin.4@NF3.bin.4.scaffold_280_1||full;
d__Bacteria@s__HGM11377?sp900755035	0	1	1	0	100	No	No;	DKLLFM11-meta.230;	DKLLFM11-meta.230@DKLLFM11-meta_365706||full;
d__Bacteria@s__HGM11412?sp017504165	0	1	1	0	100	No	No;	NWFF06-meta.298;	NWFF06-meta.298@NWFF06-meta_2125909||full;NWFF06-meta.298@NWFF06-meta_1944008||full;NWFF06-meta.298@NWFF06-meta_1253196||full;NWFF06-meta.298@NWFF06-meta_2031384||full;NWFF06-meta.298@NWFF06-meta_217017||full;
d__Bacteria@s__HGM11501?sp900766735	0	1	1	0	100	No	No;	No	No;
d__Bacteria@s__HGM11525?sp018384175	0	1	1	0	100	No	No;	BMXFM04-meta.91;CW7.bin.2;DBFF02-meta.18;DBFM04-meta.224;DF7.bin.50;DKYYMF04-meta.39;DKYYMM01-meta.262;SWMF01-meta.34;	BMXFM04-meta.91@BMXFM04-meta_1019786||full;BMXFM04-meta.91@BMXFM04-meta_890999||full;CW7.bin.2@CW7.bin.2.scaffold_286_1||0_partial;DBFF02-meta.18@DBFF02-meta_2074310||full;DBFM04-meta.224@DBFM04-meta_1196275||full;DBFM04-meta.224@DBFM04-meta_355298||full;DBFM04-meta.224@DBFM04-meta_57135||full;DF7.bin.50@DF7.bin.50.scaffold_16318_1||full;DKYYMF04-meta.39@DKYYMF04-meta_126305||full;DKYYMM01-meta.2…
d__Bacteria@s__HGM11604?sp900769875	0	2	2	0	100	No	No;	DW4.bin.32;NW1.bin.67;	DW4.bin.32@DW4.bin.32.scaffold_15246_1||full;DW4.bin.32@DW4.bin.32.scaffold_2889_1||full;NW1.bin.67@NW1.bin.67.scaffold_44_1||0_partial;NW1.bin.67@NW1.bin.67.scaffold_2013_1||full;
d__Bacteria@s__Hallerella?porci	0	3	5	0	60	No	No;	NW8.bin.82;	NW8.bin.82@NW8.bin.82.scaffold_10486_1||full;NW8.bin.82@NW8.bin.82.scaffold_10690_1||full;NW8.bin.82@NW8.bin.82.scaffold_15247_1||full;NW8.bin.82@NW8.bin.82.scaffold_3351_1||full;NW8.bin.82@NW8.bin.82.scaffold_4304_1||full;NW8.bin.82@NW8.bin.82.scaffold_21422_1||full;NW8.bin.82@NW8.bin.82.scaffold_6179_1||full;NW8.bin.82@NW8.bin.82.scaffold_287_1||full;NW8.bin.82@NW8.bin.82.scaffold_1081_1||full;…
d__Bacteria@s__Hallerella?succinigenes	0	2	7	0	28.5714	No	No;	3212-17-001_binning.21;DBFF02-meta.85;DKLLFM10-meta.123;	3212-17-001_binning.21@NODE_4170_length_8364_cov_12.974606||full;DBFF02-meta.85@DBFF02-meta_614175||full;DKLLFM10-meta.123@DKLLFM10-meta_1356672||full;DKLLFM10-meta.123@DKLLFM10-meta_166051||full;DKLLFM10-meta.123@DKLLFM10-meta_922121||full;DKLLFM10-meta.123@DKLLFM10-meta_529030||full;
d__Bacteria@s__Helicobacter_A?bilis_B	0	1	1	0	100	No	No;	BMXFM08-meta.182;Boar-s5_bin_38;	BMXFM08-meta.182@BMXFM08-meta_1888473||0_partial;BMXFM08-meta.182@BMXFM08-meta_1230803||full;Boar-s5_bin_38@Boar-s5_scaffolds_6773||full;Boar-s5_bin_38@Boar-s5_scaffolds_6977||full;Boar-s5_bin_38@Boar-s5_scaffolds_6581||full;Boar-s5_bin_38@Boar-s5_scaffolds_6781||full;Boar-s5_bin_38@Boar-s5_scaffolds_6631||full;Boar-s5_bin_38@Boar-s5_scaffolds_6543||full;
d__Bacteria@s__Helicobacter_A?rappini	0	1	1	0	100	No	No;	No	No;
d__Bacteria@s__Helicobacter_F?sp002287135	0	2	3	0	66.6667	No	No;	W4930_bin_27;	W4930_bin_27@W4930_scaffolds_3982||full;
d__Bacteria@s__Hornefia?butyriciproducens	0	0	1	0	0	No	No;	GCA_009740265.1;GCA_011045795.1;GCA_025263625.1;	GCA_009740265.1@CP045008.1||0_partial;GCA_009740265.1@CP045008.1||1_partial;GCA_009740265.1@CP045008.1||2_partial;GCA_009740265.1@CP045008.1||3_partial;GCA_009740265.1@CP045008.1||4_partial;GCA_011045795.1@CP047340.1||0_partial;GCA_011045795.1@CP047340.1||1_partial;GCA_011045795.1@CP047340.1||2_partial;GCA_011045795.1@CP047340.1||3_partial;GCA_011045795.1@CP047340.1||4_partial;GCA_025263625.1@CP0…
d__Bacteria@s__JAAYSY01?sp012518235	0	1	1	0	100	No	No;	GCA_020640995.1;	GCA_020640995.1@CP085481.1||0_partial;GCA_020640995.1@CP085481.1||1_partial;GCA_020640995.1@CP085481.1||2_partial;
d__Bacteria@s__JAAZKA01?sp016297585	0	1	3	0	33.3333	No	No;	GCA_005157325.1;	GCA_005157325.1@CP028384.1||0_partial;GCA_005157325.1@CP028384.1||1_partial;GCA_005157325.1@CP028384.1||2_partial;GCA_005157325.1@CP028384.1||3_partial;
d__Bacteria@s__JAEDEU01?sp016293155	0	2	2	0	100	No	No;	GCA_011045615.1;	GCA_011045615.1@CP042859.1||0_partial;GCA_011045615.1@CP042859.1||1_partial;GCA_011045615.1@CP042859.1||2_partial;GCA_011045615.1@CP042859.1||3_partial;GCA_011045615.1@CP042859.1||4_partial;GCA_011045615.1@CP042859.1||5_partial;
d__Bacteria@s__JAEDJH01?sp016296415	0	2	2	0	100	No	No;	No	No;
d__Bacteria@s__JAEDMO01?sp016302935	0	5	7	0	71.4286	No	No;	F5052_bin_1;	F5052_bin_1@F5052_scaffolds_24||full;
d__Bacteria@s__JAGAJR01?sp017626035	0	1	1	0	100	No	No;	No	No;
d__Bacteria@s__Jeotgalibaca?porci	0	1	1	0	100	No	No;	F4692_bin_37;F4910_bin_21;	F4692_bin_37@F4692_scaffolds_7449||0_partial;F4692_bin_37@F4692_scaffolds_7475||full;F4692_bin_37@F4692_scaffolds_7481||full;F4692_bin_37@F4692_scaffolds_7484||full;F4910_bin_21@F4910_scaffolds_4716||full;F4910_bin_21@F4910_scaffolds_4751||full;
d__Bacteria@s__Lachnospira?sp003537285	0	1	2	0	50	No	No;	F4936_bin_24;	F4936_bin_24@F4936_scaffolds_4217||full;F4936_bin_24@F4936_scaffolds_4533||full;F4936_bin_24@F4936_scaffolds_4149||full;F4936_bin_24@F4936_scaffolds_4474||full;F4936_bin_24@F4936_scaffolds_4288||full;F4936_bin_24@F4936_scaffolds_4192||full;
d__Bacteria@s__Lacticaseibacillus?sharpeae	0	1	1	0	100	No	No;	F4930_bin_4;	F4930_bin_4@F4930_scaffolds_7669||0_partial;F4930_bin_4@F4930_scaffolds_7678||0_partial;F4930_bin_4@F4930_scaffolds_7732||full;F4930_bin_4@F4930_scaffolds_7659||0_partial;
d__Bacteria@s__Lactobacillus?acidophilus	0	0	1	0	0	No	No;	F4950_bin_31;	F4950_bin_31@F4950_scaffolds_6157||0_partial;F4950_bin_31@F4950_scaffolds_6179||full;F4950_bin_31@F4950_scaffolds_6185||full;
d__Bacteria@s__Lactobacillus?delbrueckii_B	0	5	13	0	38.4615	No	No;	No	No;
d__Bacteria@s__Lactobacillus?equicursoris	0	0	3	0	0	No	No;	No	No;
d__Bacteria@s__Lactococcus_A?raffinolactis	0	0	1	0	0	No	No;	C5039_bin_4;	C5039_bin_4@C5039_scaffolds_10854||full;
d__Bacteria@s__Lapidilactobacillus?concavus	0	1	1	0	100	No	No;	LW8.bin.47;	LW8.bin.47@LW8.bin.47.scaffold_2498_1||full;
d__Bacteria@s__Lapidilactobacillus?gannanensis	0	0	1	0	0	No	No;	BL-unmapped_bin_83;	BL-unmapped_bin_83@BL-unmapped_scaffolds_107213||full;
d__Bacteria@s__Lawsonia?intracellularis	0	1	1	0	100	No	No;	No	No;
d__Bacteria@s__Lawsonibacter?sp900549405	0	0	1	0	0	No	No;	No	No;
d__Bacteria@s__Lentilactobacillus?kefiri	0	1	1	0	100	No	No;	DKLLFF10-meta.253;DKYYFF09-meta.374;DKYYMM05-meta.314;F5486_bin_26;	DKLLFF10-meta.253@DKLLFF10-meta_550786||0_partial;DKYYFF09-meta.374@DKYYFF09-meta_109949||0_partial;DKYYMM05-meta.314@DKYYMM05-meta_1605374||0_partial;F5486_bin_26@F5486_scaffolds_5465||0_partial;
d__Bacteria@s__Leuconostoc?mesenteroides	0	0	1	0	0	No	No;	HF6.bin.26;NF2.bin.7;NWMF02-meta.104;NWMF07-meta.192;SF2.bin.33;SW4.bin.85;SWFF06-meta.82;SWFM06-meta.234;	HF6.bin.26@HF6.bin.26.scaffold_149_1||full;HF6.bin.26@HF6.bin.26.scaffold_3205_1||full;NF2.bin.7@NF2.bin.7.scaffold_56_1||0_partial;NWMF02-meta.104@NWMF02-meta_1250090||full;NWMF07-meta.192@NWMF07-meta_327353||full;NWMF07-meta.192@NWMF07-meta_1489401||full;NWMF07-meta.192@NWMF07-meta_734537||full;NWMF07-meta.192@NWMF07-meta_2283597||full;SF2.bin.33@SF2.bin.33.scaffold_956_1||full;SW4.bin.85@SW4.b…
d__Bacteria@s__Ligilactobacillus?agilis	0	2	2	0	100	No	No;	F4453_bin_14;	F4453_bin_14@F4453_scaffolds_765||0_partial;F4453_bin_14@F4453_scaffolds_771||full;F4453_bin_14@F4453_scaffolds_788||full;F4453_bin_14@F4453_scaffolds_747||0_partial;F4453_bin_14@F4453_scaffolds_751||0_partial;
d__Bacteria@s__Ligilactobacillus?ruminis	0	1	2	0	50	No	No;	NF5.bin.11;NWFF05-meta.104;QHF9FF09-meta.170;	NF5.bin.11@NF5.bin.11.scaffold_3999_1||full;NWFF05-meta.104@NWFF05-meta_2122907||full;QHF9FF09-meta.170@QHF9FF09-meta_541199||full;
d__Bacteria@s__Limisoma?sp004555955	0	6	23	0	26.087	No	No;	DKLLMF02-meta.441;	DKLLMF02-meta.441@DKLLMF02-meta_1183140||full;DKLLMF02-meta.441@DKLLMF02-meta_557134||full;DKLLMF02-meta.441@DKLLMF02-meta_1158111||full;
d__Bacteria@s__Limivicinus?sp003150355	0	1	1	0	100	No	No;	SWFM02-meta.227;	SWFM02-meta.227@SWFM02-meta_340067||full;SWFM02-meta.227@SWFM02-meta_198510||full;SWFM02-meta.227@SWFM02-meta_227225||full;SWFM02-meta.227@SWFM02-meta_347106||full;SWFM02-meta.227@SWFM02-meta_165052||full;SWFM02-meta.227@SWFM02-meta_101659||full;
d__Bacteria@s__Limosilactobacillus?mucosae	0	3	3	0	100	No	No;	No	No;
d__Bacteria@s__Limosilactobacillus?sp002299975	0	2	2	0	100	No	No;	SWFM04-meta.156;SWMF05-meta.374;	SWFM04-meta.156@SWFM04-meta_325777||0_partial;SWMF05-meta.374@SWMF05-meta_324954||0_partial;
d__Bacteria@s__Limosilactobacillus?sp012843675	0	0	1	0	0	No	No;	BMXMM07-meta.89;F4922_bin_17;NWFF05-meta.421;	BMXMM07-meta.89@BMXMM07-meta_1030528||0_partial;F4922_bin_17@F4922_scaffolds_2021||0_partial;F4922_bin_17@F4922_scaffolds_2031||0_partial;NWFF05-meta.421@NWFF05-meta_576901||full;NWFF05-meta.421@NWFF05-meta_606562||full;NWFF05-meta.421@NWFF05-meta_1382639||full;NWFF05-meta.421@NWFF05-meta_1799103||full;NWFF05-meta.421@NWFF05-meta_321929||full;
d__Bacteria@s__Loigolactobacillus?coryniformis	0	0	1	0	0	No	No;	3210-17-001_binning.41;Boar-s35_bin_31;C4982_bin_22;DBMF01-meta.140;DKLLMF03-meta.106;LW1-sD150971_bin_31;NWMF01-meta.107;SWMF05-meta.132;SWMM05-meta.116;	3210-17-001_binning.41@NODE_3_length_144232_cov_8.708261||0_partial;3210-17-001_binning.41@NODE_1707_length_24110_cov_7.457493||full;Boar-s35_bin_31@Boar-s35_scaffolds_4806||0_partial;Boar-s35_bin_31@Boar-s35_scaffolds_4824||0_partial;C4982_bin_22@C4982_scaffolds_3014||full;C4982_bin_22@C4982_scaffolds_3030||full;DBMF01-meta.140@DBMF01-meta_799680||full;DBMF01-meta.140@DBMF01-meta_170154||full;DK…
d__Bacteria@s__MGBC133411?sp017935485	0	2	2	0	100	No	No;	DKYYFF12-meta.433;	DKYYFF12-meta.433@DKYYFF12-meta_1185060||full;DKYYFF12-meta.433@DKYYFF12-meta_595602||full;
d__Bacteria@s__Marseille-P3106?sp900169975	0	1	1	0	100	No	No;	LW2-s127575_bin_33;	LW2-s127575_bin_33@LW2-s127575_scaffolds_5439||0_partial;LW2-s127575_bin_33@LW2-s127575_scaffolds_5458||0_partial;
d__Bacteria@s__Marvinbryantia?sp900066075	0	2	2	0	100	No	No;	F5512_bin_3;	F5512_bin_3@F5512_scaffolds_6398||full;F5512_bin_3@F5512_scaffolds_6425||full;
d__Bacteria@s__Mediterraneibacter?torques	0	0	1	0	0	No	No;	No	No;
d__Bacteria@s__Merdimorpha?sp003150615	0	3	3	0	100	No	No;	CW7.bin.53;DF5.bin.57;SW5.bin.73;	CW7.bin.53@CW7.bin.53.scaffold_1951_1||full;DF5.bin.57@DF5.bin.57.scaffold_9836_1||full;DF5.bin.57@DF5.bin.57.scaffold_12987_1||full;DF5.bin.57@DF5.bin.57.scaffold_21091_1||full;DF5.bin.57@DF5.bin.57.scaffold_4113_1||full;SW5.bin.73@SW5.bin.73.scaffold_700_1||full;SW5.bin.73@SW5.bin.73.scaffold_147_1||full;SW5.bin.73@SW5.bin.73.scaffold_161_1||full;
d__Bacteria@s__Merdiplasma?sp900770325	0	0	1	0	0	No	No;	F5569_bin_46;	F5569_bin_46@F5569_scaffolds_11240||full;F5569_bin_46@F5569_scaffolds_11241||full;F5569_bin_46@F5569_scaffolds_11279||0_partial;
d__Bacteria@s__Merdivicinus?sp900555435	0	2	2	0	100	No	No;	BMXFM06-meta.80;	BMXFM06-meta.80@BMXFM06-meta_2082214||full;
d__Bacteria@s__Merdousia?sp000438015	0	1	1	0	100	No	No;	DKYYMM04-meta.271;HW2.bin.20;	DKYYMM04-meta.271@DKYYMM04-meta_240558||0_partial;DKYYMM04-meta.271@DKYYMM04-meta_186213||0_partial;DKYYMM04-meta.271@DKYYMM04-meta_562895||full;HW2.bin.20@HW2.bin.20.scaffold_8177_1||full;HW2.bin.20@HW2.bin.20.scaffold_2942_1||full;HW2.bin.20@HW2.bin.20.scaffold_6146_1||full;
d__Bacteria@s__Merdousia?sp900546565	0	1	1	0	100	No	No;	BMXFF08-meta.333;NWFF05-meta.324;	BMXFF08-meta.333@BMXFF08-meta_1335499||0_partial;BMXFF08-meta.333@BMXFF08-meta_661366||full;BMXFF08-meta.333@BMXFF08-meta_23237||full;BMXFF08-meta.333@BMXFF08-meta_484815||full;NWFF05-meta.324@NWFF05-meta_796045||0_partial;NWFF05-meta.324@NWFF05-meta_1572738||full;
d__Bacteria@s__Merdousia?sp900760055	0	1	1	0	100	No	No;	DBFF04-meta.25;	DBFF04-meta.25@DBFF04-meta_2150570||full;DBFF04-meta.25@DBFF04-meta_1287391||full;
d__Bacteria@s__Mesomycoplasma?hyopneumoniae	0	0	1	0	0	No	No;	BMXMF05-meta.358;NF1.bin.9;S127912B_bin_3;	BMXMF05-meta.358@BMXMF05-meta_1225730||0_partial;BMXMF05-meta.358@BMXMF05-meta_329596||full;NF1.bin.9@NF1.bin.9.scaffold_4516_1||full;NF1.bin.9@NF1.bin.9.scaffold_5027_1||full;NF1.bin.9@NF1.bin.9.scaffold_5164_1||full;NF1.bin.9@NF1.bin.9.scaffold_6263_1||full;NF1.bin.9@NF1.bin.9.scaffold_7474_1||full;NF1.bin.9@NF1.bin.9.scaffold_822_1||full;NF1.bin.9@NF1.bin.9.scaffold_10430_2||full;NF1.bin.9@NF1…
d__Bacteria@s__Mobiluncus?porci	0	1	1	0	100	No	No;	DKLLFF11-meta.133;DKYYFF12-meta.130;DKYYMF04-meta.43;	DKLLFF11-meta.133@DKLLFF11-meta_1577368||full;DKLLFF11-meta.133@DKLLFF11-meta_1099386||full;DKLLFF11-meta.133@DKLLFF11-meta_929505||full;DKYYFF12-meta.130@DKYYFF12-meta_1080709||full;DKYYFF12-meta.130@DKYYFF12-meta_761366||full;DKYYFF12-meta.130@DKYYFF12-meta_619447||full;DKYYMF04-meta.43@DKYYMF04-meta_878810||0_partial;DKYYMF04-meta.43@DKYYMF04-meta_1159180||0_partial;
d__Bacteria@s__Muricomes?sp012524165	0	1	1	0	100	No	No;	3204-17-001_binning.21;BMXMF07-meta.99;LF7.bin.62;	3204-17-001_binning.21@NODE_101_length_55880_cov_12.134384||full;BMXMF07-meta.99@BMXMF07-meta_1726918||0_partial;LF7.bin.62@LF7.bin.62.scaffold_369_1||full;LF7.bin.62@LF7.bin.62.scaffold_390_1||full;
d__Bacteria@s__Neisseria?dentiae	0	0	1	0	0	No	No;	No	No;
d__Bacteria@s__Niameybacter?stercoravium	0	0	1	0	0	No	No;	BMXFM08-meta.222;	BMXFM08-meta.222@BMXFM08-meta_482292||full;BMXFM08-meta.222@BMXFM08-meta_1292329||full;BMXFM08-meta.222@BMXFM08-meta_1841268||full;BMXFM08-meta.222@BMXFM08-meta_1293916||full;BMXFM08-meta.222@BMXFM08-meta_1186247||full;BMXFM08-meta.222@BMXFM08-meta_938515||full;BMXFM08-meta.222@BMXFM08-meta_1403160||full;BMXFM08-meta.222@BMXFM08-meta_1171380||full;BMXFM08-meta.222@BMXFM08-meta_1349710||full;BMXFM…
d__Bacteria@s__Odoribacter?massiliensis	0	1	1	0	100	No	No;	BMXFM03-meta.106;BMXMM02-meta.91;DW5.bin.66;LW1-s150947_bin_21;	BMXFM03-meta.106@BMXFM03-meta_212675||full;BMXFM03-meta.106@BMXFM03-meta_262189||full;BMXFM03-meta.106@BMXFM03-meta_214510||full;BMXFM03-meta.106@BMXFM03-meta_140127||full;BMXMM02-meta.91@BMXMM02-meta_283151||0_partial;DW5.bin.66@DW5.bin.66.scaffold_19931_1||full;LW1-s150947_bin_21@LW1-s150947_scaffolds_2761||full;LW1-s150947_bin_21@LW1-s150947_scaffolds_2880||full;LW1-s150947_bin_21@LW1-s150947_…
d__Bacteria@s__Odoribacter?splanchnicus	0	0	1	0	0	No	No;	DBMM01-meta.186;DKYYFF08-meta.86;Duroc-Low8_bin_34;F4580_bin_13;F4653_bin_42;F4690_bin_46;F4948_bin_6;F5260_bin_68;F5374_bin_20;NF5.bin.29;	DBMM01-meta.186@DBMM01-meta_147105||full;DBMM01-meta.186@DBMM01-meta_837660||full;DBMM01-meta.186@DBMM01-meta_1297342||full;DBMM01-meta.186@DBMM01-meta_1267001||full;DBMM01-meta.186@DBMM01-meta_228639||full;DBMM01-meta.186@DBMM01-meta_414198||full;DKYYFF08-meta.86@DKYYFF08-meta_1703513||full;DKYYFF08-meta.86@DKYYFF08-meta_1387286||full;DKYYFF08-meta.86@DKYYFF08-meta_1785097||full;Duroc-Low8_bin_3…
d__Bacteria@s__Oligella?sp012511095	0	0	1	0	0	No	No;	BMXMF10-meta.362;CW5.bin.71;DBFF08-meta.398;F5434_bin_27;NW3.bin.35;NWFF04-meta.378;QHF9FF09-meta.100;	BMXMF10-meta.362@BMXMF10-meta_1246698||full;BMXMF10-meta.362@BMXMF10-meta_1172100||full;BMXMF10-meta.362@BMXMF10-meta_1315560||full;CW5.bin.71@CW5.bin.71.scaffold_7910_1||full;DBFF08-meta.398@DBFF08-meta_1330164||full;F5434_bin_27@F5434_scaffolds_5777||full;F5434_bin_27@F5434_scaffolds_5997||full;F5434_bin_27@F5434_scaffolds_6023||full;F5434_bin_27@F5434_scaffolds_5952||full;F5434_bin_27@F5434_sc…
d__Bacteria@s__Oliverpabstia?intestinalis	0	3	4	0	75	No	No;	SWFM06-meta.24;	SWFM06-meta.24@SWFM06-meta_1064730||full;SWFM06-meta.24@SWFM06-meta_388746||full;SWFM06-meta.24@SWFM06-meta_744215||full;SWFM06-meta.24@SWFM06-meta_384742||full;
d__Bacteria@s__Oliverpabstia?sp004556655	0	0	1	0	0	No	No;	5026-17-001_binning.28;F5072_bin_14;NF1.bin.19;	5026-17-001_binning.28@NODE_489_length_37611_cov_39.509426||full;5026-17-001_binning.28@NODE_1923_length_22030_cov_35.626439||full;5026-17-001_binning.28@NODE_5684_length_12453_cov_69.255202||full;F5072_bin_14@F5072_scaffolds_1717||full;F5072_bin_14@F5072_scaffolds_1674||0_partial;NF1.bin.19@NF1.bin.19.scaffold_395_1||0_partial;NF1.bin.19@NF1.bin.19.scaffold_34_1||0_partial;
d__Bacteria@s__Oliverpabstia?sp004562915	0	1	1	0	100	No	No;	6004-17-001_binning.41;DBMF07-meta.245;Duroc-High3_bin_39;	6004-17-001_binning.41@NODE_156_length_38721_cov_7.095122||0_partial;6004-17-001_binning.41@NODE_4484_length_8598_cov_8.045300||full;DBMF07-meta.245@DBMF07-meta_1965988||0_partial;DBMF07-meta.245@DBMF07-meta_684945||full;DBMF07-meta.245@DBMF07-meta_691818||full;DBMF07-meta.245@DBMF07-meta_799064||full;Duroc-High3_bin_39@Duroc-High3_scaffolds_9230||0_partial;Duroc-High3_bin_39@Duroc-High3_scaffold…
d__Bacteria@s__Olsenella_H?porci	0	0	1	0	0	No	No;	6001-17-001_binning.20;DBMF07-meta.683;F5379_bin_8;SF7.bin.44;	6001-17-001_binning.20@NODE_349_length_34929_cov_9.175202||0_partial;6001-17-001_binning.20@NODE_681_length_27419_cov_8.733226||full;DBMF07-meta.683@DBMF07-meta_2193014||full;DBMF07-meta.683@DBMF07-meta_1764051||0_partial;DBMF07-meta.683@DBMF07-meta_973913||full;F5379_bin_8@F5379_scaffolds_17663||full;F5379_bin_8@F5379_scaffolds_17613||full;F5379_bin_8@F5379_scaffolds_17639||full;SF7.bin.44@SF7.b…
d__Bacteria@s__Onthomorpha?sp900545215	0	0	1	0	0	No	No;	5011-17-001_binning.70;	5011-17-001_binning.70@NODE_243_length_30675_cov_18.080405||full;
d__Bacteria@s__Onthovivens?sp900540365	0	1	7	0	14.2857	No	No;	1023-17-001_binning.221;4026-17-001_binning.87;	1023-17-001_binning.221@NODE_3783_length_16347_cov_12.271299||full;1023-17-001_binning.221@NODE_150_length_56093_cov_12.323602||full;1023-17-001_binning.221@NODE_494_length_38753_cov_11.375058||0_partial;4026-17-001_binning.87@NODE_2594_length_17091_cov_30.470063||full;4026-17-001_binning.87@NODE_240_length_47992_cov_43.181238||full;4026-17-001_binning.87@NODE_17137_length_5329_cov_32.981987||ful…
d__Bacteria@s__Oribacterium?sp004554245	0	4	11	0	36.3636	No	No;	5004-17-001_binning.15;6001-17-001_binning.96;	5004-17-001_binning.15@NODE_129_length_46937_cov_8.178939||0_partial;6001-17-001_binning.96@NODE_1776_length_18435_cov_6.773069||full;6001-17-001_binning.96@NODE_11068_length_6801_cov_7.632968||full;
d__Bacteria@s__Ornithospirochaeta?sp016302165	0	1	3	0	33.3333	No	No;	CW7.bin.97;DBMF07-meta.523;DKYYFF12-meta.267;DKYYMF04-meta.262;NF1.bin.8;S58506A_bin_27;	CW7.bin.97@CW7.bin.97.scaffold_2852_1||full;CW7.bin.97@CW7.bin.97.scaffold_3870_1||full;CW7.bin.97@CW7.bin.97.scaffold_4026_1||full;CW7.bin.97@CW7.bin.97.scaffold_6723_1||full;CW7.bin.97@CW7.bin.97.scaffold_8817_1||full;CW7.bin.97@CW7.bin.97.scaffold_835_1||0_partial;CW7.bin.97@CW7.bin.97.scaffold_2346_1||full;DBMF07-meta.523@DBMF07-meta_598327||full;DBMF07-meta.523@DBMF07-meta_1472293||full;DBMF…
d__Bacteria@s__Oxalobacter?sp018384065	0	1	1	0	100	No	No;	BMXMF05-meta.22;F5372_bin_3;HF1.bin.69;HF2.bin.70;LW4.bin.106;SW4.bin.110;SWFF02-meta.5;SWFF04-meta.83;SWFM04-meta.168;	BMXMF05-meta.22@BMXMF05-meta_880527||full;BMXMF05-meta.22@BMXMF05-meta_1699418||full;F5372_bin_3@F5372_scaffolds_8568||full;F5372_bin_3@F5372_scaffolds_8572||full;F5372_bin_3@F5372_scaffolds_8594||full;F5372_bin_3@F5372_scaffolds_8610||full;F5372_bin_3@F5372_scaffolds_8612||full;HF1.bin.69@HF1.bin.69.scaffold_240_1||full;HF2.bin.70@HF2.bin.70.scaffold_15840_1||full;HF2.bin.70@HF2.bin.70.scaffold_…
d__Bacteria@s__Parabacteroides?faecavium	0	5	5	0	100	No	No;	DBFF04-meta.113;DF5.bin.88;DKYYFF12-meta.64;DKYYMF04-meta.159;	DBFF04-meta.113@DBFF04-meta_369660||full;DBFF04-meta.113@DBFF04-meta_1939593||full;DBFF04-meta.113@DBFF04-meta_672619||0_partial;DBFF04-meta.113@DBFF04-meta_733453||full;DBFF04-meta.113@DBFF04-meta_2187472||full;DBFF04-meta.113@DBFF04-meta_141564||full;DF5.bin.88@DF5.bin.88.scaffold_9727_1||full;DF5.bin.88@DF5.bin.88.scaffold_1218_1||full;DF5.bin.88@DF5.bin.88.scaffold_2727_1||full;DF5.bin.88@DF5…
d__Bacteria@s__Parabacteroides?goldsteinii	0	1	1	0	100	No	No;	LW1-s151760_bin_3;	LW1-s151760_bin_3@LW1-s151760_scaffolds_4337||full;
d__Bacteria@s__Parabacteroides?sp004562445	0	17	39	0	43.5897	No	No;	SWMF05-meta.351;	SWMF05-meta.351@SWMF05-meta_248979||full;SWMF05-meta.351@SWMF05-meta_250253||full;SWMF05-meta.351@SWMF05-meta_478772||full;SWMF05-meta.351@SWMF05-meta_200718||full;SWMF05-meta.351@SWMF05-meta_378439||full;SWMF05-meta.351@SWMF05-meta_917894||full;
d__Bacteria@s__Parafannyhessea?sp003862195	0	1	1	0	100	No	No;	DBFF06-meta.356;DBMF05-meta.205;SWMF03-meta.26;	DBFF06-meta.356@DBFF06-meta_346978||full;DBFF06-meta.356@DBFF06-meta_51107||full;DBMF05-meta.205@DBMF05-meta_103359||full;SWMF03-meta.26@SWMF03-meta_118582||full;
d__Bacteria@s__Parafannyhessea?sp900538935	0	1	1	0	100	No	No;	2011-17-001_bin.53;	2011-17-001_bin.53@NODE_13_length_111323_cov_19.135385||0_partial;
d__Bacteria@s__Parasutterella?gallistercoris	0	1	1	0	100	No	No;	HW8.bin.68;	HW8.bin.68@HW8.bin.68.scaffold_11205_1||full;HW8.bin.68@HW8.bin.68.scaffold_12531_1||full;HW8.bin.68@HW8.bin.68.scaffold_1462_1||0_partial;
d__Bacteria@s__Paratractidigestivibacter?faecalis	0	1	6	0	16.6667	No	No;	F5181_bin_34;	F5181_bin_34@F5181_scaffolds_9675||full;F5181_bin_34@F5181_scaffolds_9378||full;F5181_bin_34@F5181_scaffolds_9407||full;F5181_bin_34@F5181_scaffolds_9426||full;F5181_bin_34@F5181_scaffolds_9636||full;F5181_bin_34@F5181_scaffolds_9657||full;
d__Bacteria@s__Paucilactobacillus?hokkaidonensis	0	1	1	0	100	No	No;	F4399_bin_5;	F4399_bin_5@F4399_scaffolds_11975||full;F4399_bin_5@F4399_scaffolds_11913||full;F4399_bin_5@F4399_scaffolds_11950||full;
d__Bacteria@s__Paucilactobacillus?nenjiangensis	0	0	1	0	0	No	No;	DBMF05-meta.89;DBMM05-meta.150;HW6.bin.32;HW7.bin.98;	DBMF05-meta.89@DBMF05-meta_173779||full;DBMM05-meta.150@DBMM05-meta_409697||full;DBMM05-meta.150@DBMM05-meta_329662||full;DBMM05-meta.150@DBMM05-meta_388577||0_partial;HW6.bin.32@HW6.bin.32.scaffold_11404_1||full;HW6.bin.32@HW6.bin.32.scaffold_936_1||full;HW7.bin.98@HW7.bin.98.scaffold_275_1||0_partial;HW7.bin.98@HW7.bin.98.scaffold_475_1||0_partial;
d__Bacteria@s__PeH17?sp000435055	0	9	15	0	60	No	No;	4028-17-001_binning.80;BMXMF05-meta.191;CW7.bin.30;DBFF06-meta.326;DKYYFF08-meta.92;	4028-17-001_binning.80@NODE_7864_length_7370_cov_5.513739||full;BMXMF05-meta.191@BMXMF05-meta_382672||full;CW7.bin.30@CW7.bin.30.scaffold_9110_1||full;DBFF06-meta.326@DBFF06-meta_395525||full;DKYYFF08-meta.92@DKYYFF08-meta_163608||0_partial;
d__Bacteria@s__Pediococcus?pentosaceus	0	1	1	0	100	No	No;	BMXMF02-meta.201;LW1-s151487_bin_6;QHF9FF09-meta.210;	BMXMF02-meta.201@BMXMF02-meta_333621||full;LW1-s151487_bin_6@LW1-s151487_scaffolds_2935||full;QHF9FF09-meta.210@QHF9FF09-meta_304017||full;QHF9FF09-meta.210@QHF9FF09-meta_851153||full;QHF9FF09-meta.210@QHF9FF09-meta_784071||full;QHF9FF09-meta.210@QHF9FF09-meta_1256197||full;QHF9FF09-meta.210@QHF9FF09-meta_890863||full;
d__Bacteria@s__Phascolarctobacterium_A?sp004558595	0	1	1	0	100	No	No;	6018-17-001_binning.48;CF6.bin.107;DBFF03-meta.235;DBFF04-meta.198;DBFF08-meta.366;DBMF07-meta.27;DKLLMF02-meta.447;DKYYFF08-meta.303;DKYYFF12-meta.348;DKYYMF04-meta.172;DKYYMF05-meta.75;F4981_bin_61;F5084_bin_67;F5401_bin_29;F5455_bin_32;LW2-s126575_bin_42;SF5.bin.10;SW3.bin.50;	6018-17-001_binning.48@NODE_598_length_20502_cov_7.703233||full;CF6.bin.107@CF6.bin.107.scaffold_5175_1||full;CF6.bin.107@CF6.bin.107.scaffold_5344_1||full;DBFF03-meta.235@DBFF03-meta_554857||full;DBFF03-meta.235@DBFF03-meta_634413||full;DBFF04-meta.198@DBFF04-meta_841748||full;DBFF04-meta.198@DBFF04-meta_119712||full;DBFF08-meta.366@DBFF08-meta_769051||full;DBMF07-meta.27@DBMF07-meta_596896||ful…
d__Bacteria@s__Phocaeicola?coprophilus	0	1	1	0	100	No	No;	BMXFM03-meta.28;LW2-s126575_bin_36;NWFF04-meta.232;SWMF05-meta.354;	BMXFM03-meta.28@BMXFM03-meta_12806||full;BMXFM03-meta.28@BMXFM03-meta_44864||full;BMXFM03-meta.28@BMXFM03-meta_243545||full;BMXFM03-meta.28@BMXFM03-meta_82720||full;BMXFM03-meta.28@BMXFM03-meta_59287||full;LW2-s126575_bin_36@LW2-s126575_scaffolds_6688||full;LW2-s126575_bin_36@LW2-s126575_scaffolds_6715||full;LW2-s126575_bin_36@LW2-s126575_scaffolds_6626||full;LW2-s126575_bin_36@LW2-s126575_scaffo…
d__Bacteria@s__Phocaeicola?plebeius_B	0	1	1	0	100	No	No;	DBFM03-meta.28;DKYYFF08-meta.159;DKYYFF12-meta.459;DKYYMF05-meta.229;F5421_bin_18;NWMF07-meta.190;	DBFM03-meta.28@DBFM03-meta_193889||full;DBFM03-meta.28@DBFM03-meta_234788||full;DBFM03-meta.28@DBFM03-meta_21901||full;DBFM03-meta.28@DBFM03-meta_195793||full;DBFM03-meta.28@DBFM03-meta_394320||full;DBFM03-meta.28@DBFM03-meta_262581||full;DBFM03-meta.28@DBFM03-meta_222367||full;DBFM03-meta.28@DBFM03-meta_29125||full;DKYYFF08-meta.159@DKYYFF08-meta_1955721||full;DKYYFF12-meta.459@DKYYFF12-meta_880…
d__Bacteria@s__Phocaeicola?sp900541515	0	0	1	0	0	No	No;	Boar-s11_bin_38;DBMF01-meta.286;DKLLFF10-meta.424;DKLLFF11-meta.222;DKLLMF06-meta.452;DKYYFF12-meta.10;Duroc-High8_bin_12;SWMF01-meta.282;	Boar-s11_bin_38@Boar-s11_scaffolds_7231||full;DBMF01-meta.286@DBMF01-meta_322751||full;DKLLFF10-meta.424@DKLLFF10-meta_156827||full;DKLLFF11-meta.222@DKLLFF11-meta_1181303||full;DKLLMF06-meta.452@DKLLMF06-meta_993683||full;DKYYFF12-meta.10@DKYYFF12-meta_280149||full;DKYYFF12-meta.10@DKYYFF12-meta_1367998||full;Duroc-High8_bin_12@Duroc-High8_scaffolds_645||full;Duroc-High8_bin_12@Duroc-High8_scaff…
d__Bacteria@s__Phocaeicola?sp900544075	0	1	1	0	100	No	No;	2007-17-001_bin.127;4031-17-001_binning.1;BMXFF08-meta.296;CW6.bin.58;DBFF02-meta.277;DBFF03-meta.27;DBFF08-meta.555;DKLLFF11-meta.274;DKLLMF06-meta.100;DKYYFF08-meta.63;DKYYFF09-meta.10;DKYYFF12-meta.69;DKYYMF01-meta.375;DKYYMF04-meta.289;F5419_bin_18;NF6.bin.48;NWFF04-meta.522;NWFF05-meta.352;QHF9FF09-meta.241;W4930_bin_15;	2007-17-001_bin.127@NODE_5730_length_9254_cov_18.644527||full;4031-17-001_binning.1@NODE_1698_length_17834_cov_15.235221||full;BMXFF08-meta.296@BMXFF08-meta_854813||full;CW6.bin.58@CW6.bin.58.scaffold_8586_1||full;DBFF02-meta.277@DBFF02-meta_1470586||0_partial;DBFF03-meta.27@DBFF03-meta_855797||0_partial;DBFF08-meta.555@DBFF08-meta_1629574||full;DKLLFF11-meta.274@DKLLFF11-meta_1782055||full;DKLLF…
d__Bacteria@s__Plesiomonas?shigelloides	0	1	1	0	100	No	No;	BMXFF08-meta.68;F4962_bin_37;QHF9FF09-meta.191;SF3.bin.24;	BMXFF08-meta.68@BMXFF08-meta_254422||0_partial;F4962_bin_37@F4962_scaffolds_6927||0_partial;QHF9FF09-meta.191@QHF9FF09-meta_1120730||0_partial;SF3.bin.24@SF3.bin.24.scaffold_2724_1||full;
d__Bacteria@s__Porphyromonas_A?somerae	0	1	1	0	100	No	No;	DBMF01-meta.341;DKLLMF06-meta.463;DKYYFF08-meta.147;DKYYFF09-meta.443;DKYYMF01-meta.415;DKYYMF04-meta.352;QHF9FF09-meta.361;S58506A_bin_9;	DBMF01-meta.341@DBMF01-meta_440609||full;DBMF01-meta.341@DBMF01-meta_406482||full;DBMF01-meta.341@DBMF01-meta_1361398||full;DBMF01-meta.341@DBMF01-meta_719303||full;DKLLMF06-meta.463@DKLLMF06-meta_1590281||full;DKLLMF06-meta.463@DKLLMF06-meta_582881||full;DKYYFF08-meta.147@DKYYFF08-meta_1645795||full;DKYYFF08-meta.147@DKYYFF08-meta_1010872||full;DKYYFF08-meta.147@DKYYFF08-meta_1176868||0_partial;…
d__Bacteria@s__Porphyromonas_A?sp004555765	0	0	1	0	0	No	No;	BMXMF07-meta.421;BMXMM07-meta.453;F4690_bin_53;	BMXMF07-meta.421@BMXMF07-meta_1755210||full;BMXMM07-meta.453@BMXMM07-meta_1606918||full;F4690_bin_53@F4690_scaffolds_13495||full;F4690_bin_53@F4690_scaffolds_13413||full;F4690_bin_53@F4690_scaffolds_13580||full;
d__Bacteria@s__Prevotella?copri	0	1	1	0	100	No	No;	S80312B_bin_3;	S80312B_bin_3@S80312B_scaffolds_8065||full;S80312B_bin_3@S80312B_scaffolds_8096||full;
d__Bacteria@s__Prevotella?copri_A	0	0	1	0	0	No	No;	Boar-s14_bin_20;Boar-s5_bin_8;CF8.bin.36;DBFF03-meta.218;DKLLFF11-meta.425;DKLLMF06-meta.171;DKYYFF09-meta.376;NF8.bin.35;NWFF05-meta.340;NWMF01-meta.6;S124310A_bin_1;	Boar-s14_bin_20@Boar-s14_scaffolds_2263||full;Boar-s5_bin_8@Boar-s5_scaffolds_9145||0_partial;CF8.bin.36@CF8.bin.36.scaffold_56_1||0_partial;CF8.bin.36@CF8.bin.36.scaffold_45_1||0_partial;DBFF03-meta.218@DBFF03-meta_664059||full;DKLLFF11-meta.425@DKLLFF11-meta_1627593||full;DKLLMF06-meta.171@DKLLMF06-meta_1915406||0_partial;DKYYFF09-meta.376@DKYYFF09-meta_226561||0_partial;NF8.bin.35@NF8.bin.35.s…
d__Bacteria@s__Prevotella?pectinovora	0	1	1	0	100	No	No;	2006-17-001_bin.178;BMXMF05-meta.265;DKLLMF02-meta.193;DKYYMF05-meta.331;NWFF03-meta.86;NWFF04-meta.84;W4930_bin_1;	2006-17-001_bin.178@NODE_17815_length_5488_cov_11.831953||full;2006-17-001_bin.178@NODE_6135_length_10867_cov_10.236681||full;BMXMF05-meta.265@BMXMF05-meta_1572276||full;DKLLMF02-meta.193@DKLLMF02-meta_1397497||0_partial;DKYYMF05-meta.331@DKYYMF05-meta_884289||full;DKYYMF05-meta.331@DKYYMF05-meta_715388||full;NWFF03-meta.86@NWFF03-meta_760265||0_partial;NWFF03-meta.86@NWFF03-meta_193857||full;NWF…
d__Bacteria@s__Prevotella?sp000436915	0	1	3	0	33.3333	No	No;	DBFM04-meta.315;SWFF02-meta.301;SWMF05-meta.218;	DBFM04-meta.315@DBFM04-meta_1161387||full;SWFF02-meta.301@SWFF02-meta_44847||0_partial;SWMF05-meta.218@SWMF05-meta_307046||full;
d__Bacteria@s__Prevotella?sp002251435	0	5	9	0	55.5556	No	No;	HW1.bin.12;HW6.bin.99;	HW1.bin.12@HW1.bin.12.scaffold_6011_1||full;HW6.bin.99@HW6.bin.99.scaffold_89_1||0_partial;HW6.bin.99@HW6.bin.99.scaffold_5546_1||full;HW6.bin.99@HW6.bin.99.scaffold_6783_1||full;
d__Bacteria@s__Prevotella?sp002299275	0	1	1	0	100	No	No;	No	No;
d__Bacteria@s__Prevotella?sp002299635	0	0	1	0	0	No	No;	No	No;
d__Bacteria@s__Prevotella?sp002300055	0	3	9	0	33.3333	No	No;	DKLLFM07-meta.338;	DKLLFM07-meta.338@DKLLFM07-meta_1507596||full;DKLLFM07-meta.338@DKLLFM07-meta_971810||full;
d__Bacteria@s__Prevotella?sp002481295	0	1	1	0	100	No	No;	CW6.bin.83;	CW6.bin.83@CW6.bin.83.scaffold_1022_1||full;
d__Bacteria@s__Prevotella?sp004554665	0	2	10	0	20	No	No;	BL-unmapped_bin_217;QHF6-unmapped_bin_200;QHF9FF09-meta.139;	BL-unmapped_bin_217@BL-unmapped_scaffolds_29093||full;BL-unmapped_bin_217@BL-unmapped_scaffolds_29096||full;BL-unmapped_bin_217@BL-unmapped_scaffolds_29105||full;BL-unmapped_bin_217@BL-unmapped_scaffolds_29107||full;QHF6-unmapped_bin_200@QHF6-unmapped_scaffolds_19182||full;QHF9FF09-meta.139@QHF9FF09-meta_1104283||full;QHF9FF09-meta.139@QHF9FF09-meta_641637||full;
d__Bacteria@s__Prevotella?sp004555245	0	1	1	0	100	No	No;	BMXMF05-meta.57;QHF9FF09-meta.265;	BMXMF05-meta.57@BMXMF05-meta_391721||full;QHF9FF09-meta.265@QHF9FF09-meta_496528||0_partial;QHF9FF09-meta.265@QHF9FF09-meta_768857||full;
d__Bacteria@s__Prevotella?sp016302965	0	0	6	0	0	No	No;	BMXFF08-meta.401;	BMXFF08-meta.401@BMXFF08-meta_619902||0_partial;
d__Bacteria@s__Prevotella?sp017462915	0	0	1	0	0	No	No;	9022-17-001_binning.112;GCA_002201855.1;GCA_031174645.1;	9022-17-001_binning.112@NODE_60_length_71654_cov_14.386653||full;9022-17-001_binning.112@NODE_96_length_60747_cov_11.538638||full;9022-17-001_binning.112@NODE_338_length_38378_cov_12.282389||0_partial;9022-17-001_binning.112@NODE_962_length_24032_cov_12.816366||full;9022-17-001_binning.112@NODE_1124_length_22071_cov_13.568314||full;9022-17-001_binning.112@NODE_4384_length_10455_cov_14.145481||ful…
d__Bacteria@s__Prevotella?sp018054505	0	1	1	0	100	No	No;	BMXFF08-meta.46;BMXFM08-meta.376;SWMF01-meta.254;	BMXFF08-meta.46@BMXFF08-meta_558612||0_partial;BMXFM08-meta.376@BMXFM08-meta_1874358||full;SWMF01-meta.254@SWMF01-meta_296185||full;SWMF01-meta.254@SWMF01-meta_728231||full;
d__Bacteria@s__Prevotella?sp018385335	0	1	13	0	7.69231	No	No;	LW2-s126572_bin_54;	LW2-s126572_bin_54@LW2-s126572_scaffolds_11500||full;LW2-s126572_bin_54@LW2-s126572_scaffolds_11507||full;LW2-s126572_bin_54@LW2-s126572_scaffolds_11445||full;LW2-s126572_bin_54@LW2-s126572_scaffolds_11452||full;
d__Bacteria@s__Prevotella?sp900314945	0	2	2	0	100	No	No;	SWMF01-meta.340;	SWMF01-meta.340@SWMF01-meta_251463||0_partial;
d__Bacteria@s__Prevotella?sp900315635	0	2	2	0	100	No	No;	BMXFM03-meta.107;	BMXFM03-meta.107@BMXFM03-meta_73806||full;BMXFM03-meta.107@BMXFM03-meta_248409||full;
d__Bacteria@s__Prevotella?sp900317545	0	1	1	0	100	No	No;	HW5.bin.122;	HW5.bin.122@HW5.bin.122.scaffold_17724_1||full;HW5.bin.122@HW5.bin.122.scaffold_29801_1||full;
d__Bacteria@s__Prevotella?sp900544495	0	1	2	0	50	No	No;	DKYYFF12-meta.277;	DKYYFF12-meta.277@DKYYFF12-meta_1179674||0_partial;
d__Bacteria@s__Prevotella?sp900546345	0	1	1	0	100	No	No;	2011-17-001_bin.31;NWFF03-meta.165;	2011-17-001_bin.31@NODE_428_length_27123_cov_10.722070||full;2011-17-001_bin.31@NODE_809_length_20387_cov_11.166536||full;2011-17-001_bin.31@NODE_1182_length_16693_cov_7.272148||full;2011-17-001_bin.31@NODE_5278_length_6917_cov_8.898280||full;2011-17-001_bin.31@NODE_2002_length_12581_cov_12.445713||full;2011-17-001_bin.31@NODE_6282_length_6201_cov_8.992515||full;NWFF03-meta.165@NWFF03-meta_122642…
d__Bacteria@s__Prevotella?sp900547005	0	0	3	0	0	No	No;	DBMF05-meta.54;DBMM05-meta.281;	DBMF05-meta.54@DBMF05-meta_247409||full;DBMM05-meta.281@DBMM05-meta_43471||full;
d__Bacteria@s__Prevotella?sp900548195	0	8	19	0	42.1053	No	No;	No	No;
d__Bacteria@s__Prevotella?sp900552515	0	2	2	0	100	No	No;	No	No;
d__Bacteria@s__Prevotella?sp900552675	0	1	2	0	50	No	No;	BMXFF06-meta.138;BMXFM03-meta.71;CW8.bin.5;SWFM02-meta.71;	BMXFF06-meta.138@BMXFF06-meta_1098759||full;BMXFM03-meta.71@BMXFM03-meta_264944||full;CW8.bin.5@CW8.bin.5.scaffold_17870_1||full;SWFM02-meta.71@SWFM02-meta_186172||full;
d__Bacteria@s__Prevotella?sp900768785	0	3	12	0	25	No	No;	3202-17-001_binning.7;CF5.bin.45;DBFF02-meta.38;DF7.bin.87;HF6.bin.13;LF1.bin.69;LF2.bin.34;LF4.bin.74;NF2.bin.6;SF1.bin.64;SF2.bin.75;SF3.bin.33;SW5.bin.7;ZW1.bin.51;	3202-17-001_binning.7@NODE_1143_length_15346_cov_14.043228||full;CF5.bin.45@CF5.bin.45.scaffold_142_1||0_partial;DBFF02-meta.38@DBFF02-meta_1281730||0_partial;DF7.bin.87@DF7.bin.87.scaffold_6729_1||full;HF6.bin.13@HF6.bin.13.scaffold_5863_1||full;HF6.bin.13@HF6.bin.13.scaffold_486_1||full;LF1.bin.69@LF1.bin.69.scaffold_11720_1||full;LF2.bin.34@LF2.bin.34.scaffold_13098_1||full;LF4.bin.74@LF4.bin.…
d__Bacteria@s__Prevotella?sp900770025	0	0	3	0	0	No	No;	HW1.bin.64;	HW1.bin.64@HW1.bin.64.scaffold_10048_1||full;HW1.bin.64@HW1.bin.64.scaffold_17597_1||full;HW1.bin.64@HW1.bin.64.scaffold_11550_1||full;HW1.bin.64@HW1.bin.64.scaffold_12367_1||full;HW1.bin.64@HW1.bin.64.scaffold_4851_1||full;HW1.bin.64@HW1.bin.64.scaffold_14714_1||full;
d__Bacteria@s__Prevotella?sp900770845	0	1	1	0	100	No	No;	DBMH07-meta.2;	DBMH07-meta.2@DBMH07-meta_277230||full;
d__Bacteria@s__Pseudomonas_C?sp012800475	0	0	1	0	0	No	No;	Boar-s4_bin_25;NWMF02-meta.117;SWMF01-meta.347;SWMF05-meta.234;	Boar-s4_bin_25@Boar-s4_scaffolds_3464||0_partial;Boar-s4_bin_25@Boar-s4_scaffolds_3501||full;Boar-s4_bin_25@Boar-s4_scaffolds_3505||full;Boar-s4_bin_25@Boar-s4_scaffolds_3509||full;NWMF02-meta.117@NWMF02-meta_1653656||full;NWMF02-meta.117@NWMF02-meta_949731||full;SWMF01-meta.347@SWMF01-meta_523294||full;SWMF01-meta.347@SWMF01-meta_382410||0_partial;SWMF05-meta.234@SWMF05-meta_666770||full;SWMF05-…
d__Bacteria@s__Pseudomonas_E?helleri	0	0	1	0	0	No	No;	QHF6-unmapped_bin_716;	QHF6-unmapped_bin_716@QHF6-unmapped_scaffolds_127366||0_partial;QHF6-unmapped_bin_716@QHF6-unmapped_scaffolds_127385||full;QHF6-unmapped_bin_716@QHF6-unmapped_scaffolds_127311||full;QHF6-unmapped_bin_716@QHF6-unmapped_scaffolds_127322||full;QHF6-unmapped_bin_716@QHF6-unmapped_scaffolds_127334||full;
d__Bacteria@s__Pseudoscardovia?suis	0	0	1	0	0	No	No;	9012-17-001_binning.9;BMXFF06-meta.37;DBFM04-meta.372;DBMH01-meta.12;DBMM01-meta.404;DKLLFM10-meta.35;DKYYFM09-meta.343;NWMF07-meta.306;S133506B_bin_20;	9012-17-001_binning.9@NODE_402_length_9192_cov_6.933348||full;BMXFF06-meta.37@BMXFF06-meta_876428||full;BMXFF06-meta.37@BMXFF06-meta_28900||full;DBFM04-meta.372@DBFM04-meta_2046408||full;DBMH01-meta.12@DBMH01-meta_81607||full;DBMM01-meta.404@DBMM01-meta_419632||full;DBMM01-meta.404@DBMM01-meta_142256||full;DKLLFM10-meta.35@DKLLFM10-meta_1636413||0_partial;DKLLFM10-meta.35@DKLLFM10-meta_873611||fu…
d__Bacteria@s__Psychrobacter?faecalis	0	0	1	0	0	No	No;	W4982_bin_36;	W4982_bin_36@W4982_scaffolds_7744||full;W4982_bin_36@W4982_scaffolds_7746||full;
d__Bacteria@s__QAMX01?sp004555605	0	1	2	0	50	No	No;	2004-17-001_bin.112;DKYYMF01-meta.305;F5647_bin_24;QHF9FM09-meta.288;S60108B_bin_39;	2004-17-001_bin.112@NODE_264_length_41511_cov_14.553430||full;2004-17-001_bin.112@NODE_952_length_26492_cov_19.738700||full;DKYYMF01-meta.305@DKYYMF01-meta_203701||full;F5647_bin_24@F5647_scaffolds_5852||full;F5647_bin_24@F5647_scaffolds_5871||full;F5647_bin_24@F5647_scaffolds_5978||full;F5647_bin_24@F5647_scaffolds_5927||full;QHF9FM09-meta.288@QHF9FM09-meta_278701||full;QHF9FM09-meta.288@QHF9FM0…
d__Bacteria@s__QAND01?sp003150225	0	1	1	0	100	No	No;	SWMH05-meta.28;	SWMH05-meta.28@SWMH05-meta_3829546||full;SWMH05-meta.28@SWMH05-meta_1598563||full;
d__Bacteria@s__RF16?sp016302585	0	0	2	0	0	No	No;	2014-17-001_bin.123;F5142_bin_3;	2014-17-001_bin.123@NODE_6487_length_10965_cov_11.475710||full;F5142_bin_3@F5142_scaffolds_6992||full;F5142_bin_3@F5142_scaffolds_6976||0_partial;F5142_bin_3@F5142_scaffolds_6980||full;
d__Bacteria@s__RF16?sp017525455	0	0	1	0	0	No	No;	F5316_bin_15;	F5316_bin_15@F5316_scaffolds_1412||full;F5316_bin_15@F5316_scaffolds_1419||full;F5316_bin_15@F5316_scaffolds_1427||0_partial;F5316_bin_15@F5316_scaffolds_1371||full;
d__Bacteria@s__RGIG1693?sp016293975	0	4	7	0	57.1429	No	No;	No	No;
d__Bacteria@s__RGIG4076?sp905198155	0	1	1	0	100	No	No;	F5512_bin_1;	F5512_bin_1@F5512_scaffolds_99||full;F5512_bin_1@F5512_scaffolds_25||full;
d__Bacteria@s__RGIG5299?sp017504945	0	0	1	0	0	No	No;	CF7.bin.78;NWFF06-meta.199;	CF7.bin.78@CF7.bin.78.scaffold_667_1||full;NWFF06-meta.199@NWFF06-meta_864223||full;NWFF06-meta.199@NWFF06-meta_1693297||full;NWFF06-meta.199@NWFF06-meta_390842||full;
d__Bacteria@s__RQCD01?sp008668455	0	1	1	0	100	No	No;	1001-17-003_binning.27;1035-17-001_binning.10;3220-17-001_binning.74;5027-17-001_binning.152;7015-17-001_binning.51;7016-17-001_binning.44;7020-17-001_binning.42;BMXFM03-meta.220;DBMF05-meta.143;	1001-17-003_binning.27@NODE_2826_length_8519_cov_4.031073||full;1001-17-003_binning.27@NODE_4097_length_6786_cov_3.516119||full;1001-17-003_binning.27@NODE_5927_length_5359_cov_4.181184||full;1001-17-003_binning.27@NODE_1134_length_14336_cov_3.886703||full;1001-17-003_binning.27@NODE_1160_length_14172_cov_4.067366||full;1001-17-003_binning.27@NODE_1401_length_12837_cov_3.942810||full;1001-17-003_…
d__Bacteria@s__RUG023?sp900315435	0	1	1	0	100	No	No;	BMXFF04-meta.113;CF4.bin.110;DBFF04-meta.187;DBFM02-meta.221;DBFM04-meta.266;DBMF05-meta.199;DKLLFF10-meta.193;DKLLFM10-meta.32;DKYYFM12-meta.341;DKYYMM04-meta.184;F5141_bin_6;HW5.bin.27;NW8.bin.12;NWFF06-meta.297;SWFF04-meta.257;SWMF01-meta.3;	BMXFF04-meta.113@BMXFF04-meta_351764||full;CF4.bin.110@CF4.bin.110.scaffold_2387_1||full;DBFF04-meta.187@DBFF04-meta_125927||full;DBFM02-meta.221@DBFM02-meta_441665||full;DBFM04-meta.266@DBFM04-meta_1482622||full;DBMF05-meta.199@DBMF05-meta_113818||full;DKLLFF10-meta.193@DKLLFF10-meta_182409||full;DKLLFM10-meta.32@DKLLFM10-meta_1421373||full;DKYYFM12-meta.341@DKYYFM12-meta_894285||full;DKYYMM04-m…
d__Bacteria@s__RUG11247?sp902767315	0	1	1	0	100	No	No;	HW4.bin.53;Tibetan-s1400-38F_bin_5;	HW4.bin.53@HW4.bin.53.scaffold_9710_1||full;Tibetan-s1400-38F_bin_5@Tibetan-s1400-38F_scaffolds_4775||full;Tibetan-s1400-38F_bin_5@Tibetan-s1400-38F_scaffolds_4789||full;Tibetan-s1400-38F_bin_5@Tibetan-s1400-38F_scaffolds_4997||full;Tibetan-s1400-38F_bin_5@Tibetan-s1400-38F_scaffolds_4804||full;Tibetan-s1400-38F_bin_5@Tibetan-s1400-38F_scaffolds_4904||full;Tibetan-s1400-38F_bin_5@Tibetan-s1400-38…
d__Bacteria@s__RUG13091?sp016298185	0	0	1	0	0	No	No;	DW8.bin.8;	DW8.bin.8@DW8.bin.8.scaffold_324_2||full;
d__Bacteria@s__RUG410?sp017479785	0	1	1	0	100	No	No;	DKYYMM05-meta.179;	DKYYMM05-meta.179@DKYYMM05-meta_1438188||full;DKYYMM05-meta.179@DKYYMM05-meta_501830||full;DKYYMM05-meta.179@DKYYMM05-meta_1211427||full;DKYYMM05-meta.179@DKYYMM05-meta_1182643||full;DKYYMM05-meta.179@DKYYMM05-meta_1153654||full;DKYYMM05-meta.179@DKYYMM05-meta_978533||full;DKYYMM05-meta.179@DKYYMM05-meta_656807||full;
d__Bacteria@s__RUG410?sp017635595	0	1	1	0	100	No	No;	LW2-s127063_bin_35;	LW2-s127063_bin_35@LW2-s127063_scaffolds_6940||full;LW2-s127063_bin_35@LW2-s127063_scaffolds_6948||full;
d__Bacteria@s__RUG410?sp900769705	0	2	2	0	100	No	No;	No	No;
d__Bacteria@s__RUG563?sp015056015	0	2	2	0	100	No	No;	BMXFM06-meta.75;BMXMF05-meta.387;	BMXFM06-meta.75@BMXFM06-meta_324848||0_partial;BMXFM06-meta.75@BMXFM06-meta_466922||0_partial;BMXMF05-meta.387@BMXMF05-meta_492648||0_partial;
d__Bacteria@s__RUG572?sp016302985	0	1	1	0	100	No	No;	Boar-s23_bin_19;Boar-s7_bin_40;DKLLMM02-meta.358;NWMF02-meta.168;ZW4.bin.20;	Boar-s23_bin_19@Boar-s23_scaffolds_2861||0_partial;Boar-s23_bin_19@Boar-s23_scaffolds_2880||full;Boar-s7_bin_40@Boar-s7_scaffolds_10248||full;DKLLMM02-meta.358@DKLLMM02-meta_1261864||full;NWMF02-meta.168@NWMF02-meta_1221283||0_partial;ZW4.bin.20@ZW4.bin.20.scaffold_468_1||full;
d__Bacteria@s__RUG806?sp016297645	0	3	3	0	100	No	No;	1019-17-001_binning.135;2004-17-001_bin.94;2006-17-001_bin.88;2019-17-001_bin.33;3206-17-001_binning.64;3207-17-001_binning.58;4024-17-001_binning.12;5011-17-001_binning.73;5028-17-001_binning.107;5035-17-001_binning.40;7017-17-001_binning.34;8008-17-001_binning.52;9015-17-001_binning.74;	1019-17-001_binning.135@NODE_1263_length_24861_cov_29.893453||full;1019-17-001_binning.135@NODE_1383_length_24129_cov_31.718493||full;1019-17-001_binning.135@NODE_1433_length_23802_cov_25.362067||full;2004-17-001_bin.94@NODE_20903_length_5088_cov_21.658653||full;2004-17-001_bin.94@NODE_5937_length_11209_cov_22.824458||full;2004-17-001_bin.94@NODE_9125_length_8649_cov_23.057249||full;2004-17-001_b…
d__Bacteria@s__RUG806?sp900313475	0	3	3	0	100	No	No;	8026-17-001_binning.50;	8026-17-001_binning.50@NODE_1822_length_15368_cov_9.765885||full;8026-17-001_binning.50@NODE_4218_length_10199_cov_9.094440||full;8026-17-001_binning.50@NODE_4455_length_9875_cov_12.100204||full;8026-17-001_binning.50@NODE_4552_length_9765_cov_9.693409||full;8026-17-001_binning.50@NODE_9173_length_6528_cov_11.108759||full;
d__Bacteria@s__RUG841?sp900772035	0	3	3	0	100	No	No;	BMXMM05-meta.133;DBFF08-meta.297;DKLLFF10-meta.303;DKLLMM03-meta.151;DKYYFM09-meta.386;DKYYMF01-meta.148;NWFF04-meta.50;	BMXMM05-meta.133@BMXMM05-meta_555468||full;DBFF08-meta.297@DBFF08-meta_1541089||full;DBFF08-meta.297@DBFF08-meta_2301777||full;DKLLFF10-meta.303@DKLLFF10-meta_149339||full;DKLLFF10-meta.303@DKLLFF10-meta_1016863||full;DKLLFF10-meta.303@DKLLFF10-meta_1069180||full;DKLLMM03-meta.151@DKLLMM03-meta_1400217||full;DKYYFM09-meta.386@DKYYFM09-meta_81047||full;DKYYMF01-meta.148@DKYYMF01-meta_1332017||full…
d__Bacteria@s__Rhodococcus?sp012726195	0	0	1	0	0	No	No;	BMXFF06-meta.257;F5512_bin_23;NW2.bin.25;QHF9FM09-meta.52;S95006B_bin_44;SW5.bin.46;	BMXFF06-meta.257@BMXFF06-meta_2047207||full;F5512_bin_23@F5512_scaffolds_4815||full;F5512_bin_23@F5512_scaffolds_5028||full;F5512_bin_23@F5512_scaffolds_5068||full;NW2.bin.25@NW2.bin.25.scaffold_106_1||0_partial;QHF9FM09-meta.52@QHF9FM09-meta_102754||full;S95006B_bin_44@S95006B_scaffolds_15945||full;SW5.bin.46@SW5.bin.46.scaffold_200_1||0_partial;
d__Bacteria@s__Ruminiclostridium_E?sp016297165	0	10	10	0	100	No	No;	7007-17-001_binning.33;BMXFF06-meta.30;SWMM05-meta.160;	7007-17-001_binning.33@NODE_79_length_54795_cov_8.952192||full;7007-17-001_binning.33@NODE_1855_length_14492_cov_11.993974||full;BMXFF06-meta.30@BMXFF06-meta_636980||full;SWMM05-meta.160@SWMM05-meta_490467||full;SWMM05-meta.160@SWMM05-meta_95975||full;
d__Bacteria@s__Ruminiclostridium_E?sp900768675	0	1	1	0	100	No	No;	1011-17-001_binning.15;2006-17-001_bin.40;2009-17-001_bin.165;2013-17-001_bin.27;2014-17-001_bin.62;2015-17-001_bin.7;2020-17-001_bin.83;3202-17-001_binning.77;4001-17-001_binning.69;5029-17-001_binning.48;5036-17-001_binning.33;8002-17-001_binning.12;8018-17-001_binning.37;8032-17-001_binning.97;8036-17-001_binning.40;DBMF07-meta.439;F5046_bin_25;F5393_bin_26;F5641_bin_15;LW2.bin.103;LW7.bin.84;…	1011-17-001_binning.15@NODE_6270_length_12409_cov_28.402865||full;1011-17-001_binning.15@NODE_8008_length_10750_cov_19.741000||full;1011-17-001_binning.15@NODE_23_length_90917_cov_26.812606||0_partial;1011-17-001_binning.15@NODE_722_length_33905_cov_20.231905||full;1011-17-001_binning.15@NODE_2183_length_21527_cov_17.942763||full;1011-17-001_binning.15@NODE_2690_length_19521_cov_22.623960||full;1…
d__Bacteria@s__Ruminococcus?flavefaciens_B	0	3	3	0	100	No	No;	1023-17-001_binning.116;5012-17-001_binning.169;NWMF01-meta.235;Tibetan-s3480-16M_bin_9;	1023-17-001_binning.116@NODE_8143_length_10605_cov_4.293744||full;1023-17-001_binning.116@NODE_24962_length_5039_cov_8.019061||full;5012-17-001_binning.169@NODE_21797_length_6188_cov_5.791293||full;5012-17-001_binning.169@NODE_2060_length_23447_cov_6.297067||full;5012-17-001_binning.169@NODE_2438_length_21620_cov_5.370415||full;5012-17-001_binning.169@NODE_8766_length_11145_cov_5.238413||full;NWM…
d__Bacteria@s__Ruminococcus?flavefaciens_Q	0	1	1	0	100	No	No;	LF7.bin.85;	LF7.bin.85@LF7.bin.85.scaffold_4402_1||full;
d__Bacteria@s__Ruminococcus?flavefaciens_T	0	2	2	0	100	No	No;	No	No;
d__Bacteria@s__Ruminococcus?sp016295545	0	9	9	0	100	No	No;	BMXMM10-meta.454;DBFF08-meta.74;DBFM08-meta.585;	BMXMM10-meta.454@BMXMM10-meta_662952||full;BMXMM10-meta.454@BMXMM10-meta_606297||full;BMXMM10-meta.454@BMXMM10-meta_266115||0_partial;BMXMM10-meta.454@BMXMM10-meta_1597237||full;DBFF08-meta.74@DBFF08-meta_1754197||0_partial;DBFM08-meta.585@DBFM08-meta_1257258||0_partial;
d__Bacteria@s__Ruminococcus_B?gnavus	0	1	1	0	100	No	No;	QHF9FM09-meta.225;	QHF9FM09-meta.225@QHF9FM09-meta_471159||full;
d__Bacteria@s__Ruminococcus_C?sp016297675	0	1	1	0	100	No	No;	Duroc.SH-FCR.HF3_bin_29;NWMF08-meta.225;Tibetan-s3800-53F_bin_16;ZF4.bin.72;	Duroc.SH-FCR.HF3_bin_29@Duroc.SH-FCR.HF3_scaffolds_3679||full;NWMF08-meta.225@NWMF08-meta_660195||0_partial;NWMF08-meta.225@NWMF08-meta_168479||full;NWMF08-meta.225@NWMF08-meta_1100300||full;NWMF08-meta.225@NWMF08-meta_491772||full;Tibetan-s3800-53F_bin_16@Tibetan-s3800-53F_scaffolds_2207||full;Tibetan-s3800-53F_bin_16@Tibetan-s3800-53F_scaffolds_2238||full;Tibetan-s3800-53F_bin_16@Tibetan-s3800-…
d__Bacteria@s__Ruminococcus_D?bicirculans	0	3	5	0	60	No	No;	QHF6-unmapped_bin_117;	QHF6-unmapped_bin_117@QHF6-unmapped_scaffolds_3933||full;QHF6-unmapped_bin_117@QHF6-unmapped_scaffolds_3946||full;QHF6-unmapped_bin_117@QHF6-unmapped_scaffolds_3864||full;QHF6-unmapped_bin_117@QHF6-unmapped_scaffolds_3865||full;QHF6-unmapped_bin_117@QHF6-unmapped_scaffolds_3911||full;
d__Bacteria@s__Ruminococcus_E?bromii_A	0	1	1	0	100	No	No;	BMXMM10-meta.462;F5202_bin_16;LW6.bin.106;Laiwu-LwJeOb_bin_9;Tibetan-s3480-29M_bin_17;	BMXMM10-meta.462@BMXMM10-meta_405531||full;BMXMM10-meta.462@BMXMM10-meta_1087760||full;BMXMM10-meta.462@BMXMM10-meta_847199||full;F5202_bin_16@F5202_scaffolds_1692||full;LW6.bin.106@LW6.bin.106.scaffold_413_1||full;LW6.bin.106@LW6.bin.106.scaffold_3503_1||full;Laiwu-LwJeOb_bin_9@Laiwu-LwJeOb_scaffolds_3918||0_partial;Laiwu-LwJeOb_bin_9@Laiwu-LwJeOb_scaffolds_3976||full;Tibetan-s3480-29M_bin_17@Ti…
d__Bacteria@s__Ruminococcus_E?bromii_B	0	1	1	0	100	No	No;	2002-17-001_bin.66;2020-17-001_bin.71;3212-17-001_binning.44;4024-17-001_binning.26;LW3.bin.32;QHF9FF09-meta.159;Tibetan-s3480-29M_bin_16;	2002-17-001_bin.66@NODE_12001_length_5106_cov_9.062958||full;2002-17-001_bin.66@NODE_2693_length_12012_cov_9.934264||full;2002-17-001_bin.66@NODE_3168_length_11018_cov_6.688863||full;2020-17-001_bin.71@NODE_3393_length_12402_cov_14.579007||full;2020-17-001_bin.71@NODE_11697_length_6257_cov_17.104160||full;2020-17-001_bin.71@NODE_2550_length_14307_cov_15.979652||full;3212-17-001_binning.44@NODE_57…
d__Bacteria@s__Ruminococcus_E?sp002491825	0	1	1	0	100	No	No;	3219-17-001_binning.3;4025-17-001_binning.38;DBFF02-meta.342;HW1.bin.65;LW4.bin.83;SF2.bin.68;	3219-17-001_binning.3@NODE_7715_length_7881_cov_11.630335||full;4025-17-001_binning.38@NODE_7_length_111659_cov_18.849298||0_partial;DBFF02-meta.342@DBFF02-meta_1696483||0_partial;HW1.bin.65@HW1.bin.65.scaffold_113_1||0_partial;HW1.bin.65@HW1.bin.65.scaffold_8288_1||full;LW4.bin.83@LW4.bin.83.scaffold_7066_1||full;SF2.bin.68@SF2.bin.68.scaffold_6552_1||full;SF2.bin.68@SF2.bin.68.scaffold_6687_1||…
d__Bacteria@s__Ruminococcus_E?sp003521625	0	1	1	0	100	No	No;	No	No;
d__Bacteria@s__Ruminococcus_E?sp900314705	0	4	4	0	100	No	No;	BMXFM06-meta.216;CF7.bin.52;DKLLFF11-meta.479;DKYYFF08-meta.161;NF1.bin.75;	BMXFM06-meta.216@BMXFM06-meta_1172495||full;CF7.bin.52@CF7.bin.52.scaffold_252_1||0_partial;CF7.bin.52@CF7.bin.52.scaffold_414_1||full;DKLLFF11-meta.479@DKLLFF11-meta_465846||full;DKLLFF11-meta.479@DKLLFF11-meta_645474||full;DKLLFF11-meta.479@DKLLFF11-meta_1060243||full;DKYYFF08-meta.161@DKYYFF08-meta_264519||full;DKYYFF08-meta.161@DKYYFF08-meta_980368||full;DKYYFF08-meta.161@DKYYFF08-meta_128022…
d__Bacteria@s__Ruminococcus_F?sp004558835	0	5	8	0	62.5	No	No;	9006-17-001_binning.9;DKLLFM10-meta.419;DKLLMF03-meta.181;DKYYFF08-meta.268;DKYYFF12-meta.109;HF6.bin.46;	9006-17-001_binning.9@NODE_40_length_29184_cov_7.399979||full;DKLLFM10-meta.419@DKLLFM10-meta_394439||full;DKLLMF03-meta.181@DKLLMF03-meta_1301700||full;DKYYFF08-meta.268@DKYYFF08-meta_944||full;DKYYFF12-meta.109@DKYYFF12-meta_561493||full;DKYYFF12-meta.109@DKYYFF12-meta_736801||full;DKYYFF12-meta.109@DKYYFF12-meta_954920||full;HF6.bin.46@HF6.bin.46.scaffold_45_1||full;HF6.bin.46@HF6.bin.46.scaff…
d__Bacteria@s__SFDP01?sp004558185	0	4	5	0	80	No	No;	No	No;
d__Bacteria@s__SFDP01?sp900770785	0	6	7	0	85.7143	No	No;	8028-17-001_binning.53;DBMF05-meta.296;W5021_bin_22;	8028-17-001_binning.53@NODE_593_length_24140_cov_30.037119||full;DBMF05-meta.296@DBMF05-meta_211966||full;DBMF05-meta.296@DBMF05-meta_222624||0_partial;DBMF05-meta.296@DBMF05-meta_17486||full;W5021_bin_22@W5021_scaffolds_8992||full;
d__Bacteria@s__SFEB01?sp004558105	0	8	10	0	80	No	No;	BMXMF05-meta.200;DKYYFF09-meta.340;Duroc-Low2_bin_21;F5332_bin_5;LW2-s126572_bin_7;S53008A_bin_8;	BMXMF05-meta.200@BMXMF05-meta_604230||full;BMXMF05-meta.200@BMXMF05-meta_277118||0_partial;DKYYFF09-meta.340@DKYYFF09-meta_1099988||full;Duroc-Low2_bin_21@Duroc-Low2_scaffolds_3793||full;Duroc-Low2_bin_21@Duroc-Low2_scaffolds_3729||0_partial;Duroc-Low2_bin_21@Duroc-Low2_scaffolds_3835||full;Duroc-Low2_bin_21@Duroc-Low2_scaffolds_3860||full;Duroc-Low2_bin_21@Duroc-Low2_scaffolds_3773||full;F5332_b…
d__Bacteria@s__SFEL01?sp004557245	0	20	24	0	83.3333	No	No;	No	No;
d__Bacteria@s__SFEL01?sp016292635	0	4	5	0	80	No	No;	BMXFM08-meta.123;DBFH08-meta.7;DKYYMM01-meta.121;NWMF07-meta.198;	BMXFM08-meta.123@BMXFM08-meta_586337||full;BMXFM08-meta.123@BMXFM08-meta_1772422||full;BMXFM08-meta.123@BMXFM08-meta_1993648||full;BMXFM08-meta.123@BMXFM08-meta_674435||full;BMXFM08-meta.123@BMXFM08-meta_1484281||full;BMXFM08-meta.123@BMXFM08-meta_439179||full;BMXFM08-meta.123@BMXFM08-meta_21170||full;BMXFM08-meta.123@BMXFM08-meta_1887147||full;DBFH08-meta.7@DBFH08-meta_27094||full;DKYYMM01-meta.…
d__Bacteria@s__SFJ001?sp004555865	0	1	1	0	100	No	No;	DBFF08-meta.68;LW2-s127575_bin_40;NWFF04-meta.280;	DBFF08-meta.68@DBFF08-meta_1791624||0_partial;LW2-s127575_bin_40@LW2-s127575_scaffolds_7531||0_partial;LW2-s127575_bin_40@LW2-s127575_scaffolds_7553||full;LW2-s127575_bin_40@LW2-s127575_scaffolds_7556||full;NWFF04-meta.280@NWFF04-meta_1242052||0_partial;
d__Bacteria@s__SFRY01?sp004562065	0	3	9	0	33.3333	No	No;	BMXFF04-meta.10;DBFF06-meta.7;DBMM05-meta.29;	BMXFF04-meta.10@BMXFF04-meta_842481||full;DBFF06-meta.7@DBFF06-meta_184609||full;DBMM05-meta.29@DBMM05-meta_116408||0_partial;
d__Bacteria@s__SFTJ01?sp004557385	0	2	3	0	66.6667	No	No;	DBMM05-meta.287;	DBMM05-meta.287@DBMM05-meta_129368||full;
d__Bacteria@s__SFTJ01?sp004563195	0	0	2	0	0	No	No;	BMXFM04-meta.35;DKYYFM08-meta.412;DKYYMM04-meta.7;NWFF06-meta.187;	BMXFM04-meta.35@BMXFM04-meta_91442||full;BMXFM04-meta.35@BMXFM04-meta_722558||full;BMXFM04-meta.35@BMXFM04-meta_512799||full;BMXFM04-meta.35@BMXFM04-meta_1069484||full;DKYYFM08-meta.412@DKYYFM08-meta_533226||full;DKYYFM08-meta.412@DKYYFM08-meta_1505074||full;DKYYMM04-meta.7@DKYYMM04-meta_731327||full;DKYYMM04-meta.7@DKYYMM04-meta_409146||full;DKYYMM04-meta.7@DKYYMM04-meta_1435130||full;NWFF06-met…
d__Bacteria@s__SFTJ01?sp900769345	0	0	3	0	0	No	No;	No	No;
d__Bacteria@s__SFWF01?sp900769775	0	1	1	0	100	No	No;	No	No;
d__Bacteria@s__SIG307?sp017463035	0	1	1	0	100	No	No;	SWMF01-meta.195;	SWMF01-meta.195@SWMF01-meta_724688||0_partial;
d__Bacteria@s__SIG454?sp016303265	0	2	2	0	100	No	No;	Boar-s4_bin_1;DBFF04-meta.211;DKLLMF03-meta.188;DKLLMF06-meta.486;DKYYFF09-meta.122;NWFF05-meta.436;NWMF01-meta.435;NWMF02-meta.169;	Boar-s4_bin_1@Boar-s4_scaffolds_42||full;Boar-s4_bin_1@Boar-s4_scaffolds_63||full;Boar-s4_bin_1@Boar-s4_scaffolds_75||full;Boar-s4_bin_1@Boar-s4_scaffolds_83||full;Boar-s4_bin_1@Boar-s4_scaffolds_3||full;Boar-s4_bin_1@Boar-s4_scaffolds_5||full;Boar-s4_bin_1@Boar-s4_scaffolds_109||full;Boar-s4_bin_1@Boar-s4_scaffolds_13||full;Boar-s4_bin_1@Boar-s4_scaffolds_15||full;Boar-s4_bin_1@Boar-s4_scaffolds…
d__Bacteria@s__SIG499?sp016303065	0	1	2	0	50	No	No;	DKLLMF02-meta.436;DKYYFF09-meta.268;NWMF01-meta.268;	DKLLMF02-meta.436@DKLLMF02-meta_764798||0_partial;DKYYFF09-meta.268@DKYYFF09-meta_1061146||full;NWMF01-meta.268@NWMF01-meta_221661||full;NWMF01-meta.268@NWMF01-meta_1595821||full;
d__Bacteria@s__Scatacola_A?faecigallinarum	0	3	3	0	100	No	No;	F5173_bin_18;HW2.bin.39;	F5173_bin_18@F5173_scaffolds_3251||full;F5173_bin_18@F5173_scaffolds_3222||full;F5173_bin_18@F5173_scaffolds_3225||full;HW2.bin.39@HW2.bin.39.scaffold_1147_1||0_partial;
d__Bacteria@s__Scatosoma?sp017626135	0	1	1	0	100	No	No;	CF4.bin.35;CW2.bin.94;	CF4.bin.35@CF4.bin.35.scaffold_1041_1||0_partial;CF4.bin.35@CF4.bin.35.scaffold_24_1||0_partial;CF4.bin.35@CF4.bin.35.scaffold_99_1||full;CF4.bin.35@CF4.bin.35.scaffold_235_1||0_partial;CF4.bin.35@CF4.bin.35.scaffold_333_1||0_partial;CF4.bin.35@CF4.bin.35.scaffold_540_1||0_partial;CW2.bin.94@CW2.bin.94.scaffold_31_1||0_partial;CW2.bin.94@CW2.bin.94.scaffold_92_1||0_partial;
d__Bacteria@s__Scatosoma?sp900552625	0	1	1	0	100	No	No;	DKYYMF01-meta.186;F5260_bin_39;S127912B_bin_54;SWMF05-meta.158;	DKYYMF01-meta.186@DKYYMF01-meta_300060||full;DKYYMF01-meta.186@DKYYMF01-meta_2086933||full;DKYYMF01-meta.186@DKYYMF01-meta_1131833||full;DKYYMF01-meta.186@DKYYMF01-meta_549872||full;F5260_bin_39@F5260_scaffolds_9367||full;S127912B_bin_54@S127912B_scaffolds_14608||full;S127912B_bin_54@S127912B_scaffolds_14709||full;S127912B_bin_54@S127912B_scaffolds_14652||full;S127912B_bin_54@S127912B_scaffolds_1…
d__Bacteria@s__Schwartzia?succinivorans	0	1	1	0	100	No	No;	BMXFM03-meta.153;BMXMF05-meta.199;HW5.bin.3;	BMXFM03-meta.153@BMXFM03-meta_239778||0_partial;BMXFM03-meta.153@BMXFM03-meta_173141||full;BMXMF05-meta.199@BMXMF05-meta_1111919||full;HW5.bin.3@HW5.bin.3.scaffold_3_1||full;
d__Bacteria@s__Selenomonas_A?montiformis	0	1	2	0	50	No	No;	CF3.bin.42;DBFF08-meta.224;DBMF07-meta.206;SF6.bin.92;	CF3.bin.42@CF3.bin.42.scaffold_2143_1||full;DBFF08-meta.224@DBFF08-meta_1213262||full;DBFF08-meta.224@DBFF08-meta_2286148||full;DBMF07-meta.206@DBMF07-meta_1860862||0_partial;DBMF07-meta.206@DBMF07-meta_204458||full;SF6.bin.92@SF6.bin.92.scaffold_6281_1||full;SF6.bin.92@SF6.bin.92.scaffold_9195_1||full;SF6.bin.92@SF6.bin.92.scaffold_1414_1||full;SF6.bin.92@SF6.bin.92.scaffold_11811_1||full;SF6.bi…
d__Bacteria@s__Sharpea?azabuensis	0	2	2	0	100	No	No;	No	No;
d__Bacteria@s__Sharpea?porci	0	0	2	0	0	No	No;	BMXFM04-meta.20;DBFF06-meta.249;DBFM06-meta.312;	BMXFM04-meta.20@BMXFM04-meta_99785||0_partial;BMXFM04-meta.20@BMXFM04-meta_503106||0_partial;BMXFM04-meta.20@BMXFM04-meta_319438||full;DBFF06-meta.249@DBFF06-meta_147978||0_partial;DBFF06-meta.249@DBFF06-meta_165798||full;DBFF06-meta.249@DBFF06-meta_264165||full;DBFF06-meta.249@DBFF06-meta_284039||full;DBFF06-meta.249@DBFF06-meta_79323||0_partial;DBFM06-meta.312@DBFM06-meta_44779||full;DBFM06-met…
d__Bacteria@s__Sodaliphilus?pleomorphus	0	0	3	0	0	No	No;	2003-17-001_bin.25;DBFF02-meta.180;DKLLFF11-meta.393;DKLLMF06-meta.167;DKYYFF12-meta.274;DKYYMF04-meta.18;DKYYMF05-meta.364;DW7.bin.24;F5268_bin_1;HW8.bin.97;NW6.bin.16;SW8.bin.51;ZW6.bin.59;	2003-17-001_bin.25@NODE_1402_length_14194_cov_8.840371||full;DBFF02-meta.180@DBFF02-meta_706044||full;DBFF02-meta.180@DBFF02-meta_394726||full;DBFF02-meta.180@DBFF02-meta_1415347||0_partial;DBFF02-meta.180@DBFF02-meta_2104606||full;DKLLFF11-meta.393@DKLLFF11-meta_2035207||full;DKLLMF06-meta.167@DKLLMF06-meta_1372513||full;DKYYFF12-meta.274@DKYYFF12-meta_1561916||full;DKYYFF12-meta.274@DKYYFF12-me…
d__Bacteria@s__Sodaliphilus?sp004557565	0	4	14	0	28.5714	No	No;	CW4.bin.49;DBFF03-meta.250;NWFF04-meta.199;SWFF06-meta.22;SWFM06-meta.258;SWMM01-meta.81;SWMM05-meta.30;	CW4.bin.49@CW4.bin.49.scaffold_8_1||0_partial;CW4.bin.49@CW4.bin.49.scaffold_105_1||0_partial;CW4.bin.49@CW4.bin.49.scaffold_232_1||full;CW4.bin.49@CW4.bin.49.scaffold_6781_1||full;DBFF03-meta.250@DBFF03-meta_753844||full;DBFF03-meta.250@DBFF03-meta_365083||full;DBFF03-meta.250@DBFF03-meta_469287||full;DBFF03-meta.250@DBFF03-meta_31286||full;DBFF03-meta.250@DBFF03-meta_623233||full;DBFF03-meta.25…
d__Bacteria@s__Sodaliphilus?sp004559845	0	14	17	0	82.3529	No	No;	BMXFM03-meta.217;Boar-s10_bin_19;NWFF03-meta.162;NWFF04-meta.70;	BMXFM03-meta.217@BMXFM03-meta_267511||0_partial;Boar-s10_bin_19@Boar-s10_scaffolds_3351||full;Boar-s10_bin_19@Boar-s10_scaffolds_3382||full;NWFF03-meta.162@NWFF03-meta_484266||full;NWFF03-meta.162@NWFF03-meta_1579751||full;NWFF04-meta.70@NWFF04-meta_1022816||full;NWFF04-meta.70@NWFF04-meta_1169338||full;
d__Bacteria@s__Sphingomonas?paucimobilis	0	1	1	0	100	No	No;	LW1-s150947_bin_30;	LW1-s150947_bin_30@LW1-s150947_scaffolds_4964||full;
d__Bacteria@s__Sphingomonas?zeae	0	1	1	0	100	No	No;	LW2-s127063_bin_15;	LW2-s127063_bin_15@LW2-s127063_scaffolds_1683||0_partial;
d__Bacteria@s__Spyradosoma?sp004558035	0	4	8	0	50	No	No;	DKYYMF01-meta.57;F4846_bin_40;F4872_bin_15;F5218_bin_19;F5372_bin_13;LW1-s150761_bin_10;LW1-s151260_bin_33;NWFF04-meta.389;	DKYYMF01-meta.57@DKYYMF01-meta_260128||full;DKYYMF01-meta.57@DKYYMF01-meta_2063608||full;DKYYMF01-meta.57@DKYYMF01-meta_567948||full;DKYYMF01-meta.57@DKYYMF01-meta_2103518||full;DKYYMF01-meta.57@DKYYMF01-meta_1108638||full;DKYYMF01-meta.57@DKYYMF01-meta_552123||full;DKYYMF01-meta.57@DKYYMF01-meta_252256||full;DKYYMF01-meta.57@DKYYMF01-meta_1806979||full;F4846_bin_40@F4846_scaffolds_10559||full;F4…
d__Bacteria@s__Staphylococcus?pasteuri	0	1	1	0	100	No	No;	No	No;
d__Bacteria@s__Streptococcus?gallolyticus	0	1	1	0	100	No	No;	DKYYFF12-meta.276;DW1.bin.49;	DKYYFF12-meta.276@DKYYFF12-meta_1018051||0_partial;DW1.bin.49@DW1.bin.49.scaffold_97_1||0_partial;
d__Bacteria@s__Streptococcus?suis	0	1	1	0	100	No	No;	2006-17-001_bin.55;2007-17-001_bin.30;2011-17-001_bin.6;2012-17-001_bin.64;	2006-17-001_bin.55@NODE_13368_length_6639_cov_16.793894||full;2006-17-001_bin.55@NODE_1317_length_23974_cov_22.902170||full;2006-17-001_bin.55@NODE_4091_length_13797_cov_17.358827||full;2007-17-001_bin.30@NODE_8276_length_7347_cov_32.743829||full;2007-17-001_bin.30@NODE_9141_length_6926_cov_31.994615||full;2007-17-001_bin.30@NODE_313_length_41612_cov_23.307337||full;2007-17-001_bin.30@NODE_5951_l…
d__Bacteria@s__Streptococcus?suis_V	0	0	1	0	0	No	No;	DBMF07-meta.593;Tibetan-s3800-12F_bin_37;	DBMF07-meta.593@DBMF07-meta_11559||full;DBMF07-meta.593@DBMF07-meta_251785||0_partial;Tibetan-s3800-12F_bin_37@Tibetan-s3800-12F_scaffolds_7075||0_partial;Tibetan-s3800-12F_bin_37@Tibetan-s3800-12F_scaffolds_7057||full;Tibetan-s3800-12F_bin_37@Tibetan-s3800-12F_scaffolds_7061||full;
d__Bacteria@s__Succinivibrio?hippei_B	0	2	3	0	66.6667	No	No;	DKLLMF03-meta.31;DKYYFF09-meta.470;SWFF06-meta.388;	DKLLMF03-meta.31@DKLLMF03-meta_916602||full;DKLLMF03-meta.31@DKLLMF03-meta_1280818||full;DKLLMF03-meta.31@DKLLMF03-meta_435185||0_partial;DKYYFF09-meta.470@DKYYFF09-meta_790424||0_partial;SWFF06-meta.388@SWFF06-meta_635058||full;SWFF06-meta.388@SWFF06-meta_739441||0_partial;SWFF06-meta.388@SWFF06-meta_518640||full;
d__Bacteria@s__Succinivibrio?sp900316375	0	2	3	0	66.6667	No	No;	NWMF01-meta.369;	NWMF01-meta.369@NWMF01-meta_2114924||full;
d__Bacteria@s__Tractidigestivibacter?sp004557505	0	0	1	0	0	No	No;	No	No;
d__Bacteria@s__Treponema_D?berlinense	0	2	18	0	11.1111	No	No;	1017-17-001_binning.139;DKLLMM02-meta.140;	1017-17-001_binning.139@NODE_12272_length_5941_cov_7.137954||full;DKLLMM02-meta.140@DKLLMM02-meta_1594207||full;
d__Bacteria@s__Treponema_D?sp016292805	0	1	2	0	50	No	No;	F5647_bin_53;	F5647_bin_53@F5647_scaffolds_13148||full;
d__Bacteria@s__Treponema_D?sp016294035	0	4	14	0	28.5714	No	No;	F4981_bin_23;SWFF02-meta.28;	F4981_bin_23@F4981_scaffolds_4855||full;F4981_bin_23@F4981_scaffolds_4859||full;F4981_bin_23@F4981_scaffolds_4773||full;F4981_bin_23@F4981_scaffolds_4875||full;F4981_bin_23@F4981_scaffolds_4797||full;F4981_bin_23@F4981_scaffolds_5113||full;F4981_bin_23@F4981_scaffolds_4815||full;F4981_bin_23@F4981_scaffolds_4735||full;SWFF02-meta.28@SWFF02-meta_147441||full;SWFF02-meta.28@SWFF02-meta_75876||0_par…
d__Bacteria@s__Treponema_D?sp016296205	0	1	3	0	33.3333	No	No;	4036-17-001_binning.22;	4036-17-001_binning.22@NODE_376_length_28313_cov_13.863968||full;4036-17-001_binning.22@NODE_1798_length_13650_cov_13.014858||full;4036-17-001_binning.22@NODE_48_length_62459_cov_13.958480||full;
d__Bacteria@s__Treponema_D?sp016296575	0	0	1	0	0	No	No;	BMXMF02-meta.128;BMXMM02-meta.134;DBFM06-meta.298;DBMM05-meta.226;	BMXMF02-meta.128@BMXMF02-meta_101257||full;BMXMF02-meta.128@BMXMF02-meta_222743||full;BMXMM02-meta.134@BMXMM02-meta_187503||0_partial;DBFM06-meta.298@DBFM06-meta_111367||full;DBMM05-meta.226@DBMM05-meta_31284||full;DBMM05-meta.226@DBMM05-meta_90311||full;DBMM05-meta.226@DBMM05-meta_385873||full;
d__Bacteria@s__Treponema_D?sp016297415	0	1	2	0	50	No	No;	7010-17-001_binning.80;BMXFM04-meta.24;DKYYFF09-meta.36;DKYYMF01-meta.117;	7010-17-001_binning.80@NODE_12908_length_6950_cov_14.126033||full;7010-17-001_binning.80@NODE_20858_length_5021_cov_11.076118||full;7010-17-001_binning.80@NODE_4487_length_13316_cov_12.364603||full;BMXFM04-meta.24@BMXFM04-meta_197358||full;DKYYFF09-meta.36@DKYYFF09-meta_1827219||full;DKYYFF09-meta.36@DKYYFF09-meta_14871||full;DKYYMF01-meta.117@DKYYMF01-meta_379661||full;DKYYMF01-meta.117@DKYYMF01…
d__Bacteria@s__Treponema_D?sp018385315	0	7	9	0	77.7778	No	No;	SWMM05-meta.202;	SWMM05-meta.202@SWMM05-meta_886107||full;
d__Bacteria@s__Treponema_D?sp900769325	0	0	2	0	0	No	No;	No	No;
d__Bacteria@s__Treponema_D?sp900770075	0	0	5	0	0	No	No;	DKYYMF01-meta.74;DKYYMM01-meta.398;S64110B_bin_4;	DKYYMF01-meta.74@DKYYMF01-meta_161656||full;DKYYMF01-meta.74@DKYYMF01-meta_751469||full;DKYYMF01-meta.74@DKYYMF01-meta_1183723||full;DKYYMF01-meta.74@DKYYMF01-meta_80739||full;DKYYMM01-meta.398@DKYYMM01-meta_1014401||full;DKYYMM01-meta.398@DKYYMM01-meta_573606||full;DKYYMM01-meta.398@DKYYMM01-meta_1599709||full;DKYYMM01-meta.398@DKYYMM01-meta_352691||full;DKYYMM01-meta.398@DKYYMM01-meta_1903849||…
d__Bacteria@s__Treponema_F?excrementipullorum	0	6	7	0	85.7143	No	No;	BMXFF04-meta.91;BMXFM04-meta.98;BMXMF05-meta.396;BMXMM02-meta.211;CF6.bin.9;DBFF03-meta.278;DBMF01-meta.404;DKLLFF11-meta.326;NWFF03-meta.446;S6202B_bin_12;ZW8.bin.71;	BMXFF04-meta.91@BMXFF04-meta_776187||full;BMXFM04-meta.98@BMXFM04-meta_984599||full;BMXMF05-meta.396@BMXMF05-meta_1316381||full;BMXMM02-meta.211@BMXMM02-meta_415632||full;CF6.bin.9@CF6.bin.9.scaffold_1572_1||full;DBFF03-meta.278@DBFF03-meta_231947||0_partial;DBFF03-meta.278@DBFF03-meta_815164||0_partial;DBMF01-meta.404@DBMF01-meta_669051||full;DBMF01-meta.404@DBMF01-meta_565371||0_partial;DKLLFF1…
d__Bacteria@s__Treponema_F?sp016294105	0	0	6	0	0	No	No;	LF3.bin.81;Laiwu-LwCeLe_bin_4;NWMF01-meta.297;	LF3.bin.81@LF3.bin.81.scaffold_10629_1||full;LF3.bin.81@LF3.bin.81.scaffold_11295_1||full;LF3.bin.81@LF3.bin.81.scaffold_142_1||full;LF3.bin.81@LF3.bin.81.scaffold_818_1||0_partial;Laiwu-LwCeLe_bin_4@Laiwu-LwCeLe_scaffolds_5398||full;Laiwu-LwCeLe_bin_4@Laiwu-LwCeLe_scaffolds_5407||full;NWMF01-meta.297@NWMF01-meta_963951||full;NWMF01-meta.297@NWMF01-meta_1669618||full;
d__Bacteria@s__Turicibacter?sp001543345	0	4	4	0	100	No	No;	BMXFF08-meta.289;HF6.bin.78;	BMXFF08-meta.289@BMXFF08-meta_423883||full;BMXFF08-meta.289@BMXFF08-meta_934156||full;HF6.bin.78@HF6.bin.78.scaffold_6945_1||full;
d__Bacteria@s__UBA10281?sp900556195	0	3	4	0	75	No	No;	DBFF04-meta.200;F4658_bin_20;NF1.bin.69;NWFF04-meta.284;	DBFF04-meta.200@DBFF04-meta_357113||full;F4658_bin_20@F4658_scaffolds_2324||full;NF1.bin.69@NF1.bin.69.scaffold_9504_1||full;NF1.bin.69@NF1.bin.69.scaffold_9835_1||full;NF1.bin.69@NF1.bin.69.scaffold_12711_1||full;NF1.bin.69@NF1.bin.69.scaffold_1000_1||full;NF1.bin.69@NF1.bin.69.scaffold_8780_1||full;NWFF04-meta.284@NWFF04-meta_436171||full;
d__Bacteria@s__UBA10281?sp900764105	0	3	3	0	100	No	No;	BMXFF06-meta.179;BMXFF08-meta.403;BMXFM08-meta.252;BMXMF07-meta.447;BMXMM07-meta.498;LF1.bin.2;SWFM06-meta.10;ZF7.bin.30;	BMXFF06-meta.179@BMXFF06-meta_1911674||full;BMXFF08-meta.403@BMXFF08-meta_1462717||0_partial;BMXFM08-meta.252@BMXFM08-meta_28318||full;BMXMF07-meta.447@BMXMF07-meta_2338861||0_partial;BMXMF07-meta.447@BMXMF07-meta_1453540||0_partial;BMXMM07-meta.498@BMXMM07-meta_658979||full;LF1.bin.2@LF1.bin.2.scaffold_46_1||full;LF1.bin.2@LF1.bin.2.scaffold_1_1||0_partial;SWFM06-meta.10@SWFM06-meta_735235||full…
d__Bacteria@s__UBA10281?sp900767495	0	1	1	0	100	No	No;	SW1.bin.103;SW5.bin.86;	SW1.bin.103@SW1.bin.103.scaffold_9516_1||full;SW1.bin.103@SW1.bin.103.scaffold_10494_1||full;SW1.bin.103@SW1.bin.103.scaffold_10992_1||full;SW5.bin.86@SW5.bin.86.scaffold_2250_1||full;SW5.bin.86@SW5.bin.86.scaffold_12375_1||full;
d__Bacteria@s__UBA10566?sp002407855	0	0	1	0	0	No	No;	No	No;
d__Bacteria@s__UBA1066?sp900315305	0	0	1	0	0	No	No;	5008-17-001_binning.76;DKLLFM10-meta.339;	5008-17-001_binning.76@NODE_13079_length_7080_cov_6.940498||full;DKLLFM10-meta.339@DKLLFM10-meta_1576185||full;
d__Bacteria@s__UBA10677?sp017623435	0	1	1	0	100	No	No;	DBFF04-meta.165;	DBFF04-meta.165@DBFF04-meta_1751332||0_partial;
d__Bacteria@s__UBA11524?sp900769075	0	4	4	0	100	No	No;	BMXFM08-meta.10;	BMXFM08-meta.10@BMXFM08-meta_2073548||0_partial;
d__Bacteria@s__UBA1259?sp016295005	0	0	1	0	0	No	No;	No	No;
d__Bacteria@s__UBA1417?sp003531055	0	13	14	0	92.8571	No	No;	DBFF06-meta.20;	DBFF06-meta.20@DBFF06-meta_559606||full;
d__Bacteria@s__UBA1436?sp900541355	0	1	1	0	100	No	No;	F5108_bin_30;	F5108_bin_30@F5108_scaffolds_7623||full;
d__Bacteria@s__UBA1685?sp002320595	0	1	1	0	100	No	No;	HW5.bin.55;	HW5.bin.55@HW5.bin.55.scaffold_547_1||full;HW5.bin.55@HW5.bin.55.scaffold_19508_1||full;
d__Bacteria@s__UBA1712?sp018056665	0	0	17	0	0	No	No;	F4554_bin_31;	F4554_bin_31@F4554_scaffolds_6288||full;
d__Bacteria@s__UBA1783?sp016302195	0	4	4	0	100	No	No;	No	No;
d__Bacteria@s__UBA1829?sp905197955	0	3	4	0	75	No	No;	BMXFF04-meta.150;BMXMF05-meta.160;CW4.bin.4;DKYYFF09-meta.355;DKYYMM05-meta.350;NWMF07-meta.195;SWMF05-meta.229;	BMXFF04-meta.150@BMXFF04-meta_968278||full;BMXMF05-meta.160@BMXMF05-meta_1636638||full;BMXMF05-meta.160@BMXMF05-meta_1023121||full;CW4.bin.4@CW4.bin.4.scaffold_6940_1||full;DKYYFF09-meta.355@DKYYFF09-meta_540000||full;DKYYMM05-meta.350@DKYYMM05-meta_354178||full;NWMF07-meta.195@NWMF07-meta_2058982||full;SWMF05-meta.229@SWMF05-meta_774325||full;
d__Bacteria@s__UBA2658?sp018385135	0	1	12	0	8.33333	No	No;	9022-17-001_binning.135;LW2-s126610_bin_1;	9022-17-001_binning.135@NODE_11576_length_5729_cov_4.287628||full;LW2-s126610_bin_1@LW2-s126610_scaffolds_2||full;LW2-s126610_bin_1@LW2-s126610_scaffolds_7||full;LW2-s126610_bin_1@LW2-s126610_scaffolds_26||full;LW2-s126610_bin_1@LW2-s126610_scaffolds_27||full;LW2-s126610_bin_1@LW2-s126610_scaffolds_29||full;LW2-s126610_bin_1@LW2-s126610_scaffolds_41||full;LW2-s126610_bin_1@LW2-s126610_scaffolds_4…
d__Bacteria@s__UBA2810?sp002351705	0	0	1	0	0	No	No;	1025-17-001_binning.108;	1025-17-001_binning.108@NODE_18786_length_5368_cov_4.440053||full;
d__Bacteria@s__UBA2868?sp004552595	0	2	12	0	16.6667	No	No;	4026-17-001_binning.180;BMXMF05-meta.369;DBFF06-meta.142;DBMF05-meta.193;DBMF07-meta.299;DBMM05-meta.14;DKLLFF11-meta.350;DKYYFF08-meta.216;DKYYMF04-meta.344;DKYYMF05-meta.319;F5135_bin_4;F5288_bin_20;F5404_bin_3;F5478_bin_9;SWFF02-meta.106;	4026-17-001_binning.180@NODE_6905_length_9771_cov_11.286332||full;BMXMF05-meta.369@BMXMF05-meta_1137323||full;DBFF06-meta.142@DBFF06-meta_474494||full;DBMF05-meta.193@DBMF05-meta_393105||full;DBMF07-meta.299@DBMF07-meta_1528172||full;DBMM05-meta.14@DBMM05-meta_359950||full;DKLLFF11-meta.350@DKLLFF11-meta_2249687||full;DKYYFF08-meta.216@DKYYFF08-meta_679048||full;DKYYMF04-meta.344@DKYYMF04-meta_14…
d__Bacteria@s__UBA2882?sp016297945	0	1	2	0	50	No	No;	F5018_bin_45;F5329_bin_28;	F5018_bin_45@F5018_scaffolds_10374||0_partial;F5018_bin_45@F5018_scaffolds_10391||full;F5018_bin_45@F5018_scaffolds_10394||0_partial;F5018_bin_45@F5018_scaffolds_10319||full;F5329_bin_28@F5329_scaffolds_5653||full;F5329_bin_28@F5329_scaffolds_5623||0_partial;
d__Bacteria@s__UBA3402?sp003478355	0	4	4	0	100	No	No;	CF5.bin.50;CF7.bin.65;	CF5.bin.50@CF5.bin.50.scaffold_14000_1||full;CF5.bin.50@CF5.bin.50.scaffold_7708_1||full;CF7.bin.65@CF7.bin.65.scaffold_1914_1||full;CF7.bin.65@CF7.bin.65.scaffold_2008_1||full;
d__Bacteria@s__UBA3663?sp004557315	0	4	4	0	100	No	No;	CW2.bin.107;CW5.bin.19;DBMF01-meta.188;DKYYMF05-meta.284;F4563_bin_9;F4655_bin_7;F4669_bin_41;F5018_bin_46;NWFF05-meta.375;SW5.bin.68;ZF1.bin.37;	CW2.bin.107@CW2.bin.107.scaffold_2390_1||full;CW2.bin.107@CW2.bin.107.scaffold_3149_1||full;CW5.bin.19@CW5.bin.19.scaffold_13794_1||full;DBMF01-meta.188@DBMF01-meta_799136||full;DKYYMF05-meta.284@DKYYMF05-meta_1438188||full;DKYYMF05-meta.284@DKYYMF05-meta_1515913||full;DKYYMF05-meta.284@DKYYMF05-meta_103884||full;F4563_bin_9@F4563_scaffolds_13422||full;F4563_bin_9@F4563_scaffolds_13560||full;F465…
d__Bacteria@s__UBA3663?sp016293065	0	1	3	0	33.3333	No	No;	HW6.bin.97;	HW6.bin.97@HW6.bin.97.scaffold_755_1||0_partial;
d__Bacteria@s__UBA3766?sp900769175	0	0	6	0	0	No	No;	DW7.bin.58;	DW7.bin.58@DW7.bin.58.scaffold_7802_1||full;
d__Bacteria@s__UBA3824?sp016293845	0	3	3	0	100	No	No;	HW2.bin.32;	HW2.bin.32@HW2.bin.32.scaffold_1008_1||0_partial;
d__Bacteria@s__UBA4372?sp004559785	0	2	4	0	50	No	No;	CF7.bin.58;	CF7.bin.58@CF7.bin.58.scaffold_592_1||full;
d__Bacteria@s__UBA4372?sp016292545	0	0	1	0	0	No	No;	No	No;
d__Bacteria@s__UBA4372?sp900766785	0	1	26	0	3.84615	No	No;	NWFF05-meta.275;NWMF02-meta.7;	NWFF05-meta.275@NWFF05-meta_377427||full;NWFF05-meta.275@NWFF05-meta_1448460||0_partial;NWFF05-meta.275@NWFF05-meta_417137||full;NWFF05-meta.275@NWFF05-meta_598722||full;NWFF05-meta.275@NWFF05-meta_2242563||full;NWFF05-meta.275@NWFF05-meta_2242791||full;NWFF05-meta.275@NWFF05-meta_1792670||full;NWFF05-meta.275@NWFF05-meta_1423598||full;NWMF02-meta.7@NWMF02-meta_255690||full;
d__Bacteria@s__UBA4675?sp905212395	0	1	1	0	100	No	No;	DBMF01-meta.326;F4941_bin_6;F4981_bin_3;F5634_bin_64;	DBMF01-meta.326@DBMF01-meta_527475||full;F4941_bin_6@F4941_scaffolds_13275||full;F4981_bin_3@F4981_scaffolds_6152||full;F5634_bin_64@F5634_scaffolds_19841||full;
d__Bacteria@s__UBA4951?sp900540385	0	0	2	0	0	No	No;	F5071_bin_23;F5316_bin_13;NWMF01-meta.229;	F5071_bin_23@F5071_scaffolds_2726||full;F5316_bin_13@F5316_scaffolds_1026||full;F5316_bin_13@F5316_scaffolds_1160||full;NWMF01-meta.229@NWMF01-meta_1669355||0_partial;
d__Bacteria@s__UBA5026?sp014845975	0	1	1	0	100	No	No;	DBMF07-meta.122;DBMM05-meta.123;	DBMF07-meta.122@DBMF07-meta_2536420||full;DBMM05-meta.123@DBMM05-meta_344035||0_partial;
d__Bacteria@s__UBA5026?sp900550255	0	1	1	0	100	No	No;	W4930_bin_11;W5021_bin_105;	W4930_bin_11@W4930_scaffolds_220||full;W4930_bin_11@W4930_scaffolds_221||full;W5021_bin_105@W5021_scaffolds_2351||full;
d__Bacteria@s__UBA5905?sp004558485	0	1	1	0	100	No	No;	BMXFF08-meta.459;DKYYMF01-meta.158;NWFF03-meta.140;SWMF01-meta.353;	BMXFF08-meta.459@BMXFF08-meta_1514961||full;BMXFF08-meta.459@BMXFF08-meta_259286||0_partial;BMXFF08-meta.459@BMXFF08-meta_703895||full;DKYYMF01-meta.158@DKYYMF01-meta_1505136||full;NWFF03-meta.140@NWFF03-meta_1393256||0_partial;SWMF01-meta.353@SWMF01-meta_593674||full;SWMF01-meta.353@SWMF01-meta_343268||0_partial;SWMF01-meta.353@SWMF01-meta_143677||full;
d__Bacteria@s__UBA629?sp900316625	0	0	3	0	0	No	No;	No	No;
d__Bacteria@s__UBA6398?sp003150315	0	1	3	0	33.3333	No	No;	F5331_bin_61;NF8.bin.56;	F5331_bin_61@F5331_scaffolds_18614||0_partial;F5331_bin_61@F5331_scaffolds_18619||full;F5331_bin_61@F5331_scaffolds_18728||full;NF8.bin.56@NF8.bin.56.scaffold_7178_1||full;
d__Bacteria@s__UBA644?sp002299265	0	15	18	0	83.3333	No	No;	No	No;
d__Bacteria@s__UBA6857?sp016292455	0	2	3	0	66.6667	No	No;	F4954_bin_54;	F4954_bin_54@F4954_scaffolds_13288||full;F4954_bin_54@F4954_scaffolds_13312||full;
d__Bacteria@s__UBA7067?sp002493755	0	1	1	0	100	No	No;	No	No;
d__Bacteria@s__UBA7173?sp001701135	0	1	2	0	50	No	No;	DKLLMM03-meta.30;NWFF03-meta.274;NWMF01-meta.33;SWMF01-meta.251;W4930_bin_10;	DKLLMM03-meta.30@DKLLMM03-meta_2062672||full;NWFF03-meta.274@NWFF03-meta_1134873||full;NWMF01-meta.33@NWMF01-meta_161364||full;SWMF01-meta.251@SWMF01-meta_182392||full;W4930_bin_10@W4930_scaffolds_109||full;W4930_bin_10@W4930_scaffolds_122||full;W4930_bin_10@W4930_scaffolds_131||full;
d__Bacteria@s__UBA7173?sp004557825	0	1	1	0	100	No	No;	LW1-s150822_bin_4;	LW1-s150822_bin_4@LW1-s150822_scaffolds_4618||full;
d__Bacteria@s__UBA7173?sp900768685	0	1	1	0	100	No	No;	No	No;
d__Bacteria@s__UBA7173?sp905207535	0	0	1	0	0	No	No;	DBFM06-meta.146;	DBFM06-meta.146@DBFM06-meta_399877||full;
d__Bacteria@s__UBA737?sp016303035	0	4	4	0	100	No	No;	BL-unmapped_bin_68;	BL-unmapped_bin_68@BL-unmapped_scaffolds_103588||full;BL-unmapped_bin_68@BL-unmapped_scaffolds_103345||full;BL-unmapped_bin_68@BL-unmapped_scaffolds_103577||full;
d__Bacteria@s__UBA737?sp905211675	0	3	6	0	50	No	No;	W5042_bin_24;	W5042_bin_24@W5042_scaffolds_3830||full;
d__Bacteria@s__UBA7597?sp003448195	0	2	2	0	100	No	No;	NWFF03-meta.483;NWFF05-meta.330;NWMF01-meta.238;	NWFF03-meta.483@NWFF03-meta_1476918||full;NWFF05-meta.330@NWFF05-meta_740218||0_partial;NWMF01-meta.238@NWMF01-meta_1667975||0_partial;NWMF01-meta.238@NWMF01-meta_383468||0_partial;
d__Bacteria@s__UMGS1002?sp900547565	0	4	6	0	66.6667	No	No;	3218-17-001_binning.20;9020-17-001_binning.47;	3218-17-001_binning.20@NODE_111_length_37352_cov_12.332520||0_partial;9020-17-001_binning.47@NODE_599_length_23561_cov_6.159534||full;9020-17-001_binning.47@NODE_2033_length_12384_cov_5.908346||full;
d__Bacteria@s__UMGS124?sp900555105	0	0	2	0	0	No	No;	DBFF04-meta.323;	DBFF04-meta.323@DBFF04-meta_1756760||0_partial;DBFF04-meta.323@DBFF04-meta_1945496||0_partial;
d__Bacteria@s__UMGS1384?sp018384365	0	2	2	0	100	No	No;	DBMF05-meta.109;LW2-s127145_bin_19;LW2-s127152_bin_43;	DBMF05-meta.109@DBMF05-meta_82636||full;DBMF05-meta.109@DBMF05-meta_22788||0_partial;LW2-s127145_bin_19@LW2-s127145_scaffolds_1501||full;LW2-s127145_bin_19@LW2-s127145_scaffolds_1506||0_partial;LW2-s127145_bin_19@LW2-s127145_scaffolds_1521||full;LW2-s127152_bin_43@LW2-s127152_scaffolds_8660||0_partial;LW2-s127152_bin_43@LW2-s127152_scaffolds_8672||full;
d__Bacteria@s__UMGS1484?sp902388225	0	0	2	0	0	No	No;	LW1-s151337_bin_11;	LW1-s151337_bin_11@LW1-s151337_scaffolds_400||0_partial;LW1-s151337_bin_11@LW1-s151337_scaffolds_421||full;LW1-s151337_bin_11@LW1-s151337_scaffolds_378||0_partial;
d__Bacteria@s__UMGS1540?sp900552775	0	1	1	0	100	No	No;	DKLLFF11-meta.395;DKLLFM10-meta.430;	DKLLFF11-meta.395@DKLLFF11-meta_2058431||full;DKLLFF11-meta.395@DKLLFF11-meta_416272||full;DKLLFM10-meta.430@DKLLFM10-meta_1637580||full;
d__Bacteria@s__UMGS1668?sp004556975	0	0	1	0	0	No	No;	No	No;
d__Bacteria@s__UMGS1696?sp900753285	0	1	1	0	100	No	No;	F4653_bin_32;	F4653_bin_32@F4653_scaffolds_6540||full;
d__Bacteria@s__UMGS1781?sp004554705	0	0	1	0	0	No	No;	No	No;
d__Bacteria@s__UMGS1795?sp900555125	0	1	1	0	100	No	No;	HW5.bin.47;	HW5.bin.47@HW5.bin.47.scaffold_34_1||full;
d__Bacteria@s__UMGS1820?sp900545865	0	1	1	0	100	No	No;	BMXFM03-meta.103;DBFH06-meta.84;	BMXFM03-meta.103@BMXFM03-meta_255809||full;BMXFM03-meta.103@BMXFM03-meta_57569||full;BMXFM03-meta.103@BMXFM03-meta_124272||full;BMXFM03-meta.103@BMXFM03-meta_21909||full;BMXFM03-meta.103@BMXFM03-meta_86461||full;BMXFM03-meta.103@BMXFM03-meta_112362||full;DBFH06-meta.84@DBFH06-meta_62842||full;
d__Bacteria@s__UMGS687?sp016297845	0	3	3	0	100	No	No;	6016-17-001_binning.2;	6016-17-001_binning.2@NODE_12523_length_6402_cov_5.602647||full;
d__Bacteria@s__UMGS687?sp900544595	0	2	7	0	28.5714	No	No;	No	No;
d__Bacteria@s__UMGS687?sp900545735	0	1	1	0	100	No	No;	SWMF05-meta.59;	SWMF05-meta.59@SWMF05-meta_751722||0_partial;SWMF05-meta.59@SWMF05-meta_648023||full;SWMF05-meta.59@SWMF05-meta_764274||full;
d__Bacteria@s__UMGS687?sp900551705	0	3	3	0	100	No	No;	DKLLMM06-meta.257;DKYYMF04-meta.120;LW1-s151691_bin_29;LW7.bin.32;SW5.bin.58;SWFF02-meta.189;SWMM01-meta.80;	DKLLMM06-meta.257@DKLLMM06-meta_282252||full;DKLLMM06-meta.257@DKLLMM06-meta_196425||0_partial;DKLLMM06-meta.257@DKLLMM06-meta_1292066||full;DKLLMM06-meta.257@DKLLMM06-meta_45465||full;DKLLMM06-meta.257@DKLLMM06-meta_45549||full;DKYYMF04-meta.120@DKYYMF04-meta_84184||full;DKYYMF04-meta.120@DKYYMF04-meta_532882||full;LW1-s151691_bin_29@LW1-s151691_scaffolds_3537||0_partial;LW1-s151691_bin_29@LW1-s…
d__Bacteria@s__UMGS902?sp004554105	0	2	2	0	100	No	No;	DKLLMF06-meta.8;	DKLLMF06-meta.8@DKLLMF06-meta_1059062||full;DKLLMF06-meta.8@DKLLMF06-meta_1855956||full;
d__Bacteria@s__UMGS973?sp016293805	0	0	2	0	0	No	No;	BMXFF06-meta.369;DF4.bin.81;DW2.bin.46;Duroc.SH-FCR.HF5_bin_3;F4399_bin_6;F4690_bin_2;HF3.bin.43;Tibetan-s1400-30F_bin_14;	BMXFF06-meta.369@BMXFF06-meta_1356499||full;DF4.bin.81@DF4.bin.81.scaffold_28385_1||full;DW2.bin.46@DW2.bin.46.scaffold_264_1||full;Duroc.SH-FCR.HF5_bin_3@Duroc.SH-FCR.HF5_scaffolds_1522||full;F4399_bin_6@F4399_scaffolds_14661||full;F4690_bin_2@F4690_scaffolds_3601||full;F4690_bin_2@F4690_scaffolds_3534||full;F4690_bin_2@F4690_scaffolds_3547||full;HF3.bin.43@HF3.bin.43.scaffold_6444_1||full;HF3.b…
d__Bacteria@s__VUNA01?sp002299625	0	0	1	0	0	No	No;	CF4.bin.42;CW8.bin.108;DBMF01-meta.191;DKLLFF11-meta.146;DKYYMF01-meta.470;DW6.bin.13;HF5.bin.33;HW4.bin.6;NW8.bin.54;NWFF06-meta.108;NWMF07-meta.308;ZF8.bin.65;	CF4.bin.42@CF4.bin.42.scaffold_5867_1||full;CF4.bin.42@CF4.bin.42.scaffold_6391_1||full;CF4.bin.42@CF4.bin.42.scaffold_2756_1||full;CW8.bin.108@CW8.bin.108.scaffold_16936_1||full;DBMF01-meta.191@DBMF01-meta_1305301||full;DKLLFF11-meta.146@DKLLFF11-meta_345545||full;DKYYMF01-meta.470@DKYYMF01-meta_1180250||full;DW6.bin.13@DW6.bin.13.scaffold_13789_1||full;HF5.bin.33@HF5.bin.33.scaffold_3017_1||ful…
d__Bacteria@s__Veillonella?sp009929605	0	1	1	0	100	No	No;	BMXFF08-meta.329;SF1.bin.9;SF3.bin.59;SF4.bin.11;	BMXFF08-meta.329@BMXFF08-meta_1300800||full;BMXFF08-meta.329@BMXFF08-meta_750824||full;SF1.bin.9@SF1.bin.9.scaffold_13909_1||full;SF1.bin.9@SF1.bin.9.scaffold_6104_1||full;SF3.bin.59@SF3.bin.59.scaffold_8942_1||full;SF4.bin.11@SF4.bin.11.scaffold_4957_1||full;
d__Bacteria@s__Veillonella?sp900757715	0	0	1	0	0	No	No;	NWFF04-meta.91;	NWFF04-meta.91@NWFF04-meta_310954||full;NWFF04-meta.91@NWFF04-meta_1199618||full;
d__Bacteria@s__Ventricola?sp004556985	0	1	1	0	100	No	No;	BMXFF08-meta.33;ZW1.bin.2;	BMXFF08-meta.33@BMXFF08-meta_478821||full;ZW1.bin.2@ZW1.bin.2.scaffold_108_1||full;ZW1.bin.2@ZW1.bin.2.scaffold_418_1||full;ZW1.bin.2@ZW1.bin.2.scaffold_3077_1||full;
d__Bacteria@s__W2P13-069?sp004553405	0	4	16	0	25	No	No;	No	No;
d__Bacteria@s__W3P20-009?sp017390085	0	1	1	0	100	No	No;	No	No;
d__Bacteria@s__Weimeria?sp900316165	0	0	3	0	0	No	No;	4025-17-001_binning.62;	4025-17-001_binning.62@NODE_15_length_95748_cov_17.632920||full;4025-17-001_binning.62@NODE_4452_length_10217_cov_18.626156||full;
d__Bacteria@s__Weimeria?sp900317825	0	0	1	0	0	No	No;	BMXMM10-meta.386;	BMXMM10-meta.386@BMXMM10-meta_1111999||full;
d__Bacteria@s__Weissella?confusa	0	1	1	0	100	No	No;	F4404_bin_2;	F4404_bin_2@F4404_scaffolds_2923||full;
d__Bacteria@s__Weissella?hellenica	0	1	1	0	100	No	No;	2006-17-001_bin.124;	2006-17-001_bin.124@NODE_750_length_30015_cov_7.498565||full;2006-17-001_bin.124@NODE_2248_length_18891_cov_6.740444||full;2006-17-001_bin.124@NODE_3792_length_14421_cov_7.507935||full;
d__Bacteria@s__Weissella?paramesenteroides	0	2	2	0	100	No	No;	F5302_bin_57;F5635_bin_39;	F5302_bin_57@F5302_scaffolds_14410||full;F5302_bin_57@F5302_scaffolds_14330||full;F5302_bin_57@F5302_scaffolds_14340||full;F5302_bin_57@F5302_scaffolds_14494||full;F5635_bin_39@F5635_scaffolds_9065||full;F5635_bin_39@F5635_scaffolds_9370||full;F5635_bin_39@F5635_scaffolds_9319||full;
