# Supplementary material for: Comprehensive discovery and functional characterization of diverse prophages in the pig gut microbiome
Source: Front Microbiol. 2025 Sep 9;16:1662087. doi: 10.3389/fmicb.2025.1662087 (PMC12454387; doi:10.3389/fmicb.2025.1662087)
Supplement: Supplementary file 6 [file Table_4.XLSX]

## Sheet: Table_S3
Table S4 The distribution of hosts for 10,742 prophage genomes.
Prophage IDs	Host num (genome level)	Host num (species level)	Host num (genus level)	Host num (family level)	Host num (order level)	Host num (class level)	Host num (phylum level)	Host num (kingdom level)	Host type (same genomes)	Host type	MAG IDs (host, based on spacer matching)	Spacer IDs (hosts)	Host classification (based on spacer matching)
1001-17-003_binning.27@NODE_1533_length_12180_cov_3.836124||full	2	1	1	1	1	1	1	1	Non-self	Same_species	1001-17-003_binning.27	7015-17-001_binning.51@NODE_4838_length_7389_cov_9.325470_CRISPR_114_spacer_12	d__Bacteria;p__Proteobacteria;c__Gammaproteobacteria;o__Enterobacterales;f__Succinivibrionaceae;g__Succinivibrio;s__Succinivibrio?sp000431835
1035-17-001_binning.10@NODE_1705_length_16321_cov_3.956535||full	2	1	1	1	1	1	1	1	Non-self	Same_species	1035-17-001_binning.10	SW4.bin.66@SW4.bin.66.scaffold_895_1_CRISPR_2963_spacer_43	d__Bacteria;p__Proteobacteria;c__Gammaproteobacteria;o__Enterobacterales;f__Succinivibrionaceae;g__Succinivibrio;s__Succinivibrio?sp000431835
1035-17-001_binning.10@NODE_3458_length_11104_cov_4.839080||full	2	1	1	1	1	1	1	1	Non-self	Same_species	1035-17-001_binning.10	7015-17-001_binning.51@NODE_4838_length_7389_cov_9.325470_CRISPR_114_spacer_2	d__Bacteria;p__Proteobacteria;c__Gammaproteobacteria;o__Enterobacterales;f__Succinivibrionaceae;g__Succinivibrio;s__Succinivibrio?sp000431835
1035-17-001_binning.110@NODE_206_length_40036_cov_6.921938||full	2	1	1	1	1	1	1	1	Non-self	Same_species	1035-17-001_binning.110	LW1.bin.90@LW1.bin.90.scaffold_2335_1_CRISPR_2240_spacer_2	d__Bacteria;p__Bacteroidota;c__Bacteroidia;o__Bacteroidales;f__Muribaculaceae;g__CAG-873;s__CAG-873?sp001701165
2001-17-001_bin.57@NODE_3231_length_10368_cov_7.885096||full	2	1	1	2	2	1	1	1	Non-self	Same_species	2001-17-001_bin.57	DBFF03-meta.124@DBFF03-meta_536347_CRISPR_844_spacer_9	d__Bacteria;p__Firmicutes;c__Bacilli;o__Erysipelotrichales;f__Erysipelotrichaceae;g__Holdemanella;s__Holdemanella?porci
2006-17-001_bin.40@NODE_120_length_58253_cov_175.109368||full|provirus_1_41656	2	2	1	1	1	1	1	1	Non-self	Same_genus	2006-17-001_bin.40	5019-17-001_binning.7@NODE_6786_length_10658_cov_55.531642_CRISPR_76_spacer_12	d__Bacteria;p__Spirochaetota;c__Spirochaetia;o__Treponematales;f__Treponemataceae;g__Treponema_D;s__Treponema_D?sp016293915
2013-17-001_bin.27@NODE_65_length_45164_cov_12.298677||full	2	1	1	1	1	1	1	1	Non-self	Same_species	2013-17-001_bin.27	5026-17-001_binning.107@NODE_449_length_38508_cov_106.816919_CRISPR_78_spacer_1	d__Bacteria;p__Spirochaetota;c__Spirochaetia;o__Treponematales;f__Treponemataceae;g__Treponema_D;s__Treponema_D?sp016293915
2014-17-001_bin.13@NODE_4879_length_13041_cov_17.514939||full	2	1	2	2	2	1	1	1	Non-self	Cross_genus	2014-17-001_bin.13	NWMF08-meta.306@NWMF08-meta_622912_CRISPR_2805_spacer_11	d__Bacteria;p__Firmicutes_A;c__Clostridia;o__Peptostreptococcales;f__Peptostreptococcaceae;g__Terrisporobacter;s__
2019-17-001_bin.33@NODE_752_length_25575_cov_12.787265||full	2	2	1	1	1	1	1	1	Non-self	Same_genus	2019-17-001_bin.33	F5202_bin_16@F5202_scaffolds_1677_CRISPR_1877_spacer_3	d__Bacteria;p__Spirochaetota;c__Spirochaetia;o__Treponematales;f__Treponemataceae;g__Treponema_D;s__Treponema_D?sp002395155
3202-17-001_binning.77@NODE_280_length_30624_cov_25.070398||full	2	1	1	1	1	1	1	1	Non-self	Same_species	3202-17-001_binning.77	5026-17-001_binning.107@NODE_449_length_38508_cov_106.816919_CRISPR_78_spacer_1	d__Bacteria;p__Spirochaetota;c__Spirochaetia;o__Treponematales;f__Treponemataceae;g__Treponema_D;s__Treponema_D?sp016293915
3206-17-001_binning.79@NODE_349_length_27169_cov_13.175371||full	3	1	1	1	1	1	1	1	Non-self	Same_species	3206-17-001_binning.79	SWFF06-meta.232@SWFF06-meta_776376_CRISPR_3057_spacer_15	d__Bacteria;p__Fibrobacterota;c__Fibrobacteria;o__Fibrobacterales;f__Fibrobacteraceae;g__Fibrobacter;s__Fibrobacter?sp900142475
3206-17-001_binning.79@NODE_349_length_27169_cov_13.175371||full	3	1	1	1	1	1	1	1	Non-self	Same_species	3206-17-001_binning.79	SWFM06-meta.193@SWFM06-meta_958063_CRISPR_3121_spacer_15	d__Bacteria;p__Fibrobacterota;c__Fibrobacteria;o__Fibrobacterales;f__Fibrobacteraceae;g__Fibrobacter;s__Fibrobacter?sp900142475
3208-17-001_binning.70@NODE_9054_length_7101_cov_20.005535||full	2	2	1	1	1	1	1	1	Non-self	Same_genus	3208-17-001_binning.70	LW2-s127575_bin_3@LW2-s127575_scaffolds_5179_CRISPR_2459_spacer_7	d__Bacteria;p__Firmicutes_A;c__Clostridia;o__Oscillospirales;f__Oscillospiraceae;g__CAG-103;s__CAG-103?sp004556965
4001-17-001_binning.69@NODE_7053_length_8808_cov_20.014509||full	2	1	1	1	1	1	1	1	Non-self	Same_species	4001-17-001_binning.69	5026-17-001_binning.107@NODE_449_length_38508_cov_106.816919_CRISPR_78_spacer_1	d__Bacteria;p__Spirochaetota;c__Spirochaetia;o__Treponematales;f__Treponemataceae;g__Treponema_D;s__Treponema_D?sp016293915
4037-17-001_binning.135@NODE_3924_length_10057_cov_7.412517||full	2	1	1	1	1	1	1	1	Non-self	Same_species	4037-17-001_binning.135	7007-17-001_binning.28@NODE_5_length_147614_cov_18.944429_CRISPR_101_spacer_8	d__Bacteria;p__Bacteroidota;c__Bacteroidia;o__Bacteroidales;f__Bacteroidaceae;g__Prevotella;s__
5015-17-001_binning.102@NODE_8901_length_8881_cov_6.818604||full	2	0	1	1	1	1	1	1	Non-self	Same_species	5015-17-001_binning.102	DBFF02-meta.233@DBFF02-meta_993401_CRISPR_827_spacer_7	d__Bacteria;p__Campylobacterota;c__Campylobacteria;o__Campylobacterales;f__Helicobacteraceae;g__Helicobacter_D;s__
5026-17-001_binning.60@NODE_12668_length_7481_cov_6.516025||full	3	1	1	1	1	1	1	1	Non-self	Same_species	5026-17-001_binning.60	SWFF06-meta.232@SWFF06-meta_776376_CRISPR_3057_spacer_1	d__Bacteria;p__Fibrobacterota;c__Fibrobacteria;o__Fibrobacterales;f__Fibrobacteraceae;g__Fibrobacter;s__Fibrobacter?sp900142475
5026-17-001_binning.60@NODE_12668_length_7481_cov_6.516025||full	3	1	1	1	1	1	1	1	Non-self	Same_species	5026-17-001_binning.60	SWFM06-meta.193@SWFM06-meta_958063_CRISPR_3121_spacer_1	d__Bacteria;p__Fibrobacterota;c__Fibrobacteria;o__Fibrobacterales;f__Fibrobacteraceae;g__Fibrobacter;s__Fibrobacter?sp900142475
5027-17-001_binning.152@NODE_4088_length_13745_cov_16.474434||full	2	1	1	1	1	1	1	1	Non-self	Same_species	5027-17-001_binning.152	7015-17-001_binning.51@NODE_4838_length_7389_cov_9.325470_CRISPR_114_spacer_12	d__Bacteria;p__Proteobacteria;c__Gammaproteobacteria;o__Enterobacterales;f__Succinivibrionaceae;g__Succinivibrio;s__Succinivibrio?sp000431835
5027-17-001_binning.152@NODE_6570_length_10518_cov_14.891618||full	2	1	1	1	1	1	1	1	Non-self	Same_species	5027-17-001_binning.152	7015-17-001_binning.51@NODE_4838_length_7389_cov_9.325470_CRISPR_114_spacer_2	d__Bacteria;p__Proteobacteria;c__Gammaproteobacteria;o__Enterobacterales;f__Succinivibrionaceae;g__Succinivibrio;s__Succinivibrio?sp000431835
5027-17-001_binning.152@NODE_6570_length_10518_cov_14.891618||full	2	1	1	1	1	1	1	1	Non-self	Same_species	5027-17-001_binning.152	7015-17-001_binning.51@NODE_4838_length_7389_cov_9.325470_CRISPR_114_spacer_9	d__Bacteria;p__Proteobacteria;c__Gammaproteobacteria;o__Enterobacterales;f__Succinivibrionaceae;g__Succinivibrio;s__Succinivibrio?sp000431835
5029-17-001_binning.48@NODE_64_length_46700_cov_8.050038||full|provirus_1_24654	2	2	1	1	1	1	1	1	Non-self	Same_genus	5029-17-001_binning.48	5019-17-001_binning.7@NODE_6786_length_10658_cov_55.531642_CRISPR_76_spacer_12	d__Bacteria;p__Spirochaetota;c__Spirochaetia;o__Treponematales;f__Treponemataceae;g__Treponema_D;s__Treponema_D?sp016293915
5036-17-001_binning.33@NODE_14_length_87122_cov_22.225470||0_partial|provirus_1_34309	2	2	1	1	1	1	1	1	Non-self	Same_genus	5036-17-001_binning.33	5019-17-001_binning.7@NODE_6786_length_10658_cov_55.531642_CRISPR_76_spacer_12	d__Bacteria;p__Spirochaetota;c__Spirochaetia;o__Treponematales;f__Treponemataceae;g__Treponema_D;s__Treponema_D?sp016293915
6010-17-001_binning.23@NODE_1473_length_19574_cov_5.402838||full	1	1	1	1	1	1	1	1	Only-self	Single	6010-17-001_binning.23	6010-17-001_binning.23@NODE_78_length_55469_cov_6.163280_CRISPR_93_spacer_17	d__Bacteria;p__Firmicutes;c__Bacilli;o__Lactobacillales;f__Lactobacillaceae;g__;s__
7020-17-001_binning.42@NODE_230_length_46105_cov_9.014680||full	2	1	1	1	1	1	1	1	Non-self	Same_species	7020-17-001_binning.42	7015-17-001_binning.51@NODE_4838_length_7389_cov_9.325470_CRISPR_114_spacer_2	d__Bacteria;p__Proteobacteria;c__Gammaproteobacteria;o__Enterobacterales;f__Succinivibrionaceae;g__Succinivibrio;s__Succinivibrio?sp000431835
7020-17-001_binning.42@NODE_230_length_46105_cov_9.014680||full	2	1	1	1	1	1	1	1	Non-self	Same_species	7020-17-001_binning.42	7015-17-001_binning.51@NODE_4838_length_7389_cov_9.325470_CRISPR_114_spacer_9	d__Bacteria;p__Proteobacteria;c__Gammaproteobacteria;o__Enterobacterales;f__Succinivibrionaceae;g__Succinivibrio;s__Succinivibrio?sp000431835
8002-17-001_binning.12@NODE_2363_length_9477_cov_3.661218||full	2	2	1	1	1	1	1	1	Non-self	Same_genus	8002-17-001_binning.12	QHF9FM09-meta.225@QHF9FM09-meta_640093_CRISPR_2850_spacer_22	d__Bacteria;p__Spirochaetota;c__Spirochaetia;o__Treponematales;f__Treponemataceae;g__Treponema_D;s__Treponema_D?sp016293915
8002-17-001_binning.12@NODE_2363_length_9477_cov_3.661218||full	2	2	1	1	1	1	1	1	Non-self	Same_genus	8002-17-001_binning.12	QHF9FM09-meta.225@QHF9FM09-meta_640093_CRISPR_2850_spacer_24	d__Bacteria;p__Spirochaetota;c__Spirochaetia;o__Treponematales;f__Treponemataceae;g__Treponema_D;s__Treponema_D?sp016293915
8006-17-001_binning.39@NODE_165_length_27107_cov_5.427658||full	2	1	1	1	1	1	1	1	Non-self	Same_species	8006-17-001_binning.39	DKLLMF06-meta.197@DKLLMF06-meta_960900_CRISPR_1365_spacer_10	d__Bacteria;p__Bacteroidota;c__Bacteroidia;o__Bacteroidales;f__F082;g__Limimorpha;s__Limimorpha?sp900769945
9018-17-001_binning.10@NODE_1369_length_14842_cov_5.702982||full	3	2	2	2	1	1	1	1	Non-self	Cross_genus	9018-17-001_binning.10	LW1-s151250_bin_11@LW1-s151250_scaffolds_612_CRISPR_2309_spacer_10	d__Bacteria;p__Bacteroidota;c__Bacteroidia;o__Bacteroidales;f__Tannerellaceae;g__Parabacteroides;s__Parabacteroides?distasonis
9018-17-001_binning.10@NODE_1369_length_14842_cov_5.702982||full	3	2	2	2	1	1	1	1	Non-self	Cross_genus	9018-17-001_binning.10	LW1-s151250_bin_11@LW1-s151250_scaffolds_612_CRISPR_2309_spacer_8	d__Bacteria;p__Bacteroidota;c__Bacteroidia;o__Bacteroidales;f__Tannerellaceae;g__Parabacteroides;s__Parabacteroides?distasonis
9018-17-001_binning.10@NODE_1369_length_14842_cov_5.702982||full	3	2	2	2	1	1	1	1	Non-self	Cross_genus	9018-17-001_binning.10	LW2-s127145_bin_4@LW2-s127145_scaffolds_6191_CRISPR_2432_spacer_4	d__Bacteria;p__Bacteroidota;c__Bacteroidia;o__Bacteroidales;f__Tannerellaceae;g__Parabacteroides;s__Parabacteroides?distasonis
9018-17-001_binning.10@NODE_1369_length_14842_cov_5.702982||full	3	2	2	2	1	1	1	1	Non-self	Cross_genus	9018-17-001_binning.10	LW2-s127145_bin_4@LW2-s127145_scaffolds_6191_CRISPR_2432_spacer_6	d__Bacteria;p__Bacteroidota;c__Bacteroidia;o__Bacteroidales;f__Tannerellaceae;g__Parabacteroides;s__Parabacteroides?distasonis
9018-17-001_binning.42@NODE_394_length_27136_cov_6.418375||full	2	1	1	1	1	1	1	1	Non-self	Same_species	9018-17-001_binning.42	NWFF04-meta.247@NWFF04-meta_996205_CRISPR_2633_spacer_4	d__Bacteria;p__Firmicutes_A;c__Clostridia;o__Lachnospirales;f__Lachnospiraceae;g__Bariatricus;s__Bariatricus?sp004560705
9022-17-001_binning.60@NODE_12872_length_5358_cov_9.835942||full	2	2	2	2	1	1	1	1	Non-self	Cross_genus	9022-17-001_binning.60	3202-17-001_binning.49@NODE_1832_length_11616_cov_6.508866_CRISPR_49_spacer_21	d__Bacteria;p__Firmicutes;c__Bacilli;o__Lactobacillales;f__Aerococcaceae;g__Jeotgalibaca;s__Jeotgalibaca?arthritidis
BMXFF04-meta.138@BMXFF04-meta_252016||full|provirus_1_28012	2	1	1	1	1	1	1	1	Non-self	Same_species	BMXFF04-meta.138	SW8.bin.65@SW8.bin.65.scaffold_1398_1_CRISPR_3010_spacer_5	d__Bacteria;p__Firmicutes_A;c__Clostridia;o__Oscillospirales;f__Acutalibacteraceae;g__CAG-488;s__CAG-488?sp016292785
BMXFF06-meta.100@BMXFF06-meta_508937||full	2	0	1	1	1	1	1	1	Non-self	Same_species	BMXFF06-meta.100	DBFF02-meta.233@DBFF02-meta_993401_CRISPR_827_spacer_4	d__Bacteria;p__Campylobacterota;c__Campylobacteria;o__Campylobacterales;f__Helicobacteraceae;g__Helicobacter_D;s__
BMXFF06-meta.233@BMXFF06-meta_1344491||full	2	1	1	1	1	1	1	1	Non-self	Same_species	BMXFF06-meta.233	HF1.bin.46@HF1.bin.46.scaffold_21_1_CRISPR_2081_spacer_4	d__Bacteria;p__Bacteroidota;c__Bacteroidia;o__Bacteroidales;f__Muribaculaceae;g__Limisoma;s__Limisoma?sp004555955
BMXFF06-meta.257@BMXFF06-meta_2047207||full	5	2	1	1	1	1	1	1	Non-self	Same_genus	BMXFF06-meta.257	DBFF03-meta.229@DBFF03-meta_395093_CRISPR_852_spacer_14	d__Bacteria;p__Spirochaetota;c__Spirochaetia;o__Treponematales;f__Treponemataceae;g__Treponema_D;s__Treponema_D?sp016293495
BMXFF06-meta.257@BMXFF06-meta_2047207||full	5	2	1	1	1	1	1	1	Non-self	Same_genus	BMXFF06-meta.257	SWFF02-meta.7@SWFF02-meta_537313_CRISPR_3032_spacer_1	d__Bacteria;p__Spirochaetota;c__Spirochaetia;o__Treponematales;f__Treponemataceae;g__Treponema_D;s__Treponema_D?sp016293495
BMXFF06-meta.257@BMXFF06-meta_2047207||full	5	2	1	1	1	1	1	1	Non-self	Same_genus	BMXFF06-meta.257	SWFM06-meta.91@SWFM06-meta_1060714_CRISPR_3144_spacer_1	d__Bacteria;p__Spirochaetota;c__Spirochaetia;o__Treponematales;f__Treponemataceae;g__Treponema_D;s__Treponema_D?sp016293495
BMXFF06-meta.257@BMXFF06-meta_2047207||full	5	2	1	1	1	1	1	1	Non-self	Same_genus	BMXFF06-meta.257	SWMF05-meta.87@SWMF05-meta_766727_CRISPR_3204_spacer_1	d__Bacteria;p__Spirochaetota;c__Spirochaetia;o__Treponematales;f__Treponemataceae;g__Treponema_D;s__Treponema_D?sp016293495
BMXFF06-meta.301@BMXFF06-meta_995652||full	4	0	1	1	1	1	1	1	Non-self	Same_species	BMXFF06-meta.301	BMXMM10-meta.22@BMXMM10-meta_471293_CRISPR_467_spacer_19	d__Bacteria;p__Firmicutes;c__Bacilli;o__RF39;f__UBA660;g__CAJGDV01;s__
BMXFF06-meta.301@BMXFF06-meta_995652||full	4	0	1	1	1	1	1	1	Non-self	Same_species	BMXFF06-meta.301	BMXMM10-meta.22@BMXMM10-meta_471293_CRISPR_467_spacer_32	d__Bacteria;p__Firmicutes;c__Bacilli;o__RF39;f__UBA660;g__CAJGDV01;s__
BMXFF06-meta.301@BMXFF06-meta_995652||full	4	0	1	1	1	1	1	1	Non-self	Same_species	BMXFF06-meta.301	DBFM02-meta.262@DBFM02-meta_1530342_CRISPR_962_spacer_8	d__Bacteria;p__Firmicutes;c__Bacilli;o__RF39;f__UBA660;g__CAJGDV01;s__
BMXFF06-meta.301@BMXFF06-meta_995652||full	4	0	1	1	1	1	1	1	Non-self	Same_species	BMXFF06-meta.301	DW5.bin.22@DW5.bin.22.scaffold_1186_1_CRISPR_1732_spacer_9	d__Bacteria;p__Firmicutes;c__Bacilli;o__RF39;f__UBA660;g__CAJGDV01;s__
BMXFF06-meta.37@BMXFF06-meta_28900||full	2	1	1	1	1	1	1	1	Non-self	Same_species	BMXFF06-meta.37	LW2.bin.62@LW2.bin.62.scaffold_283_1_CRISPR_2397_spacer_4	d__Bacteria;p__Firmicutes;c__Bacilli;o__Lactobacillales;f__Streptococcaceae;g__Streptococcus;s__Streptococcus?alactolyticus
BMXFF06-meta.37@BMXFF06-meta_876428||full	2	1	1	1	1	1	1	1	Non-self	Same_species	BMXFF06-meta.37	LW2.bin.62@LW2.bin.62.scaffold_283_1_CRISPR_2396_spacer_15	d__Bacteria;p__Firmicutes;c__Bacilli;o__Lactobacillales;f__Streptococcaceae;g__Streptococcus;s__Streptococcus?alactolyticus
BMXFF08-meta.178@BMXFF08-meta_238487||0_partial|provirus_1_41906	4	1	2	2	1	1	1	1	Non-self	Cross_genus	BMXFF08-meta.178	CW6.bin.74@CW6.bin.74.scaffold_427_1_CRISPR_779_spacer_18	d__Bacteria;p__Bacteroidota;c__Bacteroidia;o__Bacteroidales;f__UBA932;g__Cryptobacteroides;s__
BMXFF08-meta.178@BMXFF08-meta_238487||0_partial|provirus_1_41906	4	1	2	2	1	1	1	1	Non-self	Cross_genus	BMXFF08-meta.178	NWMF01-meta.277@NWMF01-meta_1380404_CRISPR_2711_spacer_10	d__Bacteria;p__Bacteroidota;c__Bacteroidia;o__Bacteroidales;f__UBA932;g__Cryptobacteroides;s__
BMXFF08-meta.178@BMXFF08-meta_238487||0_partial|provirus_1_41906	4	1	2	2	1	1	1	1	Non-self	Cross_genus	BMXFF08-meta.178	NWMF01-meta.277@NWMF01-meta_1380404_CRISPR_2711_spacer_11	d__Bacteria;p__Bacteroidota;c__Bacteroidia;o__Bacteroidales;f__UBA932;g__Cryptobacteroides;s__
BMXFF08-meta.178@BMXFF08-meta_238487||0_partial|provirus_1_41906	4	1	2	2	1	1	1	1	Non-self	Cross_genus	BMXFF08-meta.178	Tibetan-s3480-29M_bin_28@Tibetan-s3480-29M_scaffolds_7964_CRISPR_3296_spacer_5	d__Bacteria;p__Bacteroidota;c__Bacteroidia;o__Bacteroidales;f__UBA932;g__Cryptobacteroides;s__
BMXFF08-meta.284@BMXFF08-meta_260388||full	3	1	1	2	2	2	2	1	Non-self	Same_species	BMXFF08-meta.284	Boar-s4_bin_1@Boar-s4_scaffolds_36_CRISPR_612_spacer_7	d__Bacteria;p__Firmicutes_A;c__Clostridia;o__Oscillospirales;f__CAG-272;g__;s__
BMXFF08-meta.284@BMXFF08-meta_260388||full	3	1	1	2	2	2	2	1	Non-self	Same_species	BMXFF08-meta.284	NWMF02-meta.169@NWMF02-meta_1478797_CRISPR_2751_spacer_19	d__Bacteria;p__Firmicutes_A;c__Clostridia;o__Oscillospirales;f__CAG-272;g__;s__
BMXFF08-meta.300@BMXFF08-meta_1253851||full	2	1	2	1	1	1	1	1	Non-self	Cross_genus	BMXFF08-meta.300	BMXFF08-meta.46@BMXFF08-meta_696696_CRISPR_246_spacer_14	d__Bacteria;p__Proteobacteria;c__Alphaproteobacteria;o__RF32;f__CAG-239;g__Scatocola;s__
BMXFF08-meta.314@BMXFF08-meta_1187208||full	3	0	1	1	1	1	1	1	Non-self	Same_species	BMXFF08-meta.314	Boar-s2_bin_31@Boar-s2_scaffolds_4440_CRISPR_581_spacer_7	d__Bacteria;p__Elusimicrobiota;c__Elusimicrobia;o__Elusimicrobiales;f__Elusimicrobiaceae;g__UBA1174;s__
BMXFF08-meta.314@BMXFF08-meta_1187208||full	3	0	1	1	1	1	1	1	Non-self	Same_species	BMXFF08-meta.314	NWFF04-meta.332@NWFF04-meta_641448_CRISPR_2645_spacer_17	d__Bacteria;p__Elusimicrobiota;c__Elusimicrobia;o__Elusimicrobiales;f__Elusimicrobiaceae;g__UBA1174;s__
BMXFF08-meta.403@BMXFF08-meta_1462717||0_partial|provirus_11236_50648	5	1	1	1	1	1	1	1	Non-self	Same_species	BMXFF08-meta.403	SWFF02-meta.24@SWFF02-meta_368424_CRISPR_3023_spacer_1	d__Bacteria;p__Bacteroidota;c__Bacteroidia;o__Bacteroidales;f__Paludibacteraceae;g__UBA4363;s__UBA4363?sp017937025
BMXFF08-meta.403@BMXFF08-meta_1462717||0_partial|provirus_11236_50648	5	1	1	1	1	1	1	1	Non-self	Same_species	BMXFF08-meta.403	SWFF02-meta.24@SWFF02-meta_368424_CRISPR_3023_spacer_4	d__Bacteria;p__Bacteroidota;c__Bacteroidia;o__Bacteroidales;f__Paludibacteraceae;g__UBA4363;s__UBA4363?sp017937025
BMXFF08-meta.403@BMXFF08-meta_1462717||0_partial|provirus_11236_50648	5	1	1	1	1	1	1	1	Non-self	Same_species	BMXFF08-meta.403	SWFF02-meta.24@SWFF02-meta_368424_CRISPR_3023_spacer_5	d__Bacteria;p__Bacteroidota;c__Bacteroidia;o__Bacteroidales;f__Paludibacteraceae;g__UBA4363;s__UBA4363?sp017937025
BMXFF08-meta.403@BMXFF08-meta_1462717||0_partial|provirus_11236_50648	5	1	1	1	1	1	1	1	Non-self	Same_species	BMXFF08-meta.403	SWFF06-meta.399@SWFF06-meta_719166_CRISPR_3077_spacer_1	d__Bacteria;p__Bacteroidota;c__Bacteroidia;o__Bacteroidales;f__Paludibacteraceae;g__UBA4363;s__UBA4363?sp017937025
BMXFF08-meta.403@BMXFF08-meta_1462717||0_partial|provirus_11236_50648	5	1	1	1	1	1	1	1	Non-self	Same_species	BMXFF08-meta.403	SWFF06-meta.399@SWFF06-meta_719166_CRISPR_3077_spacer_4	d__Bacteria;p__Bacteroidota;c__Bacteroidia;o__Bacteroidales;f__Paludibacteraceae;g__UBA4363;s__UBA4363?sp017937025
BMXFF08-meta.403@BMXFF08-meta_1462717||0_partial|provirus_11236_50648	5	1	1	1	1	1	1	1	Non-self	Same_species	BMXFF08-meta.403	SWFF06-meta.399@SWFF06-meta_719166_CRISPR_3077_spacer_5	d__Bacteria;p__Bacteroidota;c__Bacteroidia;o__Bacteroidales;f__Paludibacteraceae;g__UBA4363;s__UBA4363?sp017937025
BMXFF08-meta.403@BMXFF08-meta_1462717||0_partial|provirus_11236_50648	5	1	1	1	1	1	1	1	Non-self	Same_species	BMXFF08-meta.403	SWFM02-meta.238@SWFM02-meta_329385_CRISPR_3095_spacer_26	d__Bacteria;p__Bacteroidota;c__Bacteroidia;o__Bacteroidales;f__Paludibacteraceae;g__UBA4363;s__UBA4363?sp017937025
BMXFF08-meta.403@BMXFF08-meta_1462717||0_partial|provirus_11236_50648	5	1	1	1	1	1	1	1	Non-self	Same_species	BMXFF08-meta.403	SWFM02-meta.238@SWFM02-meta_329385_CRISPR_3095_spacer_27	d__Bacteria;p__Bacteroidota;c__Bacteroidia;o__Bacteroidales;f__Paludibacteraceae;g__UBA4363;s__UBA4363?sp017937025
BMXFF08-meta.403@BMXFF08-meta_1462717||0_partial|provirus_11236_50648	5	1	1	1	1	1	1	1	Non-self	Same_species	BMXFF08-meta.403	SWFM02-meta.238@SWFM02-meta_329385_CRISPR_3095_spacer_30	d__Bacteria;p__Bacteroidota;c__Bacteroidia;o__Bacteroidales;f__Paludibacteraceae;g__UBA4363;s__UBA4363?sp017937025
BMXFF08-meta.403@BMXFF08-meta_1462717||0_partial|provirus_11236_50648	5	1	1	1	1	1	1	1	Non-self	Same_species	BMXFF08-meta.403	SWFM06-meta.10@SWFM06-meta_602488_CRISPR_3118_spacer_26	d__Bacteria;p__Bacteroidota;c__Bacteroidia;o__Bacteroidales;f__Paludibacteraceae;g__UBA4363;s__UBA4363?sp017937025
BMXFF08-meta.403@BMXFF08-meta_1462717||0_partial|provirus_11236_50648	5	1	1	1	1	1	1	1	Non-self	Same_species	BMXFF08-meta.403	SWFM06-meta.10@SWFM06-meta_602488_CRISPR_3118_spacer_27	d__Bacteria;p__Bacteroidota;c__Bacteroidia;o__Bacteroidales;f__Paludibacteraceae;g__UBA4363;s__UBA4363?sp017937025
BMXFF08-meta.403@BMXFF08-meta_1462717||0_partial|provirus_11236_50648	5	1	1	1	1	1	1	1	Non-self	Same_species	BMXFF08-meta.403	SWFM06-meta.10@SWFM06-meta_602488_CRISPR_3118_spacer_30	d__Bacteria;p__Bacteroidota;c__Bacteroidia;o__Bacteroidales;f__Paludibacteraceae;g__UBA4363;s__UBA4363?sp017937025
BMXFF08-meta.96@BMXFF08-meta_287675||full	2	0	1	1	1	1	1	1	Non-self	Same_species	BMXFF08-meta.96	QHF9FM09-meta.194@QHF9FM09-meta_906563_CRISPR_2848_spacer_12	d__Bacteria;p__Bacteroidota;c__Bacteroidia;o__Bacteroidales;f__Bacteroidaceae;g__Bacteroides;s__
BMXFF08-meta.96@BMXFF08-meta_287675||full	2	0	1	1	1	1	1	1	Non-self	Same_species	BMXFF08-meta.96	QHF9FM09-meta.194@QHF9FM09-meta_906563_CRISPR_2848_spacer_6	d__Bacteria;p__Bacteroidota;c__Bacteroidia;o__Bacteroidales;f__Bacteroidaceae;g__Bacteroides;s__
BMXFM03-meta.126@BMXFM03-meta_150968||full|provirus_121451_167967	5	4	3	3	3	1	1	1	Non-self	Cross_genus	BMXFM03-meta.126	LW2-s126575_bin_42@LW2-s126575_scaffolds_8964_CRISPR_2418_spacer_48	d__Bacteria;p__Firmicutes_A;c__Clostridia;o__Lachnospirales;f__Lachnospiraceae;g__Enterocloster;s__Enterocloster?lavalensis
BMXFM03-meta.126@BMXFM03-meta_150968||full|provirus_121451_167967	5	4	3	3	3	1	1	1	Non-self	Cross_genus	BMXFM03-meta.126	NW1.bin.87@NW1.bin.87.scaffold_535_1_CRISPR_2539_spacer_10	d__Bacteria;p__Firmicutes_A;c__Clostridia;o__Lachnospirales;f__Lachnospiraceae;g__Enterocloster;s__Enterocloster?lavalensis
BMXFM03-meta.126@BMXFM03-meta_150968||full|provirus_121451_167967	5	4	3	3	3	1	1	1	Non-self	Cross_genus	BMXFM03-meta.126	SWMF01-meta.134@SWMF01-meta_695034_CRISPR_3149_spacer_20	d__Bacteria;p__Firmicutes_A;c__Clostridia;o__Lachnospirales;f__Lachnospiraceae;g__Enterocloster;s__Enterocloster?lavalensis
BMXFM03-meta.126@BMXFM03-meta_150968||full|provirus_121451_167967	5	4	3	3	3	1	1	1	Non-self	Cross_genus	BMXFM03-meta.126	SWMM01-meta.69@SWMM01-meta_24477_CRISPR_3219_spacer_20	d__Bacteria;p__Firmicutes_A;c__Clostridia;o__Lachnospirales;f__Lachnospiraceae;g__Enterocloster;s__Enterocloster?lavalensis
BMXFM03-meta.154@BMXFM03-meta_199817||full|provirus_6264_19037	2	1	1	1	1	1	1	1	Non-self	Same_species	BMXFM03-meta.154	DBMF05-meta.294@DBMF05-meta_290470_CRISPR_1103_spacer_2	d__Bacteria;p__Desulfobacterota_I;c__Desulfovibrionia;o__Desulfovibrionales;f__Desulfovibrionaceae;g__Bilophila;s__Bilophila?wadsworthia
BMXFM03-meta.154@BMXFM03-meta_229555||full	2	1	1	1	1	1	1	1	Non-self	Same_species	BMXFM03-meta.154	DBFM03-meta.80@DBFM03-meta_220686_CRISPR_987_spacer_6	d__Bacteria;p__Desulfobacterota_I;c__Desulfovibrionia;o__Desulfovibrionales;f__Desulfovibrionaceae;g__Bilophila;s__Bilophila?wadsworthia
BMXFM03-meta.154@BMXFM03-meta_33103||full	3	1	1	1	1	1	1	1	Non-self	Same_species	BMXFM03-meta.154	DBMF05-meta.294@DBMF05-meta_389987_CRISPR_1104_spacer_1	d__Bacteria;p__Desulfobacterota_I;c__Desulfovibrionia;o__Desulfovibrionales;f__Desulfovibrionaceae;g__Bilophila;s__Bilophila?wadsworthia
BMXFM03-meta.154@BMXFM03-meta_33103||full	3	1	1	1	1	1	1	1	Non-self	Same_species	BMXFM03-meta.154	DBMM05-meta.155@DBMM05-meta_296661_CRISPR_1165_spacer_3	d__Bacteria;p__Desulfobacterota_I;c__Desulfovibrionia;o__Desulfovibrionales;f__Desulfovibrionaceae;g__Bilophila;s__Bilophila?wadsworthia
BMXFM03-meta.154@BMXFM03-meta_67587||full	2	1	1	1	1	1	1	1	Non-self	Same_species	BMXFM03-meta.154	DBFM03-meta.80@DBFM03-meta_220686_CRISPR_987_spacer_6	d__Bacteria;p__Desulfobacterota_I;c__Desulfovibrionia;o__Desulfovibrionales;f__Desulfovibrionaceae;g__Bilophila;s__Bilophila?wadsworthia
BMXFM03-meta.220@BMXFM03-meta_112212||0_partial|provirus_1_50835	2	1	1	1	1	1	1	1	Non-self	Same_species	BMXFM03-meta.220	7015-17-001_binning.51@NODE_4838_length_7389_cov_9.325470_CRISPR_114_spacer_13	d__Bacteria;p__Proteobacteria;c__Gammaproteobacteria;o__Enterobacterales;f__Succinivibrionaceae;g__Succinivibrio;s__Succinivibrio?sp000431835
BMXFM03-meta.232@BMXFM03-meta_153823||full	3	1	1	1	1	1	1	1	Non-self	Same_species	BMXFM03-meta.232	9018-17-001_binning.10@NODE_213_length_35409_cov_5.169627_CRISPR_135_spacer_10	d__Bacteria;p__Bacteroidota;c__Bacteroidia;o__Bacteroidales;f__Tannerellaceae;g__Parabacteroides;s__Parabacteroides?distasonis
BMXFM03-meta.232@BMXFM03-meta_153823||full	3	1	1	1	1	1	1	1	Non-self	Same_species	BMXFM03-meta.232	9018-17-001_binning.10@NODE_213_length_35409_cov_5.169627_CRISPR_135_spacer_18	d__Bacteria;p__Bacteroidota;c__Bacteroidia;o__Bacteroidales;f__Tannerellaceae;g__Parabacteroides;s__Parabacteroides?distasonis
BMXFM03-meta.232@BMXFM03-meta_153823||full	3	1	1	1	1	1	1	1	Non-self	Same_species	BMXFM03-meta.232	9018-17-001_binning.10@NODE_213_length_35409_cov_5.169627_CRISPR_135_spacer_20	d__Bacteria;p__Bacteroidota;c__Bacteroidia;o__Bacteroidales;f__Tannerellaceae;g__Parabacteroides;s__Parabacteroides?distasonis
BMXFM03-meta.232@BMXFM03-meta_153823||full	3	1	1	1	1	1	1	1	Non-self	Same_species	BMXFM03-meta.232	9018-17-001_binning.10@NODE_213_length_35409_cov_5.169627_CRISPR_135_spacer_26	d__Bacteria;p__Bacteroidota;c__Bacteroidia;o__Bacteroidales;f__Tannerellaceae;g__Parabacteroides;s__Parabacteroides?distasonis
BMXFM03-meta.232@BMXFM03-meta_153823||full	3	1	1	1	1	1	1	1	Non-self	Same_species	BMXFM03-meta.232	LW1-s151250_bin_11@LW1-s151250_scaffolds_612_CRISPR_2309_spacer_1	d__Bacteria;p__Bacteroidota;c__Bacteroidia;o__Bacteroidales;f__Tannerellaceae;g__Parabacteroides;s__Parabacteroides?distasonis
BMXFM03-meta.232@BMXFM03-meta_153823||full	3	1	1	1	1	1	1	1	Non-self	Same_species	BMXFM03-meta.232	LW1-s151250_bin_11@LW1-s151250_scaffolds_631_CRISPR_2310_spacer_2	d__Bacteria;p__Bacteroidota;c__Bacteroidia;o__Bacteroidales;f__Tannerellaceae;g__Parabacteroides;s__Parabacteroides?distasonis
BMXFM03-meta.232@BMXFM03-meta_21404||full|provirus_34721_87341	4	2	2	2	1	1	1	1	Non-self	Cross_genus	BMXFM03-meta.232	9018-17-001_binning.10@NODE_213_length_35409_cov_5.169627_CRISPR_135_spacer_14	d__Bacteria;p__Bacteroidota;c__Bacteroidia;o__Bacteroidales;f__Tannerellaceae;g__Parabacteroides;s__Parabacteroides?distasonis
BMXFM03-meta.232@BMXFM03-meta_21404||full|provirus_34721_87341	4	2	2	2	1	1	1	1	Non-self	Cross_genus	BMXFM03-meta.232	9018-17-001_binning.10@NODE_213_length_35409_cov_5.169627_CRISPR_135_spacer_24	d__Bacteria;p__Bacteroidota;c__Bacteroidia;o__Bacteroidales;f__Tannerellaceae;g__Parabacteroides;s__Parabacteroides?distasonis
BMXFM03-meta.232@BMXFM03-meta_21404||full|provirus_34721_87341	4	2	2	2	1	1	1	1	Non-self	Cross_genus	BMXFM03-meta.232	9018-17-001_binning.10@NODE_213_length_35409_cov_5.169627_CRISPR_135_spacer_25	d__Bacteria;p__Bacteroidota;c__Bacteroidia;o__Bacteroidales;f__Tannerellaceae;g__Parabacteroides;s__Parabacteroides?distasonis
BMXFM03-meta.232@BMXFM03-meta_21404||full|provirus_34721_87341	4	2	2	2	1	1	1	1	Non-self	Cross_genus	BMXFM03-meta.232	9018-17-001_binning.10@NODE_213_length_35409_cov_5.169627_CRISPR_135_spacer_28	d__Bacteria;p__Bacteroidota;c__Bacteroidia;o__Bacteroidales;f__Tannerellaceae;g__Parabacteroides;s__Parabacteroides?distasonis
BMXFM03-meta.232@BMXFM03-meta_21404||full|provirus_34721_87341	4	2	2	2	1	1	1	1	Non-self	Cross_genus	BMXFM03-meta.232	LW1-s151250_bin_11@LW1-s151250_scaffolds_612_CRISPR_2309_spacer_10	d__Bacteria;p__Bacteroidota;c__Bacteroidia;o__Bacteroidales;f__Tannerellaceae;g__Parabacteroides;s__Parabacteroides?distasonis
BMXFM03-meta.232@BMXFM03-meta_21404||full|provirus_34721_87341	4	2	2	2	1	1	1	1	Non-self	Cross_genus	BMXFM03-meta.232	LW2-s127145_bin_4@LW2-s127145_scaffolds_6191_CRISPR_2432_spacer_6	d__Bacteria;p__Bacteroidota;c__Bacteroidia;o__Bacteroidales;f__Tannerellaceae;g__Parabacteroides;s__Parabacteroides?distasonis
BMXFM03-meta.28@BMXFM03-meta_243545||full	2	1	2	1	1	1	1	1	Non-self	Cross_genus	BMXFM03-meta.28	LW1-sD151116_bin_28@LW1-sD151116_scaffolds_3981_CRISPR_2385_spacer_34	d__Bacteria;p__Firmicutes_A;c__Clostridia;o__Lachnospirales;f__Lachnospiraceae;g__SFDP01;s__SFDP01?sp004558185
BMXFM03-meta.28@BMXFM03-meta_243545||full	2	1	2	1	1	1	1	1	Non-self	Cross_genus	BMXFM03-meta.28	LW1-sD151116_bin_28@LW1-sD151116_scaffolds_3981_CRISPR_2385_spacer_39	d__Bacteria;p__Firmicutes_A;c__Clostridia;o__Lachnospirales;f__Lachnospiraceae;g__SFDP01;s__SFDP01?sp004558185
BMXFM03-meta.34@BMXFM03-meta_212788||full|provirus_27540_56751	2	1	1	1	1	1	1	1	Non-self	Same_species	BMXFM03-meta.34	HW7.bin.43@HW7.bin.43.scaffold_1598_1_CRISPR_2180_spacer_16	d__Bacteria;p__Bacteroidota;c__Bacteroidia;o__Bacteroidales;f__Bacteroidaceae;g__Alloprevotella;s__Alloprevotella?sp004552155
BMXFM04-meta.254@BMXFM04-meta_546983||full	2	0	1	1	1	1	1	1	Non-self	Same_species	BMXFM04-meta.254	Duroc.SH-FCR.HM4_bin_1@Duroc.SH-FCR.HM4_scaffolds_81_CRISPR_1706_spacer_12	d__Bacteria;p__Firmicutes_A;c__Clostridia;o__Oscillospirales;f__Oscillospiraceae;g__Faecousia;s__
BMXFM04-meta.31@BMXFM04-meta_637168||full	2	0	2	1	1	1	1	1	Non-self	Cross_genus	BMXFM04-meta.31	SWFF02-meta.244@SWFF02-meta_427362_CRISPR_3022_spacer_6	d__Bacteria;p__Firmicutes_A;c__Clostridia;o__Lachnospirales;f__Lachnospiraceae;g__Copromonas;s__
BMXFM06-meta.228@BMXFM06-meta_1539872||full	2	1	1	1	1	1	1	1	Non-self	Same_species	BMXFM06-meta.228	NWFF03-meta.155@NWFF03-meta_690437_CRISPR_2596_spacer_8	d__Bacteria;p__Firmicutes_A;c__Clostridia;o__Oscillospirales;f__Ruminococcaceae;g__HUN007;s__HUN007?sp016296165
BMXFM06-meta.228@BMXFM06-meta_1802496||full	3	1	1	1	1	1	1	1	Non-self	Same_species	BMXFM06-meta.228	NWFF03-meta.155@NWFF03-meta_690437_CRISPR_2596_spacer_7	d__Bacteria;p__Firmicutes_A;c__Clostridia;o__Oscillospirales;f__Ruminococcaceae;g__HUN007;s__HUN007?sp016296165
BMXFM06-meta.228@BMXFM06-meta_1802496||full	3	1	1	1	1	1	1	1	Non-self	Same_species	BMXFM06-meta.228	NWFF03-meta.155@NWFF03-meta_690437_CRISPR_2596_spacer_9	d__Bacteria;p__Firmicutes_A;c__Clostridia;o__Oscillospirales;f__Ruminococcaceae;g__HUN007;s__HUN007?sp016296165
BMXFM06-meta.228@BMXFM06-meta_1802496||full	3	1	1	1	1	1	1	1	Non-self	Same_species	BMXFM06-meta.228	SWMF01-meta.351@SWMF01-meta_390985_CRISPR_3164_spacer_14	d__Bacteria;p__Firmicutes_A;c__Clostridia;o__Oscillospirales;f__Ruminococcaceae;g__HUN007;s__HUN007?sp016296165
BMXFM08-meta.142@BMXFM08-meta_97162||full	2	1	2	1	1	1	1	1	Non-self	Cross_genus	BMXFM08-meta.142	DBMM07-meta.306@DBMM07-meta_751228_CRISPR_1190_spacer_14	d__Bacteria;p__Proteobacteria;c__Alphaproteobacteria;o__RF32;f__CAG-239;g__Scatocola;s__
BMXFM08-meta.182@BMXFM08-meta_1888473||0_partial|provirus_1_14053	3	2	2	1	1	1	1	1	Non-self	Cross_genus	BMXFM08-meta.182	CW3.bin.38@CW3.bin.38.scaffold_4696_1_CRISPR_752_spacer_6	d__Bacteria;p__Bacteroidota;c__Bacteroidia;o__Bacteroidales;f__Bacteroidaceae;g__Prevotella;s__Prevotella?sp900769055
BMXFM08-meta.182@BMXFM08-meta_1888473||0_partial|provirus_1_14053	3	2	2	1	1	1	1	1	Non-self	Cross_genus	BMXFM08-meta.182	NWFF04-meta.219@NWFF04-meta_542367_CRISPR_2629_spacer_14	d__Bacteria;p__Bacteroidota;c__Bacteroidia;o__Bacteroidales;f__Bacteroidaceae;g__Prevotella;s__Prevotella?sp900769055
BMXFM08-meta.182@BMXFM08-meta_1888473||0_partial|provirus_1_14053	3	2	2	1	1	1	1	1	Non-self	Cross_genus	BMXFM08-meta.182	NWFF04-meta.219@NWFF04-meta_655850_CRISPR_2630_spacer_2	d__Bacteria;p__Bacteroidota;c__Bacteroidia;o__Bacteroidales;f__Bacteroidaceae;g__Prevotella;s__Prevotella?sp900769055
BMXFM08-meta.204@BMXFM08-meta_1764104||full	1	1	1	1	1	1	1	1	Only-self	Single	BMXFM08-meta.204	BMXFM08-meta.204@BMXFM08-meta_1379132_CRISPR_332_spacer_4	d__Bacteria;p__Bacteroidota;c__Bacteroidia;o__Bacteroidales;f__Bacteroidaceae;g__Bacteroides;s__
BMXFM08-meta.252@BMXFM08-meta_28318||full|provirus_50795_89446	5	1	1	1	1	1	1	1	Non-self	Same_species	BMXFM08-meta.252	SWFF02-meta.24@SWFF02-meta_368424_CRISPR_3023_spacer_1	d__Bacteria;p__Bacteroidota;c__Bacteroidia;o__Bacteroidales;f__Paludibacteraceae;g__UBA4363;s__UBA4363?sp017937025
BMXFM08-meta.252@BMXFM08-meta_28318||full|provirus_50795_89446	5	1	1	1	1	1	1	1	Non-self	Same_species	BMXFM08-meta.252	SWFF02-meta.24@SWFF02-meta_368424_CRISPR_3023_spacer_4	d__Bacteria;p__Bacteroidota;c__Bacteroidia;o__Bacteroidales;f__Paludibacteraceae;g__UBA4363;s__UBA4363?sp017937025
BMXFM08-meta.252@BMXFM08-meta_28318||full|provirus_50795_89446	5	1	1	1	1	1	1	1	Non-self	Same_species	BMXFM08-meta.252	SWFF02-meta.24@SWFF02-meta_368424_CRISPR_3023_spacer_5	d__Bacteria;p__Bacteroidota;c__Bacteroidia;o__Bacteroidales;f__Paludibacteraceae;g__UBA4363;s__UBA4363?sp017937025
BMXFM08-meta.252@BMXFM08-meta_28318||full|provirus_50795_89446	5	1	1	1	1	1	1	1	Non-self	Same_species	BMXFM08-meta.252	SWFF06-meta.399@SWFF06-meta_719166_CRISPR_3077_spacer_1	d__Bacteria;p__Bacteroidota;c__Bacteroidia;o__Bacteroidales;f__Paludibacteraceae;g__UBA4363;s__UBA4363?sp017937025
BMXFM08-meta.252@BMXFM08-meta_28318||full|provirus_50795_89446	5	1	1	1	1	1	1	1	Non-self	Same_species	BMXFM08-meta.252	SWFF06-meta.399@SWFF06-meta_719166_CRISPR_3077_spacer_4	d__Bacteria;p__Bacteroidota;c__Bacteroidia;o__Bacteroidales;f__Paludibacteraceae;g__UBA4363;s__UBA4363?sp017937025
BMXFM08-meta.252@BMXFM08-meta_28318||full|provirus_50795_89446	5	1	1	1	1	1	1	1	Non-self	Same_species	BMXFM08-meta.252	SWFF06-meta.399@SWFF06-meta_719166_CRISPR_3077_spacer_5	d__Bacteria;p__Bacteroidota;c__Bacteroidia;o__Bacteroidales;f__Paludibacteraceae;g__UBA4363;s__UBA4363?sp017937025
BMXFM08-meta.252@BMXFM08-meta_28318||full|provirus_50795_89446	5	1	1	1	1	1	1	1	Non-self	Same_species	BMXFM08-meta.252	SWFM02-meta.238@SWFM02-meta_329385_CRISPR_3095_spacer_26	d__Bacteria;p__Bacteroidota;c__Bacteroidia;o__Bacteroidales;f__Paludibacteraceae;g__UBA4363;s__UBA4363?sp017937025
BMXFM08-meta.252@BMXFM08-meta_28318||full|provirus_50795_89446	5	1	1	1	1	1	1	1	Non-self	Same_species	BMXFM08-meta.252	SWFM02-meta.238@SWFM02-meta_329385_CRISPR_3095_spacer_27	d__Bacteria;p__Bacteroidota;c__Bacteroidia;o__Bacteroidales;f__Paludibacteraceae;g__UBA4363;s__UBA4363?sp017937025
BMXFM08-meta.252@BMXFM08-meta_28318||full|provirus_50795_89446	5	1	1	1	1	1	1	1	Non-self	Same_species	BMXFM08-meta.252	SWFM02-meta.238@SWFM02-meta_329385_CRISPR_3095_spacer_30	d__Bacteria;p__Bacteroidota;c__Bacteroidia;o__Bacteroidales;f__Paludibacteraceae;g__UBA4363;s__UBA4363?sp017937025
BMXFM08-meta.252@BMXFM08-meta_28318||full|provirus_50795_89446	5	1	1	1	1	1	1	1	Non-self	Same_species	BMXFM08-meta.252	SWFM06-meta.10@SWFM06-meta_602488_CRISPR_3118_spacer_26	d__Bacteria;p__Bacteroidota;c__Bacteroidia;o__Bacteroidales;f__Paludibacteraceae;g__UBA4363;s__UBA4363?sp017937025
BMXFM08-meta.252@BMXFM08-meta_28318||full|provirus_50795_89446	5	1	1	1	1	1	1	1	Non-self	Same_species	BMXFM08-meta.252	SWFM06-meta.10@SWFM06-meta_602488_CRISPR_3118_spacer_27	d__Bacteria;p__Bacteroidota;c__Bacteroidia;o__Bacteroidales;f__Paludibacteraceae;g__UBA4363;s__UBA4363?sp017937025
BMXFM08-meta.252@BMXFM08-meta_28318||full|provirus_50795_89446	5	1	1	1	1	1	1	1	Non-self	Same_species	BMXFM08-meta.252	SWFM06-meta.10@SWFM06-meta_602488_CRISPR_3118_spacer_30	d__Bacteria;p__Bacteroidota;c__Bacteroidia;o__Bacteroidales;f__Paludibacteraceae;g__UBA4363;s__UBA4363?sp017937025
BMXFM08-meta.343@BMXFM08-meta_921479||full|provirus_1_21430	4	1	3	1	1	1	1	1	Non-self	Cross_genus	BMXFM08-meta.343	DBFF08-meta.189@DBFF08-meta_957150_CRISPR_917_spacer_11	d__Bacteria;p__Proteobacteria;c__Alphaproteobacteria;o__RF32;f__CAG-239;g__CAG-267;s__
BMXFM08-meta.343@BMXFM08-meta_921479||full|provirus_1_21430	4	1	3	1	1	1	1	1	Non-self	Cross_genus	BMXFM08-meta.343	DBFF08-meta.189@DBFF08-meta_957150_CRISPR_917_spacer_14	d__Bacteria;p__Proteobacteria;c__Alphaproteobacteria;o__RF32;f__CAG-239;g__CAG-267;s__
BMXFM08-meta.343@BMXFM08-meta_921479||full|provirus_1_21430	4	1	3	1	1	1	1	1	Non-self	Cross_genus	BMXFM08-meta.343	DBFM08-meta.278@DBFM08-meta_18828_CRISPR_1036_spacer_11	d__Bacteria;p__Proteobacteria;c__Alphaproteobacteria;o__RF32;f__CAG-239;g__CAG-267;s__
BMXFM08-meta.343@BMXFM08-meta_921479||full|provirus_1_21430	4	1	3	1	1	1	1	1	Non-self	Cross_genus	BMXFM08-meta.343	DBFM08-meta.278@DBFM08-meta_18828_CRISPR_1036_spacer_14	d__Bacteria;p__Proteobacteria;c__Alphaproteobacteria;o__RF32;f__CAG-239;g__CAG-267;s__
BMXFM08-meta.343@BMXFM08-meta_921479||full|provirus_1_21430	4	1	3	1	1	1	1	1	Non-self	Cross_genus	BMXFM08-meta.343	DKYYFM09-meta.359@DKYYFM09-meta_2156731_CRISPR_1503_spacer_22	d__Bacteria;p__Proteobacteria;c__Alphaproteobacteria;o__RF32;f__CAG-239;g__CAG-267;s__
BMXFM08-meta.371@BMXFM08-meta_1522074||full	10	2	1	1	1	1	1	1	Non-self	Same_genus	BMXFM08-meta.371	BMXMM07-meta.373@BMXMM07-meta_1807310_CRISPR_446_spacer_18	d__Bacteria;p__Bacteroidota;c__Bacteroidia;o__Bacteroidales;f__P3;g__Onthomorpha;s__Onthomorpha?sp004551865
BMXFM08-meta.371@BMXFM08-meta_1522074||full	10	2	1	1	1	1	1	1	Non-self	Same_genus	BMXFM08-meta.371	Boar-s11_bin_6@Boar-s11_scaffolds_10626_CRISPR_519_spacer_2	d__Bacteria;p__Bacteroidota;c__Bacteroidia;o__Bacteroidales;f__P3;g__Onthomorpha;s__Onthomorpha?sp004551865
BMXFM08-meta.371@BMXFM08-meta_1522074||full	10	2	1	1	1	1	1	1	Non-self	Same_genus	BMXFM08-meta.371	Boar-s8_bin_36@Boar-s8_scaffolds_6136_CRISPR_663_spacer_20	d__Bacteria;p__Bacteroidota;c__Bacteroidia;o__Bacteroidales;f__P3;g__Onthomorpha;s__Onthomorpha?sp004551865
BMXFM08-meta.371@BMXFM08-meta_1522074||full	10	2	1	1	1	1	1	1	Non-self	Same_genus	BMXFM08-meta.371	Boar-s8_bin_36@Boar-s8_scaffolds_6137_CRISPR_664_spacer_7	d__Bacteria;p__Bacteroidota;c__Bacteroidia;o__Bacteroidales;f__P3;g__Onthomorpha;s__Onthomorpha?sp004551865
BMXFM08-meta.371@BMXFM08-meta_1522074||full	10	2	1	1	1	1	1	1	Non-self	Same_genus	BMXFM08-meta.371	DKLLMF03-meta.229@DKLLMF03-meta_600880_CRISPR_1348_spacer_12	d__Bacteria;p__Bacteroidota;c__Bacteroidia;o__Bacteroidales;f__P3;g__Onthomorpha;s__Onthomorpha?sp004551865
BMXFM08-meta.371@BMXFM08-meta_1522074||full	10	2	1	1	1	1	1	1	Non-self	Same_genus	BMXFM08-meta.371	DKYYFF08-meta.27@DKYYFF08-meta_51359_CRISPR_1422_spacer_3	d__Bacteria;p__Bacteroidota;c__Bacteroidia;o__Bacteroidales;f__P3;g__Onthomorpha;s__Onthomorpha?sp004551865
BMXFM08-meta.371@BMXFM08-meta_1522074||full	10	2	1	1	1	1	1	1	Non-self	Same_genus	BMXFM08-meta.371	NWFF03-meta.424@NWFF03-meta_512408_CRISPR_2607_spacer_14	d__Bacteria;p__Bacteroidota;c__Bacteroidia;o__Bacteroidales;f__P3;g__Onthomorpha;s__Onthomorpha?sp004551865
BMXFM08-meta.371@BMXFM08-meta_1522074||full	10	2	1	1	1	1	1	1	Non-self	Same_genus	BMXFM08-meta.371	NWFF04-meta.532@NWFF04-meta_1103241_CRISPR_2657_spacer_14	d__Bacteria;p__Bacteroidota;c__Bacteroidia;o__Bacteroidales;f__P3;g__Onthomorpha;s__Onthomorpha?sp004551865
BMXFM08-meta.371@BMXFM08-meta_1522074||full	10	2	1	1	1	1	1	1	Non-self	Same_genus	BMXFM08-meta.371	NWMF01-meta.276@NWMF01-meta_384043_CRISPR_2710_spacer_62	d__Bacteria;p__Bacteroidota;c__Bacteroidia;o__Bacteroidales;f__P3;g__Onthomorpha;s__Onthomorpha?sp004551865
BMXFM08-meta.371@BMXFM08-meta_1522074||full	10	2	1	1	1	1	1	1	Non-self	Same_genus	BMXFM08-meta.371	S38404A_bin_78@S38404A_scaffolds_23389_CRISPR_2884_spacer_1	d__Bacteria;p__Bacteroidota;c__Bacteroidia;o__Bacteroidales;f__P3;g__Onthomorpha;s__Onthomorpha?sp004551865
BMXFM08-meta.420@BMXFM08-meta_56008||full|provirus_24269_79846	3	0	1	1	1	1	1	1	Non-self	Same_species	BMXFM08-meta.420	Boar-s10_bin_34@Boar-s10_scaffolds_6455_CRISPR_496_spacer_30	d__Bacteria;p__Firmicutes_A;c__Clostridia;o__Oscillospirales;f__Ruminococcaceae;g__CAG-115;s__
BMXFM08-meta.420@BMXFM08-meta_56008||full|provirus_24269_79846	3	0	1	1	1	1	1	1	Non-self	Same_species	BMXFM08-meta.420	LW5.bin.9@LW5.bin.9.scaffold_675_1_CRISPR_2497_spacer_3	d__Bacteria;p__Firmicutes_A;c__Clostridia;o__Oscillospirales;f__Ruminococcaceae;g__CAG-115;s__
BMXFM08-meta.420@BMXFM08-meta_56008||full|provirus_24269_79846	3	0	1	1	1	1	1	1	Non-self	Same_species	BMXFM08-meta.420	LW5.bin.9@LW5.bin.9.scaffold_675_1_CRISPR_2497_spacer_4	d__Bacteria;p__Firmicutes_A;c__Clostridia;o__Oscillospirales;f__Ruminococcaceae;g__CAG-115;s__
BMXMF02-meta.107@BMXMF02-meta_382553||full|provirus_9741_58439	5	3	3	1	1	1	1	1	Non-self	Cross_genus	BMXMF02-meta.107	DBMF01-meta.263@DBMF01-meta_154810_CRISPR_1063_spacer_6	d__Bacteria;p__Firmicutes_A;c__Clostridia;o__Lachnospirales;f__Lachnospiraceae;g__Acetatifactor;s__Acetatifactor?intestinalis
BMXMF02-meta.107@BMXMF02-meta_382553||full|provirus_9741_58439	5	3	3	1	1	1	1	1	Non-self	Cross_genus	BMXMF02-meta.107	DKLLMM02-meta.183@DKLLMM02-meta_11148_CRISPR_1385_spacer_2	d__Bacteria;p__Firmicutes_A;c__Clostridia;o__Lachnospirales;f__Lachnospiraceae;g__Acetatifactor;s__Acetatifactor?intestinalis
BMXMF02-meta.107@BMXMF02-meta_382553||full|provirus_9741_58439	5	3	3	1	1	1	1	1	Non-self	Cross_genus	BMXMF02-meta.107	DKYYMF05-meta.139@DKYYMF05-meta_1272163_CRISPR_1596_spacer_1	d__Bacteria;p__Firmicutes_A;c__Clostridia;o__Lachnospirales;f__Lachnospiraceae;g__Acetatifactor;s__Acetatifactor?intestinalis
BMXMF02-meta.107@BMXMF02-meta_382553||full|provirus_9741_58439	5	3	3	1	1	1	1	1	Non-self	Cross_genus	BMXMF02-meta.107	F4924_bin_53@F4924_scaffolds_15647_CRISPR_1818_spacer_6	d__Bacteria;p__Firmicutes_A;c__Clostridia;o__Lachnospirales;f__Lachnospiraceae;g__Acetatifactor;s__Acetatifactor?intestinalis
BMXMF05-meta.200@BMXMF05-meta_277118||0_partial|provirus_1_24912	2	1	1	1	1	1	1	1	Non-self	Same_species	BMXMF05-meta.200	Duroc-Low2_bin_21@Duroc-Low2_scaffolds_3713_CRISPR_1664_spacer_36	d__Bacteria;p__Spirochaetota;c__Spirochaetia;o__Treponematales;f__Treponemataceae;g__Treponema_F;s__Treponema_F?excrementipullorum
BMXMF05-meta.216@BMXMF05-meta_846120||full	3	1	2	1	1	1	1	1	Non-self	Cross_genus	BMXMF05-meta.216	DKLLFF10-meta.68@DKLLFF10-meta_706389_CRISPR_1242_spacer_5	d__Bacteria;p__Firmicutes_A;c__Clostridia;o__Oscillospirales;f__Acutalibacteraceae;g__CAG-177;s__CAG-177?sp016295895
BMXMF05-meta.216@BMXMF05-meta_846120||full	3	1	2	1	1	1	1	1	Non-self	Cross_genus	BMXMF05-meta.216	DKYYFM08-meta.132@DKYYFM08-meta_1563331_CRISPR_1489_spacer_6	d__Bacteria;p__Firmicutes_A;c__Clostridia;o__Oscillospirales;f__Acutalibacteraceae;g__CAG-177;s__CAG-177?sp016295895
BMXMF05-meta.294@BMXMF05-meta_809904||full	7	2	1	1	1	1	1	1	Non-self	Same_genus	BMXMF05-meta.294	Boar-s19_bin_1@Boar-s19_scaffolds_21_CRISPR_546_spacer_41	d__Bacteria;p__Bacteroidota;c__Bacteroidia;o__Bacteroidales;f__P3;g__Onthomorpha;s__Onthomorpha?sp004551865
BMXMF05-meta.294@BMXMF05-meta_809904||full	7	2	1	1	1	1	1	1	Non-self	Same_genus	BMXMF05-meta.294	Boar-s8_bin_36@Boar-s8_scaffolds_6137_CRISPR_664_spacer_9	d__Bacteria;p__Bacteroidota;c__Bacteroidia;o__Bacteroidales;f__P3;g__Onthomorpha;s__Onthomorpha?sp004551865
BMXMF05-meta.294@BMXMF05-meta_809904||full	7	2	1	1	1	1	1	1	Non-self	Same_genus	BMXMF05-meta.294	CF5.bin.52@CF5.bin.52.scaffold_628_1_CRISPR_700_spacer_69	d__Bacteria;p__Bacteroidota;c__Bacteroidia;o__Bacteroidales;f__P3;g__Onthomorpha;s__Onthomorpha?sp004551865
BMXMF05-meta.294@BMXMF05-meta_809904||full	7	2	1	1	1	1	1	1	Non-self	Same_genus	BMXMF05-meta.294	DKLLMF03-meta.229@DKLLMF03-meta_600880_CRISPR_1348_spacer_12	d__Bacteria;p__Bacteroidota;c__Bacteroidia;o__Bacteroidales;f__P3;g__Onthomorpha;s__Onthomorpha?sp004551865
BMXMF05-meta.294@BMXMF05-meta_809904||full	7	2	1	1	1	1	1	1	Non-self	Same_genus	BMXMF05-meta.294	DKYYFF08-meta.27@DKYYFF08-meta_51359_CRISPR_1422_spacer_3	d__Bacteria;p__Bacteroidota;c__Bacteroidia;o__Bacteroidales;f__P3;g__Onthomorpha;s__Onthomorpha?sp004551865
BMXMF05-meta.294@BMXMF05-meta_809904||full	7	2	1	1	1	1	1	1	Non-self	Same_genus	BMXMF05-meta.294	S38404A_bin_78@S38404A_scaffolds_23389_CRISPR_2884_spacer_1	d__Bacteria;p__Bacteroidota;c__Bacteroidia;o__Bacteroidales;f__P3;g__Onthomorpha;s__Onthomorpha?sp004551865
BMXMF05-meta.406@BMXMF05-meta_852465||full	3	0	1	1	1	1	1	1	Non-self	Same_species	BMXMF05-meta.406	DKLLMF03-meta.54@DKLLMF03-meta_875798_CRISPR_1358_spacer_6	d__Bacteria;p__Firmicutes_A;c__Clostridia;o__Oscillospirales;f__Acutalibacteraceae;g__Eubacterium_R;s__
BMXMF05-meta.406@BMXMF05-meta_852465||full	3	0	1	1	1	1	1	1	Non-self	Same_species	BMXMF05-meta.406	DKYYFF09-meta.115@DKYYFF09-meta_318948_CRISPR_1441_spacer_8	d__Bacteria;p__Firmicutes_A;c__Clostridia;o__Oscillospirales;f__Acutalibacteraceae;g__Eubacterium_R;s__
BMXMF07-meta.447@BMXMF07-meta_2338861||0_partial|provirus_1_39995	5	1	1	1	1	1	1	1	Non-self	Same_species	BMXMF07-meta.447	SWFF02-meta.24@SWFF02-meta_368424_CRISPR_3023_spacer_1	d__Bacteria;p__Bacteroidota;c__Bacteroidia;o__Bacteroidales;f__Paludibacteraceae;g__UBA4363;s__UBA4363?sp017937025
BMXMF07-meta.447@BMXMF07-meta_2338861||0_partial|provirus_1_39995	5	1	1	1	1	1	1	1	Non-self	Same_species	BMXMF07-meta.447	SWFF02-meta.24@SWFF02-meta_368424_CRISPR_3023_spacer_4	d__Bacteria;p__Bacteroidota;c__Bacteroidia;o__Bacteroidales;f__Paludibacteraceae;g__UBA4363;s__UBA4363?sp017937025
BMXMF07-meta.447@BMXMF07-meta_2338861||0_partial|provirus_1_39995	5	1	1	1	1	1	1	1	Non-self	Same_species	BMXMF07-meta.447	SWFF02-meta.24@SWFF02-meta_368424_CRISPR_3023_spacer_5	d__Bacteria;p__Bacteroidota;c__Bacteroidia;o__Bacteroidales;f__Paludibacteraceae;g__UBA4363;s__UBA4363?sp017937025
BMXMF07-meta.447@BMXMF07-meta_2338861||0_partial|provirus_1_39995	5	1	1	1	1	1	1	1	Non-self	Same_species	BMXMF07-meta.447	SWFF06-meta.399@SWFF06-meta_719166_CRISPR_3077_spacer_1	d__Bacteria;p__Bacteroidota;c__Bacteroidia;o__Bacteroidales;f__Paludibacteraceae;g__UBA4363;s__UBA4363?sp017937025
BMXMF07-meta.447@BMXMF07-meta_2338861||0_partial|provirus_1_39995	5	1	1	1	1	1	1	1	Non-self	Same_species	BMXMF07-meta.447	SWFF06-meta.399@SWFF06-meta_719166_CRISPR_3077_spacer_4	d__Bacteria;p__Bacteroidota;c__Bacteroidia;o__Bacteroidales;f__Paludibacteraceae;g__UBA4363;s__UBA4363?sp017937025
BMXMF07-meta.447@BMXMF07-meta_2338861||0_partial|provirus_1_39995	5	1	1	1	1	1	1	1	Non-self	Same_species	BMXMF07-meta.447	SWFF06-meta.399@SWFF06-meta_719166_CRISPR_3077_spacer_5	d__Bacteria;p__Bacteroidota;c__Bacteroidia;o__Bacteroidales;f__Paludibacteraceae;g__UBA4363;s__UBA4363?sp017937025
BMXMF07-meta.447@BMXMF07-meta_2338861||0_partial|provirus_1_39995	5	1	1	1	1	1	1	1	Non-self	Same_species	BMXMF07-meta.447	SWFM02-meta.238@SWFM02-meta_329385_CRISPR_3095_spacer_26	d__Bacteria;p__Bacteroidota;c__Bacteroidia;o__Bacteroidales;f__Paludibacteraceae;g__UBA4363;s__UBA4363?sp017937025
BMXMF07-meta.447@BMXMF07-meta_2338861||0_partial|provirus_1_39995	5	1	1	1	1	1	1	1	Non-self	Same_species	BMXMF07-meta.447	SWFM02-meta.238@SWFM02-meta_329385_CRISPR_3095_spacer_27	d__Bacteria;p__Bacteroidota;c__Bacteroidia;o__Bacteroidales;f__Paludibacteraceae;g__UBA4363;s__UBA4363?sp017937025
BMXMF07-meta.447@BMXMF07-meta_2338861||0_partial|provirus_1_39995	5	1	1	1	1	1	1	1	Non-self	Same_species	BMXMF07-meta.447	SWFM02-meta.238@SWFM02-meta_329385_CRISPR_3095_spacer_30	d__Bacteria;p__Bacteroidota;c__Bacteroidia;o__Bacteroidales;f__Paludibacteraceae;g__UBA4363;s__UBA4363?sp017937025
BMXMF07-meta.447@BMXMF07-meta_2338861||0_partial|provirus_1_39995	5	1	1	1	1	1	1	1	Non-self	Same_species	BMXMF07-meta.447	SWFM06-meta.10@SWFM06-meta_602488_CRISPR_3118_spacer_26	d__Bacteria;p__Bacteroidota;c__Bacteroidia;o__Bacteroidales;f__Paludibacteraceae;g__UBA4363;s__UBA4363?sp017937025
BMXMF07-meta.447@BMXMF07-meta_2338861||0_partial|provirus_1_39995	5	1	1	1	1	1	1	1	Non-self	Same_species	BMXMF07-meta.447	SWFM06-meta.10@SWFM06-meta_602488_CRISPR_3118_spacer_27	d__Bacteria;p__Bacteroidota;c__Bacteroidia;o__Bacteroidales;f__Paludibacteraceae;g__UBA4363;s__UBA4363?sp017937025
BMXMF07-meta.447@BMXMF07-meta_2338861||0_partial|provirus_1_39995	5	1	1	1	1	1	1	1	Non-self	Same_species	BMXMF07-meta.447	SWFM06-meta.10@SWFM06-meta_602488_CRISPR_3118_spacer_30	d__Bacteria;p__Bacteroidota;c__Bacteroidia;o__Bacteroidales;f__Paludibacteraceae;g__UBA4363;s__UBA4363?sp017937025
BMXMF07-meta.508@BMXMF07-meta_354476||full|provirus_12499_23660	2	0	2	2	1	1	1	1	Non-self	Cross_genus	BMXMF07-meta.508	DKYYMF01-meta.196@DKYYMF01-meta_557020_CRISPR_1533_spacer_27	d__Bacteria;p__Firmicutes_A;c__Clostridia;o__Oscillospirales;f__Ruminococcaceae;g__Ruminococcus;s__
BMXMF10-meta.178@BMXMF10-meta_1426553||full	2	0	2	2	2	2	2	1	Non-self	Cross_genus	BMXMF10-meta.178	BMXMM05-meta.92@BMXMM05-meta_1186173_CRISPR_444_spacer_6	d__Bacteria;p__Firmicutes_A;c__Clostridia;o__Lachnospirales;f__Lachnospiraceae;g__Eubacterium_G;s__
BMXMF10-meta.23@BMXMF10-meta_935037||0_partial|provirus_2732_24021	1	1	1	1	1	1	1	1	Only-self	Single	BMXMF10-meta.23	BMXMF10-meta.23@BMXMF10-meta_935037_CRISPR_416_spacer_1	d__Bacteria;p__Firmicutes_A;c__Clostridia;o__Oscillospirales;f__Acutalibacteraceae;g__Limousia;s__
BMXMF10-meta.23@BMXMF10-meta_935037||0_partial|provirus_2732_24021	1	1	1	1	1	1	1	1	Only-self	Single	BMXMF10-meta.23	BMXMF10-meta.23@BMXMF10-meta_935037_CRISPR_416_spacer_10	d__Bacteria;p__Firmicutes_A;c__Clostridia;o__Oscillospirales;f__Acutalibacteraceae;g__Limousia;s__
BMXMF10-meta.23@BMXMF10-meta_935037||0_partial|provirus_2732_24021	1	1	1	1	1	1	1	1	Only-self	Single	BMXMF10-meta.23	BMXMF10-meta.23@BMXMF10-meta_935037_CRISPR_416_spacer_11	d__Bacteria;p__Firmicutes_A;c__Clostridia;o__Oscillospirales;f__Acutalibacteraceae;g__Limousia;s__
BMXMF10-meta.23@BMXMF10-meta_935037||0_partial|provirus_2732_24021	1	1	1	1	1	1	1	1	Only-self	Single	BMXMF10-meta.23	BMXMF10-meta.23@BMXMF10-meta_935037_CRISPR_416_spacer_12	d__Bacteria;p__Firmicutes_A;c__Clostridia;o__Oscillospirales;f__Acutalibacteraceae;g__Limousia;s__
BMXMF10-meta.23@BMXMF10-meta_935037||0_partial|provirus_2732_24021	1	1	1	1	1	1	1	1	Only-self	Single	BMXMF10-meta.23	BMXMF10-meta.23@BMXMF10-meta_935037_CRISPR_416_spacer_13	d__Bacteria;p__Firmicutes_A;c__Clostridia;o__Oscillospirales;f__Acutalibacteraceae;g__Limousia;s__
BMXMF10-meta.23@BMXMF10-meta_935037||0_partial|provirus_2732_24021	1	1	1	1	1	1	1	1	Only-self	Single	BMXMF10-meta.23	BMXMF10-meta.23@BMXMF10-meta_935037_CRISPR_416_spacer_14	d__Bacteria;p__Firmicutes_A;c__Clostridia;o__Oscillospirales;f__Acutalibacteraceae;g__Limousia;s__
BMXMF10-meta.23@BMXMF10-meta_935037||0_partial|provirus_2732_24021	1	1	1	1	1	1	1	1	Only-self	Single	BMXMF10-meta.23	BMXMF10-meta.23@BMXMF10-meta_935037_CRISPR_416_spacer_15	d__Bacteria;p__Firmicutes_A;c__Clostridia;o__Oscillospirales;f__Acutalibacteraceae;g__Limousia;s__
BMXMF10-meta.23@BMXMF10-meta_935037||0_partial|provirus_2732_24021	1	1	1	1	1	1	1	1	Only-self	Single	BMXMF10-meta.23	BMXMF10-meta.23@BMXMF10-meta_935037_CRISPR_416_spacer_2	d__Bacteria;p__Firmicutes_A;c__Clostridia;o__Oscillospirales;f__Acutalibacteraceae;g__Limousia;s__
BMXMF10-meta.23@BMXMF10-meta_935037||0_partial|provirus_2732_24021	1	1	1	1	1	1	1	1	Only-self	Single	BMXMF10-meta.23	BMXMF10-meta.23@BMXMF10-meta_935037_CRISPR_416_spacer_3	d__Bacteria;p__Firmicutes_A;c__Clostridia;o__Oscillospirales;f__Acutalibacteraceae;g__Limousia;s__
BMXMF10-meta.23@BMXMF10-meta_935037||0_partial|provirus_2732_24021	1	1	1	1	1	1	1	1	Only-self	Single	BMXMF10-meta.23	BMXMF10-meta.23@BMXMF10-meta_935037_CRISPR_416_spacer_4	d__Bacteria;p__Firmicutes_A;c__Clostridia;o__Oscillospirales;f__Acutalibacteraceae;g__Limousia;s__
BMXMF10-meta.23@BMXMF10-meta_935037||0_partial|provirus_2732_24021	1	1	1	1	1	1	1	1	Only-self	Single	BMXMF10-meta.23	BMXMF10-meta.23@BMXMF10-meta_935037_CRISPR_416_spacer_5	d__Bacteria;p__Firmicutes_A;c__Clostridia;o__Oscillospirales;f__Acutalibacteraceae;g__Limousia;s__
BMXMF10-meta.23@BMXMF10-meta_935037||0_partial|provirus_2732_24021	1	1	1	1	1	1	1	1	Only-self	Single	BMXMF10-meta.23	BMXMF10-meta.23@BMXMF10-meta_935037_CRISPR_416_spacer_6	d__Bacteria;p__Firmicutes_A;c__Clostridia;o__Oscillospirales;f__Acutalibacteraceae;g__Limousia;s__
BMXMF10-meta.23@BMXMF10-meta_935037||0_partial|provirus_2732_24021	1	1	1	1	1	1	1	1	Only-self	Single	BMXMF10-meta.23	BMXMF10-meta.23@BMXMF10-meta_935037_CRISPR_416_spacer_7	d__Bacteria;p__Firmicutes_A;c__Clostridia;o__Oscillospirales;f__Acutalibacteraceae;g__Limousia;s__
BMXMF10-meta.23@BMXMF10-meta_935037||0_partial|provirus_2732_24021	1	1	1	1	1	1	1	1	Only-self	Single	BMXMF10-meta.23	BMXMF10-meta.23@BMXMF10-meta_935037_CRISPR_416_spacer_8	d__Bacteria;p__Firmicutes_A;c__Clostridia;o__Oscillospirales;f__Acutalibacteraceae;g__Limousia;s__
BMXMF10-meta.23@BMXMF10-meta_935037||0_partial|provirus_2732_24021	1	1	1	1	1	1	1	1	Only-self	Single	BMXMF10-meta.23	BMXMF10-meta.23@BMXMF10-meta_935037_CRISPR_416_spacer_9	d__Bacteria;p__Firmicutes_A;c__Clostridia;o__Oscillospirales;f__Acutalibacteraceae;g__Limousia;s__
BMXMF10-meta.362@BMXMF10-meta_1172100||full	2	1	1	1	1	1	1	1	Non-self	Same_species	BMXMF10-meta.362	NW3.bin.35@NW3.bin.35.scaffold_554_1_CRISPR_2546_spacer_16	d__Bacteria;p__Firmicutes_A;c__Clostridia;o__Oscillospirales;f__Ruminococcaceae;g__Ruminiclostridium_E;s__Ruminiclostridium_E?sp016302655
BMXMF10-meta.362@BMXMF10-meta_1315560||full	2	1	1	1	1	1	1	1	Non-self	Same_species	BMXMF10-meta.362	DBFF08-meta.398@DBFF08-meta_799898_CRISPR_931_spacer_1	d__Bacteria;p__Firmicutes_A;c__Clostridia;o__Oscillospirales;f__Ruminococcaceae;g__Ruminiclostridium_E;s__Ruminiclostridium_E?sp016302655
BMXMF10-meta.444@BMXMF10-meta_1326306||full|provirus_1_38745	2	0	2	1	1	1	1	1	Non-self	Cross_genus	BMXMF10-meta.444	Boar-s5_bin_26@Boar-s5_scaffolds_3521_CRISPR_634_spacer_33	d__Bacteria;p__Firmicutes_A;c__Clostridia;o__Lachnospirales;f__Lachnospiraceae;g__Butyrivibrio_A;s__
BMXMF10-meta.444@BMXMF10-meta_1326306||full|provirus_1_38745	2	0	2	1	1	1	1	1	Non-self	Cross_genus	BMXMF10-meta.444	Boar-s5_bin_26@Boar-s5_scaffolds_3521_CRISPR_634_spacer_42	d__Bacteria;p__Firmicutes_A;c__Clostridia;o__Lachnospirales;f__Lachnospiraceae;g__Butyrivibrio_A;s__
BMXMF10-meta.479@BMXMF10-meta_646901||full	4	1	1	1	1	1	1	1	Non-self	Same_species	BMXMF10-meta.479	DBFM02-meta.221@DBFM02-meta_977232_CRISPR_959_spacer_4	d__Bacteria;p__Proteobacteria;c__Gammaproteobacteria;o__Enterobacterales;f__Succinivibrionaceae;g__Succinivibrio;s__
BMXMF10-meta.479@BMXMF10-meta_646901||full	4	1	1	1	1	1	1	1	Non-self	Same_species	BMXMF10-meta.479	SWMF03-meta.130@SWMF03-meta_310969_CRISPR_3169_spacer_9	d__Bacteria;p__Proteobacteria;c__Gammaproteobacteria;o__Enterobacterales;f__Succinivibrionaceae;g__Succinivibrio;s__
BMXMF10-meta.479@BMXMF10-meta_646901||full	4	1	1	1	1	1	1	1	Non-self	Same_species	BMXMF10-meta.479	SWMM03-meta.150@SWMM03-meta_72509_CRISPR_3231_spacer_9	d__Bacteria;p__Proteobacteria;c__Gammaproteobacteria;o__Enterobacterales;f__Succinivibrionaceae;g__Succinivibrio;s__
BMXMM02-meta.104@BMXMM02-meta_507717||full	2	2	2	1	1	1	1	1	Non-self	Cross_genus	BMXMM02-meta.104	3202-17-001_binning.49@NODE_1832_length_11616_cov_6.508866_CRISPR_48_spacer_2	d__Bacteria;p__Firmicutes;c__Bacilli;o__Lactobacillales;f__Lactobacillaceae;g__Limosilactobacillus;s__Limosilactobacillus?reuteri
BMXMM05-meta.217@BMXMM05-meta_996702||full	2	1	1	1	1	1	1	1	Non-self	Same_species	BMXMM05-meta.217	DBFF02-meta.144@DBFF02-meta_351224_CRISPR_813_spacer_1	d__Bacteria;p__Firmicutes_A;c__Clostridia;o__Lachnospirales;f__Lachnospiraceae;g__Acetatifactor;s__Acetatifactor?sp018385425
BMXMM07-meta.292@BMXMM07-meta_642165||full	2	1	1	1	1	1	1	1	Non-self	Same_species	BMXMM07-meta.292	SWFM06-meta.24@SWFM06-meta_1013756_CRISPR_3135_spacer_19	d__Bacteria;p__Firmicutes_A;c__Clostridia;o__Oscillospirales;f__Ruminococcaceae;g__Ruminiclostridium_E;s__
BMXMM07-meta.292@BMXMM07-meta_642165||full	2	1	1	1	1	1	1	1	Non-self	Same_species	BMXMM07-meta.292	SWFM06-meta.24@SWFM06-meta_1013756_CRISPR_3135_spacer_44	d__Bacteria;p__Firmicutes_A;c__Clostridia;o__Oscillospirales;f__Ruminococcaceae;g__Ruminiclostridium_E;s__
BMXMM07-meta.498@BMXMM07-meta_658979||full|provirus_14650_51832	5	1	1	1	1	1	1	1	Non-self	Same_species	BMXMM07-meta.498	SWFF02-meta.24@SWFF02-meta_368424_CRISPR_3023_spacer_4	d__Bacteria;p__Bacteroidota;c__Bacteroidia;o__Bacteroidales;f__Paludibacteraceae;g__UBA4363;s__UBA4363?sp017937025
BMXMM07-meta.498@BMXMM07-meta_658979||full|provirus_14650_51832	5	1	1	1	1	1	1	1	Non-self	Same_species	BMXMM07-meta.498	SWFF06-meta.399@SWFF06-meta_719166_CRISPR_3077_spacer_4	d__Bacteria;p__Bacteroidota;c__Bacteroidia;o__Bacteroidales;f__Paludibacteraceae;g__UBA4363;s__UBA4363?sp017937025
BMXMM07-meta.498@BMXMM07-meta_658979||full|provirus_14650_51832	5	1	1	1	1	1	1	1	Non-self	Same_species	BMXMM07-meta.498	SWFM02-meta.238@SWFM02-meta_329385_CRISPR_3095_spacer_27	d__Bacteria;p__Bacteroidota;c__Bacteroidia;o__Bacteroidales;f__Paludibacteraceae;g__UBA4363;s__UBA4363?sp017937025
BMXMM07-meta.498@BMXMM07-meta_658979||full|provirus_14650_51832	5	1	1	1	1	1	1	1	Non-self	Same_species	BMXMM07-meta.498	SWFM06-meta.10@SWFM06-meta_602488_CRISPR_3118_spacer_27	d__Bacteria;p__Bacteroidota;c__Bacteroidia;o__Bacteroidales;f__Paludibacteraceae;g__UBA4363;s__UBA4363?sp017937025
BMXMM07-meta.520@BMXMM07-meta_160617||full|provirus_12499_23567	2	0	2	2	1	1	1	1	Non-self	Cross_genus	BMXMM07-meta.520	DKYYMF01-meta.196@DKYYMF01-meta_557020_CRISPR_1533_spacer_27	d__Bacteria;p__Firmicutes_A;c__Clostridia;o__Oscillospirales;f__Ruminococcaceae;g__Ruminococcus;s__
BMXMM10-meta.104@BMXMM10-meta_220020||full|provirus_48362_91122	2	1	1	1	1	1	1	1	Non-self	Same_species	BMXMM10-meta.104	BMXFF04-meta.111@BMXFF04-meta_679206_CRISPR_157_spacer_1	d__Bacteria;p__Firmicutes_A;c__Clostridia;o__Lachnospirales;f__Lachnospiraceae;g__;s__
BMXMM10-meta.135@BMXMM10-meta_327709||full|provirus_1_15062	2	1	1	1	1	1	1	1	Non-self	Same_species	BMXMM10-meta.135	NWMF01-meta.96@NWMF01-meta_708745_CRISPR_2739_spacer_2	d__Bacteria;p__Firmicutes_C;c__Negativicutes;o__Acidaminococcales;f__Acidaminococcaceae;g__Phascolarctobacterium_A;s__Phascolarctobacterium_A?sp016302525
BMXMM10-meta.149@BMXMM10-meta_80478||full|provirus_1_60515	4	2	2	2	1	1	1	1	Non-self	Cross_genus	BMXMM10-meta.149	DKYYFF08-meta.95@DKYYFF08-meta_973275_CRISPR_1436_spacer_7	d__Bacteria;p__Bacteroidota;c__Bacteroidia;o__Bacteroidales;f__P3;g__Onthomorpha;s__Onthomorpha?sp004551865
BMXMM10-meta.149@BMXMM10-meta_80478||full|provirus_1_60515	4	2	2	2	1	1	1	1	Non-self	Cross_genus	BMXMM10-meta.149	DKYYFF09-meta.266@DKYYFF09-meta_2000988_CRISPR_1445_spacer_7	d__Bacteria;p__Bacteroidota;c__Bacteroidia;o__Bacteroidales;f__P3;g__Onthomorpha;s__Onthomorpha?sp004551865
BMXMM10-meta.149@BMXMM10-meta_80478||full|provirus_1_60515	4	2	2	2	1	1	1	1	Non-self	Cross_genus	BMXMM10-meta.149	DKYYMF05-meta.126@DKYYMF05-meta_833223_CRISPR_1595_spacer_6	d__Bacteria;p__Bacteroidota;c__Bacteroidia;o__Bacteroidales;f__P3;g__Onthomorpha;s__Onthomorpha?sp004551865
BMXMM10-meta.17@BMXMM10-meta_206946||full|provirus_16501_33063	1	1	1	1	1	1	1	1	Only-self	Single	BMXMM10-meta.17	BMXMM10-meta.17@BMXMM10-meta_219590_CRISPR_465_spacer_3	d__Bacteria;p__Firmicutes_A;c__Clostridia;o__Lachnospirales;f__Lachnospiraceae;g__Fimousia;s__Fimousia?sp001940245
BMXMM10-meta.294@BMXMM10-meta_617918||0_partial|provirus_10724_47584	2	0	2	1	1	1	1	1	Non-self	Cross_genus	BMXMM10-meta.294	Boar-s5_bin_26@Boar-s5_scaffolds_3521_CRISPR_634_spacer_33	d__Bacteria;p__Firmicutes_A;c__Clostridia;o__Lachnospirales;f__Lachnospiraceae;g__Butyrivibrio_A;s__
BMXMM10-meta.294@BMXMM10-meta_617918||0_partial|provirus_10724_47584	2	0	2	1	1	1	1	1	Non-self	Cross_genus	BMXMM10-meta.294	Boar-s5_bin_26@Boar-s5_scaffolds_3521_CRISPR_634_spacer_42	d__Bacteria;p__Firmicutes_A;c__Clostridia;o__Lachnospirales;f__Lachnospiraceae;g__Butyrivibrio_A;s__
BMXMM10-meta.393@BMXMM10-meta_217113||full	2	0	1	1	1	1	1	1	Non-self	Same_species	BMXMM10-meta.393	BMXMM07-meta.386@BMXMM07-meta_1110245_CRISPR_448_spacer_8	d__Bacteria;p__Firmicutes_A;c__Clostridia;o__Oscillospirales;f__Ruminococcaceae;g__CAG-115;s__
BMXMM10-meta.403@BMXMM10-meta_247718||full	3	0	2	2	2	1	1	1	Non-self	Cross_genus	BMXMM10-meta.403	BMXMF02-meta.202@BMXMF02-meta_271238_CRISPR_353_spacer_2	d__Bacteria;p__Firmicutes_A;c__Clostridia;o__Lachnospirales;f__Lachnospiraceae;g__KLE1615;s__
BMXMM10-meta.403@BMXMM10-meta_247718||full	3	0	2	2	2	1	1	1	Non-self	Cross_genus	BMXMM10-meta.403	BMXMM02-meta.54@BMXMM02-meta_505215_CRISPR_433_spacer_2	d__Bacteria;p__Firmicutes_A;c__Clostridia;o__Lachnospirales;f__Lachnospiraceae;g__KLE1615;s__
BMXMM10-meta.403@BMXMM10-meta_761942||full	2	0	2	1	1	1	1	1	Non-self	Cross_genus	BMXMM10-meta.403	NWFF06-meta.138@NWFF06-meta_1042327_CRISPR_2679_spacer_6	d__Bacteria;p__Firmicutes_A;c__Clostridia;o__Lachnospirales;f__Lachnospiraceae;g__KLE1615;s__
BMXMM10-meta.454@BMXMM10-meta_1597237||full|provirus_24027_58939	7	4	1	1	1	1	1	1	Non-self	Same_genus	BMXMM10-meta.454	DBFF03-meta.229@DBFF03-meta_395093_CRISPR_852_spacer_4	d__Bacteria;p__Spirochaetota;c__Spirochaetia;o__Treponematales;f__Treponemataceae;g__Treponema_D;s__Treponema_D?sp016296655
BMXMM10-meta.454@BMXMM10-meta_1597237||full|provirus_24027_58939	7	4	1	1	1	1	1	1	Non-self	Same_genus	BMXMM10-meta.454	DKLLFF10-meta.282@DKLLFF10-meta_1338736_CRISPR_1227_spacer_21	d__Bacteria;p__Spirochaetota;c__Spirochaetia;o__Treponematales;f__Treponemataceae;g__Treponema_D;s__Treponema_D?sp016296655
BMXMM10-meta.454@BMXMM10-meta_1597237||full|provirus_24027_58939	7	4	1	1	1	1	1	1	Non-self	Same_genus	BMXMM10-meta.454	DKLLMF03-meta.84@DKLLMF03-meta_1363212_CRISPR_1359_spacer_39	d__Bacteria;p__Spirochaetota;c__Spirochaetia;o__Treponematales;f__Treponemataceae;g__Treponema_D;s__Treponema_D?sp016296655
BMXMM10-meta.454@BMXMM10-meta_1597237||full|provirus_24027_58939	7	4	1	1	1	1	1	1	Non-self	Same_genus	BMXMM10-meta.454	F5131_bin_29@F5131_scaffolds_5215_CRISPR_1859_spacer_3	d__Bacteria;p__Spirochaetota;c__Spirochaetia;o__Treponematales;f__Treponemataceae;g__Treponema_D;s__Treponema_D?sp016296655
BMXMM10-meta.454@BMXMM10-meta_1597237||full|provirus_24027_58939	7	4	1	1	1	1	1	1	Non-self	Same_genus	BMXMM10-meta.454	NF3.bin.82@NF3.bin.82.scaffold_16_1_CRISPR_2522_spacer_23	d__Bacteria;p__Spirochaetota;c__Spirochaetia;o__Treponematales;f__Treponemataceae;g__Treponema_D;s__Treponema_D?sp016296655
BMXMM10-meta.454@BMXMM10-meta_1597237||full|provirus_24027_58939	7	4	1	1	1	1	1	1	Non-self	Same_genus	BMXMM10-meta.454	SWMM05-meta.160@SWMM05-meta_764023_CRISPR_3252_spacer_6	d__Bacteria;p__Spirochaetota;c__Spirochaetia;o__Treponematales;f__Treponemataceae;g__Treponema_D;s__Treponema_D?sp016296655
BMXMM10-meta.84@BMXMM10-meta_449660||full	2	1	2	2	1	1	1	1	Non-self	Cross_genus	BMXMM10-meta.84	5027-17-001_binning.136@NODE_3822_length_14260_cov_12.162548_CRISPR_84_spacer_10	d__Bacteria;p__Bacteroidota;c__Bacteroidia;o__Bacteroidales;f__F082;g__Limimorpha;s__Limimorpha?sp900769945
Boar-s10_bin_34@Boar-s10_scaffolds_6577||full	1	1	1	1	1	1	1	1	Only-self	Single	Boar-s10_bin_34	Boar-s10_bin_34@Boar-s10_scaffolds_6455_CRISPR_496_spacer_100	d__Bacteria;p__Firmicutes_A;c__Clostridia;o__Oscillospirales;f__Ruminococcaceae;g__CAG-115;s__
Boar-s10_bin_34@Boar-s10_scaffolds_6577||full	1	1	1	1	1	1	1	1	Only-self	Single	Boar-s10_bin_34	Boar-s10_bin_34@Boar-s10_scaffolds_6455_CRISPR_496_spacer_101	d__Bacteria;p__Firmicutes_A;c__Clostridia;o__Oscillospirales;f__Ruminococcaceae;g__CAG-115;s__
Boar-s10_bin_34@Boar-s10_scaffolds_6577||full	1	1	1	1	1	1	1	1	Only-self	Single	Boar-s10_bin_34	Boar-s10_bin_34@Boar-s10_scaffolds_6455_CRISPR_496_spacer_77	d__Bacteria;p__Firmicutes_A;c__Clostridia;o__Oscillospirales;f__Ruminococcaceae;g__CAG-115;s__
Boar-s10_bin_34@Boar-s10_scaffolds_6577||full	1	1	1	1	1	1	1	1	Only-self	Single	Boar-s10_bin_34	Boar-s10_bin_34@Boar-s10_scaffolds_6455_CRISPR_496_spacer_93	d__Bacteria;p__Firmicutes_A;c__Clostridia;o__Oscillospirales;f__Ruminococcaceae;g__CAG-115;s__
Boar-s10_bin_4@Boar-s10_scaffolds_7698||full|provirus_36908_91606	2	1	1	1	1	1	1	1	Non-self	Same_species	Boar-s10_bin_4	NW6.bin.114@NW6.bin.114.scaffold_2415_1_CRISPR_2562_spacer_55	d__Bacteria;p__Firmicutes_A;c__Clostridia;o__Oscillospirales;f__Oscillospiraceae;g__Faecousia;s__
Boar-s11_bin_10@Boar-s11_scaffolds_421||full|provirus_1_32557	2	0	1	1	1	1	1	1	Non-self	Same_species	Boar-s11_bin_10	SWFM06-meta.41@SWFM06-meta_572267_CRISPR_3143_spacer_2	d__Bacteria;p__Firmicutes_A;c__Clostridia;o__Oscillospirales;f__Ruminococcaceae;g__CAG-115;s__
Boar-s11_bin_10@Boar-s11_scaffolds_503||full	2	1	2	2	2	2	2	1	Non-self	Cross_genus	Boar-s11_bin_10	DW2.bin.52@DW2.bin.52.scaffold_3677_1_CRISPR_1725_spacer_15	d__Bacteria;p__Firmicutes_A;c__Clostridia;o__Oscillospirales;f__Ruminococcaceae;g__CAG-115;s__
Boar-s11_bin_10@Boar-s11_scaffolds_505||full	5	1	2	1	1	1	1	1	Non-self	Cross_genus	Boar-s11_bin_10	DBFM08-meta.632@DBFM08-meta_908344_CRISPR_1047_spacer_9	d__Bacteria;p__Firmicutes_A;c__Clostridia;o__Oscillospirales;f__Ruminococcaceae;g__CAG-115;s__
Boar-s11_bin_10@Boar-s11_scaffolds_505||full	5	1	2	1	1	1	1	1	Non-self	Cross_genus	Boar-s11_bin_10	DBMF01-meta.83@DBMF01-meta_1459533_CRISPR_1079_spacer_5	d__Bacteria;p__Firmicutes_A;c__Clostridia;o__Oscillospirales;f__Ruminococcaceae;g__CAG-115;s__
Boar-s11_bin_10@Boar-s11_scaffolds_505||full	5	1	2	1	1	1	1	1	Non-self	Cross_genus	Boar-s11_bin_10	HW2.bin.71@HW2.bin.71.scaffold_757_1_CRISPR_2130_spacer_7	d__Bacteria;p__Firmicutes_A;c__Clostridia;o__Oscillospirales;f__Ruminococcaceae;g__CAG-115;s__
Boar-s11_bin_10@Boar-s11_scaffolds_505||full	5	1	2	1	1	1	1	1	Non-self	Cross_genus	Boar-s11_bin_10	SWMF01-meta.307@SWMF01-meta_440387_CRISPR_3158_spacer_5	d__Bacteria;p__Firmicutes_A;c__Clostridia;o__Oscillospirales;f__Ruminococcaceae;g__CAG-115;s__
Boar-s14_bin_38@Boar-s14_scaffolds_7756||full|provirus_10701_52992	5	1	1	1	1	1	1	1	Non-self	Same_species	Boar-s14_bin_38	Boar-s11_bin_6@Boar-s11_scaffolds_10626_CRISPR_519_spacer_13	d__Bacteria;p__Bacteroidota;c__Bacteroidia;o__Bacteroidales;f__P3;g__Onthomorpha;s__Onthomorpha?sp016296345
Boar-s14_bin_38@Boar-s14_scaffolds_7756||full|provirus_10701_52992	5	1	1	1	1	1	1	1	Non-self	Same_species	Boar-s14_bin_38	Boar-s11_bin_6@Boar-s11_scaffolds_10626_CRISPR_519_spacer_14	d__Bacteria;p__Bacteroidota;c__Bacteroidia;o__Bacteroidales;f__P3;g__Onthomorpha;s__Onthomorpha?sp016296345
Boar-s14_bin_38@Boar-s14_scaffolds_7756||full|provirus_10701_52992	5	1	1	1	1	1	1	1	Non-self	Same_species	Boar-s14_bin_38	Boar-s8_bin_36@Boar-s8_scaffolds_6140_CRISPR_665_spacer_2	d__Bacteria;p__Bacteroidota;c__Bacteroidia;o__Bacteroidales;f__P3;g__Onthomorpha;s__Onthomorpha?sp016296345
Boar-s14_bin_38@Boar-s14_scaffolds_7756||full|provirus_10701_52992	5	1	1	1	1	1	1	1	Non-self	Same_species	Boar-s14_bin_38	DKLLMF03-meta.229@DKLLMF03-meta_600880_CRISPR_1348_spacer_5	d__Bacteria;p__Bacteroidota;c__Bacteroidia;o__Bacteroidales;f__P3;g__Onthomorpha;s__Onthomorpha?sp016296345
Boar-s14_bin_38@Boar-s14_scaffolds_7756||full|provirus_10701_52992	5	1	1	1	1	1	1	1	Non-self	Same_species	Boar-s14_bin_38	DKYYFF08-meta.27@DKYYFF08-meta_51359_CRISPR_1422_spacer_10	d__Bacteria;p__Bacteroidota;c__Bacteroidia;o__Bacteroidales;f__P3;g__Onthomorpha;s__Onthomorpha?sp016296345
Boar-s14_bin_38@Boar-s14_scaffolds_7827||full|provirus_1_20305	4	2	1	1	1	1	1	1	Non-self	Same_genus	Boar-s14_bin_38	7013-17-001_binning.82@NODE_109_length_38523_cov_26.408885_CRISPR_111_spacer_2	d__Bacteria;p__Bacteroidota;c__Bacteroidia;o__Bacteroidales;f__P3;g__Onthomorpha;s__Onthomorpha?sp016296345
Boar-s14_bin_38@Boar-s14_scaffolds_7827||full|provirus_1_20305	4	2	1	1	1	1	1	1	Non-self	Same_genus	Boar-s14_bin_38	BMXMM07-meta.373@BMXMM07-meta_1163755_CRISPR_447_spacer_11	d__Bacteria;p__Bacteroidota;c__Bacteroidia;o__Bacteroidales;f__P3;g__Onthomorpha;s__Onthomorpha?sp016296345
Boar-s14_bin_38@Boar-s14_scaffolds_7827||full|provirus_1_20305	4	2	1	1	1	1	1	1	Non-self	Same_genus	Boar-s14_bin_38	DKYYFF08-meta.27@DKYYFF08-meta_494603_CRISPR_1425_spacer_4	d__Bacteria;p__Bacteroidota;c__Bacteroidia;o__Bacteroidales;f__P3;g__Onthomorpha;s__Onthomorpha?sp016296345
Boar-s18_bin_2@Boar-s18_scaffolds_2312||full	2	0	1	1	1	1	1	1	Non-self	Same_species	Boar-s18_bin_2	Boar-s2_bin_18@Boar-s2_scaffolds_1098_CRISPR_569_spacer_14	d__Bacteria;p__Bacteroidota;c__Bacteroidia;o__Bacteroidales;f__Rikenellaceae;g__Alistipes;s__
Boar-s18_bin_2@Boar-s18_scaffolds_2312||full	2	0	1	1	1	1	1	1	Non-self	Same_species	Boar-s18_bin_2	Boar-s2_bin_18@Boar-s2_scaffolds_1098_CRISPR_569_spacer_17	d__Bacteria;p__Bacteroidota;c__Bacteroidia;o__Bacteroidales;f__Rikenellaceae;g__Alistipes;s__
Boar-s18_bin_2@Boar-s18_scaffolds_2312||full	2	0	1	1	1	1	1	1	Non-self	Same_species	Boar-s18_bin_2	Boar-s2_bin_18@Boar-s2_scaffolds_1098_CRISPR_569_spacer_31	d__Bacteria;p__Bacteroidota;c__Bacteroidia;o__Bacteroidales;f__Rikenellaceae;g__Alistipes;s__
Boar-s18_bin_2@Boar-s18_scaffolds_2312||full	2	0	1	1	1	1	1	1	Non-self	Same_species	Boar-s18_bin_2	Boar-s2_bin_18@Boar-s2_scaffolds_1098_CRISPR_569_spacer_51	d__Bacteria;p__Bacteroidota;c__Bacteroidia;o__Bacteroidales;f__Rikenellaceae;g__Alistipes;s__
Boar-s18_bin_6@Boar-s18_scaffolds_7908||full|provirus_27604_69339	4	0	1	1	1	1	1	1	Non-self	Same_species	Boar-s18_bin_6	Boar-s2_bin_1@Boar-s2_scaffolds_21_CRISPR_577_spacer_5	d__Bacteria;p__Verrucomicrobiota;c__Verrucomicrobiae;o__Verrucomicrobiales;f__Akkermansiaceae;g__Akkermansia;s__
Boar-s18_bin_6@Boar-s18_scaffolds_7908||full|provirus_27604_69339	4	0	1	1	1	1	1	1	Non-self	Same_species	Boar-s18_bin_6	DKYYMM01-meta.195@DKYYMM01-meta_196438_CRISPR_1621_spacer_4	d__Bacteria;p__Verrucomicrobiota;c__Verrucomicrobiae;o__Verrucomicrobiales;f__Akkermansiaceae;g__Akkermansia;s__
Boar-s18_bin_6@Boar-s18_scaffolds_7908||full|provirus_27604_69339	4	0	1	1	1	1	1	1	Non-self	Same_species	Boar-s18_bin_6	HF2.bin.71@HF2.bin.71.scaffold_454_1_CRISPR_2095_spacer_36	d__Bacteria;p__Verrucomicrobiota;c__Verrucomicrobiae;o__Verrucomicrobiales;f__Akkermansiaceae;g__Akkermansia;s__
Boar-s18_bin_6@Boar-s18_scaffolds_7908||full|provirus_27604_69339	4	0	1	1	1	1	1	1	Non-self	Same_species	Boar-s18_bin_6	HF2.bin.71@HF2.bin.71.scaffold_454_1_CRISPR_2095_spacer_37	d__Bacteria;p__Verrucomicrobiota;c__Verrucomicrobiae;o__Verrucomicrobiales;f__Akkermansiaceae;g__Akkermansia;s__
Boar-s18_bin_6@Boar-s18_scaffolds_7908||full|provirus_27604_69339	4	0	1	1	1	1	1	1	Non-self	Same_species	Boar-s18_bin_6	HF2.bin.71@HF2.bin.71.scaffold_454_1_CRISPR_2095_spacer_38	d__Bacteria;p__Verrucomicrobiota;c__Verrucomicrobiae;o__Verrucomicrobiales;f__Akkermansiaceae;g__Akkermansia;s__
Boar-s18_bin_6@Boar-s18_scaffolds_7908||full|provirus_27604_69339	4	0	1	1	1	1	1	1	Non-self	Same_species	Boar-s18_bin_6	HF2.bin.71@HF2.bin.71.scaffold_454_1_CRISPR_2095_spacer_40	d__Bacteria;p__Verrucomicrobiota;c__Verrucomicrobiae;o__Verrucomicrobiales;f__Akkermansiaceae;g__Akkermansia;s__
Boar-s18_bin_6@Boar-s18_scaffolds_7914||full	2	0	1	1	1	1	1	1	Non-self	Same_species	Boar-s18_bin_6	DKYYFM08-meta.104@DKYYFM08-meta_806793_CRISPR_1487_spacer_6	d__Bacteria;p__Verrucomicrobiota;c__Verrucomicrobiae;o__Verrucomicrobiales;f__Akkermansiaceae;g__Akkermansia;s__
Boar-s19_bin_1@Boar-s19_scaffolds_10||full	6	2	1	1	1	1	1	1	Non-self	Same_genus	Boar-s19_bin_1	7013-17-001_binning.82@NODE_109_length_38523_cov_26.408885_CRISPR_111_spacer_2	d__Bacteria;p__Bacteroidota;c__Bacteroidia;o__Bacteroidales;f__P3;g__Onthomorpha;s__Onthomorpha?sp016296345
Boar-s19_bin_1@Boar-s19_scaffolds_10||full	6	2	1	1	1	1	1	1	Non-self	Same_genus	Boar-s19_bin_1	BMXMM07-meta.373@BMXMM07-meta_1163755_CRISPR_447_spacer_11	d__Bacteria;p__Bacteroidota;c__Bacteroidia;o__Bacteroidales;f__P3;g__Onthomorpha;s__Onthomorpha?sp016296345
Boar-s19_bin_1@Boar-s19_scaffolds_10||full	6	2	1	1	1	1	1	1	Non-self	Same_genus	Boar-s19_bin_1	Boar-s11_bin_6@Boar-s11_scaffolds_10626_CRISPR_519_spacer_14	d__Bacteria;p__Bacteroidota;c__Bacteroidia;o__Bacteroidales;f__P3;g__Onthomorpha;s__Onthomorpha?sp016296345
Boar-s19_bin_1@Boar-s19_scaffolds_10||full	6	2	1	1	1	1	1	1	Non-self	Same_genus	Boar-s19_bin_1	Boar-s19_bin_1@Boar-s19_scaffolds_27_CRISPR_547_spacer_5	d__Bacteria;p__Bacteroidota;c__Bacteroidia;o__Bacteroidales;f__P3;g__Onthomorpha;s__Onthomorpha?sp016296345
Boar-s19_bin_1@Boar-s19_scaffolds_10||full	6	2	1	1	1	1	1	1	Non-self	Same_genus	Boar-s19_bin_1	DKLLMF03-meta.229@DKLLMF03-meta_600880_CRISPR_1348_spacer_5	d__Bacteria;p__Bacteroidota;c__Bacteroidia;o__Bacteroidales;f__P3;g__Onthomorpha;s__Onthomorpha?sp016296345
Boar-s19_bin_1@Boar-s19_scaffolds_10||full	6	2	1	1	1	1	1	1	Non-self	Same_genus	Boar-s19_bin_1	DKYYFF08-meta.27@DKYYFF08-meta_494603_CRISPR_1425_spacer_1	d__Bacteria;p__Bacteroidota;c__Bacteroidia;o__Bacteroidales;f__P3;g__Onthomorpha;s__Onthomorpha?sp016296345
Boar-s19_bin_1@Boar-s19_scaffolds_10||full	6	2	1	1	1	1	1	1	Non-self	Same_genus	Boar-s19_bin_1	DKYYFF08-meta.27@DKYYFF08-meta_494603_CRISPR_1425_spacer_4	d__Bacteria;p__Bacteroidota;c__Bacteroidia;o__Bacteroidales;f__P3;g__Onthomorpha;s__Onthomorpha?sp016296345
Boar-s19_bin_1@Boar-s19_scaffolds_10||full	6	2	1	1	1	1	1	1	Non-self	Same_genus	Boar-s19_bin_1	DKYYFF08-meta.27@DKYYFF08-meta_51359_CRISPR_1422_spacer_10	d__Bacteria;p__Bacteroidota;c__Bacteroidia;o__Bacteroidales;f__P3;g__Onthomorpha;s__Onthomorpha?sp016296345
Boar-s19_bin_1@Boar-s19_scaffolds_5||full	2	1	1	1	1	1	1	1	Non-self	Same_species	Boar-s19_bin_1	Boar-s11_bin_6@Boar-s11_scaffolds_10626_CRISPR_519_spacer_13	d__Bacteria;p__Bacteroidota;c__Bacteroidia;o__Bacteroidales;f__P3;g__Onthomorpha;s__Onthomorpha?sp016296345
Boar-s19_bin_1@Boar-s19_scaffolds_5||full	2	1	1	1	1	1	1	1	Non-self	Same_species	Boar-s19_bin_1	Boar-s11_bin_6@Boar-s11_scaffolds_10626_CRISPR_519_spacer_16	d__Bacteria;p__Bacteroidota;c__Bacteroidia;o__Bacteroidales;f__P3;g__Onthomorpha;s__Onthomorpha?sp016296345
Boar-s19_bin_1@Boar-s19_scaffolds_5||full	2	1	1	1	1	1	1	1	Non-self	Same_species	Boar-s19_bin_1	Boar-s19_bin_1@Boar-s19_scaffolds_37_CRISPR_548_spacer_15	d__Bacteria;p__Bacteroidota;c__Bacteroidia;o__Bacteroidales;f__P3;g__Onthomorpha;s__Onthomorpha?sp016296345
Boar-s19_bin_2@Boar-s19_scaffolds_2790||full	2	0	2	2	1	1	1	1	Non-self	Cross_genus	Boar-s19_bin_2	CW5.bin.30@CW5.bin.30.scaffold_15685_1_CRISPR_764_spacer_3	d__Bacteria;p__Bacteroidota;c__Bacteroidia;o__Bacteroidales;f__Bacteroidaceae;g__Prevotella;s__
Boar-s19_bin_2@Boar-s19_scaffolds_2790||full	2	0	2	2	1	1	1	1	Non-self	Cross_genus	Boar-s19_bin_2	CW5.bin.30@CW5.bin.30.scaffold_15685_1_CRISPR_764_spacer_43	d__Bacteria;p__Bacteroidota;c__Bacteroidia;o__Bacteroidales;f__Bacteroidaceae;g__Prevotella;s__
Boar-s19_bin_2@Boar-s19_scaffolds_2790||full	2	0	2	2	1	1	1	1	Non-self	Cross_genus	Boar-s19_bin_2	CW5.bin.30@CW5.bin.30.scaffold_15685_1_CRISPR_764_spacer_46	d__Bacteria;p__Bacteroidota;c__Bacteroidia;o__Bacteroidales;f__Bacteroidaceae;g__Prevotella;s__
Boar-s19_bin_2@Boar-s19_scaffolds_2790||full	2	0	2	2	1	1	1	1	Non-self	Cross_genus	Boar-s19_bin_2	CW5.bin.30@CW5.bin.30.scaffold_15685_1_CRISPR_764_spacer_52	d__Bacteria;p__Bacteroidota;c__Bacteroidia;o__Bacteroidales;f__Bacteroidaceae;g__Prevotella;s__
Boar-s19_bin_2@Boar-s19_scaffolds_2790||full	2	0	2	2	1	1	1	1	Non-self	Cross_genus	Boar-s19_bin_2	CW5.bin.30@CW5.bin.30.scaffold_25211_1_CRISPR_766_spacer_51	d__Bacteria;p__Bacteroidota;c__Bacteroidia;o__Bacteroidales;f__Bacteroidaceae;g__Prevotella;s__
Boar-s2_bin_1@Boar-s2_scaffolds_5||0_partial	2	0	1	1	1	1	1	1	Non-self	Same_species	Boar-s2_bin_1	DKYYFM08-meta.104@DKYYFM08-meta_806793_CRISPR_1487_spacer_6	d__Bacteria;p__Verrucomicrobiota;c__Verrucomicrobiae;o__Verrucomicrobiales;f__Akkermansiaceae;g__Akkermansia;s__
Boar-s35_bin_15@Boar-s35_scaffolds_1062||full	5	1	1	1	1	1	1	1	Non-self	Same_species	Boar-s35_bin_15	Boar-s5_bin_34@Boar-s5_scaffolds_6200_CRISPR_635_spacer_37	d__Bacteria;p__Firmicutes_A;c__Clostridia;o__Oscillospirales;f__Acutalibacteraceae;g__Fimenecus;s__
Boar-s35_bin_15@Boar-s35_scaffolds_1062||full	5	1	1	1	1	1	1	1	Non-self	Same_species	Boar-s35_bin_15	DKLLFM07-meta.250@DKLLFM07-meta_1090455_CRISPR_1281_spacer_1	d__Bacteria;p__Firmicutes_A;c__Clostridia;o__Oscillospirales;f__Acutalibacteraceae;g__Fimenecus;s__
Boar-s35_bin_15@Boar-s35_scaffolds_1062||full	5	1	1	1	1	1	1	1	Non-self	Same_species	Boar-s35_bin_15	DKLLFM07-meta.250@DKLLFM07-meta_1090455_CRISPR_1281_spacer_8	d__Bacteria;p__Firmicutes_A;c__Clostridia;o__Oscillospirales;f__Acutalibacteraceae;g__Fimenecus;s__
Boar-s35_bin_15@Boar-s35_scaffolds_1062||full	5	1	1	1	1	1	1	1	Non-self	Same_species	Boar-s35_bin_15	DKLLMM03-meta.280@DKLLMM03-meta_662219_CRISPR_1400_spacer_1	d__Bacteria;p__Firmicutes_A;c__Clostridia;o__Oscillospirales;f__Acutalibacteraceae;g__Fimenecus;s__
Boar-s35_bin_15@Boar-s35_scaffolds_1062||full	5	1	1	1	1	1	1	1	Non-self	Same_species	Boar-s35_bin_15	F5250_bin_43@F5250_scaffolds_14885_CRISPR_1890_spacer_1	d__Bacteria;p__Firmicutes_A;c__Clostridia;o__Oscillospirales;f__Acutalibacteraceae;g__Fimenecus;s__
Boar-s35_bin_15@Boar-s35_scaffolds_1086||full|provirus_1_21818	4	1	1	1	1	1	1	1	Non-self	Same_species	Boar-s35_bin_15	Boar-s5_bin_34@Boar-s5_scaffolds_6200_CRISPR_635_spacer_16	d__Bacteria;p__Firmicutes_A;c__Clostridia;o__Oscillospirales;f__Acutalibacteraceae;g__Fimenecus;s__
Boar-s35_bin_15@Boar-s35_scaffolds_1086||full|provirus_1_21818	4	1	1	1	1	1	1	1	Non-self	Same_species	Boar-s35_bin_15	Boar-s5_bin_34@Boar-s5_scaffolds_6200_CRISPR_635_spacer_38	d__Bacteria;p__Firmicutes_A;c__Clostridia;o__Oscillospirales;f__Acutalibacteraceae;g__Fimenecus;s__
Boar-s35_bin_15@Boar-s35_scaffolds_1086||full|provirus_1_21818	4	1	1	1	1	1	1	1	Non-self	Same_species	Boar-s35_bin_15	DKLLFM07-meta.250@DKLLFM07-meta_1090455_CRISPR_1281_spacer_7	d__Bacteria;p__Firmicutes_A;c__Clostridia;o__Oscillospirales;f__Acutalibacteraceae;g__Fimenecus;s__
Boar-s35_bin_15@Boar-s35_scaffolds_1086||full|provirus_1_21818	4	1	1	1	1	1	1	1	Non-self	Same_species	Boar-s35_bin_15	DKLLMM03-meta.280@DKLLMM03-meta_662219_CRISPR_1400_spacer_5	d__Bacteria;p__Firmicutes_A;c__Clostridia;o__Oscillospirales;f__Acutalibacteraceae;g__Fimenecus;s__
Boar-s35_bin_19@Boar-s35_scaffolds_1621||full	2	1	1	1	1	1	1	1	Non-self	Same_species	Boar-s35_bin_19	HW7.bin.43@HW7.bin.43.scaffold_1598_1_CRISPR_2180_spacer_18	d__Bacteria;p__Bacteroidota;c__Bacteroidia;o__Bacteroidales;f__Bacteroidaceae;g__Alloprevotella;s__
Boar-s35_bin_30@Boar-s35_scaffolds_4779||full	3	1	1	2	2	2	2	1	Non-self	Same_species	Boar-s35_bin_30	DKLLFM07-meta.250@DKLLFM07-meta_1090455_CRISPR_1281_spacer_6	d__Bacteria;p__Proteobacteria;c__Alphaproteobacteria;o__RF32;f__UBA3637;g__;s__
Boar-s35_bin_30@Boar-s35_scaffolds_4779||full	3	1	1	2	2	2	2	1	Non-self	Same_species	Boar-s35_bin_30	DKLLMM03-meta.280@DKLLMM03-meta_662219_CRISPR_1400_spacer_4	d__Bacteria;p__Proteobacteria;c__Alphaproteobacteria;o__RF32;f__UBA3637;g__;s__
Boar-s35_bin_31@Boar-s35_scaffolds_4806||0_partial|provirus_14475_35458	2	1	1	1	1	1	1	1	Non-self	Same_species	Boar-s35_bin_31	3210-17-001_binning.41@NODE_1051_length_29433_cov_8.612533_CRISPR_57_spacer_20	d__Bacteria;p__Bacteroidota;c__Bacteroidia;o__Bacteroidales;f__Paludibacteraceae;g__RGIG9608;s__RGIG9608?sp017456885
Boar-s35_bin_7@Boar-s35_scaffolds_8624||full	9	4	5	5	4	2	2	1	Non-self	Cross_genus	Boar-s35_bin_7	BMXMF02-meta.29@BMXMF02-meta_327988_CRISPR_356_spacer_16	d__Bacteria;p__Verrucomicrobiota;c__Verrucomicrobiae;o__Verrucomicrobiales;f__Akkermansiaceae;g__Akkermansia;s__
Boar-s35_bin_7@Boar-s35_scaffolds_8624||full	9	4	5	5	4	2	2	1	Non-self	Cross_genus	Boar-s35_bin_7	BMXMF02-meta.29@BMXMF02-meta_327988_CRISPR_356_spacer_18	d__Bacteria;p__Verrucomicrobiota;c__Verrucomicrobiae;o__Verrucomicrobiales;f__Akkermansiaceae;g__Akkermansia;s__
Boar-s35_bin_7@Boar-s35_scaffolds_8624||full	9	4	5	5	4	2	2	1	Non-self	Cross_genus	Boar-s35_bin_7	BMXMF02-meta.29@BMXMF02-meta_327988_CRISPR_356_spacer_21	d__Bacteria;p__Verrucomicrobiota;c__Verrucomicrobiae;o__Verrucomicrobiales;f__Akkermansiaceae;g__Akkermansia;s__
Boar-s35_bin_7@Boar-s35_scaffolds_8624||full	9	4	5	5	4	2	2	1	Non-self	Cross_genus	Boar-s35_bin_7	BMXMF02-meta.29@BMXMF02-meta_327988_CRISPR_356_spacer_22	d__Bacteria;p__Verrucomicrobiota;c__Verrucomicrobiae;o__Verrucomicrobiales;f__Akkermansiaceae;g__Akkermansia;s__
Boar-s35_bin_7@Boar-s35_scaffolds_8624||full	9	4	5	5	4	2	2	1	Non-self	Cross_genus	Boar-s35_bin_7	DKYYMF05-meta.219@DKYYMF05-meta_243706_CRISPR_1601_spacer_15	d__Bacteria;p__Verrucomicrobiota;c__Verrucomicrobiae;o__Verrucomicrobiales;f__Akkermansiaceae;g__Akkermansia;s__
Boar-s35_bin_7@Boar-s35_scaffolds_8624||full	9	4	5	5	4	2	2	1	Non-self	Cross_genus	Boar-s35_bin_7	DKYYMF05-meta.219@DKYYMF05-meta_243706_CRISPR_1601_spacer_16	d__Bacteria;p__Verrucomicrobiota;c__Verrucomicrobiae;o__Verrucomicrobiales;f__Akkermansiaceae;g__Akkermansia;s__
Boar-s35_bin_7@Boar-s35_scaffolds_8624||full	9	4	5	5	4	2	2	1	Non-self	Cross_genus	Boar-s35_bin_7	Duroc.SH-FCR.LF5_bin_7@Duroc.SH-FCR.LF5_scaffolds_6448_CRISPR_1713_spacer_10	d__Bacteria;p__Verrucomicrobiota;c__Verrucomicrobiae;o__Verrucomicrobiales;f__Akkermansiaceae;g__Akkermansia;s__
Boar-s35_bin_7@Boar-s35_scaffolds_8624||full	9	4	5	5	4	2	2	1	Non-self	Cross_genus	Boar-s35_bin_7	LW2-s126575_bin_42@LW2-s126575_scaffolds_8964_CRISPR_2418_spacer_48	d__Bacteria;p__Verrucomicrobiota;c__Verrucomicrobiae;o__Verrucomicrobiales;f__Akkermansiaceae;g__Akkermansia;s__
Boar-s35_bin_7@Boar-s35_scaffolds_8624||full	9	4	5	5	4	2	2	1	Non-self	Cross_genus	Boar-s35_bin_7	NW1.bin.87@NW1.bin.87.scaffold_535_1_CRISPR_2539_spacer_10	d__Bacteria;p__Verrucomicrobiota;c__Verrucomicrobiae;o__Verrucomicrobiales;f__Akkermansiaceae;g__Akkermansia;s__
Boar-s35_bin_7@Boar-s35_scaffolds_8624||full	9	4	5	5	4	2	2	1	Non-self	Cross_genus	Boar-s35_bin_7	SW3.bin.50@SW3.bin.50.scaffold_3945_1_CRISPR_2951_spacer_22	d__Bacteria;p__Verrucomicrobiota;c__Verrucomicrobiae;o__Verrucomicrobiales;f__Akkermansiaceae;g__Akkermansia;s__
Boar-s35_bin_7@Boar-s35_scaffolds_8624||full	9	4	5	5	4	2	2	1	Non-self	Cross_genus	Boar-s35_bin_7	SWMF01-meta.134@SWMF01-meta_695034_CRISPR_3149_spacer_20	d__Bacteria;p__Verrucomicrobiota;c__Verrucomicrobiae;o__Verrucomicrobiales;f__Akkermansiaceae;g__Akkermansia;s__
Boar-s35_bin_7@Boar-s35_scaffolds_8624||full	9	4	5	5	4	2	2	1	Non-self	Cross_genus	Boar-s35_bin_7	SWMM01-meta.69@SWMM01-meta_24477_CRISPR_3219_spacer_20	d__Bacteria;p__Verrucomicrobiota;c__Verrucomicrobiae;o__Verrucomicrobiales;f__Akkermansiaceae;g__Akkermansia;s__
Boar-s4_bin_13@Boar-s4_scaffolds_679||0_partial|provirus_9292_43813	3	1	2	2	1	1	1	1	Non-self	Cross_genus	Boar-s4_bin_13	Boar-s2_bin_18@Boar-s2_scaffolds_1163_CRISPR_574_spacer_2	d__Bacteria;p__Bacteroidota;c__Bacteroidia;o__Bacteroidales;f__Muribaculaceae;g__CAG-873;s__CAG-873?sp016302215
Boar-s4_bin_13@Boar-s4_scaffolds_679||0_partial|provirus_9292_43813	3	1	2	2	1	1	1	1	Non-self	Cross_genus	Boar-s4_bin_13	NWFF03-meta.558@NWFF03-meta_145897_CRISPR_2621_spacer_32	d__Bacteria;p__Bacteroidota;c__Bacteroidia;o__Bacteroidales;f__Muribaculaceae;g__CAG-873;s__CAG-873?sp016302215
Boar-s4_bin_8@Boar-s4_scaffolds_8891||0_partial|provirus_1_7695	1	1	1	1	1	1	1	1	Only-self	Single	Boar-s4_bin_8	Boar-s4_bin_8@Boar-s4_scaffolds_8887_CRISPR_628_spacer_57	d__Bacteria;p__Firmicutes_A;c__Clostridia;o__Oscillospirales;f__Acutalibacteraceae;g__UBA6857;s__
Boar-s4_bin_9@Boar-s4_scaffolds_8974||full	2	0	1	1	1	1	1	1	Non-self	Same_species	Boar-s4_bin_9	DBFF03-meta.289@DBFF03-meta_368099_CRISPR_862_spacer_7	d__Bacteria;p__Firmicutes_A;c__Clostridia;o__Oscillospirales;f__Ruminococcaceae;g__CAG-115;s__
Boar-s5_bin_21@Boar-s5_scaffolds_2784||full	3	1	1	1	1	1	1	1	Non-self	Same_species	Boar-s5_bin_21	Boar-s11_bin_2@Boar-s11_scaffolds_2894_CRISPR_513_spacer_12	d__Bacteria;p__Bacteroidota;c__Bacteroidia;o__Bacteroidales;f__Bacteroidaceae;g__Alloprevotella;s__Alloprevotella?sp004557035
Boar-s5_bin_21@Boar-s5_scaffolds_2784||full	3	1	1	1	1	1	1	1	Non-self	Same_species	Boar-s5_bin_21	Boar-s11_bin_2@Boar-s11_scaffolds_2894_CRISPR_513_spacer_13	d__Bacteria;p__Bacteroidota;c__Bacteroidia;o__Bacteroidales;f__Bacteroidaceae;g__Alloprevotella;s__Alloprevotella?sp004557035
Boar-s5_bin_21@Boar-s5_scaffolds_2784||full	3	1	1	1	1	1	1	1	Non-self	Same_species	Boar-s5_bin_21	Boar-s11_bin_2@Boar-s11_scaffolds_2894_CRISPR_513_spacer_14	d__Bacteria;p__Bacteroidota;c__Bacteroidia;o__Bacteroidales;f__Bacteroidaceae;g__Alloprevotella;s__Alloprevotella?sp004557035
Boar-s5_bin_21@Boar-s5_scaffolds_2784||full	3	1	1	1	1	1	1	1	Non-self	Same_species	Boar-s5_bin_21	Boar-s11_bin_2@Boar-s11_scaffolds_2894_CRISPR_513_spacer_15	d__Bacteria;p__Bacteroidota;c__Bacteroidia;o__Bacteroidales;f__Bacteroidaceae;g__Alloprevotella;s__Alloprevotella?sp004557035
Boar-s5_bin_21@Boar-s5_scaffolds_2784||full	3	1	1	1	1	1	1	1	Non-self	Same_species	Boar-s5_bin_21	Boar-s11_bin_2@Boar-s11_scaffolds_2894_CRISPR_513_spacer_21	d__Bacteria;p__Bacteroidota;c__Bacteroidia;o__Bacteroidales;f__Bacteroidaceae;g__Alloprevotella;s__Alloprevotella?sp004557035
Boar-s5_bin_21@Boar-s5_scaffolds_2784||full	3	1	1	1	1	1	1	1	Non-self	Same_species	Boar-s5_bin_21	Boar-s11_bin_2@Boar-s11_scaffolds_2894_CRISPR_513_spacer_23	d__Bacteria;p__Bacteroidota;c__Bacteroidia;o__Bacteroidales;f__Bacteroidaceae;g__Alloprevotella;s__Alloprevotella?sp004557035
Boar-s5_bin_21@Boar-s5_scaffolds_2784||full	3	1	1	1	1	1	1	1	Non-self	Same_species	Boar-s5_bin_21	Boar-s11_bin_2@Boar-s11_scaffolds_2894_CRISPR_513_spacer_26	d__Bacteria;p__Bacteroidota;c__Bacteroidia;o__Bacteroidales;f__Bacteroidaceae;g__Alloprevotella;s__Alloprevotella?sp004557035
Boar-s5_bin_21@Boar-s5_scaffolds_2784||full	3	1	1	1	1	1	1	1	Non-self	Same_species	Boar-s5_bin_21	Boar-s11_bin_2@Boar-s11_scaffolds_2894_CRISPR_513_spacer_8	d__Bacteria;p__Bacteroidota;c__Bacteroidia;o__Bacteroidales;f__Bacteroidaceae;g__Alloprevotella;s__Alloprevotella?sp004557035
Boar-s5_bin_21@Boar-s5_scaffolds_2784||full	3	1	1	1	1	1	1	1	Non-self	Same_species	Boar-s5_bin_21	Boar-s11_bin_2@Boar-s11_scaffolds_2894_CRISPR_513_spacer_9	d__Bacteria;p__Bacteroidota;c__Bacteroidia;o__Bacteroidales;f__Bacteroidaceae;g__Alloprevotella;s__Alloprevotella?sp004557035
Boar-s5_bin_21@Boar-s5_scaffolds_2784||full	3	1	1	1	1	1	1	1	Non-self	Same_species	Boar-s5_bin_21	NWFF05-meta.83@NWFF05-meta_2207027_CRISPR_2678_spacer_10	d__Bacteria;p__Bacteroidota;c__Bacteroidia;o__Bacteroidales;f__Bacteroidaceae;g__Alloprevotella;s__Alloprevotella?sp004557035
Boar-s5_bin_21@Boar-s5_scaffolds_2784||full	3	1	1	1	1	1	1	1	Non-self	Same_species	Boar-s5_bin_21	NWFF05-meta.83@NWFF05-meta_2207027_CRISPR_2678_spacer_2	d__Bacteria;p__Bacteroidota;c__Bacteroidia;o__Bacteroidales;f__Bacteroidaceae;g__Alloprevotella;s__Alloprevotella?sp004557035
Boar-s5_bin_21@Boar-s5_scaffolds_2784||full	3	1	1	1	1	1	1	1	Non-self	Same_species	Boar-s5_bin_21	NWFF05-meta.83@NWFF05-meta_836767_CRISPR_2677_spacer_5	d__Bacteria;p__Bacteroidota;c__Bacteroidia;o__Bacteroidales;f__Bacteroidaceae;g__Alloprevotella;s__Alloprevotella?sp004557035
Boar-s5_bin_21@Boar-s5_scaffolds_2785||full	2	2	1	1	1	1	1	1	Non-self	Same_genus	Boar-s5_bin_21	HW2.bin.16@HW2.bin.16.scaffold_3104_1_CRISPR_2123_spacer_1	d__Bacteria;p__Bacteroidota;c__Bacteroidia;o__Bacteroidales;f__Bacteroidaceae;g__Alloprevotella;s__Alloprevotella?sp004557035
Boar-s5_bin_21@Boar-s5_scaffolds_2788||full	3	1	1	1	1	1	1	1	Non-self	Same_species	Boar-s5_bin_21	Boar-s11_bin_2@Boar-s11_scaffolds_2894_CRISPR_513_spacer_20	d__Bacteria;p__Bacteroidota;c__Bacteroidia;o__Bacteroidales;f__Bacteroidaceae;g__Alloprevotella;s__Alloprevotella?sp004557035
Boar-s5_bin_21@Boar-s5_scaffolds_2788||full	3	1	1	1	1	1	1	1	Non-self	Same_species	Boar-s5_bin_21	Boar-s11_bin_2@Boar-s11_scaffolds_2894_CRISPR_513_spacer_6	d__Bacteria;p__Bacteroidota;c__Bacteroidia;o__Bacteroidales;f__Bacteroidaceae;g__Alloprevotella;s__Alloprevotella?sp004557035
Boar-s5_bin_21@Boar-s5_scaffolds_2788||full	3	1	1	1	1	1	1	1	Non-self	Same_species	Boar-s5_bin_21	NWFF05-meta.83@NWFF05-meta_2207027_CRISPR_2678_spacer_15	d__Bacteria;p__Bacteroidota;c__Bacteroidia;o__Bacteroidales;f__Bacteroidaceae;g__Alloprevotella;s__Alloprevotella?sp004557035
Boar-s5_bin_21@Boar-s5_scaffolds_2788||full	3	1	1	1	1	1	1	1	Non-self	Same_species	Boar-s5_bin_21	NWFF05-meta.83@NWFF05-meta_836767_CRISPR_2677_spacer_2	d__Bacteria;p__Bacteroidota;c__Bacteroidia;o__Bacteroidales;f__Bacteroidaceae;g__Alloprevotella;s__Alloprevotella?sp004557035
Boar-s5_bin_31@Boar-s5_scaffolds_5352||full	2	1	1	1	1	1	1	1	Non-self	Same_species	Boar-s5_bin_31	HW7.bin.43@HW7.bin.43.scaffold_1598_1_CRISPR_2180_spacer_18	d__Bacteria;p__Bacteroidota;c__Bacteroidia;o__Bacteroidales;f__Bacteroidaceae;g__Alloprevotella;s__
Boar-s5_bin_34@Boar-s5_scaffolds_6203||0_partial|provirus_1_21978	2	1	1	1	1	1	1	1	Non-self	Same_species	Boar-s5_bin_34	Boar-s5_bin_34@Boar-s5_scaffolds_6200_CRISPR_635_spacer_16	d__Bacteria;p__Firmicutes_A;c__Clostridia;o__Oscillospirales;f__Acutalibacteraceae;g__Fimenecus;s__
Boar-s5_bin_34@Boar-s5_scaffolds_6203||0_partial|provirus_1_21978	2	1	1	1	1	1	1	1	Non-self	Same_species	Boar-s5_bin_34	ZW4.bin.37@ZW4.bin.37.scaffold_678_1_CRISPR_3497_spacer_2	d__Bacteria;p__Firmicutes_A;c__Clostridia;o__Oscillospirales;f__Acutalibacteraceae;g__Fimenecus;s__
Boar-s5_bin_34@Boar-s5_scaffolds_6203||1_partial	1	1	1	1	1	1	1	1	Only-self	Single	Boar-s5_bin_34	Boar-s5_bin_34@Boar-s5_scaffolds_6200_CRISPR_635_spacer_36	d__Bacteria;p__Firmicutes_A;c__Clostridia;o__Oscillospirales;f__Acutalibacteraceae;g__Fimenecus;s__
Boar-s5_bin_34@Boar-s5_scaffolds_6215||full|provirus_27914_44246	1	1	1	1	1	1	1	1	Only-self	Single	Boar-s5_bin_34	Boar-s5_bin_34@Boar-s5_scaffolds_6200_CRISPR_635_spacer_38	d__Bacteria;p__Firmicutes_A;c__Clostridia;o__Oscillospirales;f__Acutalibacteraceae;g__Fimenecus;s__
Boar-s5_bin_34@Boar-s5_scaffolds_6215||full|provirus_27914_44246	1	1	1	1	1	1	1	1	Only-self	Single	Boar-s5_bin_34	Boar-s5_bin_34@Boar-s5_scaffolds_6200_CRISPR_635_spacer_9	d__Bacteria;p__Firmicutes_A;c__Clostridia;o__Oscillospirales;f__Acutalibacteraceae;g__Fimenecus;s__
Boar-s5_bin_34@Boar-s5_scaffolds_6218||full|provirus_1_30024	2	1	1	1	1	1	1	1	Non-self	Same_species	Boar-s5_bin_34	ZW4.bin.37@ZW4.bin.37.scaffold_678_1_CRISPR_3497_spacer_2	d__Bacteria;p__Firmicutes_A;c__Clostridia;o__Oscillospirales;f__Acutalibacteraceae;g__Fimenecus;s__
Boar-s5_bin_35@Boar-s5_scaffolds_6262||full	1	1	1	1	1	1	1	1	Only-self	Single	Boar-s5_bin_35	Boar-s5_bin_35@Boar-s5_scaffolds_6408_CRISPR_638_spacer_2	d__Bacteria;p__Firmicutes;c__Bacilli;o__Erysipelotrichales;f__Erysipelotrichaceae;g__NSJ-61;s__
Boar-s5_bin_38@Boar-s5_scaffolds_6773||full	2	2	1	1	1	1	1	1	Non-self	Same_genus	Boar-s5_bin_38	SWFF04-meta.183@SWFF04-meta_256135_CRISPR_3041_spacer_10	d__Bacteria;p__Bacteroidota;c__Bacteroidia;o__Bacteroidales;f__Bacteroidaceae;g__Prevotella;s__Prevotella?sp900769055
Boar-s7_bin_14@Boar-s7_scaffolds_1663||full	2	1	2	2	1	1	1	1	Non-self	Cross_genus	Boar-s7_bin_14	BMXMF10-meta.260@BMXMF10-meta_189790_CRISPR_418_spacer_9	d__Bacteria;p__Bacteroidota;c__Bacteroidia;o__Bacteroidales;f__Bacteroidaceae;g__Bacteroides;s__
Boar-s7_bin_19@Boar-s7_scaffolds_2221||full	1	1	1	1	1	1	1	1	Only-self	Single	Boar-s7_bin_19	Boar-s7_bin_19@Boar-s7_scaffolds_2221_CRISPR_644_spacer_1	d__Bacteria;p__Firmicutes_A;c__Clostridia;o__Lachnospirales;f__Lachnospiraceae;g__UBA2882;s__
Boar-s7_bin_19@Boar-s7_scaffolds_2221||full	1	1	1	1	1	1	1	1	Only-self	Single	Boar-s7_bin_19	Boar-s7_bin_19@Boar-s7_scaffolds_2221_CRISPR_644_spacer_2	d__Bacteria;p__Firmicutes_A;c__Clostridia;o__Lachnospirales;f__Lachnospiraceae;g__UBA2882;s__
Boar-s7_bin_19@Boar-s7_scaffolds_2221||full	1	1	1	1	1	1	1	1	Only-self	Single	Boar-s7_bin_19	Boar-s7_bin_19@Boar-s7_scaffolds_2221_CRISPR_644_spacer_3	d__Bacteria;p__Firmicutes_A;c__Clostridia;o__Lachnospirales;f__Lachnospiraceae;g__UBA2882;s__
Boar-s7_bin_8@Boar-s7_scaffolds_13768||full|provirus_1_38508	1	1	1	1	1	1	1	1	Only-self	Single	Boar-s7_bin_8	Boar-s7_bin_8@Boar-s7_scaffolds_13669_CRISPR_648_spacer_12	d__Bacteria;p__Firmicutes_A;c__Clostridia;o__Lachnospirales;f__Lachnospiraceae;g__Eubacterium_I;s__
Boar-s8_bin_7@Boar-s8_scaffolds_12224||full	2	1	1	1	1	1	1	1	Non-self	Same_species	Boar-s8_bin_7	Boar-s11_bin_2@Boar-s11_scaffolds_2894_CRISPR_513_spacer_2	d__Bacteria;p__Bacteroidota;c__Bacteroidia;o__Bacteroidales;f__Bacteroidaceae;g__Alloprevotella;s__Alloprevotella?sp004557035
Boar-s8_bin_7@Boar-s8_scaffolds_12224||full	2	1	1	1	1	1	1	1	Non-self	Same_species	Boar-s8_bin_7	Boar-s11_bin_2@Boar-s11_scaffolds_2894_CRISPR_513_spacer_3	d__Bacteria;p__Bacteroidota;c__Bacteroidia;o__Bacteroidales;f__Bacteroidaceae;g__Alloprevotella;s__Alloprevotella?sp004557035
Boar-s8_bin_7@Boar-s8_scaffolds_12224||full	2	1	1	1	1	1	1	1	Non-self	Same_species	Boar-s8_bin_7	Boar-s11_bin_2@Boar-s11_scaffolds_2894_CRISPR_513_spacer_5	d__Bacteria;p__Bacteroidota;c__Bacteroidia;o__Bacteroidales;f__Bacteroidaceae;g__Alloprevotella;s__Alloprevotella?sp004557035
Boar-s8_bin_7@Boar-s8_scaffolds_12302||full	2	2	1	1	1	1	1	1	Non-self	Same_genus	Boar-s8_bin_7	HW2.bin.16@HW2.bin.16.scaffold_3104_1_CRISPR_2123_spacer_1	d__Bacteria;p__Bacteroidota;c__Bacteroidia;o__Bacteroidales;f__Bacteroidaceae;g__Alloprevotella;s__Alloprevotella?sp004557035
C4975_bin_14@C4975_scaffolds_1896||full	2	0	2	1	1	1	1	1	Non-self	Cross_genus	C4975_bin_14	F5165_bin_14@F5165_scaffolds_1656_CRISPR_1867_spacer_6	d__Bacteria;p__Firmicutes_A;c__Clostridia;o__Peptostreptococcales;f__Anaerovoracaceae;g__Copromorpha;s__
C4979_bin_9@C4979_scaffolds_14789||full	2	0	1	1	1	1	1	1	Non-self	Same_species	C4979_bin_9	SW6.bin.81@SW6.bin.81.scaffold_444_1_CRISPR_2985_spacer_6	d__Bacteria;p__Firmicutes_A;c__Clostridia;o__Oscillospirales;f__Ruminococcaceae;g__Ruminiclostridium_E;s__
CF2.bin.60@CF2.bin.60.scaffold_65_1||0_partial|provirus_1_18525	2	1	1	1	1	1	1	1	Non-self	Same_species	CF2.bin.60	LW5.bin.2@LW5.bin.2.scaffold_47_1_CRISPR_2481_spacer_7	d__Bacteria;p__Firmicutes_A;c__Clostridia;o__Oscillospirales;f__Acutalibacteraceae;g__CAG-177;s__CAG-177?sp016297555
CF4.bin.110@CF4.bin.110.scaffold_2387_1||full	2	1	1	1	1	1	1	1	Non-self	Same_species	CF4.bin.110	NWFF03-meta.552@NWFF03-meta_942536_CRISPR_2620_spacer_14	d__Bacteria;p__Proteobacteria;c__Gammaproteobacteria;o__Enterobacterales;f__Succinivibrionaceae;g__Succinivibrio;s__Succinivibrio?sp003456415
CF4.bin.110@CF4.bin.110.scaffold_2387_1||full	2	1	1	1	1	1	1	1	Non-self	Same_species	CF4.bin.110	NWFF03-meta.552@NWFF03-meta_942536_CRISPR_2620_spacer_6	d__Bacteria;p__Proteobacteria;c__Gammaproteobacteria;o__Enterobacterales;f__Succinivibrionaceae;g__Succinivibrio;s__Succinivibrio?sp003456415
CF5.bin.119@CF5.bin.119.scaffold_6727_1||full	2	1	2	2	2	1	1	1	Non-self	Cross_genus	CF5.bin.119	DKYYFM09-meta.255@DKYYFM09-meta_1646525_CRISPR_1501_spacer_19	d__Bacteria;p__Firmicutes_A;c__Clostridia;o__Christensenellales;f__CAG-138;g__CAG-1024;s__CAG-1024?sp004554165
CF5.bin.28@CF5.bin.28.scaffold_613_1||full	2	1	1	1	1	1	1	1	Non-self	Same_species	CF5.bin.28	NW5.bin.46@NW5.bin.46.scaffold_10283_1_CRISPR_2557_spacer_17	d__Bacteria;p__Bacteroidota;c__Bacteroidia;o__Bacteroidales;f__Bacteroidaceae;g__Alloprevotella;s__Alloprevotella?sp004552865
CF5.bin.28@CF5.bin.28.scaffold_613_1||full	2	1	1	1	1	1	1	1	Non-self	Same_species	CF5.bin.28	NW5.bin.46@NW5.bin.46.scaffold_10283_1_CRISPR_2557_spacer_18	d__Bacteria;p__Bacteroidota;c__Bacteroidia;o__Bacteroidales;f__Bacteroidaceae;g__Alloprevotella;s__Alloprevotella?sp004552865
CF5.bin.28@CF5.bin.28.scaffold_613_1||full	2	1	1	1	1	1	1	1	Non-self	Same_species	CF5.bin.28	NW5.bin.46@NW5.bin.46.scaffold_10283_1_CRISPR_2557_spacer_25	d__Bacteria;p__Bacteroidota;c__Bacteroidia;o__Bacteroidales;f__Bacteroidaceae;g__Alloprevotella;s__Alloprevotella?sp004552865
CF5.bin.28@CF5.bin.28.scaffold_613_1||full	2	1	1	1	1	1	1	1	Non-self	Same_species	CF5.bin.28	NW5.bin.46@NW5.bin.46.scaffold_32002_1_CRISPR_2558_spacer_19	d__Bacteria;p__Bacteroidota;c__Bacteroidia;o__Bacteroidales;f__Bacteroidaceae;g__Alloprevotella;s__Alloprevotella?sp004552865
CF5.bin.52@CF5.bin.52.scaffold_225_1||full	6	1	1	1	1	1	1	1	Non-self	Same_species	CF5.bin.52	BMXMM07-meta.373@BMXMM07-meta_1163755_CRISPR_447_spacer_11	d__Bacteria;p__Bacteroidota;c__Bacteroidia;o__Bacteroidales;f__P3;g__Onthomorpha;s__Onthomorpha?sp016296345
CF5.bin.52@CF5.bin.52.scaffold_225_1||full	6	1	1	1	1	1	1	1	Non-self	Same_species	CF5.bin.52	Boar-s11_bin_6@Boar-s11_scaffolds_10626_CRISPR_519_spacer_13	d__Bacteria;p__Bacteroidota;c__Bacteroidia;o__Bacteroidales;f__P3;g__Onthomorpha;s__Onthomorpha?sp016296345
CF5.bin.52@CF5.bin.52.scaffold_225_1||full	6	1	1	1	1	1	1	1	Non-self	Same_species	CF5.bin.52	Boar-s11_bin_6@Boar-s11_scaffolds_10626_CRISPR_519_spacer_14	d__Bacteria;p__Bacteroidota;c__Bacteroidia;o__Bacteroidales;f__P3;g__Onthomorpha;s__Onthomorpha?sp016296345
CF5.bin.52@CF5.bin.52.scaffold_225_1||full	6	1	1	1	1	1	1	1	Non-self	Same_species	CF5.bin.52	CF5.bin.52@CF5.bin.52.scaffold_225_1_CRISPR_699_spacer_1	d__Bacteria;p__Bacteroidota;c__Bacteroidia;o__Bacteroidales;f__P3;g__Onthomorpha;s__Onthomorpha?sp016296345
CF5.bin.52@CF5.bin.52.scaffold_225_1||full	6	1	1	1	1	1	1	1	Non-self	Same_species	CF5.bin.52	CF5.bin.52@CF5.bin.52.scaffold_225_1_CRISPR_699_spacer_2	d__Bacteria;p__Bacteroidota;c__Bacteroidia;o__Bacteroidales;f__P3;g__Onthomorpha;s__Onthomorpha?sp016296345
CF5.bin.52@CF5.bin.52.scaffold_225_1||full	6	1	1	1	1	1	1	1	Non-self	Same_species	CF5.bin.52	CF5.bin.52@CF5.bin.52.scaffold_225_1_CRISPR_699_spacer_3	d__Bacteria;p__Bacteroidota;c__Bacteroidia;o__Bacteroidales;f__P3;g__Onthomorpha;s__Onthomorpha?sp016296345
CF5.bin.52@CF5.bin.52.scaffold_225_1||full	6	1	1	1	1	1	1	1	Non-self	Same_species	CF5.bin.52	CW2.bin.59@CW2.bin.59.scaffold_884_1_CRISPR_746_spacer_1	d__Bacteria;p__Bacteroidota;c__Bacteroidia;o__Bacteroidales;f__P3;g__Onthomorpha;s__Onthomorpha?sp016296345
CF5.bin.52@CF5.bin.52.scaffold_225_1||full	6	1	1	1	1	1	1	1	Non-self	Same_species	CF5.bin.52	CW2.bin.59@CW2.bin.59.scaffold_884_1_CRISPR_746_spacer_2	d__Bacteria;p__Bacteroidota;c__Bacteroidia;o__Bacteroidales;f__P3;g__Onthomorpha;s__Onthomorpha?sp016296345
CF5.bin.52@CF5.bin.52.scaffold_225_1||full	6	1	1	1	1	1	1	1	Non-self	Same_species	CF5.bin.52	CW2.bin.59@CW2.bin.59.scaffold_884_1_CRISPR_746_spacer_3	d__Bacteria;p__Bacteroidota;c__Bacteroidia;o__Bacteroidales;f__P3;g__Onthomorpha;s__Onthomorpha?sp016296345
CF5.bin.52@CF5.bin.52.scaffold_225_1||full	6	1	1	1	1	1	1	1	Non-self	Same_species	CF5.bin.52	DKLLMF03-meta.229@DKLLMF03-meta_600880_CRISPR_1348_spacer_5	d__Bacteria;p__Bacteroidota;c__Bacteroidia;o__Bacteroidales;f__P3;g__Onthomorpha;s__Onthomorpha?sp016296345
CF5.bin.52@CF5.bin.52.scaffold_225_1||full	6	1	1	1	1	1	1	1	Non-self	Same_species	CF5.bin.52	DKYYFF08-meta.27@DKYYFF08-meta_494603_CRISPR_1425_spacer_4	d__Bacteria;p__Bacteroidota;c__Bacteroidia;o__Bacteroidales;f__P3;g__Onthomorpha;s__Onthomorpha?sp016296345
CF5.bin.52@CF5.bin.52.scaffold_225_1||full	6	1	1	1	1	1	1	1	Non-self	Same_species	CF5.bin.52	DKYYFF08-meta.27@DKYYFF08-meta_51359_CRISPR_1422_spacer_10	d__Bacteria;p__Bacteroidota;c__Bacteroidia;o__Bacteroidales;f__P3;g__Onthomorpha;s__Onthomorpha?sp016296345
CF5.bin.79@CF5.bin.79.scaffold_8086_1||full	2	1	1	1	1	1	1	1	Non-self	Same_species	CF5.bin.79	HW2.bin.16@HW2.bin.16.scaffold_3104_1_CRISPR_2123_spacer_1	d__Bacteria;p__Bacteroidota;c__Bacteroidia;o__Bacteroidales;f__Bacteroidaceae;g__Alloprevotella;s__
CF6.bin.22@CF6.bin.22.scaffold_3029_1||full	4	1	1	1	1	1	1	1	Non-self	Same_species	CF6.bin.22	DKLLFM07-meta.250@DKLLFM07-meta_1090455_CRISPR_1281_spacer_1	d__Bacteria;p__Firmicutes_A;c__Clostridia;o__Oscillospirales;f__Acutalibacteraceae;g__Fimenecus;s__
CF6.bin.22@CF6.bin.22.scaffold_3029_1||full	4	1	1	1	1	1	1	1	Non-self	Same_species	CF6.bin.22	DKLLMM03-meta.280@DKLLMM03-meta_662219_CRISPR_1400_spacer_1	d__Bacteria;p__Firmicutes_A;c__Clostridia;o__Oscillospirales;f__Acutalibacteraceae;g__Fimenecus;s__
CF6.bin.22@CF6.bin.22.scaffold_3029_1||full	4	1	1	1	1	1	1	1	Non-self	Same_species	CF6.bin.22	ZW4.bin.37@ZW4.bin.37.scaffold_678_1_CRISPR_3497_spacer_1	d__Bacteria;p__Firmicutes_A;c__Clostridia;o__Oscillospirales;f__Acutalibacteraceae;g__Fimenecus;s__
CF7.bin.65@CF7.bin.65.scaffold_2008_1||full|provirus_9078_46465	1	1	1	1	1	1	1	1	Only-self	Single	CF7.bin.65	CF7.bin.65@CF7.bin.65.scaffold_1045_1_CRISPR_720_spacer_11	d__Bacteria;p__Firmicutes_A;c__Clostridia;o__Oscillospirales;f__Acutalibacteraceae;g__UBA6857;s__UBA6857?sp016292705
CF7.bin.78@CF7.bin.78.scaffold_667_1||full|provirus_19581_47158	2	2	1	1	1	1	1	1	Non-self	Same_genus	CF7.bin.78	DBFM02-meta.221@DBFM02-meta_977232_CRISPR_959_spacer_4	d__Bacteria;p__Proteobacteria;c__Gammaproteobacteria;o__Enterobacterales;f__Succinivibrionaceae;g__Succinivibrio;s__Succinivibrio?hippei_B
CF7.bin.98@CF7.bin.98.scaffold_3241_1||full	2	0	1	1	1	1	1	1	Non-self	Same_species	CF7.bin.98	CF3.bin.86@CF3.bin.86.scaffold_1085_1_CRISPR_688_spacer_13	d__Bacteria;p__Campylobacterota;c__Campylobacteria;o__Campylobacterales;f__Helicobacteraceae;g__Helicobacter_D;s__
CF7.bin.98@CF7.bin.98.scaffold_3241_1||full	2	0	1	1	1	1	1	1	Non-self	Same_species	CF7.bin.98	CF3.bin.86@CF3.bin.86.scaffold_1085_1_CRISPR_688_spacer_15	d__Bacteria;p__Campylobacterota;c__Campylobacteria;o__Campylobacterales;f__Helicobacteraceae;g__Helicobacter_D;s__
CF7.bin.98@CF7.bin.98.scaffold_3241_1||full	2	0	1	1	1	1	1	1	Non-self	Same_species	CF7.bin.98	CF3.bin.86@CF3.bin.86.scaffold_1085_1_CRISPR_688_spacer_16	d__Bacteria;p__Campylobacterota;c__Campylobacteria;o__Campylobacterales;f__Helicobacteraceae;g__Helicobacter_D;s__
CF8.bin.6@CF8.bin.6.scaffold_69_1||full|provirus_5215_65948	2	0	1	1	1	1	1	1	Non-self	Same_species	CF8.bin.6	CF8.bin.6@CF8.bin.6.scaffold_69_1_CRISPR_726_spacer_1	d__Bacteria;p__Firmicutes_A;c__Clostridia;o__Oscillospirales;f__Oscillospiraceae;g__Faecousia;s__
CF8.bin.6@CF8.bin.6.scaffold_69_1||full|provirus_5215_65948	2	0	1	1	1	1	1	1	Non-self	Same_species	CF8.bin.6	CF8.bin.6@CF8.bin.6.scaffold_69_1_CRISPR_726_spacer_10	d__Bacteria;p__Firmicutes_A;c__Clostridia;o__Oscillospirales;f__Oscillospiraceae;g__Faecousia;s__
CF8.bin.6@CF8.bin.6.scaffold_69_1||full|provirus_5215_65948	2	0	1	1	1	1	1	1	Non-self	Same_species	CF8.bin.6	CF8.bin.6@CF8.bin.6.scaffold_69_1_CRISPR_726_spacer_11	d__Bacteria;p__Firmicutes_A;c__Clostridia;o__Oscillospirales;f__Oscillospiraceae;g__Faecousia;s__
CF8.bin.6@CF8.bin.6.scaffold_69_1||full|provirus_5215_65948	2	0	1	1	1	1	1	1	Non-self	Same_species	CF8.bin.6	CF8.bin.6@CF8.bin.6.scaffold_69_1_CRISPR_726_spacer_12	d__Bacteria;p__Firmicutes_A;c__Clostridia;o__Oscillospirales;f__Oscillospiraceae;g__Faecousia;s__
CF8.bin.6@CF8.bin.6.scaffold_69_1||full|provirus_5215_65948	2	0	1	1	1	1	1	1	Non-self	Same_species	CF8.bin.6	CF8.bin.6@CF8.bin.6.scaffold_69_1_CRISPR_726_spacer_13	d__Bacteria;p__Firmicutes_A;c__Clostridia;o__Oscillospirales;f__Oscillospiraceae;g__Faecousia;s__
CF8.bin.6@CF8.bin.6.scaffold_69_1||full|provirus_5215_65948	2	0	1	1	1	1	1	1	Non-self	Same_species	CF8.bin.6	CF8.bin.6@CF8.bin.6.scaffold_69_1_CRISPR_726_spacer_14	d__Bacteria;p__Firmicutes_A;c__Clostridia;o__Oscillospirales;f__Oscillospiraceae;g__Faecousia;s__
CF8.bin.6@CF8.bin.6.scaffold_69_1||full|provirus_5215_65948	2	0	1	1	1	1	1	1	Non-self	Same_species	CF8.bin.6	CF8.bin.6@CF8.bin.6.scaffold_69_1_CRISPR_726_spacer_15	d__Bacteria;p__Firmicutes_A;c__Clostridia;o__Oscillospirales;f__Oscillospiraceae;g__Faecousia;s__
CF8.bin.6@CF8.bin.6.scaffold_69_1||full|provirus_5215_65948	2	0	1	1	1	1	1	1	Non-self	Same_species	CF8.bin.6	CF8.bin.6@CF8.bin.6.scaffold_69_1_CRISPR_726_spacer_16	d__Bacteria;p__Firmicutes_A;c__Clostridia;o__Oscillospirales;f__Oscillospiraceae;g__Faecousia;s__
CF8.bin.6@CF8.bin.6.scaffold_69_1||full|provirus_5215_65948	2	0	1	1	1	1	1	1	Non-self	Same_species	CF8.bin.6	CF8.bin.6@CF8.bin.6.scaffold_69_1_CRISPR_726_spacer_2	d__Bacteria;p__Firmicutes_A;c__Clostridia;o__Oscillospirales;f__Oscillospiraceae;g__Faecousia;s__
CF8.bin.6@CF8.bin.6.scaffold_69_1||full|provirus_5215_65948	2	0	1	1	1	1	1	1	Non-self	Same_species	CF8.bin.6	CF8.bin.6@CF8.bin.6.scaffold_69_1_CRISPR_726_spacer_3	d__Bacteria;p__Firmicutes_A;c__Clostridia;o__Oscillospirales;f__Oscillospiraceae;g__Faecousia;s__
CF8.bin.6@CF8.bin.6.scaffold_69_1||full|provirus_5215_65948	2	0	1	1	1	1	1	1	Non-self	Same_species	CF8.bin.6	CF8.bin.6@CF8.bin.6.scaffold_69_1_CRISPR_726_spacer_4	d__Bacteria;p__Firmicutes_A;c__Clostridia;o__Oscillospirales;f__Oscillospiraceae;g__Faecousia;s__
CF8.bin.6@CF8.bin.6.scaffold_69_1||full|provirus_5215_65948	2	0	1	1	1	1	1	1	Non-self	Same_species	CF8.bin.6	CF8.bin.6@CF8.bin.6.scaffold_69_1_CRISPR_726_spacer_5	d__Bacteria;p__Firmicutes_A;c__Clostridia;o__Oscillospirales;f__Oscillospiraceae;g__Faecousia;s__
CF8.bin.6@CF8.bin.6.scaffold_69_1||full|provirus_5215_65948	2	0	1	1	1	1	1	1	Non-self	Same_species	CF8.bin.6	CF8.bin.6@CF8.bin.6.scaffold_69_1_CRISPR_726_spacer_6	d__Bacteria;p__Firmicutes_A;c__Clostridia;o__Oscillospirales;f__Oscillospiraceae;g__Faecousia;s__
CF8.bin.6@CF8.bin.6.scaffold_69_1||full|provirus_5215_65948	2	0	1	1	1	1	1	1	Non-self	Same_species	CF8.bin.6	CF8.bin.6@CF8.bin.6.scaffold_69_1_CRISPR_726_spacer_7	d__Bacteria;p__Firmicutes_A;c__Clostridia;o__Oscillospirales;f__Oscillospiraceae;g__Faecousia;s__
CF8.bin.6@CF8.bin.6.scaffold_69_1||full|provirus_5215_65948	2	0	1	1	1	1	1	1	Non-self	Same_species	CF8.bin.6	CF8.bin.6@CF8.bin.6.scaffold_69_1_CRISPR_726_spacer_8	d__Bacteria;p__Firmicutes_A;c__Clostridia;o__Oscillospirales;f__Oscillospiraceae;g__Faecousia;s__
CF8.bin.6@CF8.bin.6.scaffold_69_1||full|provirus_5215_65948	2	0	1	1	1	1	1	1	Non-self	Same_species	CF8.bin.6	CF8.bin.6@CF8.bin.6.scaffold_69_1_CRISPR_726_spacer_9	d__Bacteria;p__Firmicutes_A;c__Clostridia;o__Oscillospirales;f__Oscillospiraceae;g__Faecousia;s__
CF8.bin.6@CF8.bin.6.scaffold_69_1||full|provirus_5215_65948	2	0	1	1	1	1	1	1	Non-self	Same_species	CF8.bin.6	CW1.bin.75@CW1.bin.75.scaffold_55_1_CRISPR_736_spacer_1	d__Bacteria;p__Firmicutes_A;c__Clostridia;o__Oscillospirales;f__Oscillospiraceae;g__Faecousia;s__
CF8.bin.6@CF8.bin.6.scaffold_69_1||full|provirus_5215_65948	2	0	1	1	1	1	1	1	Non-self	Same_species	CF8.bin.6	CW1.bin.75@CW1.bin.75.scaffold_55_1_CRISPR_736_spacer_10	d__Bacteria;p__Firmicutes_A;c__Clostridia;o__Oscillospirales;f__Oscillospiraceae;g__Faecousia;s__
CF8.bin.6@CF8.bin.6.scaffold_69_1||full|provirus_5215_65948	2	0	1	1	1	1	1	1	Non-self	Same_species	CF8.bin.6	CW1.bin.75@CW1.bin.75.scaffold_55_1_CRISPR_736_spacer_11	d__Bacteria;p__Firmicutes_A;c__Clostridia;o__Oscillospirales;f__Oscillospiraceae;g__Faecousia;s__
CF8.bin.6@CF8.bin.6.scaffold_69_1||full|provirus_5215_65948	2	0	1	1	1	1	1	1	Non-self	Same_species	CF8.bin.6	CW1.bin.75@CW1.bin.75.scaffold_55_1_CRISPR_736_spacer_12	d__Bacteria;p__Firmicutes_A;c__Clostridia;o__Oscillospirales;f__Oscillospiraceae;g__Faecousia;s__
CF8.bin.6@CF8.bin.6.scaffold_69_1||full|provirus_5215_65948	2	0	1	1	1	1	1	1	Non-self	Same_species	CF8.bin.6	CW1.bin.75@CW1.bin.75.scaffold_55_1_CRISPR_736_spacer_13	d__Bacteria;p__Firmicutes_A;c__Clostridia;o__Oscillospirales;f__Oscillospiraceae;g__Faecousia;s__
CF8.bin.6@CF8.bin.6.scaffold_69_1||full|provirus_5215_65948	2	0	1	1	1	1	1	1	Non-self	Same_species	CF8.bin.6	CW1.bin.75@CW1.bin.75.scaffold_55_1_CRISPR_736_spacer_14	d__Bacteria;p__Firmicutes_A;c__Clostridia;o__Oscillospirales;f__Oscillospiraceae;g__Faecousia;s__
CF8.bin.6@CF8.bin.6.scaffold_69_1||full|provirus_5215_65948	2	0	1	1	1	1	1	1	Non-self	Same_species	CF8.bin.6	CW1.bin.75@CW1.bin.75.scaffold_55_1_CRISPR_736_spacer_15	d__Bacteria;p__Firmicutes_A;c__Clostridia;o__Oscillospirales;f__Oscillospiraceae;g__Faecousia;s__
CF8.bin.6@CF8.bin.6.scaffold_69_1||full|provirus_5215_65948	2	0	1	1	1	1	1	1	Non-self	Same_species	CF8.bin.6	CW1.bin.75@CW1.bin.75.scaffold_55_1_CRISPR_736_spacer_16	d__Bacteria;p__Firmicutes_A;c__Clostridia;o__Oscillospirales;f__Oscillospiraceae;g__Faecousia;s__
CF8.bin.6@CF8.bin.6.scaffold_69_1||full|provirus_5215_65948	2	0	1	1	1	1	1	1	Non-self	Same_species	CF8.bin.6	CW1.bin.75@CW1.bin.75.scaffold_55_1_CRISPR_736_spacer_2	d__Bacteria;p__Firmicutes_A;c__Clostridia;o__Oscillospirales;f__Oscillospiraceae;g__Faecousia;s__
CF8.bin.6@CF8.bin.6.scaffold_69_1||full|provirus_5215_65948	2	0	1	1	1	1	1	1	Non-self	Same_species	CF8.bin.6	CW1.bin.75@CW1.bin.75.scaffold_55_1_CRISPR_736_spacer_3	d__Bacteria;p__Firmicutes_A;c__Clostridia;o__Oscillospirales;f__Oscillospiraceae;g__Faecousia;s__
CF8.bin.6@CF8.bin.6.scaffold_69_1||full|provirus_5215_65948	2	0	1	1	1	1	1	1	Non-self	Same_species	CF8.bin.6	CW1.bin.75@CW1.bin.75.scaffold_55_1_CRISPR_736_spacer_4	d__Bacteria;p__Firmicutes_A;c__Clostridia;o__Oscillospirales;f__Oscillospiraceae;g__Faecousia;s__
CF8.bin.6@CF8.bin.6.scaffold_69_1||full|provirus_5215_65948	2	0	1	1	1	1	1	1	Non-self	Same_species	CF8.bin.6	CW1.bin.75@CW1.bin.75.scaffold_55_1_CRISPR_736_spacer_5	d__Bacteria;p__Firmicutes_A;c__Clostridia;o__Oscillospirales;f__Oscillospiraceae;g__Faecousia;s__
CF8.bin.6@CF8.bin.6.scaffold_69_1||full|provirus_5215_65948	2	0	1	1	1	1	1	1	Non-self	Same_species	CF8.bin.6	CW1.bin.75@CW1.bin.75.scaffold_55_1_CRISPR_736_spacer_6	d__Bacteria;p__Firmicutes_A;c__Clostridia;o__Oscillospirales;f__Oscillospiraceae;g__Faecousia;s__
CF8.bin.6@CF8.bin.6.scaffold_69_1||full|provirus_5215_65948	2	0	1	1	1	1	1	1	Non-self	Same_species	CF8.bin.6	CW1.bin.75@CW1.bin.75.scaffold_55_1_CRISPR_736_spacer_7	d__Bacteria;p__Firmicutes_A;c__Clostridia;o__Oscillospirales;f__Oscillospiraceae;g__Faecousia;s__
CF8.bin.6@CF8.bin.6.scaffold_69_1||full|provirus_5215_65948	2	0	1	1	1	1	1	1	Non-self	Same_species	CF8.bin.6	CW1.bin.75@CW1.bin.75.scaffold_55_1_CRISPR_736_spacer_8	d__Bacteria;p__Firmicutes_A;c__Clostridia;o__Oscillospirales;f__Oscillospiraceae;g__Faecousia;s__
CF8.bin.6@CF8.bin.6.scaffold_69_1||full|provirus_5215_65948	2	0	1	1	1	1	1	1	Non-self	Same_species	CF8.bin.6	CW1.bin.75@CW1.bin.75.scaffold_55_1_CRISPR_736_spacer_9	d__Bacteria;p__Firmicutes_A;c__Clostridia;o__Oscillospirales;f__Oscillospiraceae;g__Faecousia;s__
CW1.bin.75@CW1.bin.75.scaffold_55_1||0_partial|provirus_1_45670	2	0	1	1	1	1	1	1	Non-self	Same_species	CW1.bin.75	CF8.bin.6@CF8.bin.6.scaffold_69_1_CRISPR_726_spacer_1	d__Bacteria;p__Firmicutes_A;c__Clostridia;o__Oscillospirales;f__Oscillospiraceae;g__Faecousia;s__
CW1.bin.75@CW1.bin.75.scaffold_55_1||0_partial|provirus_1_45670	2	0	1	1	1	1	1	1	Non-self	Same_species	CW1.bin.75	CF8.bin.6@CF8.bin.6.scaffold_69_1_CRISPR_726_spacer_10	d__Bacteria;p__Firmicutes_A;c__Clostridia;o__Oscillospirales;f__Oscillospiraceae;g__Faecousia;s__
CW1.bin.75@CW1.bin.75.scaffold_55_1||0_partial|provirus_1_45670	2	0	1	1	1	1	1	1	Non-self	Same_species	CW1.bin.75	CF8.bin.6@CF8.bin.6.scaffold_69_1_CRISPR_726_spacer_11	d__Bacteria;p__Firmicutes_A;c__Clostridia;o__Oscillospirales;f__Oscillospiraceae;g__Faecousia;s__
CW1.bin.75@CW1.bin.75.scaffold_55_1||0_partial|provirus_1_45670	2	0	1	1	1	1	1	1	Non-self	Same_species	CW1.bin.75	CF8.bin.6@CF8.bin.6.scaffold_69_1_CRISPR_726_spacer_12	d__Bacteria;p__Firmicutes_A;c__Clostridia;o__Oscillospirales;f__Oscillospiraceae;g__Faecousia;s__
CW1.bin.75@CW1.bin.75.scaffold_55_1||0_partial|provirus_1_45670	2	0	1	1	1	1	1	1	Non-self	Same_species	CW1.bin.75	CF8.bin.6@CF8.bin.6.scaffold_69_1_CRISPR_726_spacer_13	d__Bacteria;p__Firmicutes_A;c__Clostridia;o__Oscillospirales;f__Oscillospiraceae;g__Faecousia;s__
CW1.bin.75@CW1.bin.75.scaffold_55_1||0_partial|provirus_1_45670	2	0	1	1	1	1	1	1	Non-self	Same_species	CW1.bin.75	CF8.bin.6@CF8.bin.6.scaffold_69_1_CRISPR_726_spacer_14	d__Bacteria;p__Firmicutes_A;c__Clostridia;o__Oscillospirales;f__Oscillospiraceae;g__Faecousia;s__
CW1.bin.75@CW1.bin.75.scaffold_55_1||0_partial|provirus_1_45670	2	0	1	1	1	1	1	1	Non-self	Same_species	CW1.bin.75	CF8.bin.6@CF8.bin.6.scaffold_69_1_CRISPR_726_spacer_15	d__Bacteria;p__Firmicutes_A;c__Clostridia;o__Oscillospirales;f__Oscillospiraceae;g__Faecousia;s__
CW1.bin.75@CW1.bin.75.scaffold_55_1||0_partial|provirus_1_45670	2	0	1	1	1	1	1	1	Non-self	Same_species	CW1.bin.75	CF8.bin.6@CF8.bin.6.scaffold_69_1_CRISPR_726_spacer_16	d__Bacteria;p__Firmicutes_A;c__Clostridia;o__Oscillospirales;f__Oscillospiraceae;g__Faecousia;s__
CW1.bin.75@CW1.bin.75.scaffold_55_1||0_partial|provirus_1_45670	2	0	1	1	1	1	1	1	Non-self	Same_species	CW1.bin.75	CF8.bin.6@CF8.bin.6.scaffold_69_1_CRISPR_726_spacer_2	d__Bacteria;p__Firmicutes_A;c__Clostridia;o__Oscillospirales;f__Oscillospiraceae;g__Faecousia;s__
CW1.bin.75@CW1.bin.75.scaffold_55_1||0_partial|provirus_1_45670	2	0	1	1	1	1	1	1	Non-self	Same_species	CW1.bin.75	CF8.bin.6@CF8.bin.6.scaffold_69_1_CRISPR_726_spacer_3	d__Bacteria;p__Firmicutes_A;c__Clostridia;o__Oscillospirales;f__Oscillospiraceae;g__Faecousia;s__
CW1.bin.75@CW1.bin.75.scaffold_55_1||0_partial|provirus_1_45670	2	0	1	1	1	1	1	1	Non-self	Same_species	CW1.bin.75	CF8.bin.6@CF8.bin.6.scaffold_69_1_CRISPR_726_spacer_4	d__Bacteria;p__Firmicutes_A;c__Clostridia;o__Oscillospirales;f__Oscillospiraceae;g__Faecousia;s__
CW1.bin.75@CW1.bin.75.scaffold_55_1||0_partial|provirus_1_45670	2	0	1	1	1	1	1	1	Non-self	Same_species	CW1.bin.75	CF8.bin.6@CF8.bin.6.scaffold_69_1_CRISPR_726_spacer_5	d__Bacteria;p__Firmicutes_A;c__Clostridia;o__Oscillospirales;f__Oscillospiraceae;g__Faecousia;s__
CW1.bin.75@CW1.bin.75.scaffold_55_1||0_partial|provirus_1_45670	2	0	1	1	1	1	1	1	Non-self	Same_species	CW1.bin.75	CF8.bin.6@CF8.bin.6.scaffold_69_1_CRISPR_726_spacer_6	d__Bacteria;p__Firmicutes_A;c__Clostridia;o__Oscillospirales;f__Oscillospiraceae;g__Faecousia;s__
CW1.bin.75@CW1.bin.75.scaffold_55_1||0_partial|provirus_1_45670	2	0	1	1	1	1	1	1	Non-self	Same_species	CW1.bin.75	CF8.bin.6@CF8.bin.6.scaffold_69_1_CRISPR_726_spacer_7	d__Bacteria;p__Firmicutes_A;c__Clostridia;o__Oscillospirales;f__Oscillospiraceae;g__Faecousia;s__
CW1.bin.75@CW1.bin.75.scaffold_55_1||0_partial|provirus_1_45670	2	0	1	1	1	1	1	1	Non-self	Same_species	CW1.bin.75	CF8.bin.6@CF8.bin.6.scaffold_69_1_CRISPR_726_spacer_8	d__Bacteria;p__Firmicutes_A;c__Clostridia;o__Oscillospirales;f__Oscillospiraceae;g__Faecousia;s__
CW1.bin.75@CW1.bin.75.scaffold_55_1||0_partial|provirus_1_45670	2	0	1	1	1	1	1	1	Non-self	Same_species	CW1.bin.75	CF8.bin.6@CF8.bin.6.scaffold_69_1_CRISPR_726_spacer_9	d__Bacteria;p__Firmicutes_A;c__Clostridia;o__Oscillospirales;f__Oscillospiraceae;g__Faecousia;s__
CW1.bin.75@CW1.bin.75.scaffold_55_1||0_partial|provirus_1_45670	2	0	1	1	1	1	1	1	Non-self	Same_species	CW1.bin.75	CW1.bin.75@CW1.bin.75.scaffold_55_1_CRISPR_736_spacer_1	d__Bacteria;p__Firmicutes_A;c__Clostridia;o__Oscillospirales;f__Oscillospiraceae;g__Faecousia;s__
CW1.bin.75@CW1.bin.75.scaffold_55_1||0_partial|provirus_1_45670	2	0	1	1	1	1	1	1	Non-self	Same_species	CW1.bin.75	CW1.bin.75@CW1.bin.75.scaffold_55_1_CRISPR_736_spacer_10	d__Bacteria;p__Firmicutes_A;c__Clostridia;o__Oscillospirales;f__Oscillospiraceae;g__Faecousia;s__
CW1.bin.75@CW1.bin.75.scaffold_55_1||0_partial|provirus_1_45670	2	0	1	1	1	1	1	1	Non-self	Same_species	CW1.bin.75	CW1.bin.75@CW1.bin.75.scaffold_55_1_CRISPR_736_spacer_11	d__Bacteria;p__Firmicutes_A;c__Clostridia;o__Oscillospirales;f__Oscillospiraceae;g__Faecousia;s__
CW1.bin.75@CW1.bin.75.scaffold_55_1||0_partial|provirus_1_45670	2	0	1	1	1	1	1	1	Non-self	Same_species	CW1.bin.75	CW1.bin.75@CW1.bin.75.scaffold_55_1_CRISPR_736_spacer_12	d__Bacteria;p__Firmicutes_A;c__Clostridia;o__Oscillospirales;f__Oscillospiraceae;g__Faecousia;s__
CW1.bin.75@CW1.bin.75.scaffold_55_1||0_partial|provirus_1_45670	2	0	1	1	1	1	1	1	Non-self	Same_species	CW1.bin.75	CW1.bin.75@CW1.bin.75.scaffold_55_1_CRISPR_736_spacer_13	d__Bacteria;p__Firmicutes_A;c__Clostridia;o__Oscillospirales;f__Oscillospiraceae;g__Faecousia;s__
CW1.bin.75@CW1.bin.75.scaffold_55_1||0_partial|provirus_1_45670	2	0	1	1	1	1	1	1	Non-self	Same_species	CW1.bin.75	CW1.bin.75@CW1.bin.75.scaffold_55_1_CRISPR_736_spacer_14	d__Bacteria;p__Firmicutes_A;c__Clostridia;o__Oscillospirales;f__Oscillospiraceae;g__Faecousia;s__
CW1.bin.75@CW1.bin.75.scaffold_55_1||0_partial|provirus_1_45670	2	0	1	1	1	1	1	1	Non-self	Same_species	CW1.bin.75	CW1.bin.75@CW1.bin.75.scaffold_55_1_CRISPR_736_spacer_15	d__Bacteria;p__Firmicutes_A;c__Clostridia;o__Oscillospirales;f__Oscillospiraceae;g__Faecousia;s__
CW1.bin.75@CW1.bin.75.scaffold_55_1||0_partial|provirus_1_45670	2	0	1	1	1	1	1	1	Non-self	Same_species	CW1.bin.75	CW1.bin.75@CW1.bin.75.scaffold_55_1_CRISPR_736_spacer_16	d__Bacteria;p__Firmicutes_A;c__Clostridia;o__Oscillospirales;f__Oscillospiraceae;g__Faecousia;s__
CW1.bin.75@CW1.bin.75.scaffold_55_1||0_partial|provirus_1_45670	2	0	1	1	1	1	1	1	Non-self	Same_species	CW1.bin.75	CW1.bin.75@CW1.bin.75.scaffold_55_1_CRISPR_736_spacer_2	d__Bacteria;p__Firmicutes_A;c__Clostridia;o__Oscillospirales;f__Oscillospiraceae;g__Faecousia;s__
CW1.bin.75@CW1.bin.75.scaffold_55_1||0_partial|provirus_1_45670	2	0	1	1	1	1	1	1	Non-self	Same_species	CW1.bin.75	CW1.bin.75@CW1.bin.75.scaffold_55_1_CRISPR_736_spacer_3	d__Bacteria;p__Firmicutes_A;c__Clostridia;o__Oscillospirales;f__Oscillospiraceae;g__Faecousia;s__
CW1.bin.75@CW1.bin.75.scaffold_55_1||0_partial|provirus_1_45670	2	0	1	1	1	1	1	1	Non-self	Same_species	CW1.bin.75	CW1.bin.75@CW1.bin.75.scaffold_55_1_CRISPR_736_spacer_4	d__Bacteria;p__Firmicutes_A;c__Clostridia;o__Oscillospirales;f__Oscillospiraceae;g__Faecousia;s__
CW1.bin.75@CW1.bin.75.scaffold_55_1||0_partial|provirus_1_45670	2	0	1	1	1	1	1	1	Non-self	Same_species	CW1.bin.75	CW1.bin.75@CW1.bin.75.scaffold_55_1_CRISPR_736_spacer_5	d__Bacteria;p__Firmicutes_A;c__Clostridia;o__Oscillospirales;f__Oscillospiraceae;g__Faecousia;s__
CW1.bin.75@CW1.bin.75.scaffold_55_1||0_partial|provirus_1_45670	2	0	1	1	1	1	1	1	Non-self	Same_species	CW1.bin.75	CW1.bin.75@CW1.bin.75.scaffold_55_1_CRISPR_736_spacer_6	d__Bacteria;p__Firmicutes_A;c__Clostridia;o__Oscillospirales;f__Oscillospiraceae;g__Faecousia;s__
CW1.bin.75@CW1.bin.75.scaffold_55_1||0_partial|provirus_1_45670	2	0	1	1	1	1	1	1	Non-self	Same_species	CW1.bin.75	CW1.bin.75@CW1.bin.75.scaffold_55_1_CRISPR_736_spacer_7	d__Bacteria;p__Firmicutes_A;c__Clostridia;o__Oscillospirales;f__Oscillospiraceae;g__Faecousia;s__
CW1.bin.75@CW1.bin.75.scaffold_55_1||0_partial|provirus_1_45670	2	0	1	1	1	1	1	1	Non-self	Same_species	CW1.bin.75	CW1.bin.75@CW1.bin.75.scaffold_55_1_CRISPR_736_spacer_8	d__Bacteria;p__Firmicutes_A;c__Clostridia;o__Oscillospirales;f__Oscillospiraceae;g__Faecousia;s__
CW1.bin.75@CW1.bin.75.scaffold_55_1||0_partial|provirus_1_45670	2	0	1	1	1	1	1	1	Non-self	Same_species	CW1.bin.75	CW1.bin.75@CW1.bin.75.scaffold_55_1_CRISPR_736_spacer_9	d__Bacteria;p__Firmicutes_A;c__Clostridia;o__Oscillospirales;f__Oscillospiraceae;g__Faecousia;s__
CW2.bin.59@CW2.bin.59.scaffold_2128_1||full	2	1	1	1	1	1	1	1	Non-self	Same_species	CW2.bin.59	Boar-s11_bin_6@Boar-s11_scaffolds_10626_CRISPR_519_spacer_13	d__Bacteria;p__Bacteroidota;c__Bacteroidia;o__Bacteroidales;f__P3;g__Onthomorpha;s__Onthomorpha?sp016296345
CW3.bin.46@CW3.bin.46.scaffold_804_1||full	2	0	1	1	1	1	1	1	Non-self	Same_species	CW3.bin.46	CW3.bin.46@CW3.bin.46.scaffold_804_1_CRISPR_753_spacer_1	d__Bacteria;p__Firmicutes_A;c__Clostridia;o__Lachnospirales;f__Lachnospiraceae;g__CAG-303;s__
CW3.bin.46@CW3.bin.46.scaffold_804_1||full	2	0	1	1	1	1	1	1	Non-self	Same_species	CW3.bin.46	CW3.bin.46@CW3.bin.46.scaffold_804_1_CRISPR_753_spacer_2	d__Bacteria;p__Firmicutes_A;c__Clostridia;o__Lachnospirales;f__Lachnospiraceae;g__CAG-303;s__
CW3.bin.46@CW3.bin.46.scaffold_804_1||full	2	0	1	1	1	1	1	1	Non-self	Same_species	CW3.bin.46	CW3.bin.46@CW3.bin.46.scaffold_804_1_CRISPR_753_spacer_3	d__Bacteria;p__Firmicutes_A;c__Clostridia;o__Lachnospirales;f__Lachnospiraceae;g__CAG-303;s__
CW3.bin.46@CW3.bin.46.scaffold_804_1||full	2	0	1	1	1	1	1	1	Non-self	Same_species	CW3.bin.46	CW3.bin.46@CW3.bin.46.scaffold_804_1_CRISPR_753_spacer_4	d__Bacteria;p__Firmicutes_A;c__Clostridia;o__Lachnospirales;f__Lachnospiraceae;g__CAG-303;s__
CW3.bin.46@CW3.bin.46.scaffold_804_1||full	2	0	1	1	1	1	1	1	Non-self	Same_species	CW3.bin.46	CW3.bin.46@CW3.bin.46.scaffold_804_1_CRISPR_753_spacer_5	d__Bacteria;p__Firmicutes_A;c__Clostridia;o__Lachnospirales;f__Lachnospiraceae;g__CAG-303;s__
CW3.bin.46@CW3.bin.46.scaffold_804_1||full	2	0	1	1	1	1	1	1	Non-self	Same_species	CW3.bin.46	QHF9FF09-meta.47@QHF9FF09-meta_183269_CRISPR_2845_spacer_2	d__Bacteria;p__Firmicutes_A;c__Clostridia;o__Lachnospirales;f__Lachnospiraceae;g__CAG-303;s__
CW5.bin.36@CW5.bin.36.scaffold_9_1||0_partial|provirus_4217_47144	7	1	2	1	1	1	1	1	Non-self	Cross_genus	CW5.bin.36	CW5.bin.36@CW5.bin.36.scaffold_303_1_CRISPR_767_spacer_22	d__Bacteria;p__Spirochaetota;c__Spirochaetia;o__Treponematales;f__Treponemataceae;g__Treponema_D;s__
CW5.bin.36@CW5.bin.36.scaffold_9_1||0_partial|provirus_4217_47144	7	1	2	1	1	1	1	1	Non-self	Cross_genus	CW5.bin.36	DKLLMF03-meta.84@DKLLMF03-meta_1363212_CRISPR_1359_spacer_38	d__Bacteria;p__Spirochaetota;c__Spirochaetia;o__Treponematales;f__Treponemataceae;g__Treponema_D;s__
CW5.bin.36@CW5.bin.36.scaffold_9_1||0_partial|provirus_4217_47144	7	1	2	1	1	1	1	1	Non-self	Cross_genus	CW5.bin.36	Duroc-Low2_bin_21@Duroc-Low2_scaffolds_3713_CRISPR_1664_spacer_41	d__Bacteria;p__Spirochaetota;c__Spirochaetia;o__Treponematales;f__Treponemataceae;g__Treponema_D;s__
CW5.bin.36@CW5.bin.36.scaffold_9_1||0_partial|provirus_4217_47144	7	1	2	1	1	1	1	1	Non-self	Cross_genus	CW5.bin.36	Duroc-Low7_bin_38@Duroc-Low7_scaffolds_9861_CRISPR_1680_spacer_1	d__Bacteria;p__Spirochaetota;c__Spirochaetia;o__Treponematales;f__Treponemataceae;g__Treponema_D;s__
CW5.bin.36@CW5.bin.36.scaffold_9_1||0_partial|provirus_4217_47144	7	1	2	1	1	1	1	1	Non-self	Cross_genus	CW5.bin.36	HF6.bin.51@HF6.bin.51.scaffold_21990_1_CRISPR_2107_spacer_3	d__Bacteria;p__Spirochaetota;c__Spirochaetia;o__Treponematales;f__Treponemataceae;g__Treponema_D;s__
CW5.bin.36@CW5.bin.36.scaffold_9_1||0_partial|provirus_4217_47144	7	1	2	1	1	1	1	1	Non-self	Cross_genus	CW5.bin.36	LW2.bin.28@LW2.bin.28.scaffold_7945_1_CRISPR_2391_spacer_15	d__Bacteria;p__Spirochaetota;c__Spirochaetia;o__Treponematales;f__Treponemataceae;g__Treponema_D;s__
CW5.bin.36@CW5.bin.36.scaffold_9_1||0_partial|provirus_4217_47144	7	1	2	1	1	1	1	1	Non-self	Cross_genus	CW5.bin.36	W4936_bin_24@W4936_scaffolds_5105_CRISPR_3367_spacer_1	d__Bacteria;p__Spirochaetota;c__Spirochaetia;o__Treponematales;f__Treponemataceae;g__Treponema_D;s__
CW7.bin.20@CW7.bin.20.scaffold_4389_2||full	5	3	3	4	3	1	1	1	Non-self	Cross_genus	CW7.bin.20	DKYYMF05-meta.219@DKYYMF05-meta_243706_CRISPR_1601_spacer_15	d__Bacteria;p__Firmicutes_A;c__Clostridia;o__Oscillospirales;f__Oscillospiraceae;g__ER4;s__ER4?sp000765235
CW7.bin.20@CW7.bin.20.scaffold_4389_2||full	5	3	3	4	3	1	1	1	Non-self	Cross_genus	CW7.bin.20	LW2-s126575_bin_42@LW2-s126575_scaffolds_8964_CRISPR_2418_spacer_48	d__Bacteria;p__Firmicutes_A;c__Clostridia;o__Oscillospirales;f__Oscillospiraceae;g__ER4;s__ER4?sp000765235
CW7.bin.20@CW7.bin.20.scaffold_4389_2||full	5	3	3	4	3	1	1	1	Non-self	Cross_genus	CW7.bin.20	SWMF01-meta.134@SWMF01-meta_695034_CRISPR_3149_spacer_20	d__Bacteria;p__Firmicutes_A;c__Clostridia;o__Oscillospirales;f__Oscillospiraceae;g__ER4;s__ER4?sp000765235
CW7.bin.20@CW7.bin.20.scaffold_4389_2||full	5	3	3	4	3	1	1	1	Non-self	Cross_genus	CW7.bin.20	SWMM01-meta.69@SWMM01-meta_24477_CRISPR_3219_spacer_20	d__Bacteria;p__Firmicutes_A;c__Clostridia;o__Oscillospirales;f__Oscillospiraceae;g__ER4;s__ER4?sp000765235
CW7.bin.20@CW7.bin.20.scaffold_4814_1||full	3	2	2	3	2	1	1	1	Non-self	Cross_genus	CW7.bin.20	BMXMF02-meta.29@BMXMF02-meta_327988_CRISPR_356_spacer_16	d__Bacteria;p__Firmicutes_A;c__Clostridia;o__Oscillospirales;f__Oscillospiraceae;g__ER4;s__ER4?sp000765235
CW7.bin.20@CW7.bin.20.scaffold_4814_1||full	3	2	2	3	2	1	1	1	Non-self	Cross_genus	CW7.bin.20	BMXMF02-meta.29@BMXMF02-meta_327988_CRISPR_356_spacer_18	d__Bacteria;p__Firmicutes_A;c__Clostridia;o__Oscillospirales;f__Oscillospiraceae;g__ER4;s__ER4?sp000765235
CW7.bin.20@CW7.bin.20.scaffold_4814_1||full	3	2	2	3	2	1	1	1	Non-self	Cross_genus	CW7.bin.20	BMXMF02-meta.29@BMXMF02-meta_327988_CRISPR_356_spacer_22	d__Bacteria;p__Firmicutes_A;c__Clostridia;o__Oscillospirales;f__Oscillospiraceae;g__ER4;s__ER4?sp000765235
CW7.bin.20@CW7.bin.20.scaffold_4814_1||full	3	2	2	3	2	1	1	1	Non-self	Cross_genus	CW7.bin.20	DKYYMF05-meta.219@DKYYMF05-meta_243706_CRISPR_1601_spacer_16	d__Bacteria;p__Firmicutes_A;c__Clostridia;o__Oscillospirales;f__Oscillospiraceae;g__ER4;s__ER4?sp000765235
CW7.bin.20@CW7.bin.20.scaffold_9010_1||full	3	2	3	2	1	1	1	1	Non-self	Cross_genus	CW7.bin.20	Duroc.SH-FCR.LF5_bin_7@Duroc.SH-FCR.LF5_scaffolds_6448_CRISPR_1713_spacer_10	d__Bacteria;p__Firmicutes_A;c__Clostridia;o__Oscillospirales;f__Oscillospiraceae;g__ER4;s__ER4?sp000765235
CW7.bin.20@CW7.bin.20.scaffold_9010_1||full	3	2	3	2	1	1	1	1	Non-self	Cross_genus	CW7.bin.20	NW1.bin.87@NW1.bin.87.scaffold_535_1_CRISPR_2539_spacer_10	d__Bacteria;p__Firmicutes_A;c__Clostridia;o__Oscillospirales;f__Oscillospiraceae;g__ER4;s__ER4?sp000765235
CW7.bin.93@CW7.bin.93.scaffold_4_1||0_partial|provirus_1_71126	2	1	1	1	1	1	1	1	Non-self	Same_species	CW7.bin.93	DW4.bin.46@DW4.bin.46.scaffold_1409_1_CRISPR_1731_spacer_28	d__Bacteria;p__Bacteroidota;c__Bacteroidia;o__Bacteroidales;f__Bacteroidaceae;g__Prevotella;s__Prevotella?sp002251385
CW7.bin.97@CW7.bin.97.scaffold_8817_1||full	2	2	2	2	2	1	1	1	Non-self	Cross_genus	CW7.bin.97	DBFF06-meta.134@DBFF06-meta_156660_CRISPR_885_spacer_19	d__Bacteria;p__Firmicutes_A;c__Clostridia;o__Oscillospirales;f__Ruminococcaceae;g__Ruminococcus;s__Ruminococcus?sp002438605
CW8.bin.50@CW8.bin.50.scaffold_3397_1||full|provirus_5686_35102	7	1	1	1	1	1	1	1	Non-self	Same_species	CW8.bin.50	DBMM05-meta.221@DBMM05-meta_370122_CRISPR_1170_spacer_7	d__Bacteria;p__Firmicutes_A;c__Clostridia;o__Oscillospirales;f__Acutalibacteraceae;g__CAG-177;s__CAG-177?sp003514385
CW8.bin.50@CW8.bin.50.scaffold_3397_1||full|provirus_5686_35102	7	1	1	1	1	1	1	1	Non-self	Same_species	CW8.bin.50	DBMM05-meta.221@DBMM05-meta_370122_CRISPR_1170_spacer_8	d__Bacteria;p__Firmicutes_A;c__Clostridia;o__Oscillospirales;f__Acutalibacteraceae;g__CAG-177;s__CAG-177?sp003514385
CW8.bin.50@CW8.bin.50.scaffold_3397_1||full|provirus_5686_35102	7	1	1	1	1	1	1	1	Non-self	Same_species	CW8.bin.50	HW1.bin.89@HW1.bin.89.scaffold_23670_1_CRISPR_2119_spacer_1	d__Bacteria;p__Firmicutes_A;c__Clostridia;o__Oscillospirales;f__Acutalibacteraceae;g__CAG-177;s__CAG-177?sp003514385
CW8.bin.50@CW8.bin.50.scaffold_3397_1||full|provirus_5686_35102	7	1	1	1	1	1	1	1	Non-self	Same_species	CW8.bin.50	LW1-s150947_bin_37@LW1-s150947_scaffolds_7499_CRISPR_2264_spacer_27	d__Bacteria;p__Firmicutes_A;c__Clostridia;o__Oscillospirales;f__Acutalibacteraceae;g__CAG-177;s__CAG-177?sp003514385
CW8.bin.50@CW8.bin.50.scaffold_3397_1||full|provirus_5686_35102	7	1	1	1	1	1	1	1	Non-self	Same_species	CW8.bin.50	LW1-s150947_bin_37@LW1-s150947_scaffolds_7499_CRISPR_2264_spacer_45	d__Bacteria;p__Firmicutes_A;c__Clostridia;o__Oscillospirales;f__Acutalibacteraceae;g__CAG-177;s__CAG-177?sp003514385
CW8.bin.50@CW8.bin.50.scaffold_3397_1||full|provirus_5686_35102	7	1	1	1	1	1	1	1	Non-self	Same_species	CW8.bin.50	LW1-s151070_bin_6@LW1-s151070_scaffolds_6489_CRISPR_2288_spacer_4	d__Bacteria;p__Firmicutes_A;c__Clostridia;o__Oscillospirales;f__Acutalibacteraceae;g__CAG-177;s__CAG-177?sp003514385
CW8.bin.50@CW8.bin.50.scaffold_3397_1||full|provirus_5686_35102	7	1	1	1	1	1	1	1	Non-self	Same_species	CW8.bin.50	LW2-s126610_bin_22@LW2-s126610_scaffolds_1562_CRISPR_2423_spacer_24	d__Bacteria;p__Firmicutes_A;c__Clostridia;o__Oscillospirales;f__Acutalibacteraceae;g__CAG-177;s__CAG-177?sp003514385
CW8.bin.50@CW8.bin.50.scaffold_3397_1||full|provirus_5686_35102	7	1	1	1	1	1	1	1	Non-self	Same_species	CW8.bin.50	W4978_bin_1@W4978_scaffolds_25_CRISPR_3386_spacer_4	d__Bacteria;p__Firmicutes_A;c__Clostridia;o__Oscillospirales;f__Acutalibacteraceae;g__CAG-177;s__CAG-177?sp003514385
CW8.bin.50@CW8.bin.50.scaffold_3397_1||full|provirus_5686_35102	7	1	1	1	1	1	1	1	Non-self	Same_species	CW8.bin.50	W4978_bin_1@W4978_scaffolds_48_CRISPR_3388_spacer_19	d__Bacteria;p__Firmicutes_A;c__Clostridia;o__Oscillospirales;f__Acutalibacteraceae;g__CAG-177;s__CAG-177?sp003514385
CW8.bin.50@CW8.bin.50.scaffold_3397_1||full|provirus_5686_35102	7	1	1	1	1	1	1	1	Non-self	Same_species	CW8.bin.50	W4978_bin_1@W4978_scaffolds_48_CRISPR_3388_spacer_21	d__Bacteria;p__Firmicutes_A;c__Clostridia;o__Oscillospirales;f__Acutalibacteraceae;g__CAG-177;s__CAG-177?sp003514385
CW8.bin.50@CW8.bin.50.scaffold_3397_1||full|provirus_5686_35102	7	1	1	1	1	1	1	1	Non-self	Same_species	CW8.bin.50	W4978_bin_1@W4978_scaffolds_48_CRISPR_3388_spacer_8	d__Bacteria;p__Firmicutes_A;c__Clostridia;o__Oscillospirales;f__Acutalibacteraceae;g__CAG-177;s__CAG-177?sp003514385
CW8.bin.50@CW8.bin.50.scaffold_4742_1||full	3	1	1	1	1	1	1	1	Non-self	Same_species	CW8.bin.50	LW1-s151070_bin_6@LW1-s151070_scaffolds_6489_CRISPR_2288_spacer_3	d__Bacteria;p__Firmicutes_A;c__Clostridia;o__Oscillospirales;f__Acutalibacteraceae;g__CAG-177;s__CAG-177?sp003514385
CW8.bin.50@CW8.bin.50.scaffold_4742_1||full	3	1	1	1	1	1	1	1	Non-self	Same_species	CW8.bin.50	W4978_bin_1@W4978_scaffolds_48_CRISPR_3388_spacer_37	d__Bacteria;p__Firmicutes_A;c__Clostridia;o__Oscillospirales;f__Acutalibacteraceae;g__CAG-177;s__CAG-177?sp003514385
CW8.bin.50@CW8.bin.50.scaffold_4742_1||full	3	1	1	1	1	1	1	1	Non-self	Same_species	CW8.bin.50	W4978_bin_1@W4978_scaffolds_48_CRISPR_3388_spacer_45	d__Bacteria;p__Firmicutes_A;c__Clostridia;o__Oscillospirales;f__Acutalibacteraceae;g__CAG-177;s__CAG-177?sp003514385
DBFF02-meta.180@DBFF02-meta_2104606||full	2	1	1	1	1	1	1	1	Non-self	Same_species	DBFF02-meta.180	F5268_bin_1@F5268_scaffolds_26_CRISPR_1899_spacer_16	d__Bacteria;p__Firmicutes_A;c__Clostridia;o__Oscillospirales;f__Acutalibacteraceae;g__UBA1417;s__UBA1417?sp003531055
DBFF02-meta.180@DBFF02-meta_2104606||full	2	1	1	1	1	1	1	1	Non-self	Same_species	DBFF02-meta.180	F5268_bin_1@F5268_scaffolds_26_CRISPR_1899_spacer_7	d__Bacteria;p__Firmicutes_A;c__Clostridia;o__Oscillospirales;f__Acutalibacteraceae;g__UBA1417;s__UBA1417?sp003531055
DBFF02-meta.180@DBFF02-meta_2104606||full	2	1	1	1	1	1	1	1	Non-self	Same_species	DBFF02-meta.180	F5268_bin_1@F5268_scaffolds_86_CRISPR_1900_spacer_2	d__Bacteria;p__Firmicutes_A;c__Clostridia;o__Oscillospirales;f__Acutalibacteraceae;g__UBA1417;s__UBA1417?sp003531055
DBFF02-meta.427@DBFF02-meta_1348351||full	2	0	1	1	1	1	1	1	Non-self	Same_species	DBFF02-meta.427	DBFF02-meta.427@DBFF02-meta_1348351_CRISPR_836_spacer_1	d__Bacteria;p__Firmicutes_A;c__Clostridia;o__Oscillospirales;f__Acutalibacteraceae;g__Ruminococcus_E;s__
DBFF02-meta.427@DBFF02-meta_1348351||full	2	0	1	1	1	1	1	1	Non-self	Same_species	DBFF02-meta.427	DBFF02-meta.427@DBFF02-meta_1348351_CRISPR_836_spacer_10	d__Bacteria;p__Firmicutes_A;c__Clostridia;o__Oscillospirales;f__Acutalibacteraceae;g__Ruminococcus_E;s__
DBFF02-meta.427@DBFF02-meta_1348351||full	2	0	1	1	1	1	1	1	Non-self	Same_species	DBFF02-meta.427	DBFF02-meta.427@DBFF02-meta_1348351_CRISPR_836_spacer_11	d__Bacteria;p__Firmicutes_A;c__Clostridia;o__Oscillospirales;f__Acutalibacteraceae;g__Ruminococcus_E;s__
DBFF02-meta.427@DBFF02-meta_1348351||full	2	0	1	1	1	1	1	1	Non-self	Same_species	DBFF02-meta.427	DBFF02-meta.427@DBFF02-meta_1348351_CRISPR_836_spacer_12	d__Bacteria;p__Firmicutes_A;c__Clostridia;o__Oscillospirales;f__Acutalibacteraceae;g__Ruminococcus_E;s__
DBFF02-meta.427@DBFF02-meta_1348351||full	2	0	1	1	1	1	1	1	Non-self	Same_species	DBFF02-meta.427	DBFF02-meta.427@DBFF02-meta_1348351_CRISPR_836_spacer_13	d__Bacteria;p__Firmicutes_A;c__Clostridia;o__Oscillospirales;f__Acutalibacteraceae;g__Ruminococcus_E;s__
DBFF02-meta.427@DBFF02-meta_1348351||full	2	0	1	1	1	1	1	1	Non-self	Same_species	DBFF02-meta.427	DBFF02-meta.427@DBFF02-meta_1348351_CRISPR_836_spacer_14	d__Bacteria;p__Firmicutes_A;c__Clostridia;o__Oscillospirales;f__Acutalibacteraceae;g__Ruminococcus_E;s__
DBFF02-meta.427@DBFF02-meta_1348351||full	2	0	1	1	1	1	1	1	Non-self	Same_species	DBFF02-meta.427	DBFF02-meta.427@DBFF02-meta_1348351_CRISPR_836_spacer_15	d__Bacteria;p__Firmicutes_A;c__Clostridia;o__Oscillospirales;f__Acutalibacteraceae;g__Ruminococcus_E;s__
DBFF02-meta.427@DBFF02-meta_1348351||full	2	0	1	1	1	1	1	1	Non-self	Same_species	DBFF02-meta.427	DBFF02-meta.427@DBFF02-meta_1348351_CRISPR_836_spacer_16	d__Bacteria;p__Firmicutes_A;c__Clostridia;o__Oscillospirales;f__Acutalibacteraceae;g__Ruminococcus_E;s__
DBFF02-meta.427@DBFF02-meta_1348351||full	2	0	1	1	1	1	1	1	Non-self	Same_species	DBFF02-meta.427	DBFF02-meta.427@DBFF02-meta_1348351_CRISPR_836_spacer_17	d__Bacteria;p__Firmicutes_A;c__Clostridia;o__Oscillospirales;f__Acutalibacteraceae;g__Ruminococcus_E;s__
DBFF02-meta.427@DBFF02-meta_1348351||full	2	0	1	1	1	1	1	1	Non-self	Same_species	DBFF02-meta.427	DBFF02-meta.427@DBFF02-meta_1348351_CRISPR_836_spacer_18	d__Bacteria;p__Firmicutes_A;c__Clostridia;o__Oscillospirales;f__Acutalibacteraceae;g__Ruminococcus_E;s__
DBFF02-meta.427@DBFF02-meta_1348351||full	2	0	1	1	1	1	1	1	Non-self	Same_species	DBFF02-meta.427	DBFF02-meta.427@DBFF02-meta_1348351_CRISPR_836_spacer_19	d__Bacteria;p__Firmicutes_A;c__Clostridia;o__Oscillospirales;f__Acutalibacteraceae;g__Ruminococcus_E;s__
DBFF02-meta.427@DBFF02-meta_1348351||full	2	0	1	1	1	1	1	1	Non-self	Same_species	DBFF02-meta.427	DBFF02-meta.427@DBFF02-meta_1348351_CRISPR_836_spacer_2	d__Bacteria;p__Firmicutes_A;c__Clostridia;o__Oscillospirales;f__Acutalibacteraceae;g__Ruminococcus_E;s__
DBFF02-meta.427@DBFF02-meta_1348351||full	2	0	1	1	1	1	1	1	Non-self	Same_species	DBFF02-meta.427	DBFF02-meta.427@DBFF02-meta_1348351_CRISPR_836_spacer_20	d__Bacteria;p__Firmicutes_A;c__Clostridia;o__Oscillospirales;f__Acutalibacteraceae;g__Ruminococcus_E;s__
DBFF02-meta.427@DBFF02-meta_1348351||full	2	0	1	1	1	1	1	1	Non-self	Same_species	DBFF02-meta.427	DBFF02-meta.427@DBFF02-meta_1348351_CRISPR_836_spacer_21	d__Bacteria;p__Firmicutes_A;c__Clostridia;o__Oscillospirales;f__Acutalibacteraceae;g__Ruminococcus_E;s__
DBFF02-meta.427@DBFF02-meta_1348351||full	2	0	1	1	1	1	1	1	Non-self	Same_species	DBFF02-meta.427	DBFF02-meta.427@DBFF02-meta_1348351_CRISPR_836_spacer_22	d__Bacteria;p__Firmicutes_A;c__Clostridia;o__Oscillospirales;f__Acutalibacteraceae;g__Ruminococcus_E;s__
DBFF02-meta.427@DBFF02-meta_1348351||full	2	0	1	1	1	1	1	1	Non-self	Same_species	DBFF02-meta.427	DBFF02-meta.427@DBFF02-meta_1348351_CRISPR_836_spacer_23	d__Bacteria;p__Firmicutes_A;c__Clostridia;o__Oscillospirales;f__Acutalibacteraceae;g__Ruminococcus_E;s__
DBFF02-meta.427@DBFF02-meta_1348351||full	2	0	1	1	1	1	1	1	Non-self	Same_species	DBFF02-meta.427	DBFF02-meta.427@DBFF02-meta_1348351_CRISPR_836_spacer_24	d__Bacteria;p__Firmicutes_A;c__Clostridia;o__Oscillospirales;f__Acutalibacteraceae;g__Ruminococcus_E;s__
DBFF02-meta.427@DBFF02-meta_1348351||full	2	0	1	1	1	1	1	1	Non-self	Same_species	DBFF02-meta.427	DBFF02-meta.427@DBFF02-meta_1348351_CRISPR_836_spacer_25	d__Bacteria;p__Firmicutes_A;c__Clostridia;o__Oscillospirales;f__Acutalibacteraceae;g__Ruminococcus_E;s__
DBFF02-meta.427@DBFF02-meta_1348351||full	2	0	1	1	1	1	1	1	Non-self	Same_species	DBFF02-meta.427	DBFF02-meta.427@DBFF02-meta_1348351_CRISPR_836_spacer_26	d__Bacteria;p__Firmicutes_A;c__Clostridia;o__Oscillospirales;f__Acutalibacteraceae;g__Ruminococcus_E;s__
DBFF02-meta.427@DBFF02-meta_1348351||full	2	0	1	1	1	1	1	1	Non-self	Same_species	DBFF02-meta.427	DBFF02-meta.427@DBFF02-meta_1348351_CRISPR_836_spacer_3	d__Bacteria;p__Firmicutes_A;c__Clostridia;o__Oscillospirales;f__Acutalibacteraceae;g__Ruminococcus_E;s__
DBFF02-meta.427@DBFF02-meta_1348351||full	2	0	1	1	1	1	1	1	Non-self	Same_species	DBFF02-meta.427	DBFF02-meta.427@DBFF02-meta_1348351_CRISPR_836_spacer_4	d__Bacteria;p__Firmicutes_A;c__Clostridia;o__Oscillospirales;f__Acutalibacteraceae;g__Ruminococcus_E;s__
DBFF02-meta.427@DBFF02-meta_1348351||full	2	0	1	1	1	1	1	1	Non-self	Same_species	DBFF02-meta.427	DBFF02-meta.427@DBFF02-meta_1348351_CRISPR_836_spacer_5	d__Bacteria;p__Firmicutes_A;c__Clostridia;o__Oscillospirales;f__Acutalibacteraceae;g__Ruminococcus_E;s__
DBFF02-meta.427@DBFF02-meta_1348351||full	2	0	1	1	1	1	1	1	Non-self	Same_species	DBFF02-meta.427	DBFF02-meta.427@DBFF02-meta_1348351_CRISPR_836_spacer_6	d__Bacteria;p__Firmicutes_A;c__Clostridia;o__Oscillospirales;f__Acutalibacteraceae;g__Ruminococcus_E;s__
DBFF02-meta.427@DBFF02-meta_1348351||full	2	0	1	1	1	1	1	1	Non-self	Same_species	DBFF02-meta.427	DBFF02-meta.427@DBFF02-meta_1348351_CRISPR_836_spacer_7	d__Bacteria;p__Firmicutes_A;c__Clostridia;o__Oscillospirales;f__Acutalibacteraceae;g__Ruminococcus_E;s__
DBFF02-meta.427@DBFF02-meta_1348351||full	2	0	1	1	1	1	1	1	Non-self	Same_species	DBFF02-meta.427	DBFF02-meta.427@DBFF02-meta_1348351_CRISPR_836_spacer_8	d__Bacteria;p__Firmicutes_A;c__Clostridia;o__Oscillospirales;f__Acutalibacteraceae;g__Ruminococcus_E;s__
DBFF02-meta.427@DBFF02-meta_1348351||full	2	0	1	1	1	1	1	1	Non-self	Same_species	DBFF02-meta.427	DBFF02-meta.427@DBFF02-meta_1348351_CRISPR_836_spacer_9	d__Bacteria;p__Firmicutes_A;c__Clostridia;o__Oscillospirales;f__Acutalibacteraceae;g__Ruminococcus_E;s__
DBFF02-meta.427@DBFF02-meta_1348351||full	2	0	1	1	1	1	1	1	Non-self	Same_species	DBFF02-meta.427	DBFM02-meta.185@DBFM02-meta_778807_CRISPR_956_spacer_10	d__Bacteria;p__Firmicutes_A;c__Clostridia;o__Oscillospirales;f__Acutalibacteraceae;g__Ruminococcus_E;s__
DBFF02-meta.427@DBFF02-meta_1348351||full	2	0	1	1	1	1	1	1	Non-self	Same_species	DBFF02-meta.427	DBFM02-meta.185@DBFM02-meta_778807_CRISPR_956_spacer_11	d__Bacteria;p__Firmicutes_A;c__Clostridia;o__Oscillospirales;f__Acutalibacteraceae;g__Ruminococcus_E;s__
DBFF02-meta.427@DBFF02-meta_1348351||full	2	0	1	1	1	1	1	1	Non-self	Same_species	DBFF02-meta.427	DBFM02-meta.185@DBFM02-meta_778807_CRISPR_956_spacer_12	d__Bacteria;p__Firmicutes_A;c__Clostridia;o__Oscillospirales;f__Acutalibacteraceae;g__Ruminococcus_E;s__
DBFF02-meta.427@DBFF02-meta_1348351||full	2	0	1	1	1	1	1	1	Non-self	Same_species	DBFF02-meta.427	DBFM02-meta.185@DBFM02-meta_778807_CRISPR_956_spacer_13	d__Bacteria;p__Firmicutes_A;c__Clostridia;o__Oscillospirales;f__Acutalibacteraceae;g__Ruminococcus_E;s__
DBFF02-meta.427@DBFF02-meta_1348351||full	2	0	1	1	1	1	1	1	Non-self	Same_species	DBFF02-meta.427	DBFM02-meta.185@DBFM02-meta_778807_CRISPR_956_spacer_14	d__Bacteria;p__Firmicutes_A;c__Clostridia;o__Oscillospirales;f__Acutalibacteraceae;g__Ruminococcus_E;s__
DBFF02-meta.427@DBFF02-meta_1348351||full	2	0	1	1	1	1	1	1	Non-self	Same_species	DBFF02-meta.427	DBFM02-meta.185@DBFM02-meta_778807_CRISPR_956_spacer_15	d__Bacteria;p__Firmicutes_A;c__Clostridia;o__Oscillospirales;f__Acutalibacteraceae;g__Ruminococcus_E;s__
DBFF02-meta.427@DBFF02-meta_1348351||full	2	0	1	1	1	1	1	1	Non-self	Same_species	DBFF02-meta.427	DBFM02-meta.185@DBFM02-meta_778807_CRISPR_956_spacer_16	d__Bacteria;p__Firmicutes_A;c__Clostridia;o__Oscillospirales;f__Acutalibacteraceae;g__Ruminococcus_E;s__
DBFF02-meta.427@DBFF02-meta_1348351||full	2	0	1	1	1	1	1	1	Non-self	Same_species	DBFF02-meta.427	DBFM02-meta.185@DBFM02-meta_778807_CRISPR_956_spacer_17	d__Bacteria;p__Firmicutes_A;c__Clostridia;o__Oscillospirales;f__Acutalibacteraceae;g__Ruminococcus_E;s__
DBFF02-meta.427@DBFF02-meta_1348351||full	2	0	1	1	1	1	1	1	Non-self	Same_species	DBFF02-meta.427	DBFM02-meta.185@DBFM02-meta_778807_CRISPR_956_spacer_18	d__Bacteria;p__Firmicutes_A;c__Clostridia;o__Oscillospirales;f__Acutalibacteraceae;g__Ruminococcus_E;s__
DBFF02-meta.427@DBFF02-meta_1348351||full	2	0	1	1	1	1	1	1	Non-self	Same_species	DBFF02-meta.427	DBFM02-meta.185@DBFM02-meta_778807_CRISPR_956_spacer_19	d__Bacteria;p__Firmicutes_A;c__Clostridia;o__Oscillospirales;f__Acutalibacteraceae;g__Ruminococcus_E;s__
DBFF02-meta.427@DBFF02-meta_1348351||full	2	0	1	1	1	1	1	1	Non-self	Same_species	DBFF02-meta.427	DBFM02-meta.185@DBFM02-meta_778807_CRISPR_956_spacer_20	d__Bacteria;p__Firmicutes_A;c__Clostridia;o__Oscillospirales;f__Acutalibacteraceae;g__Ruminococcus_E;s__
DBFF02-meta.427@DBFF02-meta_1348351||full	2	0	1	1	1	1	1	1	Non-self	Same_species	DBFF02-meta.427	DBFM02-meta.185@DBFM02-meta_778807_CRISPR_956_spacer_21	d__Bacteria;p__Firmicutes_A;c__Clostridia;o__Oscillospirales;f__Acutalibacteraceae;g__Ruminococcus_E;s__
DBFF02-meta.427@DBFF02-meta_1348351||full	2	0	1	1	1	1	1	1	Non-self	Same_species	DBFF02-meta.427	DBFM02-meta.185@DBFM02-meta_778807_CRISPR_956_spacer_22	d__Bacteria;p__Firmicutes_A;c__Clostridia;o__Oscillospirales;f__Acutalibacteraceae;g__Ruminococcus_E;s__
DBFF02-meta.427@DBFF02-meta_1348351||full	2	0	1	1	1	1	1	1	Non-self	Same_species	DBFF02-meta.427	DBFM02-meta.185@DBFM02-meta_778807_CRISPR_956_spacer_23	d__Bacteria;p__Firmicutes_A;c__Clostridia;o__Oscillospirales;f__Acutalibacteraceae;g__Ruminococcus_E;s__
DBFF02-meta.427@DBFF02-meta_1348351||full	2	0	1	1	1	1	1	1	Non-self	Same_species	DBFF02-meta.427	DBFM02-meta.185@DBFM02-meta_778807_CRISPR_956_spacer_24	d__Bacteria;p__Firmicutes_A;c__Clostridia;o__Oscillospirales;f__Acutalibacteraceae;g__Ruminococcus_E;s__
DBFF02-meta.427@DBFF02-meta_1348351||full	2	0	1	1	1	1	1	1	Non-self	Same_species	DBFF02-meta.427	DBFM02-meta.185@DBFM02-meta_778807_CRISPR_956_spacer_25	d__Bacteria;p__Firmicutes_A;c__Clostridia;o__Oscillospirales;f__Acutalibacteraceae;g__Ruminococcus_E;s__
DBFF02-meta.427@DBFF02-meta_1348351||full	2	0	1	1	1	1	1	1	Non-self	Same_species	DBFF02-meta.427	DBFM02-meta.185@DBFM02-meta_778807_CRISPR_956_spacer_27	d__Bacteria;p__Firmicutes_A;c__Clostridia;o__Oscillospirales;f__Acutalibacteraceae;g__Ruminococcus_E;s__
DBFF02-meta.427@DBFF02-meta_1348351||full	2	0	1	1	1	1	1	1	Non-self	Same_species	DBFF02-meta.427	DBFM02-meta.185@DBFM02-meta_778807_CRISPR_956_spacer_28	d__Bacteria;p__Firmicutes_A;c__Clostridia;o__Oscillospirales;f__Acutalibacteraceae;g__Ruminococcus_E;s__
DBFF02-meta.427@DBFF02-meta_1348351||full	2	0	1	1	1	1	1	1	Non-self	Same_species	DBFF02-meta.427	DBFM02-meta.185@DBFM02-meta_778807_CRISPR_956_spacer_29	d__Bacteria;p__Firmicutes_A;c__Clostridia;o__Oscillospirales;f__Acutalibacteraceae;g__Ruminococcus_E;s__
DBFF02-meta.427@DBFF02-meta_1348351||full	2	0	1	1	1	1	1	1	Non-self	Same_species	DBFF02-meta.427	DBFM02-meta.185@DBFM02-meta_778807_CRISPR_956_spacer_30	d__Bacteria;p__Firmicutes_A;c__Clostridia;o__Oscillospirales;f__Acutalibacteraceae;g__Ruminococcus_E;s__
DBFF02-meta.427@DBFF02-meta_1348351||full	2	0	1	1	1	1	1	1	Non-self	Same_species	DBFF02-meta.427	DBFM02-meta.185@DBFM02-meta_778807_CRISPR_956_spacer_31	d__Bacteria;p__Firmicutes_A;c__Clostridia;o__Oscillospirales;f__Acutalibacteraceae;g__Ruminococcus_E;s__
DBFF02-meta.427@DBFF02-meta_1348351||full	2	0	1	1	1	1	1	1	Non-self	Same_species	DBFF02-meta.427	DBFM02-meta.185@DBFM02-meta_778807_CRISPR_956_spacer_6	d__Bacteria;p__Firmicutes_A;c__Clostridia;o__Oscillospirales;f__Acutalibacteraceae;g__Ruminococcus_E;s__
DBFF02-meta.427@DBFF02-meta_1348351||full	2	0	1	1	1	1	1	1	Non-self	Same_species	DBFF02-meta.427	DBFM02-meta.185@DBFM02-meta_778807_CRISPR_956_spacer_7	d__Bacteria;p__Firmicutes_A;c__Clostridia;o__Oscillospirales;f__Acutalibacteraceae;g__Ruminococcus_E;s__
DBFF02-meta.427@DBFF02-meta_1348351||full	2	0	1	1	1	1	1	1	Non-self	Same_species	DBFF02-meta.427	DBFM02-meta.185@DBFM02-meta_778807_CRISPR_956_spacer_8	d__Bacteria;p__Firmicutes_A;c__Clostridia;o__Oscillospirales;f__Acutalibacteraceae;g__Ruminococcus_E;s__
DBFF02-meta.427@DBFF02-meta_1348351||full	2	0	1	1	1	1	1	1	Non-self	Same_species	DBFF02-meta.427	DBFM02-meta.185@DBFM02-meta_778807_CRISPR_956_spacer_9	d__Bacteria;p__Firmicutes_A;c__Clostridia;o__Oscillospirales;f__Acutalibacteraceae;g__Ruminococcus_E;s__
DBFF02-meta.45@DBFF02-meta_1880898||full	2	0	1	1	1	1	1	1	Non-self	Same_species	DBFF02-meta.45	SWMM01-meta.67@SWMM01-meta_131619_CRISPR_3216_spacer_11	d__Bacteria;p__Bacteroidota;c__Bacteroidia;o__Bacteroidales;f__Bacteroidaceae;g__Prevotella;s__
DBFF02-meta.45@DBFF02-meta_507650||full	2	1	2	1	1	1	1	1	Non-self	Cross_genus	DBFF02-meta.45	CW3.bin.38@CW3.bin.38.scaffold_4696_1_CRISPR_752_spacer_11	d__Bacteria;p__Bacteroidota;c__Bacteroidia;o__Bacteroidales;f__Bacteroidaceae;g__Prevotella;s__
DBFF03-meta.147@DBFF03-meta_475733||full	2	1	1	1	1	1	1	1	Non-self	Same_species	DBFF03-meta.147	SWMM03-meta.104@SWMM03-meta_443149_CRISPR_3227_spacer_3	d__Bacteria;p__Proteobacteria;c__Gammaproteobacteria;o__Enterobacterales;f__Enterobacteriaceae;g__Escherichia;s__Escherichia?coli
DBFF03-meta.250@DBFF03-meta_531902||full	2	2	1	1	1	1	1	1	Non-self	Same_genus	DBFF03-meta.250	DBFF02-meta.180@DBFF02-meta_2013538_CRISPR_819_spacer_1	d__Bacteria;p__Firmicutes_A;c__Clostridia;o__Oscillospirales;f__Acutalibacteraceae;g__UBA1417;s__UBA1417?sp004555625
DBFF03-meta.273@DBFF03-meta_820227||0_partial|provirus_1_49920	2	0	1	1	1	1	1	1	Non-self	Same_species	DBFF03-meta.273	Duroc-High6_bin_34@Duroc-High6_scaffolds_6662_CRISPR_1653_spacer_3	d__Bacteria;p__Verrucomicrobiota;c__Verrucomicrobiae;o__Opitutales;f__UBA953;g__Spyradosoma;s__
DBFF04-meta.505@DBFF04-meta_2032087||full	3	2	2	1	1	1	1	1	Non-self	Cross_genus	DBFF04-meta.505	SWFM06-meta.325@SWFM06-meta_376883_CRISPR_3141_spacer_13	d__Bacteria;p__Firmicutes_A;c__Clostridia;o__Lachnospirales;f__Lachnospiraceae;g__Bariatricus;s__Bariatricus?sp004560705
DBFF04-meta.505@DBFF04-meta_2032087||full	3	2	2	1	1	1	1	1	Non-self	Cross_genus	DBFF04-meta.505	SWFM06-meta.325@SWFM06-meta_376883_CRISPR_3141_spacer_25	d__Bacteria;p__Firmicutes_A;c__Clostridia;o__Lachnospirales;f__Lachnospiraceae;g__Bariatricus;s__Bariatricus?sp004560705
DBFF04-meta.505@DBFF04-meta_2032087||full	3	2	2	1	1	1	1	1	Non-self	Cross_genus	DBFF04-meta.505	SWFM06-meta.325@SWFM06-meta_376883_CRISPR_3141_spacer_6	d__Bacteria;p__Firmicutes_A;c__Clostridia;o__Lachnospirales;f__Lachnospiraceae;g__Bariatricus;s__Bariatricus?sp004560705
DBFF04-meta.505@DBFF04-meta_2032087||full	3	2	2	1	1	1	1	1	Non-self	Cross_genus	DBFF04-meta.505	SWMM05-meta.54@SWMM05-meta_230891_CRISPR_3270_spacer_13	d__Bacteria;p__Firmicutes_A;c__Clostridia;o__Lachnospirales;f__Lachnospiraceae;g__Bariatricus;s__Bariatricus?sp004560705
DBFF04-meta.505@DBFF04-meta_2032087||full	3	2	2	1	1	1	1	1	Non-self	Cross_genus	DBFF04-meta.505	SWMM05-meta.54@SWMM05-meta_230891_CRISPR_3270_spacer_6	d__Bacteria;p__Firmicutes_A;c__Clostridia;o__Lachnospirales;f__Lachnospiraceae;g__Bariatricus;s__Bariatricus?sp004560705
DBFF06-meta.112@DBFF06-meta_524719||full	2	1	2	2	2	2	2	1	Non-self	Cross_genus	DBFF06-meta.112	ZF7.bin.30@ZF7.bin.30.scaffold_4223_1_CRISPR_3482_spacer_11	d__Bacteria;p__Firmicutes_A;c__Clostridia;o__Lachnospirales;f__Lachnospiraceae;g__CAG-127;s__
DBFF06-meta.168@DBFF06-meta_104139||0_partial	3	2	1	1	1	1	1	1	Non-self	Same_genus	DBFF06-meta.168	8006-17-001_binning.12@NODE_315_length_20656_cov_7.805932_CRISPR_121_spacer_6	d__Bacteria;p__Bacteroidota;c__Bacteroidia;o__Bacteroidales;f__Bacteroidaceae;g__Alloprevotella;s__
DBFF06-meta.168@DBFF06-meta_104139||0_partial	3	2	1	1	1	1	1	1	Non-self	Same_genus	DBFF06-meta.168	DW2.bin.52@DW2.bin.52.scaffold_3677_1_CRISPR_1725_spacer_12	d__Bacteria;p__Bacteroidota;c__Bacteroidia;o__Bacteroidales;f__Bacteroidaceae;g__Alloprevotella;s__
DBFF06-meta.305@DBFF06-meta_487453||full|provirus_1_34290	2	0	1	1	1	1	1	1	Non-self	Same_species	DBFF06-meta.305	DKLLMF03-meta.54@DKLLMF03-meta_875798_CRISPR_1358_spacer_2	d__Bacteria;p__Firmicutes_A;c__Clostridia;o__Oscillospirales;f__Acutalibacteraceae;g__Eubacterium_R;s__
DBFF06-meta.305@DBFF06-meta_487453||full|provirus_1_34290	2	0	1	1	1	1	1	1	Non-self	Same_species	DBFF06-meta.305	DKLLMF03-meta.54@DKLLMF03-meta_875798_CRISPR_1358_spacer_3	d__Bacteria;p__Firmicutes_A;c__Clostridia;o__Oscillospirales;f__Acutalibacteraceae;g__Eubacterium_R;s__
DBFF06-meta.305@DBFF06-meta_487453||full|provirus_1_34290	2	0	1	1	1	1	1	1	Non-self	Same_species	DBFF06-meta.305	DKLLMF03-meta.54@DKLLMF03-meta_875798_CRISPR_1358_spacer_4	d__Bacteria;p__Firmicutes_A;c__Clostridia;o__Oscillospirales;f__Acutalibacteraceae;g__Eubacterium_R;s__
DBFF06-meta.366@DBFF06-meta_134042||full|provirus_13634_27082	2	1	1	1	1	1	1	1	Non-self	Same_species	DBFF06-meta.366	NW5.bin.46@NW5.bin.46.scaffold_10283_1_CRISPR_2557_spacer_25	d__Bacteria;p__Bacteroidota;c__Bacteroidia;o__Bacteroidales;f__Bacteroidaceae;g__Alloprevotella;s__Alloprevotella?sp004552865
DBFF06-meta.366@DBFF06-meta_134042||full|provirus_13634_27082	2	1	1	1	1	1	1	1	Non-self	Same_species	DBFF06-meta.366	NW5.bin.46@NW5.bin.46.scaffold_32002_1_CRISPR_2558_spacer_19	d__Bacteria;p__Bacteroidota;c__Bacteroidia;o__Bacteroidales;f__Bacteroidaceae;g__Alloprevotella;s__Alloprevotella?sp004552865
DBFF08-meta.197@DBFF08-meta_1791936||full	2	1	2	2	2	2	2	2	Non-self	Cross_genus	DBFF08-meta.197	F5415_bin_2@F5415_scaffolds_3130_CRISPR_1945_spacer_7	d__Bacteria;p__Firmicutes;c__Bacilli;o__RFN20;f__CAG-826;g__Onthovivens;s__Onthovivens?sp016302065
DBFF08-meta.197@DBFF08-meta_1791936||full	2	1	2	2	2	2	2	2	Non-self	Cross_genus	DBFF08-meta.197	F5415_bin_2@F5415_scaffolds_3130_CRISPR_1946_spacer_15	d__Bacteria;p__Firmicutes;c__Bacilli;o__RFN20;f__CAG-826;g__Onthovivens;s__Onthovivens?sp016302065
DBFF08-meta.197@DBFF08-meta_1791936||full	2	1	2	2	2	2	2	2	Non-self	Cross_genus	DBFF08-meta.197	F5415_bin_2@F5415_scaffolds_3130_CRISPR_1946_spacer_24	d__Bacteria;p__Firmicutes;c__Bacilli;o__RFN20;f__CAG-826;g__Onthovivens;s__Onthovivens?sp016302065
DBFF08-meta.197@DBFF08-meta_1791936||full	2	1	2	2	2	2	2	2	Non-self	Cross_genus	DBFF08-meta.197	F5415_bin_2@F5415_scaffolds_3130_CRISPR_1946_spacer_27	d__Bacteria;p__Firmicutes;c__Bacilli;o__RFN20;f__CAG-826;g__Onthovivens;s__Onthovivens?sp016302065
DBFF08-meta.197@DBFF08-meta_1791936||full	2	1	2	2	2	2	2	2	Non-self	Cross_genus	DBFF08-meta.197	F5415_bin_2@F5415_scaffolds_3130_CRISPR_1946_spacer_42	d__Bacteria;p__Firmicutes;c__Bacilli;o__RFN20;f__CAG-826;g__Onthovivens;s__Onthovivens?sp016302065
DBFF08-meta.197@DBFF08-meta_1791936||full	2	1	2	2	2	2	2	2	Non-self	Cross_genus	DBFF08-meta.197	F5415_bin_2@F5415_scaffolds_3130_CRISPR_1946_spacer_47	d__Bacteria;p__Firmicutes;c__Bacilli;o__RFN20;f__CAG-826;g__Onthovivens;s__Onthovivens?sp016302065
DBFF08-meta.237@DBFF08-meta_1813123||full	2	1	2	1	1	1	1	1	Non-self	Cross_genus	DBFF08-meta.237	BMXMM10-meta.147@BMXMM10-meta_1008107_CRISPR_460_spacer_6	d__Bacteria;p__Bacteroidota;c__Bacteroidia;o__Bacteroidales;f__Bacteroidaceae;g__Prevotella;s__
DBFF08-meta.244@DBFF08-meta_9165||full	3	1	2	2	2	2	2	1	Non-self	Cross_genus	DBFF08-meta.244	SWMF01-meta.3@SWMF01-meta_59301_CRISPR_3167_spacer_11	d__Bacteria;p__Cyanobacteria;c__Vampirovibrionia;o__Gastranaerophilales;f__RUG14156;g__RUG14156;s__
DBFF08-meta.244@DBFF08-meta_9165||full	3	1	2	2	2	2	2	1	Non-self	Cross_genus	DBFF08-meta.244	SWMM01-meta.150@SWMM01-meta_2511_CRISPR_3212_spacer_11	d__Bacteria;p__Cyanobacteria;c__Vampirovibrionia;o__Gastranaerophilales;f__RUG14156;g__RUG14156;s__
DBFF08-meta.278@DBFF08-meta_200591||full	2	2	2	1	1	1	1	1	Non-self	Cross_genus	DBFF08-meta.278	LW2-s127575_bin_3@LW2-s127575_scaffolds_5179_CRISPR_2459_spacer_7	d__Bacteria;p__Firmicutes_A;c__Clostridia;o__Oscillospirales;f__Oscillospiraceae;g__ER4;s__ER4?sp900317525
DBFH06-meta.84@DBFH06-meta_62842||full|provirus_1_42037	2	1	1	1	1	1	1	1	Non-self	Same_species	DBFH06-meta.84	W5007_bin_12@W5007_scaffolds_357_CRISPR_3414_spacer_19	d__Bacteria;p__Firmicutes_C;c__Negativicutes;o__Veillonellales;f__Veillonellaceae;g__Veillonella;s__Veillonella?caviae
DBFM02-meta.185@DBFM02-meta_778807||full	2	0	1	1	1	1	1	1	Non-self	Same_species	DBFM02-meta.185	DBFF02-meta.427@DBFF02-meta_1348351_CRISPR_836_spacer_1	d__Bacteria;p__Firmicutes_A;c__Clostridia;o__Oscillospirales;f__Acutalibacteraceae;g__Ruminococcus_E;s__
DBFM02-meta.185@DBFM02-meta_778807||full	2	0	1	1	1	1	1	1	Non-self	Same_species	DBFM02-meta.185	DBFF02-meta.427@DBFF02-meta_1348351_CRISPR_836_spacer_10	d__Bacteria;p__Firmicutes_A;c__Clostridia;o__Oscillospirales;f__Acutalibacteraceae;g__Ruminococcus_E;s__
DBFM02-meta.185@DBFM02-meta_778807||full	2	0	1	1	1	1	1	1	Non-self	Same_species	DBFM02-meta.185	DBFF02-meta.427@DBFF02-meta_1348351_CRISPR_836_spacer_11	d__Bacteria;p__Firmicutes_A;c__Clostridia;o__Oscillospirales;f__Acutalibacteraceae;g__Ruminococcus_E;s__
DBFM02-meta.185@DBFM02-meta_778807||full	2	0	1	1	1	1	1	1	Non-self	Same_species	DBFM02-meta.185	DBFF02-meta.427@DBFF02-meta_1348351_CRISPR_836_spacer_12	d__Bacteria;p__Firmicutes_A;c__Clostridia;o__Oscillospirales;f__Acutalibacteraceae;g__Ruminococcus_E;s__
DBFM02-meta.185@DBFM02-meta_778807||full	2	0	1	1	1	1	1	1	Non-self	Same_species	DBFM02-meta.185	DBFF02-meta.427@DBFF02-meta_1348351_CRISPR_836_spacer_13	d__Bacteria;p__Firmicutes_A;c__Clostridia;o__Oscillospirales;f__Acutalibacteraceae;g__Ruminococcus_E;s__
DBFM02-meta.185@DBFM02-meta_778807||full	2	0	1	1	1	1	1	1	Non-self	Same_species	DBFM02-meta.185	DBFF02-meta.427@DBFF02-meta_1348351_CRISPR_836_spacer_14	d__Bacteria;p__Firmicutes_A;c__Clostridia;o__Oscillospirales;f__Acutalibacteraceae;g__Ruminococcus_E;s__
DBFM02-meta.185@DBFM02-meta_778807||full	2	0	1	1	1	1	1	1	Non-self	Same_species	DBFM02-meta.185	DBFF02-meta.427@DBFF02-meta_1348351_CRISPR_836_spacer_15	d__Bacteria;p__Firmicutes_A;c__Clostridia;o__Oscillospirales;f__Acutalibacteraceae;g__Ruminococcus_E;s__
DBFM02-meta.185@DBFM02-meta_778807||full	2	0	1	1	1	1	1	1	Non-self	Same_species	DBFM02-meta.185	DBFF02-meta.427@DBFF02-meta_1348351_CRISPR_836_spacer_16	d__Bacteria;p__Firmicutes_A;c__Clostridia;o__Oscillospirales;f__Acutalibacteraceae;g__Ruminococcus_E;s__
DBFM02-meta.185@DBFM02-meta_778807||full	2	0	1	1	1	1	1	1	Non-self	Same_species	DBFM02-meta.185	DBFF02-meta.427@DBFF02-meta_1348351_CRISPR_836_spacer_17	d__Bacteria;p__Firmicutes_A;c__Clostridia;o__Oscillospirales;f__Acutalibacteraceae;g__Ruminococcus_E;s__
DBFM02-meta.185@DBFM02-meta_778807||full	2	0	1	1	1	1	1	1	Non-self	Same_species	DBFM02-meta.185	DBFF02-meta.427@DBFF02-meta_1348351_CRISPR_836_spacer_18	d__Bacteria;p__Firmicutes_A;c__Clostridia;o__Oscillospirales;f__Acutalibacteraceae;g__Ruminococcus_E;s__
DBFM02-meta.185@DBFM02-meta_778807||full	2	0	1	1	1	1	1	1	Non-self	Same_species	DBFM02-meta.185	DBFF02-meta.427@DBFF02-meta_1348351_CRISPR_836_spacer_19	d__Bacteria;p__Firmicutes_A;c__Clostridia;o__Oscillospirales;f__Acutalibacteraceae;g__Ruminococcus_E;s__
DBFM02-meta.185@DBFM02-meta_778807||full	2	0	1	1	1	1	1	1	Non-self	Same_species	DBFM02-meta.185	DBFF02-meta.427@DBFF02-meta_1348351_CRISPR_836_spacer_2	d__Bacteria;p__Firmicutes_A;c__Clostridia;o__Oscillospirales;f__Acutalibacteraceae;g__Ruminococcus_E;s__
DBFM02-meta.185@DBFM02-meta_778807||full	2	0	1	1	1	1	1	1	Non-self	Same_species	DBFM02-meta.185	DBFF02-meta.427@DBFF02-meta_1348351_CRISPR_836_spacer_20	d__Bacteria;p__Firmicutes_A;c__Clostridia;o__Oscillospirales;f__Acutalibacteraceae;g__Ruminococcus_E;s__
DBFM02-meta.185@DBFM02-meta_778807||full	2	0	1	1	1	1	1	1	Non-self	Same_species	DBFM02-meta.185	DBFF02-meta.427@DBFF02-meta_1348351_CRISPR_836_spacer_21	d__Bacteria;p__Firmicutes_A;c__Clostridia;o__Oscillospirales;f__Acutalibacteraceae;g__Ruminococcus_E;s__
DBFM02-meta.185@DBFM02-meta_778807||full	2	0	1	1	1	1	1	1	Non-self	Same_species	DBFM02-meta.185	DBFF02-meta.427@DBFF02-meta_1348351_CRISPR_836_spacer_22	d__Bacteria;p__Firmicutes_A;c__Clostridia;o__Oscillospirales;f__Acutalibacteraceae;g__Ruminococcus_E;s__
DBFM02-meta.185@DBFM02-meta_778807||full	2	0	1	1	1	1	1	1	Non-self	Same_species	DBFM02-meta.185	DBFF02-meta.427@DBFF02-meta_1348351_CRISPR_836_spacer_23	d__Bacteria;p__Firmicutes_A;c__Clostridia;o__Oscillospirales;f__Acutalibacteraceae;g__Ruminococcus_E;s__
DBFM02-meta.185@DBFM02-meta_778807||full	2	0	1	1	1	1	1	1	Non-self	Same_species	DBFM02-meta.185	DBFF02-meta.427@DBFF02-meta_1348351_CRISPR_836_spacer_24	d__Bacteria;p__Firmicutes_A;c__Clostridia;o__Oscillospirales;f__Acutalibacteraceae;g__Ruminococcus_E;s__
DBFM02-meta.185@DBFM02-meta_778807||full	2	0	1	1	1	1	1	1	Non-self	Same_species	DBFM02-meta.185	DBFF02-meta.427@DBFF02-meta_1348351_CRISPR_836_spacer_25	d__Bacteria;p__Firmicutes_A;c__Clostridia;o__Oscillospirales;f__Acutalibacteraceae;g__Ruminococcus_E;s__
DBFM02-meta.185@DBFM02-meta_778807||full	2	0	1	1	1	1	1	1	Non-self	Same_species	DBFM02-meta.185	DBFF02-meta.427@DBFF02-meta_1348351_CRISPR_836_spacer_26	d__Bacteria;p__Firmicutes_A;c__Clostridia;o__Oscillospirales;f__Acutalibacteraceae;g__Ruminococcus_E;s__
DBFM02-meta.185@DBFM02-meta_778807||full	2	0	1	1	1	1	1	1	Non-self	Same_species	DBFM02-meta.185	DBFF02-meta.427@DBFF02-meta_1348351_CRISPR_836_spacer_3	d__Bacteria;p__Firmicutes_A;c__Clostridia;o__Oscillospirales;f__Acutalibacteraceae;g__Ruminococcus_E;s__
DBFM02-meta.185@DBFM02-meta_778807||full	2	0	1	1	1	1	1	1	Non-self	Same_species	DBFM02-meta.185	DBFF02-meta.427@DBFF02-meta_1348351_CRISPR_836_spacer_4	d__Bacteria;p__Firmicutes_A;c__Clostridia;o__Oscillospirales;f__Acutalibacteraceae;g__Ruminococcus_E;s__
DBFM02-meta.185@DBFM02-meta_778807||full	2	0	1	1	1	1	1	1	Non-self	Same_species	DBFM02-meta.185	DBFF02-meta.427@DBFF02-meta_1348351_CRISPR_836_spacer_5	d__Bacteria;p__Firmicutes_A;c__Clostridia;o__Oscillospirales;f__Acutalibacteraceae;g__Ruminococcus_E;s__
DBFM02-meta.185@DBFM02-meta_778807||full	2	0	1	1	1	1	1	1	Non-self	Same_species	DBFM02-meta.185	DBFF02-meta.427@DBFF02-meta_1348351_CRISPR_836_spacer_7	d__Bacteria;p__Firmicutes_A;c__Clostridia;o__Oscillospirales;f__Acutalibacteraceae;g__Ruminococcus_E;s__
DBFM02-meta.185@DBFM02-meta_778807||full	2	0	1	1	1	1	1	1	Non-self	Same_species	DBFM02-meta.185	DBFF02-meta.427@DBFF02-meta_1348351_CRISPR_836_spacer_8	d__Bacteria;p__Firmicutes_A;c__Clostridia;o__Oscillospirales;f__Acutalibacteraceae;g__Ruminococcus_E;s__
DBFM02-meta.185@DBFM02-meta_778807||full	2	0	1	1	1	1	1	1	Non-self	Same_species	DBFM02-meta.185	DBFF02-meta.427@DBFF02-meta_1348351_CRISPR_836_spacer_9	d__Bacteria;p__Firmicutes_A;c__Clostridia;o__Oscillospirales;f__Acutalibacteraceae;g__Ruminococcus_E;s__
DBFM02-meta.185@DBFM02-meta_778807||full	2	0	1	1	1	1	1	1	Non-self	Same_species	DBFM02-meta.185	DBFM02-meta.185@DBFM02-meta_778807_CRISPR_956_spacer_10	d__Bacteria;p__Firmicutes_A;c__Clostridia;o__Oscillospirales;f__Acutalibacteraceae;g__Ruminococcus_E;s__
DBFM02-meta.185@DBFM02-meta_778807||full	2	0	1	1	1	1	1	1	Non-self	Same_species	DBFM02-meta.185	DBFM02-meta.185@DBFM02-meta_778807_CRISPR_956_spacer_11	d__Bacteria;p__Firmicutes_A;c__Clostridia;o__Oscillospirales;f__Acutalibacteraceae;g__Ruminococcus_E;s__
DBFM02-meta.185@DBFM02-meta_778807||full	2	0	1	1	1	1	1	1	Non-self	Same_species	DBFM02-meta.185	DBFM02-meta.185@DBFM02-meta_778807_CRISPR_956_spacer_12	d__Bacteria;p__Firmicutes_A;c__Clostridia;o__Oscillospirales;f__Acutalibacteraceae;g__Ruminococcus_E;s__
DBFM02-meta.185@DBFM02-meta_778807||full	2	0	1	1	1	1	1	1	Non-self	Same_species	DBFM02-meta.185	DBFM02-meta.185@DBFM02-meta_778807_CRISPR_956_spacer_13	d__Bacteria;p__Firmicutes_A;c__Clostridia;o__Oscillospirales;f__Acutalibacteraceae;g__Ruminococcus_E;s__
DBFM02-meta.185@DBFM02-meta_778807||full	2	0	1	1	1	1	1	1	Non-self	Same_species	DBFM02-meta.185	DBFM02-meta.185@DBFM02-meta_778807_CRISPR_956_spacer_14	d__Bacteria;p__Firmicutes_A;c__Clostridia;o__Oscillospirales;f__Acutalibacteraceae;g__Ruminococcus_E;s__
DBFM02-meta.185@DBFM02-meta_778807||full	2	0	1	1	1	1	1	1	Non-self	Same_species	DBFM02-meta.185	DBFM02-meta.185@DBFM02-meta_778807_CRISPR_956_spacer_15	d__Bacteria;p__Firmicutes_A;c__Clostridia;o__Oscillospirales;f__Acutalibacteraceae;g__Ruminococcus_E;s__
DBFM02-meta.185@DBFM02-meta_778807||full	2	0	1	1	1	1	1	1	Non-self	Same_species	DBFM02-meta.185	DBFM02-meta.185@DBFM02-meta_778807_CRISPR_956_spacer_16	d__Bacteria;p__Firmicutes_A;c__Clostridia;o__Oscillospirales;f__Acutalibacteraceae;g__Ruminococcus_E;s__
DBFM02-meta.185@DBFM02-meta_778807||full	2	0	1	1	1	1	1	1	Non-self	Same_species	DBFM02-meta.185	DBFM02-meta.185@DBFM02-meta_778807_CRISPR_956_spacer_17	d__Bacteria;p__Firmicutes_A;c__Clostridia;o__Oscillospirales;f__Acutalibacteraceae;g__Ruminococcus_E;s__
DBFM02-meta.185@DBFM02-meta_778807||full	2	0	1	1	1	1	1	1	Non-self	Same_species	DBFM02-meta.185	DBFM02-meta.185@DBFM02-meta_778807_CRISPR_956_spacer_18	d__Bacteria;p__Firmicutes_A;c__Clostridia;o__Oscillospirales;f__Acutalibacteraceae;g__Ruminococcus_E;s__
DBFM02-meta.185@DBFM02-meta_778807||full	2	0	1	1	1	1	1	1	Non-self	Same_species	DBFM02-meta.185	DBFM02-meta.185@DBFM02-meta_778807_CRISPR_956_spacer_19	d__Bacteria;p__Firmicutes_A;c__Clostridia;o__Oscillospirales;f__Acutalibacteraceae;g__Ruminococcus_E;s__
DBFM02-meta.185@DBFM02-meta_778807||full	2	0	1	1	1	1	1	1	Non-self	Same_species	DBFM02-meta.185	DBFM02-meta.185@DBFM02-meta_778807_CRISPR_956_spacer_20	d__Bacteria;p__Firmicutes_A;c__Clostridia;o__Oscillospirales;f__Acutalibacteraceae;g__Ruminococcus_E;s__
DBFM02-meta.185@DBFM02-meta_778807||full	2	0	1	1	1	1	1	1	Non-self	Same_species	DBFM02-meta.185	DBFM02-meta.185@DBFM02-meta_778807_CRISPR_956_spacer_21	d__Bacteria;p__Firmicutes_A;c__Clostridia;o__Oscillospirales;f__Acutalibacteraceae;g__Ruminococcus_E;s__
DBFM02-meta.185@DBFM02-meta_778807||full	2	0	1	1	1	1	1	1	Non-self	Same_species	DBFM02-meta.185	DBFM02-meta.185@DBFM02-meta_778807_CRISPR_956_spacer_22	d__Bacteria;p__Firmicutes_A;c__Clostridia;o__Oscillospirales;f__Acutalibacteraceae;g__Ruminococcus_E;s__
DBFM02-meta.185@DBFM02-meta_778807||full	2	0	1	1	1	1	1	1	Non-self	Same_species	DBFM02-meta.185	DBFM02-meta.185@DBFM02-meta_778807_CRISPR_956_spacer_23	d__Bacteria;p__Firmicutes_A;c__Clostridia;o__Oscillospirales;f__Acutalibacteraceae;g__Ruminococcus_E;s__
DBFM02-meta.185@DBFM02-meta_778807||full	2	0	1	1	1	1	1	1	Non-self	Same_species	DBFM02-meta.185	DBFM02-meta.185@DBFM02-meta_778807_CRISPR_956_spacer_24	d__Bacteria;p__Firmicutes_A;c__Clostridia;o__Oscillospirales;f__Acutalibacteraceae;g__Ruminococcus_E;s__
DBFM02-meta.185@DBFM02-meta_778807||full	2	0	1	1	1	1	1	1	Non-self	Same_species	DBFM02-meta.185	DBFM02-meta.185@DBFM02-meta_778807_CRISPR_956_spacer_25	d__Bacteria;p__Firmicutes_A;c__Clostridia;o__Oscillospirales;f__Acutalibacteraceae;g__Ruminococcus_E;s__
DBFM02-meta.185@DBFM02-meta_778807||full	2	0	1	1	1	1	1	1	Non-self	Same_species	DBFM02-meta.185	DBFM02-meta.185@DBFM02-meta_778807_CRISPR_956_spacer_26	d__Bacteria;p__Firmicutes_A;c__Clostridia;o__Oscillospirales;f__Acutalibacteraceae;g__Ruminococcus_E;s__
DBFM02-meta.185@DBFM02-meta_778807||full	2	0	1	1	1	1	1	1	Non-self	Same_species	DBFM02-meta.185	DBFM02-meta.185@DBFM02-meta_778807_CRISPR_956_spacer_27	d__Bacteria;p__Firmicutes_A;c__Clostridia;o__Oscillospirales;f__Acutalibacteraceae;g__Ruminococcus_E;s__
DBFM02-meta.185@DBFM02-meta_778807||full	2	0	1	1	1	1	1	1	Non-self	Same_species	DBFM02-meta.185	DBFM02-meta.185@DBFM02-meta_778807_CRISPR_956_spacer_28	d__Bacteria;p__Firmicutes_A;c__Clostridia;o__Oscillospirales;f__Acutalibacteraceae;g__Ruminococcus_E;s__
DBFM02-meta.185@DBFM02-meta_778807||full	2	0	1	1	1	1	1	1	Non-self	Same_species	DBFM02-meta.185	DBFM02-meta.185@DBFM02-meta_778807_CRISPR_956_spacer_29	d__Bacteria;p__Firmicutes_A;c__Clostridia;o__Oscillospirales;f__Acutalibacteraceae;g__Ruminococcus_E;s__
DBFM02-meta.185@DBFM02-meta_778807||full	2	0	1	1	1	1	1	1	Non-self	Same_species	DBFM02-meta.185	DBFM02-meta.185@DBFM02-meta_778807_CRISPR_956_spacer_30	d__Bacteria;p__Firmicutes_A;c__Clostridia;o__Oscillospirales;f__Acutalibacteraceae;g__Ruminococcus_E;s__
DBFM02-meta.185@DBFM02-meta_778807||full	2	0	1	1	1	1	1	1	Non-self	Same_species	DBFM02-meta.185	DBFM02-meta.185@DBFM02-meta_778807_CRISPR_956_spacer_31	d__Bacteria;p__Firmicutes_A;c__Clostridia;o__Oscillospirales;f__Acutalibacteraceae;g__Ruminococcus_E;s__
DBFM02-meta.185@DBFM02-meta_778807||full	2	0	1	1	1	1	1	1	Non-self	Same_species	DBFM02-meta.185	DBFM02-meta.185@DBFM02-meta_778807_CRISPR_956_spacer_6	d__Bacteria;p__Firmicutes_A;c__Clostridia;o__Oscillospirales;f__Acutalibacteraceae;g__Ruminococcus_E;s__
DBFM02-meta.185@DBFM02-meta_778807||full	2	0	1	1	1	1	1	1	Non-self	Same_species	DBFM02-meta.185	DBFM02-meta.185@DBFM02-meta_778807_CRISPR_956_spacer_7	d__Bacteria;p__Firmicutes_A;c__Clostridia;o__Oscillospirales;f__Acutalibacteraceae;g__Ruminococcus_E;s__
DBFM02-meta.185@DBFM02-meta_778807||full	2	0	1	1	1	1	1	1	Non-self	Same_species	DBFM02-meta.185	DBFM02-meta.185@DBFM02-meta_778807_CRISPR_956_spacer_8	d__Bacteria;p__Firmicutes_A;c__Clostridia;o__Oscillospirales;f__Acutalibacteraceae;g__Ruminococcus_E;s__
DBFM02-meta.185@DBFM02-meta_778807||full	2	0	1	1	1	1	1	1	Non-self	Same_species	DBFM02-meta.185	DBFM02-meta.185@DBFM02-meta_778807_CRISPR_956_spacer_9	d__Bacteria;p__Firmicutes_A;c__Clostridia;o__Oscillospirales;f__Acutalibacteraceae;g__Ruminococcus_E;s__
DBFM02-meta.87@DBFM02-meta_453551||full	1	1	1	1	1	1	1	1	Only-self	Single	DBFM02-meta.87	DBFM02-meta.87@DBFM02-meta_453551_CRISPR_969_spacer_1	d__Bacteria;p__Firmicutes_A;c__Clostridia;o__Lachnospirales;f__Lachnospiraceae;g__SIG333;s__
DBFM02-meta.87@DBFM02-meta_453551||full	1	1	1	1	1	1	1	1	Only-self	Single	DBFM02-meta.87	DBFM02-meta.87@DBFM02-meta_453551_CRISPR_969_spacer_2	d__Bacteria;p__Firmicutes_A;c__Clostridia;o__Lachnospirales;f__Lachnospiraceae;g__SIG333;s__
DBFM02-meta.87@DBFM02-meta_453551||full	1	1	1	1	1	1	1	1	Only-self	Single	DBFM02-meta.87	DBFM02-meta.87@DBFM02-meta_453551_CRISPR_969_spacer_3	d__Bacteria;p__Firmicutes_A;c__Clostridia;o__Lachnospirales;f__Lachnospiraceae;g__SIG333;s__
DBFM02-meta.87@DBFM02-meta_453551||full	1	1	1	1	1	1	1	1	Only-self	Single	DBFM02-meta.87	DBFM02-meta.87@DBFM02-meta_453551_CRISPR_969_spacer_4	d__Bacteria;p__Firmicutes_A;c__Clostridia;o__Lachnospirales;f__Lachnospiraceae;g__SIG333;s__
DBFM02-meta.87@DBFM02-meta_453551||full	1	1	1	1	1	1	1	1	Only-self	Single	DBFM02-meta.87	DBFM02-meta.87@DBFM02-meta_453551_CRISPR_969_spacer_5	d__Bacteria;p__Firmicutes_A;c__Clostridia;o__Lachnospirales;f__Lachnospiraceae;g__SIG333;s__
DBFM02-meta.87@DBFM02-meta_453551||full	1	1	1	1	1	1	1	1	Only-self	Single	DBFM02-meta.87	DBFM02-meta.87@DBFM02-meta_453551_CRISPR_969_spacer_6	d__Bacteria;p__Firmicutes_A;c__Clostridia;o__Lachnospirales;f__Lachnospiraceae;g__SIG333;s__
DBFM02-meta.87@DBFM02-meta_453551||full	1	1	1	1	1	1	1	1	Only-self	Single	DBFM02-meta.87	DBFM02-meta.87@DBFM02-meta_453551_CRISPR_969_spacer_7	d__Bacteria;p__Firmicutes_A;c__Clostridia;o__Lachnospirales;f__Lachnospiraceae;g__SIG333;s__
DBFM02-meta.87@DBFM02-meta_453551||full	1	1	1	1	1	1	1	1	Only-self	Single	DBFM02-meta.87	DBFM02-meta.87@DBFM02-meta_453551_CRISPR_969_spacer_8	d__Bacteria;p__Firmicutes_A;c__Clostridia;o__Lachnospirales;f__Lachnospiraceae;g__SIG333;s__
DBFM02-meta.87@DBFM02-meta_453551||full	1	1	1	1	1	1	1	1	Only-self	Single	DBFM02-meta.87	DBFM02-meta.87@DBFM02-meta_453551_CRISPR_970_spacer_1	d__Bacteria;p__Firmicutes_A;c__Clostridia;o__Lachnospirales;f__Lachnospiraceae;g__SIG333;s__
DBFM02-meta.87@DBFM02-meta_453551||full	1	1	1	1	1	1	1	1	Only-self	Single	DBFM02-meta.87	DBFM02-meta.87@DBFM02-meta_453551_CRISPR_970_spacer_2	d__Bacteria;p__Firmicutes_A;c__Clostridia;o__Lachnospirales;f__Lachnospiraceae;g__SIG333;s__
DBFM02-meta.87@DBFM02-meta_453551||full	1	1	1	1	1	1	1	1	Only-self	Single	DBFM02-meta.87	DBFM02-meta.87@DBFM02-meta_453551_CRISPR_970_spacer_3	d__Bacteria;p__Firmicutes_A;c__Clostridia;o__Lachnospirales;f__Lachnospiraceae;g__SIG333;s__
DBFM02-meta.87@DBFM02-meta_453551||full	1	1	1	1	1	1	1	1	Only-self	Single	DBFM02-meta.87	DBFM02-meta.87@DBFM02-meta_453551_CRISPR_970_spacer_4	d__Bacteria;p__Firmicutes_A;c__Clostridia;o__Lachnospirales;f__Lachnospiraceae;g__SIG333;s__
DBFM02-meta.87@DBFM02-meta_453551||full	1	1	1	1	1	1	1	1	Only-self	Single	DBFM02-meta.87	DBFM02-meta.87@DBFM02-meta_453551_CRISPR_970_spacer_5	d__Bacteria;p__Firmicutes_A;c__Clostridia;o__Lachnospirales;f__Lachnospiraceae;g__SIG333;s__
DBFM02-meta.87@DBFM02-meta_453551||full	1	1	1	1	1	1	1	1	Only-self	Single	DBFM02-meta.87	DBFM02-meta.87@DBFM02-meta_453551_CRISPR_970_spacer_6	d__Bacteria;p__Firmicutes_A;c__Clostridia;o__Lachnospirales;f__Lachnospiraceae;g__SIG333;s__
DBFM02-meta.87@DBFM02-meta_453551||full	1	1	1	1	1	1	1	1	Only-self	Single	DBFM02-meta.87	DBFM02-meta.87@DBFM02-meta_453551_CRISPR_970_spacer_7	d__Bacteria;p__Firmicutes_A;c__Clostridia;o__Lachnospirales;f__Lachnospiraceae;g__SIG333;s__
DBFM02-meta.87@DBFM02-meta_453551||full	1	1	1	1	1	1	1	1	Only-self	Single	DBFM02-meta.87	DBFM02-meta.87@DBFM02-meta_453551_CRISPR_970_spacer_8	d__Bacteria;p__Firmicutes_A;c__Clostridia;o__Lachnospirales;f__Lachnospiraceae;g__SIG333;s__
DBFM02-meta.87@DBFM02-meta_453551||full	1	1	1	1	1	1	1	1	Only-self	Single	DBFM02-meta.87	DBFM02-meta.87@DBFM02-meta_453551_CRISPR_971_spacer_1	d__Bacteria;p__Firmicutes_A;c__Clostridia;o__Lachnospirales;f__Lachnospiraceae;g__SIG333;s__
DBFM02-meta.87@DBFM02-meta_453551||full	1	1	1	1	1	1	1	1	Only-self	Single	DBFM02-meta.87	DBFM02-meta.87@DBFM02-meta_453551_CRISPR_971_spacer_2	d__Bacteria;p__Firmicutes_A;c__Clostridia;o__Lachnospirales;f__Lachnospiraceae;g__SIG333;s__
DBFM02-meta.87@DBFM02-meta_453551||full	1	1	1	1	1	1	1	1	Only-self	Single	DBFM02-meta.87	DBFM02-meta.87@DBFM02-meta_453551_CRISPR_971_spacer_3	d__Bacteria;p__Firmicutes_A;c__Clostridia;o__Lachnospirales;f__Lachnospiraceae;g__SIG333;s__
DBFM02-meta.87@DBFM02-meta_453551||full	1	1	1	1	1	1	1	1	Only-self	Single	DBFM02-meta.87	DBFM02-meta.87@DBFM02-meta_453551_CRISPR_971_spacer_4	d__Bacteria;p__Firmicutes_A;c__Clostridia;o__Lachnospirales;f__Lachnospiraceae;g__SIG333;s__
DBFM02-meta.87@DBFM02-meta_453551||full	1	1	1	1	1	1	1	1	Only-self	Single	DBFM02-meta.87	DBFM02-meta.87@DBFM02-meta_453551_CRISPR_972_spacer_1	d__Bacteria;p__Firmicutes_A;c__Clostridia;o__Lachnospirales;f__Lachnospiraceae;g__SIG333;s__
DBFM02-meta.87@DBFM02-meta_453551||full	1	1	1	1	1	1	1	1	Only-self	Single	DBFM02-meta.87	DBFM02-meta.87@DBFM02-meta_453551_CRISPR_972_spacer_2	d__Bacteria;p__Firmicutes_A;c__Clostridia;o__Lachnospirales;f__Lachnospiraceae;g__SIG333;s__
DBFM02-meta.87@DBFM02-meta_453551||full	1	1	1	1	1	1	1	1	Only-self	Single	DBFM02-meta.87	DBFM02-meta.87@DBFM02-meta_453551_CRISPR_972_spacer_3	d__Bacteria;p__Firmicutes_A;c__Clostridia;o__Lachnospirales;f__Lachnospiraceae;g__SIG333;s__
DBFM02-meta.87@DBFM02-meta_453551||full	1	1	1	1	1	1	1	1	Only-self	Single	DBFM02-meta.87	DBFM02-meta.87@DBFM02-meta_453551_CRISPR_972_spacer_4	d__Bacteria;p__Firmicutes_A;c__Clostridia;o__Lachnospirales;f__Lachnospiraceae;g__SIG333;s__
DBFM03-meta.115@DBFM03-meta_271313||full|provirus_10881_60635	2	0	1	1	1	1	1	1	Non-self	Same_species	DBFM03-meta.115	Duroc-High6_bin_34@Duroc-High6_scaffolds_6662_CRISPR_1653_spacer_3	d__Bacteria;p__Verrucomicrobiota;c__Verrucomicrobiae;o__Opitutales;f__UBA953;g__Spyradosoma;s__
DBFM03-meta.62@DBFM03-meta_150411||full	2	1	1	1	1	1	1	1	Non-self	Same_species	DBFM03-meta.62	NWFF04-meta.254@NWFF04-meta_724925_CRISPR_2634_spacer_17	d__Bacteria;p__Campylobacterota;c__Campylobacteria;o__Campylobacterales;f__Campylobacteraceae;g__Campylobacter;s__Campylobacter?lanienae
DBFM03-meta.80@DBFM03-meta_351687||full	2	1	1	1	1	1	1	1	Non-self	Same_species	DBFM03-meta.80	DBMF05-meta.294@DBMF05-meta_290470_CRISPR_1103_spacer_1	d__Bacteria;p__Desulfobacterota_I;c__Desulfovibrionia;o__Desulfovibrionales;f__Desulfovibrionaceae;g__Bilophila;s__Bilophila?wadsworthia
DBFM04-meta.135@DBFM04-meta_1135918||full	2	0	2	2	2	1	1	1	Non-self	Cross_genus	DBFM04-meta.135	Boar-s11_bin_14@Boar-s11_scaffolds_1417_CRISPR_509_spacer_3	d__Bacteria;p__Firmicutes_A;c__Clostridia;o__Lachnospirales;f__Lachnospiraceae;g__Eubacterium_F;s__
DBFM04-meta.240@DBFM04-meta_1653882||full|provirus_1_29537	2	0	1	1	1	1	1	1	Non-self	Same_species	DBFM04-meta.240	DKLLFM07-meta.348@DKLLFM07-meta_616120_CRISPR_1285_spacer_11	d__Bacteria;p__Firmicutes_A;c__Clostridia;o__Lachnospirales;f__Lachnospiraceae;g__Lachnospira;s__
DBFM04-meta.240@DBFM04-meta_1653882||full|provirus_1_29537	2	0	1	1	1	1	1	1	Non-self	Same_species	DBFM04-meta.240	DKLLFM07-meta.348@DKLLFM07-meta_616120_CRISPR_1285_spacer_12	d__Bacteria;p__Firmicutes_A;c__Clostridia;o__Lachnospirales;f__Lachnospiraceae;g__Lachnospira;s__
DBFM06-meta.169@DBFM06-meta_14322||full	2	1	2	2	2	1	1	1	Non-self	Cross_genus	DBFM06-meta.169	DKYYMF04-meta.275@DKYYMF04-meta_639732_CRISPR_1581_spacer_4	d__Bacteria;p__Firmicutes;c__Bacilli;o__RFN20;f__CAG-826;g__Onthovivens;s__Onthovivens?sp016302065
DBFM06-meta.169@DBFM06-meta_14322||full	2	1	2	2	2	1	1	1	Non-self	Cross_genus	DBFM06-meta.169	DKYYMF04-meta.275@DKYYMF04-meta_639732_CRISPR_1581_spacer_8	d__Bacteria;p__Firmicutes;c__Bacilli;o__RFN20;f__CAG-826;g__Onthovivens;s__Onthovivens?sp016302065
DBFM06-meta.169@DBFM06-meta_14322||full	2	1	2	2	2	1	1	1	Non-self	Cross_genus	DBFM06-meta.169	DKYYMF04-meta.275@DKYYMF04-meta_639732_CRISPR_1581_spacer_9	d__Bacteria;p__Firmicutes;c__Bacilli;o__RFN20;f__CAG-826;g__Onthovivens;s__Onthovivens?sp016302065
DBFM06-meta.226@DBFM06-meta_193705||full|provirus_11031_58966	1	1	1	1	1	1	1	1	Only-self	Single	DBFM06-meta.226	DBFM06-meta.226@DBFM06-meta_82905_CRISPR_1014_spacer_19	d__Bacteria;p__Firmicutes_A;c__Clostridia;o__Lachnospirales;f__Lachnospiraceae;g__Agathobacter;s__Agathobacter?sp900550545
DBFM06-meta.99@DBFM06-meta_218569||full	2	0	1	1	1	1	1	1	Non-self	Same_species	DBFM06-meta.99	DKLLMF03-meta.54@DKLLMF03-meta_875798_CRISPR_1358_spacer_2	d__Bacteria;p__Firmicutes_A;c__Clostridia;o__Oscillospirales;f__Acutalibacteraceae;g__Eubacterium_R;s__
DBFM06-meta.99@DBFM06-meta_218569||full	2	0	1	1	1	1	1	1	Non-self	Same_species	DBFM06-meta.99	DKLLMF03-meta.54@DKLLMF03-meta_875798_CRISPR_1358_spacer_3	d__Bacteria;p__Firmicutes_A;c__Clostridia;o__Oscillospirales;f__Acutalibacteraceae;g__Eubacterium_R;s__
DBFM06-meta.99@DBFM06-meta_218569||full	2	0	1	1	1	1	1	1	Non-self	Same_species	DBFM06-meta.99	DKLLMF03-meta.54@DKLLMF03-meta_875798_CRISPR_1358_spacer_4	d__Bacteria;p__Firmicutes_A;c__Clostridia;o__Oscillospirales;f__Acutalibacteraceae;g__Eubacterium_R;s__
DBFM08-meta.166@DBFM08-meta_2009343||full	3	1	1	1	1	1	1	1	Non-self	Same_species	DBFM08-meta.166	DW5.bin.95@DW5.bin.95.scaffold_34_1_CRISPR_1738_spacer_102	d__Bacteria;p__Firmicutes_A;c__Clostridia;o__Lachnospirales;f__Lachnospiraceae;g__;s__
DBFM08-meta.166@DBFM08-meta_2009343||full	3	1	1	1	1	1	1	1	Non-self	Same_species	DBFM08-meta.166	DW5.bin.95@DW5.bin.95.scaffold_34_1_CRISPR_1738_spacer_162	d__Bacteria;p__Firmicutes_A;c__Clostridia;o__Lachnospirales;f__Lachnospiraceae;g__;s__
DBFM08-meta.166@DBFM08-meta_2009343||full	3	1	1	1	1	1	1	1	Non-self	Same_species	DBFM08-meta.166	DW5.bin.95@DW5.bin.95.scaffold_34_1_CRISPR_1738_spacer_85	d__Bacteria;p__Firmicutes_A;c__Clostridia;o__Lachnospirales;f__Lachnospiraceae;g__;s__
DBFM08-meta.166@DBFM08-meta_2009343||full	3	1	1	1	1	1	1	1	Non-self	Same_species	DBFM08-meta.166	W4978_bin_7@W4978_scaffolds_7413_CRISPR_3401_spacer_9	d__Bacteria;p__Firmicutes_A;c__Clostridia;o__Lachnospirales;f__Lachnospiraceae;g__;s__
DBMF01-meta.157@DBMF01-meta_339042||full	2	1	1	1	1	1	1	1	Non-self	Same_species	DBMF01-meta.157	CW6.bin.83@CW6.bin.83.scaffold_281_1_CRISPR_781_spacer_12	d__Bacteria;p__Firmicutes_A;c__Clostridia;o__Lachnospirales;f__Lachnospiraceae;g__SIG307;s__
DBMF01-meta.341@DBMF01-meta_1361398||full|provirus_1_50570	3	1	1	1	1	1	1	1	Non-self	Same_species	DBMF01-meta.341	DKYYFF08-meta.147@DKYYFF08-meta_1281844_CRISPR_1416_spacer_1	d__Bacteria;p__Firmicutes_A;c__Clostridia;o__Christensenellales;f__CAG-74;g__SFHK01;s__SFHK01?sp004556395
DBMF01-meta.341@DBMF01-meta_1361398||full|provirus_1_50570	3	1	1	1	1	1	1	1	Non-self	Same_species	DBMF01-meta.341	DKYYMF04-meta.352@DKYYMF04-meta_1249376_CRISPR_1583_spacer_3	d__Bacteria;p__Firmicutes_A;c__Clostridia;o__Christensenellales;f__CAG-74;g__SFHK01;s__SFHK01?sp004556395
DBMF01-meta.341@DBMF01-meta_1361398||full|provirus_1_50570	3	1	1	1	1	1	1	1	Non-self	Same_species	DBMF01-meta.341	DKYYMF04-meta.352@DKYYMF04-meta_1249376_CRISPR_1583_spacer_5	d__Bacteria;p__Firmicutes_A;c__Clostridia;o__Christensenellales;f__CAG-74;g__SFHK01;s__SFHK01?sp004556395
DBMF01-meta.70@DBMF01-meta_197224||full	2	2	2	2	1	1	1	1	Non-self	Cross_genus	DBMF01-meta.70	LW1-s150947_bin_3@LW1-s150947_scaffolds_4870_CRISPR_2268_spacer_3	d__Bacteria;p__Bacteroidota;c__Bacteroidia;o__Bacteroidales;f__F082;g__Limimorpha;s__Limimorpha?sp900769945
DBMF05-meta.172@DBMF05-meta_379868||full	3	2	2	2	2	2	2	2	Non-self	Cross_genus	DBMF05-meta.172	9020-17-001_binning.42@NODE_1393_length_15375_cov_10.251240_CRISPR_139_spacer_12	d__Bacteria;p__Firmicutes_A;c__Clostridia;o__Oscillospirales;f__Acutalibacteraceae;g__Limousia;s__Limousia?pullorum
DBMF05-meta.172@DBMF05-meta_379868||full	3	2	2	2	2	2	2	2	Non-self	Cross_genus	DBMF05-meta.172	9020-17-001_binning.42@NODE_1393_length_15375_cov_10.251240_CRISPR_139_spacer_5	d__Bacteria;p__Firmicutes_A;c__Clostridia;o__Oscillospirales;f__Acutalibacteraceae;g__Limousia;s__Limousia?pullorum
DBMF05-meta.172@DBMF05-meta_379868||full	3	2	2	2	2	2	2	2	Non-self	Cross_genus	DBMF05-meta.172	W4950_bin_9@W4950_scaffolds_5993_CRISPR_3376_spacer_18	d__Bacteria;p__Firmicutes_A;c__Clostridia;o__Oscillospirales;f__Acutalibacteraceae;g__Limousia;s__Limousia?pullorum
DBMF05-meta.172@DBMF05-meta_379868||full	3	2	2	2	2	2	2	2	Non-self	Cross_genus	DBMF05-meta.172	W4950_bin_9@W4950_scaffolds_5993_CRISPR_3376_spacer_24	d__Bacteria;p__Firmicutes_A;c__Clostridia;o__Oscillospirales;f__Acutalibacteraceae;g__Limousia;s__Limousia?pullorum
DBMF05-meta.172@DBMF05-meta_379868||full	3	2	2	2	2	2	2	2	Non-self	Cross_genus	DBMF05-meta.172	W4950_bin_9@W4950_scaffolds_5993_CRISPR_3376_spacer_28	d__Bacteria;p__Firmicutes_A;c__Clostridia;o__Oscillospirales;f__Acutalibacteraceae;g__Limousia;s__Limousia?pullorum
DBMF05-meta.172@DBMF05-meta_379868||full	3	2	2	2	2	2	2	2	Non-self	Cross_genus	DBMF05-meta.172	W4950_bin_9@W4950_scaffolds_5993_CRISPR_3376_spacer_32	d__Bacteria;p__Firmicutes_A;c__Clostridia;o__Oscillospirales;f__Acutalibacteraceae;g__Limousia;s__Limousia?pullorum
DBMF05-meta.172@DBMF05-meta_379868||full	3	2	2	2	2	2	2	2	Non-self	Cross_genus	DBMF05-meta.172	W4950_bin_9@W4950_scaffolds_5993_CRISPR_3376_spacer_42	d__Bacteria;p__Firmicutes_A;c__Clostridia;o__Oscillospirales;f__Acutalibacteraceae;g__Limousia;s__Limousia?pullorum
DBMF05-meta.172@DBMF05-meta_379868||full	3	2	2	2	2	2	2	2	Non-self	Cross_genus	DBMF05-meta.172	W4950_bin_9@W4950_scaffolds_5993_CRISPR_3376_spacer_51	d__Bacteria;p__Firmicutes_A;c__Clostridia;o__Oscillospirales;f__Acutalibacteraceae;g__Limousia;s__Limousia?pullorum
DBMF05-meta.172@DBMF05-meta_379868||full	3	2	2	2	2	2	2	2	Non-self	Cross_genus	DBMF05-meta.172	W4950_bin_9@W4950_scaffolds_5993_CRISPR_3376_spacer_52	d__Bacteria;p__Firmicutes_A;c__Clostridia;o__Oscillospirales;f__Acutalibacteraceae;g__Limousia;s__Limousia?pullorum
DBMF05-meta.172@DBMF05-meta_379868||full	3	2	2	2	2	2	2	2	Non-self	Cross_genus	DBMF05-meta.172	W4950_bin_9@W4950_scaffolds_5993_CRISPR_3376_spacer_56	d__Bacteria;p__Firmicutes_A;c__Clostridia;o__Oscillospirales;f__Acutalibacteraceae;g__Limousia;s__Limousia?pullorum
DBMF05-meta.172@DBMF05-meta_379868||full	3	2	2	2	2	2	2	2	Non-self	Cross_genus	DBMF05-meta.172	W4950_bin_9@W4950_scaffolds_5993_CRISPR_3377_spacer_2	d__Bacteria;p__Firmicutes_A;c__Clostridia;o__Oscillospirales;f__Acutalibacteraceae;g__Limousia;s__Limousia?pullorum
DBMF05-meta.172@DBMF05-meta_379868||full	3	2	2	2	2	2	2	2	Non-self	Cross_genus	DBMF05-meta.172	W4950_bin_9@W4950_scaffolds_5993_CRISPR_3377_spacer_3	d__Bacteria;p__Firmicutes_A;c__Clostridia;o__Oscillospirales;f__Acutalibacteraceae;g__Limousia;s__Limousia?pullorum
DBMF05-meta.172@DBMF05-meta_379868||full	3	2	2	2	2	2	2	2	Non-self	Cross_genus	DBMF05-meta.172	W4950_bin_9@W4950_scaffolds_6062_CRISPR_3378_spacer_3	d__Bacteria;p__Firmicutes_A;c__Clostridia;o__Oscillospirales;f__Acutalibacteraceae;g__Limousia;s__Limousia?pullorum
DBMF05-meta.172@DBMF05-meta_379868||full	3	2	2	2	2	2	2	2	Non-self	Cross_genus	DBMF05-meta.172	W4950_bin_9@W4950_scaffolds_6062_CRISPR_3378_spacer_9	d__Bacteria;p__Firmicutes_A;c__Clostridia;o__Oscillospirales;f__Acutalibacteraceae;g__Limousia;s__Limousia?pullorum
DBMF05-meta.172@DBMF05-meta_76800||full|provirus_1_37180	3	2	2	2	2	2	2	2	Non-self	Cross_genus	DBMF05-meta.172	9020-17-001_binning.42@NODE_1393_length_15375_cov_10.251240_CRISPR_139_spacer_13	d__Bacteria;p__Firmicutes_A;c__Clostridia;o__Oscillospirales;f__Acutalibacteraceae;g__Limousia;s__Limousia?pullorum
DBMF05-meta.172@DBMF05-meta_76800||full|provirus_1_37180	3	2	2	2	2	2	2	2	Non-self	Cross_genus	DBMF05-meta.172	9020-17-001_binning.42@NODE_1393_length_15375_cov_10.251240_CRISPR_139_spacer_16	d__Bacteria;p__Firmicutes_A;c__Clostridia;o__Oscillospirales;f__Acutalibacteraceae;g__Limousia;s__Limousia?pullorum
DBMF05-meta.172@DBMF05-meta_76800||full|provirus_1_37180	3	2	2	2	2	2	2	2	Non-self	Cross_genus	DBMF05-meta.172	9020-17-001_binning.42@NODE_1393_length_15375_cov_10.251240_CRISPR_139_spacer_3	d__Bacteria;p__Firmicutes_A;c__Clostridia;o__Oscillospirales;f__Acutalibacteraceae;g__Limousia;s__Limousia?pullorum
DBMF05-meta.172@DBMF05-meta_76800||full|provirus_1_37180	3	2	2	2	2	2	2	2	Non-self	Cross_genus	DBMF05-meta.172	9020-17-001_binning.42@NODE_1393_length_15375_cov_10.251240_CRISPR_139_spacer_6	d__Bacteria;p__Firmicutes_A;c__Clostridia;o__Oscillospirales;f__Acutalibacteraceae;g__Limousia;s__Limousia?pullorum
DBMF05-meta.172@DBMF05-meta_76800||full|provirus_1_37180	3	2	2	2	2	2	2	2	Non-self	Cross_genus	DBMF05-meta.172	W4950_bin_9@W4950_scaffolds_5993_CRISPR_3376_spacer_10	d__Bacteria;p__Firmicutes_A;c__Clostridia;o__Oscillospirales;f__Acutalibacteraceae;g__Limousia;s__Limousia?pullorum
DBMF05-meta.172@DBMF05-meta_76800||full|provirus_1_37180	3	2	2	2	2	2	2	2	Non-self	Cross_genus	DBMF05-meta.172	W4950_bin_9@W4950_scaffolds_5993_CRISPR_3376_spacer_14	d__Bacteria;p__Firmicutes_A;c__Clostridia;o__Oscillospirales;f__Acutalibacteraceae;g__Limousia;s__Limousia?pullorum
DBMF05-meta.172@DBMF05-meta_76800||full|provirus_1_37180	3	2	2	2	2	2	2	2	Non-self	Cross_genus	DBMF05-meta.172	W4950_bin_9@W4950_scaffolds_5993_CRISPR_3376_spacer_16	d__Bacteria;p__Firmicutes_A;c__Clostridia;o__Oscillospirales;f__Acutalibacteraceae;g__Limousia;s__Limousia?pullorum
DBMF05-meta.172@DBMF05-meta_76800||full|provirus_1_37180	3	2	2	2	2	2	2	2	Non-self	Cross_genus	DBMF05-meta.172	W4950_bin_9@W4950_scaffolds_5993_CRISPR_3376_spacer_20	d__Bacteria;p__Firmicutes_A;c__Clostridia;o__Oscillospirales;f__Acutalibacteraceae;g__Limousia;s__Limousia?pullorum
DBMF05-meta.172@DBMF05-meta_76800||full|provirus_1_37180	3	2	2	2	2	2	2	2	Non-self	Cross_genus	DBMF05-meta.172	W4950_bin_9@W4950_scaffolds_5993_CRISPR_3376_spacer_57	d__Bacteria;p__Firmicutes_A;c__Clostridia;o__Oscillospirales;f__Acutalibacteraceae;g__Limousia;s__Limousia?pullorum
DBMF05-meta.172@DBMF05-meta_76800||full|provirus_1_37180	3	2	2	2	2	2	2	2	Non-self	Cross_genus	DBMF05-meta.172	W4950_bin_9@W4950_scaffolds_5993_CRISPR_3376_spacer_60	d__Bacteria;p__Firmicutes_A;c__Clostridia;o__Oscillospirales;f__Acutalibacteraceae;g__Limousia;s__Limousia?pullorum
DBMF05-meta.172@DBMF05-meta_76800||full|provirus_1_37180	3	2	2	2	2	2	2	2	Non-self	Cross_genus	DBMF05-meta.172	W4950_bin_9@W4950_scaffolds_5993_CRISPR_3376_spacer_9	d__Bacteria;p__Firmicutes_A;c__Clostridia;o__Oscillospirales;f__Acutalibacteraceae;g__Limousia;s__Limousia?pullorum
DBMF05-meta.172@DBMF05-meta_76800||full|provirus_1_37180	3	2	2	2	2	2	2	2	Non-self	Cross_genus	DBMF05-meta.172	W4950_bin_9@W4950_scaffolds_5993_CRISPR_3377_spacer_5	d__Bacteria;p__Firmicutes_A;c__Clostridia;o__Oscillospirales;f__Acutalibacteraceae;g__Limousia;s__Limousia?pullorum
DBMF05-meta.172@DBMF05-meta_76800||full|provirus_1_37180	3	2	2	2	2	2	2	2	Non-self	Cross_genus	DBMF05-meta.172	W4950_bin_9@W4950_scaffolds_6062_CRISPR_3378_spacer_13	d__Bacteria;p__Firmicutes_A;c__Clostridia;o__Oscillospirales;f__Acutalibacteraceae;g__Limousia;s__Limousia?pullorum
DBMF05-meta.172@DBMF05-meta_76800||full|provirus_1_37180	3	2	2	2	2	2	2	2	Non-self	Cross_genus	DBMF05-meta.172	W4950_bin_9@W4950_scaffolds_6062_CRISPR_3378_spacer_4	d__Bacteria;p__Firmicutes_A;c__Clostridia;o__Oscillospirales;f__Acutalibacteraceae;g__Limousia;s__Limousia?pullorum
DBMF05-meta.199@DBMF05-meta_113818||full	5	1	1	1	1	1	1	1	Non-self	Same_species	DBMF05-meta.199	NWFF03-meta.552@NWFF03-meta_942536_CRISPR_2620_spacer_1	d__Bacteria;p__Proteobacteria;c__Gammaproteobacteria;o__Enterobacterales;f__Succinivibrionaceae;g__Succinivibrio;s__Succinivibrio?sp003456415
DBMF05-meta.199@DBMF05-meta_113818||full	5	1	1	1	1	1	1	1	Non-self	Same_species	DBMF05-meta.199	SWFF02-meta.103@SWFF02-meta_682258_CRISPR_3013_spacer_16	d__Bacteria;p__Proteobacteria;c__Gammaproteobacteria;o__Enterobacterales;f__Succinivibrionaceae;g__Succinivibrio;s__Succinivibrio?sp003456415
DBMF05-meta.199@DBMF05-meta_113818||full	5	1	1	1	1	1	1	1	Non-self	Same_species	DBMF05-meta.199	SWFF02-meta.103@SWFF02-meta_682258_CRISPR_3013_spacer_20	d__Bacteria;p__Proteobacteria;c__Gammaproteobacteria;o__Enterobacterales;f__Succinivibrionaceae;g__Succinivibrio;s__Succinivibrio?sp003456415
DBMF05-meta.199@DBMF05-meta_113818||full	5	1	1	1	1	1	1	1	Non-self	Same_species	DBMF05-meta.199	SWFF04-meta.257@SWFF04-meta_560253_CRISPR_3045_spacer_11	d__Bacteria;p__Proteobacteria;c__Gammaproteobacteria;o__Enterobacterales;f__Succinivibrionaceae;g__Succinivibrio;s__Succinivibrio?sp003456415
DBMF05-meta.199@DBMF05-meta_113818||full	5	1	1	1	1	1	1	1	Non-self	Same_species	DBMF05-meta.199	SWFF04-meta.257@SWFF04-meta_560253_CRISPR_3045_spacer_15	d__Bacteria;p__Proteobacteria;c__Gammaproteobacteria;o__Enterobacterales;f__Succinivibrionaceae;g__Succinivibrio;s__Succinivibrio?sp003456415
DBMF05-meta.199@DBMF05-meta_113818||full	5	1	1	1	1	1	1	1	Non-self	Same_species	DBMF05-meta.199	SWFM02-meta.94@SWFM02-meta_135285_CRISPR_3107_spacer_15	d__Bacteria;p__Proteobacteria;c__Gammaproteobacteria;o__Enterobacterales;f__Succinivibrionaceae;g__Succinivibrio;s__Succinivibrio?sp003456415
DBMF05-meta.199@DBMF05-meta_113818||full	5	1	1	1	1	1	1	1	Non-self	Same_species	DBMF05-meta.199	SWFM02-meta.94@SWFM02-meta_135285_CRISPR_3107_spacer_19	d__Bacteria;p__Proteobacteria;c__Gammaproteobacteria;o__Enterobacterales;f__Succinivibrionaceae;g__Succinivibrio;s__Succinivibrio?sp003456415
DBMF05-meta.266@DBMF05-meta_314573||full|provirus_13354_31462	2	2	2	1	1	1	1	1	Non-self	Cross_genus	DBMF05-meta.266	DBFM03-meta.80@DBFM03-meta_266113_CRISPR_986_spacer_5	d__Bacteria;p__Desulfobacterota_I;c__Desulfovibrionia;o__Desulfovibrionales;f__Desulfovibrionaceae;g__Desulfovibrio;s__Desulfovibrio?sp900556755
DBMF05-meta.294@DBMF05-meta_290470||full	2	1	1	1	1	1	1	1	Non-self	Same_species	DBMF05-meta.294	DBMF05-meta.294@DBMF05-meta_290470_CRISPR_1103_spacer_1	d__Bacteria;p__Desulfobacterota_I;c__Desulfovibrionia;o__Desulfovibrionales;f__Desulfovibrionaceae;g__Bilophila;s__Bilophila?wadsworthia
DBMF05-meta.294@DBMF05-meta_290470||full	2	1	1	1	1	1	1	1	Non-self	Same_species	DBMF05-meta.294	DBMF05-meta.294@DBMF05-meta_290470_CRISPR_1103_spacer_10	d__Bacteria;p__Desulfobacterota_I;c__Desulfovibrionia;o__Desulfovibrionales;f__Desulfovibrionaceae;g__Bilophila;s__Bilophila?wadsworthia
DBMF05-meta.294@DBMF05-meta_290470||full	2	1	1	1	1	1	1	1	Non-self	Same_species	DBMF05-meta.294	DBMF05-meta.294@DBMF05-meta_290470_CRISPR_1103_spacer_11	d__Bacteria;p__Desulfobacterota_I;c__Desulfovibrionia;o__Desulfovibrionales;f__Desulfovibrionaceae;g__Bilophila;s__Bilophila?wadsworthia
DBMF05-meta.294@DBMF05-meta_290470||full	2	1	1	1	1	1	1	1	Non-self	Same_species	DBMF05-meta.294	DBMF05-meta.294@DBMF05-meta_290470_CRISPR_1103_spacer_12	d__Bacteria;p__Desulfobacterota_I;c__Desulfovibrionia;o__Desulfovibrionales;f__Desulfovibrionaceae;g__Bilophila;s__Bilophila?wadsworthia
DBMF05-meta.294@DBMF05-meta_290470||full	2	1	1	1	1	1	1	1	Non-self	Same_species	DBMF05-meta.294	DBMF05-meta.294@DBMF05-meta_290470_CRISPR_1103_spacer_13	d__Bacteria;p__Desulfobacterota_I;c__Desulfovibrionia;o__Desulfovibrionales;f__Desulfovibrionaceae;g__Bilophila;s__Bilophila?wadsworthia
DBMF05-meta.294@DBMF05-meta_290470||full	2	1	1	1	1	1	1	1	Non-self	Same_species	DBMF05-meta.294	DBMF05-meta.294@DBMF05-meta_290470_CRISPR_1103_spacer_14	d__Bacteria;p__Desulfobacterota_I;c__Desulfovibrionia;o__Desulfovibrionales;f__Desulfovibrionaceae;g__Bilophila;s__Bilophila?wadsworthia
DBMF05-meta.294@DBMF05-meta_290470||full	2	1	1	1	1	1	1	1	Non-self	Same_species	DBMF05-meta.294	DBMF05-meta.294@DBMF05-meta_290470_CRISPR_1103_spacer_2	d__Bacteria;p__Desulfobacterota_I;c__Desulfovibrionia;o__Desulfovibrionales;f__Desulfovibrionaceae;g__Bilophila;s__Bilophila?wadsworthia
DBMF05-meta.294@DBMF05-meta_290470||full	2	1	1	1	1	1	1	1	Non-self	Same_species	DBMF05-meta.294	DBMF05-meta.294@DBMF05-meta_290470_CRISPR_1103_spacer_3	d__Bacteria;p__Desulfobacterota_I;c__Desulfovibrionia;o__Desulfovibrionales;f__Desulfovibrionaceae;g__Bilophila;s__Bilophila?wadsworthia
DBMF05-meta.294@DBMF05-meta_290470||full	2	1	1	1	1	1	1	1	Non-self	Same_species	DBMF05-meta.294	DBMF05-meta.294@DBMF05-meta_290470_CRISPR_1103_spacer_4	d__Bacteria;p__Desulfobacterota_I;c__Desulfovibrionia;o__Desulfovibrionales;f__Desulfovibrionaceae;g__Bilophila;s__Bilophila?wadsworthia
DBMF05-meta.294@DBMF05-meta_290470||full	2	1	1	1	1	1	1	1	Non-self	Same_species	DBMF05-meta.294	DBMF05-meta.294@DBMF05-meta_290470_CRISPR_1103_spacer_5	d__Bacteria;p__Desulfobacterota_I;c__Desulfovibrionia;o__Desulfovibrionales;f__Desulfovibrionaceae;g__Bilophila;s__Bilophila?wadsworthia
DBMF05-meta.294@DBMF05-meta_290470||full	2	1	1	1	1	1	1	1	Non-self	Same_species	DBMF05-meta.294	DBMF05-meta.294@DBMF05-meta_290470_CRISPR_1103_spacer_6	d__Bacteria;p__Desulfobacterota_I;c__Desulfovibrionia;o__Desulfovibrionales;f__Desulfovibrionaceae;g__Bilophila;s__Bilophila?wadsworthia
DBMF05-meta.294@DBMF05-meta_290470||full	2	1	1	1	1	1	1	1	Non-self	Same_species	DBMF05-meta.294	DBMF05-meta.294@DBMF05-meta_290470_CRISPR_1103_spacer_7	d__Bacteria;p__Desulfobacterota_I;c__Desulfovibrionia;o__Desulfovibrionales;f__Desulfovibrionaceae;g__Bilophila;s__Bilophila?wadsworthia
DBMF05-meta.294@DBMF05-meta_290470||full	2	1	1	1	1	1	1	1	Non-self	Same_species	DBMF05-meta.294	DBMF05-meta.294@DBMF05-meta_290470_CRISPR_1103_spacer_8	d__Bacteria;p__Desulfobacterota_I;c__Desulfovibrionia;o__Desulfovibrionales;f__Desulfovibrionaceae;g__Bilophila;s__Bilophila?wadsworthia
DBMF05-meta.294@DBMF05-meta_290470||full	2	1	1	1	1	1	1	1	Non-self	Same_species	DBMF05-meta.294	DBMF05-meta.294@DBMF05-meta_290470_CRISPR_1103_spacer_9	d__Bacteria;p__Desulfobacterota_I;c__Desulfovibrionia;o__Desulfovibrionales;f__Desulfovibrionaceae;g__Bilophila;s__Bilophila?wadsworthia
DBMF05-meta.294@DBMF05-meta_290470||full	2	1	1	1	1	1	1	1	Non-self	Same_species	DBMF05-meta.294	LW1-s151691_bin_33@LW1-s151691_scaffolds_4971_CRISPR_2369_spacer_4	d__Bacteria;p__Desulfobacterota_I;c__Desulfovibrionia;o__Desulfovibrionales;f__Desulfovibrionaceae;g__Bilophila;s__Bilophila?wadsworthia
DBMF05-meta.294@DBMF05-meta_290470||full	2	1	1	1	1	1	1	1	Non-self	Same_species	DBMF05-meta.294	LW1-s151691_bin_33@LW1-s151691_scaffolds_4971_CRISPR_2369_spacer_5	d__Bacteria;p__Desulfobacterota_I;c__Desulfovibrionia;o__Desulfovibrionales;f__Desulfovibrionaceae;g__Bilophila;s__Bilophila?wadsworthia
DBMF05-meta.294@DBMF05-meta_290470||full	2	1	1	1	1	1	1	1	Non-self	Same_species	DBMF05-meta.294	LW1-s151691_bin_33@LW1-s151691_scaffolds_4971_CRISPR_2369_spacer_6	d__Bacteria;p__Desulfobacterota_I;c__Desulfovibrionia;o__Desulfovibrionales;f__Desulfovibrionaceae;g__Bilophila;s__Bilophila?wadsworthia
DBMF05-meta.294@DBMF05-meta_29945||full	2	1	1	1	1	1	1	1	Non-self	Same_species	DBMF05-meta.294	DBFM03-meta.80@DBFM03-meta_220686_CRISPR_987_spacer_6	d__Bacteria;p__Desulfobacterota_I;c__Desulfovibrionia;o__Desulfovibrionales;f__Desulfovibrionaceae;g__Bilophila;s__Bilophila?wadsworthia
DBMF05-meta.294@DBMF05-meta_58936||full	2	1	1	1	1	1	1	1	Non-self	Same_species	DBMF05-meta.294	BMXFM03-meta.154@BMXFM03-meta_179413_CRISPR_279_spacer_5	d__Bacteria;p__Desulfobacterota_I;c__Desulfovibrionia;o__Desulfovibrionales;f__Desulfovibrionaceae;g__Bilophila;s__Bilophila?wadsworthia
DBMF05-meta.296@DBMF05-meta_17486||full	5	1	1	1	1	1	1	1	Non-self	Same_species	DBMF05-meta.296	DKLLMF03-meta.84@DKLLMF03-meta_1363212_CRISPR_1359_spacer_38	d__Bacteria;p__Spirochaetota;c__Spirochaetia;o__Treponematales;f__Treponemataceae;g__Treponema_D;s__Treponema_D?succinifaciens
DBMF05-meta.296@DBMF05-meta_17486||full	5	1	1	1	1	1	1	1	Non-self	Same_species	DBMF05-meta.296	Duroc-Low7_bin_38@Duroc-Low7_scaffolds_9861_CRISPR_1680_spacer_1	d__Bacteria;p__Spirochaetota;c__Spirochaetia;o__Treponematales;f__Treponemataceae;g__Treponema_D;s__Treponema_D?succinifaciens
DBMF05-meta.296@DBMF05-meta_17486||full	5	1	1	1	1	1	1	1	Non-self	Same_species	DBMF05-meta.296	LW2.bin.28@LW2.bin.28.scaffold_7945_1_CRISPR_2391_spacer_15	d__Bacteria;p__Spirochaetota;c__Spirochaetia;o__Treponematales;f__Treponemataceae;g__Treponema_D;s__Treponema_D?succinifaciens
DBMF05-meta.296@DBMF05-meta_17486||full	5	1	1	1	1	1	1	1	Non-self	Same_species	DBMF05-meta.296	W4936_bin_24@W4936_scaffolds_5105_CRISPR_3367_spacer_1	d__Bacteria;p__Spirochaetota;c__Spirochaetia;o__Treponematales;f__Treponemataceae;g__Treponema_D;s__Treponema_D?succinifaciens
DBMF05-meta.296@DBMF05-meta_211966||full	2	2	1	1	1	1	1	1	Non-self	Same_genus	DBMF05-meta.296	BMXMM10-meta.454@BMXMM10-meta_375173_CRISPR_484_spacer_15	d__Bacteria;p__Spirochaetota;c__Spirochaetia;o__Treponematales;f__Treponemataceae;g__Treponema_D;s__Treponema_D?succinifaciens
DBMF05-meta.296@DBMF05-meta_222624||0_partial|provirus_8013_20682	4	2	2	1	1	1	1	1	Non-self	Cross_genus	DBMF05-meta.296	Duroc-Low2_bin_21@Duroc-Low2_scaffolds_3713_CRISPR_1664_spacer_41	d__Bacteria;p__Spirochaetota;c__Spirochaetia;o__Treponematales;f__Treponemataceae;g__Treponema_D;s__Treponema_D?succinifaciens
DBMF05-meta.296@DBMF05-meta_222624||0_partial|provirus_8013_20682	4	2	2	1	1	1	1	1	Non-self	Cross_genus	DBMF05-meta.296	LW2-s126572_bin_7@LW2-s126572_scaffolds_13865_CRISPR_2410_spacer_49	d__Bacteria;p__Spirochaetota;c__Spirochaetia;o__Treponematales;f__Treponemataceae;g__Treponema_D;s__Treponema_D?succinifaciens
DBMF05-meta.296@DBMF05-meta_222624||0_partial|provirus_8013_20682	4	2	2	1	1	1	1	1	Non-self	Cross_genus	DBMF05-meta.296	LW2.bin.28@LW2.bin.28.scaffold_7945_1_CRISPR_2391_spacer_2	d__Bacteria;p__Spirochaetota;c__Spirochaetia;o__Treponematales;f__Treponemataceae;g__Treponema_D;s__Treponema_D?succinifaciens
DBMF07-meta.157@DBMF07-meta_201834||full	5	0	1	1	1	1	1	1	Non-self	Same_species	DBMF07-meta.157	DKLLFF10-meta.68@DKLLFF10-meta_706389_CRISPR_1242_spacer_5	d__Bacteria;p__Firmicutes_A;c__Clostridia;o__Oscillospirales;f__Acutalibacteraceae;g__Eubacterium_R;s__
DBMF07-meta.157@DBMF07-meta_201834||full	5	0	1	1	1	1	1	1	Non-self	Same_species	DBMF07-meta.157	DKLLMF03-meta.54@DKLLMF03-meta_875798_CRISPR_1358_spacer_2	d__Bacteria;p__Firmicutes_A;c__Clostridia;o__Oscillospirales;f__Acutalibacteraceae;g__Eubacterium_R;s__
DBMF07-meta.157@DBMF07-meta_201834||full	5	0	1	1	1	1	1	1	Non-self	Same_species	DBMF07-meta.157	DKLLMF03-meta.54@DKLLMF03-meta_875798_CRISPR_1358_spacer_6	d__Bacteria;p__Firmicutes_A;c__Clostridia;o__Oscillospirales;f__Acutalibacteraceae;g__Eubacterium_R;s__
DBMF07-meta.157@DBMF07-meta_201834||full	5	0	1	1	1	1	1	1	Non-self	Same_species	DBMF07-meta.157	DKYYFF09-meta.115@DKYYFF09-meta_318948_CRISPR_1441_spacer_15	d__Bacteria;p__Firmicutes_A;c__Clostridia;o__Oscillospirales;f__Acutalibacteraceae;g__Eubacterium_R;s__
DBMF07-meta.157@DBMF07-meta_201834||full	5	0	1	1	1	1	1	1	Non-self	Same_species	DBMF07-meta.157	DKYYFF09-meta.115@DKYYFF09-meta_318948_CRISPR_1441_spacer_8	d__Bacteria;p__Firmicutes_A;c__Clostridia;o__Oscillospirales;f__Acutalibacteraceae;g__Eubacterium_R;s__
DBMF07-meta.157@DBMF07-meta_201834||full	5	0	1	1	1	1	1	1	Non-self	Same_species	DBMF07-meta.157	DKYYFM08-meta.132@DKYYFM08-meta_1563331_CRISPR_1489_spacer_6	d__Bacteria;p__Firmicutes_A;c__Clostridia;o__Oscillospirales;f__Acutalibacteraceae;g__Eubacterium_R;s__
DBMF07-meta.369@DBMF07-meta_1818741||full	2	1	1	1	1	1	1	1	Non-self	Same_species	DBMF07-meta.369	DBFF02-meta.144@DBFF02-meta_351224_CRISPR_813_spacer_1	d__Bacteria;p__Firmicutes_A;c__Clostridia;o__Lachnospirales;f__Lachnospiraceae;g__Acetatifactor;s__Acetatifactor?sp018385425
DBMF07-meta.512@DBMF07-meta_2323369||full	2	1	1	1	1	1	1	1	Non-self	Same_species	DBMF07-meta.512	NWFF04-meta.254@NWFF04-meta_724925_CRISPR_2634_spacer_17	d__Bacteria;p__Campylobacterota;c__Campylobacteria;o__Campylobacterales;f__Campylobacteraceae;g__Campylobacter;s__Campylobacter?lanienae
DBMM01-meta.186@DBMM01-meta_147105||full	2	1	1	1	1	1	1	1	Non-self	Same_species	DBMM01-meta.186	Duroc-Low8_bin_34@Duroc-Low8_scaffolds_7799_CRISPR_1683_spacer_6	d__Bacteria;p__Firmicutes_A;c__Clostridia;o__Oscillospirales;f__Ruminococcaceae;g__Ruminiclostridium_E;s__Ruminiclostridium_E?sp016297165
DBMM01-meta.404@DBMM01-meta_142256||full	3	2	1	1	1	1	1	1	Non-self	Same_genus	DBMM01-meta.404	DKLLFM07-meta.126@DKLLFM07-meta_1134347_CRISPR_1275_spacer_4	d__Bacteria;p__Firmicutes;c__Bacilli;o__Lactobacillales;f__Streptococcaceae;g__Streptococcus;s__Streptococcus?alactolyticus
DBMM01-meta.404@DBMM01-meta_142256||full	3	2	1	1	1	1	1	1	Non-self	Same_genus	DBMM01-meta.404	SWMH05-meta.28@SWMH05-meta_3815885_CRISPR_3205_spacer_5	d__Bacteria;p__Firmicutes;c__Bacilli;o__Lactobacillales;f__Streptococcaceae;g__Streptococcus;s__Streptococcus?alactolyticus
DBMM05-meta.155@DBMM05-meta_99450||full|provirus_1_12641	2	1	1	1	1	1	1	1	Non-self	Same_species	DBMM05-meta.155	DBFM03-meta.80@DBFM03-meta_220686_CRISPR_987_spacer_6	d__Bacteria;p__Desulfobacterota_I;c__Desulfovibrionia;o__Desulfovibrionales;f__Desulfovibrionaceae;g__Bilophila;s__Bilophila?wadsworthia
DBMM05-meta.221@DBMM05-meta_486068||full|provirus_1_10743	2	1	1	1	1	1	1	1	Non-self	Same_species	DBMM05-meta.221	LW1-s150947_bin_37@LW1-s150947_scaffolds_7499_CRISPR_2264_spacer_65	d__Bacteria;p__Firmicutes_A;c__Clostridia;o__Oscillospirales;f__Acutalibacteraceae;g__CAG-177;s__CAG-177?sp003514385
DBMM05-meta.346@DBMM05-meta_502601||full	2	0	2	1	1	1	1	1	Non-self	Cross_genus	DBMM05-meta.346	SWMF05-meta.204@SWMF05-meta_907881_CRISPR_3193_spacer_29	d__Bacteria;p__Firmicutes_A;c__Clostridia;o__Lachnospirales;f__Lachnospiraceae;g__Schaedlerella;s__
DBMM07-meta.8@DBMM07-meta_310397||full	2	0	2	1	1	1	1	1	Non-self	Cross_genus	DBMM07-meta.8	SWMF05-meta.204@SWMF05-meta_907881_CRISPR_3193_spacer_34	d__Bacteria;p__Firmicutes_A;c__Clostridia;o__Lachnospirales;f__Lachnospiraceae;g__RUG115;s__
DF4.bin.81@DF4.bin.81.scaffold_28385_1||full	2	1	1	1	1	1	1	1	Non-self	Same_species	DF4.bin.81	LF2.bin.86@LF2.bin.86.scaffold_494_1_CRISPR_2215_spacer_6	d__Bacteria;p__Bacteroidota;c__Bacteroidia;o__Bacteroidales;f__Paludibacteraceae;g__W0P28-013;s__W0P28-013?sp004557405
DKLLFF10-meta.207@DKLLFF10-meta_684032||full|provirus_1_40171	3	2	2	1	1	1	1	1	Non-self	Cross_genus	DKLLFF10-meta.207	DW5.bin.95@DW5.bin.95.scaffold_34_1_CRISPR_1738_spacer_11	d__Bacteria;p__Firmicutes_A;c__Clostridia;o__Lachnospirales;f__Lachnospiraceae;g__Bariatricus;s__Bariatricus?sp004560705
DKLLFF10-meta.207@DKLLFF10-meta_684032||full|provirus_1_40171	3	2	2	1	1	1	1	1	Non-self	Cross_genus	DKLLFF10-meta.207	W5021_bin_24@W5021_scaffolds_9868_CRISPR_3424_spacer_6	d__Bacteria;p__Firmicutes_A;c__Clostridia;o__Lachnospirales;f__Lachnospiraceae;g__Bariatricus;s__Bariatricus?sp004560705
DKLLFF10-meta.501@DKLLFF10-meta_699523||full	2	1	1	1	1	1	1	1	Non-self	Same_species	DKLLFF10-meta.501	ZW6.bin.2@ZW6.bin.2.scaffold_2192_1_CRISPR_3503_spacer_2	d__Bacteria;p__Bacteroidota;c__Bacteroidia;o__Bacteroidales;f__Tannerellaceae;g__Parabacteroides;s__Parabacteroides?sp004562445
DKLLFF11-meta.278@DKLLFF11-meta_1375072||full	2	0	1	1	1	1	1	1	Non-self	Same_species	DKLLFF11-meta.278	ZW4.bin.27@ZW4.bin.27.scaffold_146_1_CRISPR_3496_spacer_13	d__Bacteria;p__Firmicutes_A;c__Clostridia;o__Lachnospirales;f__Lachnospiraceae;g__W0P33-017;s__
DKLLFF11-meta.278@DKLLFF11-meta_1707060||full|provirus_7308_31902	3	0	1	1	1	1	1	1	Non-self	Same_species	DKLLFF11-meta.278	NW7.bin.38@NW7.bin.38.scaffold_322_1_CRISPR_2573_spacer_12	d__Bacteria;p__Firmicutes_A;c__Clostridia;o__Lachnospirales;f__Lachnospiraceae;g__W0P33-017;s__
DKLLFF11-meta.278@DKLLFF11-meta_1707060||full|provirus_7308_31902	3	0	1	1	1	1	1	1	Non-self	Same_species	DKLLFF11-meta.278	NW7.bin.38@NW7.bin.38.scaffold_322_1_CRISPR_2573_spacer_13	d__Bacteria;p__Firmicutes_A;c__Clostridia;o__Lachnospirales;f__Lachnospiraceae;g__W0P33-017;s__
DKLLFF11-meta.278@DKLLFF11-meta_1707060||full|provirus_7308_31902	3	0	1	1	1	1	1	1	Non-self	Same_species	DKLLFF11-meta.278	NW7.bin.38@NW7.bin.38.scaffold_322_1_CRISPR_2573_spacer_4	d__Bacteria;p__Firmicutes_A;c__Clostridia;o__Lachnospirales;f__Lachnospiraceae;g__W0P33-017;s__
DKLLFF11-meta.278@DKLLFF11-meta_1707060||full|provirus_7308_31902	3	0	1	1	1	1	1	1	Non-self	Same_species	DKLLFF11-meta.278	NW7.bin.38@NW7.bin.38.scaffold_322_1_CRISPR_2573_spacer_6	d__Bacteria;p__Firmicutes_A;c__Clostridia;o__Lachnospirales;f__Lachnospiraceae;g__W0P33-017;s__
DKLLFF11-meta.278@DKLLFF11-meta_1707060||full|provirus_7308_31902	3	0	1	1	1	1	1	1	Non-self	Same_species	DKLLFF11-meta.278	ZW4.bin.27@ZW4.bin.27.scaffold_146_1_CRISPR_3496_spacer_15	d__Bacteria;p__Firmicutes_A;c__Clostridia;o__Lachnospirales;f__Lachnospiraceae;g__W0P33-017;s__
DKLLFF11-meta.278@DKLLFF11-meta_1707060||full|provirus_7308_31902	3	0	1	1	1	1	1	1	Non-self	Same_species	DKLLFF11-meta.278	ZW4.bin.27@ZW4.bin.27.scaffold_146_1_CRISPR_3496_spacer_18	d__Bacteria;p__Firmicutes_A;c__Clostridia;o__Lachnospirales;f__Lachnospiraceae;g__W0P33-017;s__
DKLLFF11-meta.479@DKLLFF11-meta_465846||full	3	2	1	1	1	1	1	1	Non-self	Same_genus	DKLLFF11-meta.479	1001-17-002_binning.32@NODE_734_length_15948_cov_8.134021_CRISPR_2_spacer_14	d__Bacteria;p__Spirochaetota;c__Spirochaetia;o__Treponematales;f__Treponemataceae;g__Treponema_D;s__Treponema_D?sp900769975
DKLLFF11-meta.479@DKLLFF11-meta_465846||full	3	2	1	1	1	1	1	1	Non-self	Same_genus	DKLLFF11-meta.479	HF6.bin.51@HF6.bin.51.scaffold_21990_1_CRISPR_2107_spacer_14	d__Bacteria;p__Spirochaetota;c__Spirochaetia;o__Treponematales;f__Treponemataceae;g__Treponema_D;s__Treponema_D?sp900769975
DKLLFM07-meta.111@DKLLFM07-meta_1553590||full	3	0	1	1	1	1	1	1	Non-self	Same_species	DKLLFM07-meta.111	BMXFF04-meta.16@BMXFF04-meta_177837_CRISPR_164_spacer_18	d__Bacteria;p__Firmicutes_A;c__Clostridia;o__Peptostreptococcales;f__Anaerovoracaceae;g__RGIG446;s__
DKLLFM07-meta.111@DKLLFM07-meta_1553590||full	3	0	1	1	1	1	1	1	Non-self	Same_species	DKLLFM07-meta.111	BMXFM04-meta.284@BMXFM04-meta_574760_CRISPR_310_spacer_18	d__Bacteria;p__Firmicutes_A;c__Clostridia;o__Peptostreptococcales;f__Anaerovoracaceae;g__RGIG446;s__
DKLLFM07-meta.124@DKLLFM07-meta_280882||full	2	1	2	2	2	2	2	1	Non-self	Cross_genus	DKLLFM07-meta.124	NWMF07-meta.298@NWMF07-meta_977657_CRISPR_2787_spacer_4	d__Bacteria;p__Firmicutes_A;c__Clostridia;o__Lachnospirales;f__Lachnospiraceae;g__Oliverpabstia;s__
DKLLFM07-meta.242@DKLLFM07-meta_369684||full	2	1	1	1	1	1	1	1	Non-self	Same_species	DKLLFM07-meta.242	HW2.bin.20@HW2.bin.20.scaffold_5334_1_CRISPR_2124_spacer_2	d__Bacteria;p__Proteobacteria;c__Alphaproteobacteria;o__RF32;f__CAG-239;g__RUG410;s__
DKLLFM07-meta.393@DKLLFM07-meta_939904||full	2	0	1	1	1	1	1	1	Non-self	Same_species	DKLLFM07-meta.393	SWFF06-meta.119@SWFF06-meta_473439_CRISPR_3050_spacer_3	d__Bacteria;p__Deferribacterota;c__Deferribacteres;o__Deferribacterales;f__Mucispirillaceae;g__Mucispirillum;s__
DKLLFM10-meta.150@DKLLFM10-meta_315713||full|provirus_71979_87152	2	1	1	1	1	1	1	1	Non-self	Same_species	DKLLFM10-meta.150	SW2.bin.9@SW2.bin.9.scaffold_6938_1_CRISPR_2943_spacer_9	d__Bacteria;p__Bacteroidota;c__Bacteroidia;o__Bacteroidales;f__Bacteroidaceae;g__Prevotella;s__
DKLLFM10-meta.150@DKLLFM10-meta_315713||full|provirus_71979_87152	2	1	1	1	1	1	1	1	Non-self	Same_species	DKLLFM10-meta.150	SW2.bin.9@SW2.bin.9.scaffold_6938_1_CRISPR_2944_spacer_9	d__Bacteria;p__Bacteroidota;c__Bacteroidia;o__Bacteroidales;f__Bacteroidaceae;g__Prevotella;s__
DKLLFM10-meta.32@DKLLFM10-meta_1421373||full	2	2	1	1	1	1	1	1	Non-self	Same_genus	DKLLFM10-meta.32	NWMF07-meta.146@NWMF07-meta_2531978_CRISPR_2773_spacer_21	d__Bacteria;p__Proteobacteria;c__Gammaproteobacteria;o__Enterobacterales;f__Succinivibrionaceae;g__Succinivibrio;s__Succinivibrio?sp003456415
DKLLFM10-meta.33@DKLLFM10-meta_1423276||full	2	0	1	1	1	1	1	1	Non-self	Same_species	DKLLFM10-meta.33	DKYYFF09-meta.469@DKYYFF09-meta_1177066_CRISPR_1464_spacer_7	d__Bacteria;p__Firmicutes_A;c__Clostridia;o__Lachnospirales;f__Lachnospiraceae;g__Blautia;s__
DKLLFM11-meta.181@DKLLFM11-meta_2003712||full	2	0	1	1	1	1	1	1	Non-self	Same_species	DKLLFM11-meta.181	DBFM02-meta.262@DBFM02-meta_1530342_CRISPR_962_spacer_21	d__Bacteria;p__Firmicutes;c__Bacilli;o__RF39;f__UBA660;g__CAJGDV01;s__
DKLLFM11-meta.267@DKLLFM11-meta_373981||full	2	0	1	1	1	1	1	1	Non-self	Same_species	DKLLFM11-meta.267	SWFM06-meta.41@SWFM06-meta_572267_CRISPR_3143_spacer_2	d__Bacteria;p__Firmicutes_A;c__Clostridia;o__Oscillospirales;f__Ruminococcaceae;g__CAG-115;s__
DKLLFM11-meta.278@DKLLFM11-meta_199611||full	2	1	1	1	1	1	1	1	Non-self	Same_species	DKLLFM11-meta.278	DBFH06-meta.69@DBFH06-meta_39038_CRISPR_952_spacer_17	d__Bacteria;p__Firmicutes_C;c__Negativicutes;o__Selenomonadales;f__Selenomonadaceae;g__Anaerovibrio;s__Anaerovibrio?sp900548165
DKLLMF02-meta.13@DKLLMF02-meta_439476||full	3	2	1	1	1	1	1	1	Non-self	Same_genus	DKLLMF02-meta.13	2003-17-001_bin.46@NODE_786_length_19539_cov_11.484192_CRISPR_22_spacer_2	d__Bacteria;p__Firmicutes_A;c__Clostridia;o__Christensenellales;f__CAG-138;g__PeH17;s__PeH17?sp900542285
DKLLMF02-meta.13@DKLLMF02-meta_439476||full	3	2	1	1	1	1	1	1	Non-self	Same_genus	DKLLMF02-meta.13	F5348_bin_33@F5348_scaffolds_7733_CRISPR_1930_spacer_16	d__Bacteria;p__Firmicutes_A;c__Clostridia;o__Christensenellales;f__CAG-138;g__PeH17;s__PeH17?sp900542285
DKLLMF02-meta.17@DKLLMF02-meta_78008||full	3	3	1	1	1	1	1	1	Non-self	Same_genus	DKLLMF02-meta.17	CW7.bin.93@CW7.bin.93.scaffold_1299_1_CRISPR_792_spacer_44	d__Bacteria;p__Bacteroidota;c__Bacteroidia;o__Bacteroidales;f__Bacteroidaceae;g__Prevotella;s__Prevotella?sp002251435
DKLLMF02-meta.17@DKLLMF02-meta_78008||full	3	3	1	1	1	1	1	1	Non-self	Same_genus	DKLLMF02-meta.17	Tibetan-s3800-53F_bin_29@Tibetan-s3800-53F_scaffolds_7101_CRISPR_3318_spacer_3	d__Bacteria;p__Bacteroidota;c__Bacteroidia;o__Bacteroidales;f__Bacteroidaceae;g__Prevotella;s__Prevotella?sp002251435
DKLLMF02-meta.423@DKLLMF02-meta_136402||full	3	1	2	1	1	1	1	1	Non-self	Cross_genus	DKLLMF02-meta.423	C4978_bin_58@C4978_scaffolds_18151_CRISPR_675_spacer_30	d__Bacteria;p__Firmicutes_A;c__Clostridia;o__Oscillospirales;f__Acutalibacteraceae;g__Eubacterium_R;s__Eubacterium_R?sp900542875
DKLLMF02-meta.423@DKLLMF02-meta_136402||full	3	1	2	1	1	1	1	1	Non-self	Cross_genus	DKLLMF02-meta.423	F5113_bin_29@F5113_scaffolds_6773_CRISPR_1851_spacer_3	d__Bacteria;p__Firmicutes_A;c__Clostridia;o__Oscillospirales;f__Acutalibacteraceae;g__Eubacterium_R;s__Eubacterium_R?sp900542875
DKLLMF02-meta.4@DKLLMF02-meta_1681039||full	2	1	1	1	1	1	1	1	Non-self	Same_species	DKLLMF02-meta.4	SWMM01-meta.67@SWMM01-meta_131619_CRISPR_3216_spacer_19	d__Bacteria;p__Bacteroidota;c__Bacteroidia;o__Bacteroidales;f__Bacteroidaceae;g__Prevotella;s__Prevotella?sp002251295
DKLLMF03-meta.133@DKLLMF03-meta_2022416||full	3	0	1	1	1	1	1	1	Non-self	Same_species	DKLLMF03-meta.133	DBFF02-meta.411@DBFF02-meta_1327407_CRISPR_835_spacer_3	d__Bacteria;p__Firmicutes_A;c__Clostridia;o__Oscillospirales;f__CAG-272;g__CAG-448;s__
DKLLMF03-meta.133@DKLLMF03-meta_2022416||full	3	0	1	1	1	1	1	1	Non-self	Same_species	DKLLMF03-meta.133	DBFF02-meta.411@DBFF02-meta_1327407_CRISPR_835_spacer_8	d__Bacteria;p__Firmicutes_A;c__Clostridia;o__Oscillospirales;f__CAG-272;g__CAG-448;s__
DKLLMF03-meta.133@DKLLMF03-meta_2022416||full	3	0	1	1	1	1	1	1	Non-self	Same_species	DKLLMF03-meta.133	DKLLMF03-meta.133@DKLLMF03-meta_240539_CRISPR_1341_spacer_5	d__Bacteria;p__Firmicutes_A;c__Clostridia;o__Oscillospirales;f__CAG-272;g__CAG-448;s__
DKLLMF03-meta.133@DKLLMF03-meta_2022416||full	3	0	1	1	1	1	1	1	Non-self	Same_species	DKLLMF03-meta.133	DKYYFF09-meta.304@DKYYFF09-meta_1943777_CRISPR_1450_spacer_5	d__Bacteria;p__Firmicutes_A;c__Clostridia;o__Oscillospirales;f__CAG-272;g__CAG-448;s__
DKLLMF03-meta.181@DKLLMF03-meta_1301700||full	2	1	1	1	1	1	1	1	Non-self	Same_species	DKLLMF03-meta.181	Boar-s10_bin_23@Boar-s10_scaffolds_4464_CRISPR_493_spacer_1	d__Bacteria;p__Spirochaetota;c__Spirochaetia;o__Treponematales;f__Treponemataceae;g__Treponema_D;s__Treponema_D?sp900769985
DKLLMF03-meta.229@DKLLMF03-meta_395527||full|provirus_1_17873	5	2	1	1	1	1	1	1	Non-self	Same_genus	DKLLMF03-meta.229	BMXMF05-meta.294@BMXMF05-meta_99072_CRISPR_375_spacer_1	d__Bacteria;p__Bacteroidota;c__Bacteroidia;o__Bacteroidales;f__P3;g__Onthomorpha;s__Onthomorpha?sp016296345
DKLLMF03-meta.229@DKLLMF03-meta_395527||full|provirus_1_17873	5	2	1	1	1	1	1	1	Non-self	Same_genus	DKLLMF03-meta.229	DBFF08-meta.174@DBFF08-meta_1250153_CRISPR_915_spacer_2	d__Bacteria;p__Bacteroidota;c__Bacteroidia;o__Bacteroidales;f__P3;g__Onthomorpha;s__Onthomorpha?sp016296345
DKLLMF03-meta.229@DKLLMF03-meta_395527||full|provirus_1_17873	5	2	1	1	1	1	1	1	Non-self	Same_genus	DKLLMF03-meta.229	F5316_bin_33@F5316_scaffolds_7987_CRISPR_1910_spacer_4	d__Bacteria;p__Bacteroidota;c__Bacteroidia;o__Bacteroidales;f__P3;g__Onthomorpha;s__Onthomorpha?sp016296345
DKLLMF03-meta.229@DKLLMF03-meta_395527||full|provirus_1_17873	5	2	1	1	1	1	1	1	Non-self	Same_genus	DKLLMF03-meta.229	ZF7.bin.22@ZF7.bin.22.scaffold_19442_1_CRISPR_3478_spacer_2	d__Bacteria;p__Bacteroidota;c__Bacteroidia;o__Bacteroidales;f__P3;g__Onthomorpha;s__Onthomorpha?sp016296345
DKLLMF03-meta.229@DKLLMF03-meta_395527||full|provirus_1_17873	5	2	1	1	1	1	1	1	Non-self	Same_genus	DKLLMF03-meta.229	ZF7.bin.22@ZF7.bin.22.scaffold_19442_1_CRISPR_3478_spacer_3	d__Bacteria;p__Bacteroidota;c__Bacteroidia;o__Bacteroidales;f__P3;g__Onthomorpha;s__Onthomorpha?sp016296345
DKLLMF03-meta.42@DKLLMF03-meta_1921992||full	2	0	1	1	1	1	1	1	Non-self	Same_species	DKLLMF03-meta.42	F5181_bin_8@F5181_scaffolds_23879_CRISPR_1876_spacer_14	d__Bacteria;p__Firmicutes_A;c__Clostridia;o__Peptostreptococcales;f__Anaerovoracaceae;g__CAG-238;s__
DKLLMF03-meta.42@DKLLMF03-meta_1921992||full	2	0	1	1	1	1	1	1	Non-self	Same_species	DKLLMF03-meta.42	F5181_bin_8@F5181_scaffolds_23879_CRISPR_1876_spacer_15	d__Bacteria;p__Firmicutes_A;c__Clostridia;o__Peptostreptococcales;f__Anaerovoracaceae;g__CAG-238;s__
DKLLMF03-meta.42@DKLLMF03-meta_1921992||full	2	0	1	1	1	1	1	1	Non-self	Same_species	DKLLMF03-meta.42	F5181_bin_8@F5181_scaffolds_23879_CRISPR_1876_spacer_3	d__Bacteria;p__Firmicutes_A;c__Clostridia;o__Peptostreptococcales;f__Anaerovoracaceae;g__CAG-238;s__
DKLLMF06-meta.317@DKLLMF06-meta_1052994||full|provirus_33175_90462	2	0	1	1	1	1	1	1	Non-self	Same_species	DKLLMF06-meta.317	LW5.bin.9@LW5.bin.9.scaffold_675_1_CRISPR_2497_spacer_3	d__Bacteria;p__Firmicutes_A;c__Clostridia;o__Oscillospirales;f__Ruminococcaceae;g__CAG-115;s__
DKLLMF06-meta.317@DKLLMF06-meta_1052994||full|provirus_33175_90462	2	0	1	1	1	1	1	1	Non-self	Same_species	DKLLMF06-meta.317	LW5.bin.9@LW5.bin.9.scaffold_675_1_CRISPR_2497_spacer_4	d__Bacteria;p__Firmicutes_A;c__Clostridia;o__Oscillospirales;f__Ruminococcaceae;g__CAG-115;s__
DKLLMF06-meta.422@DKLLMF06-meta_344443||full	2	0	1	1	1	1	1	1	Non-self	Same_species	DKLLMF06-meta.422	LW5.bin.93@LW5.bin.93.scaffold_3682_1_CRISPR_2496_spacer_16	d__Bacteria;p__Firmicutes_A;c__Clostridia;o__Oscillospirales;f__Ruminococcaceae;g__UMGS1889;s__
DKLLMF06-meta.422@DKLLMF06-meta_860168||full	2	0	1	1	1	1	1	1	Non-self	Same_species	DKLLMF06-meta.422	LW5.bin.93@LW5.bin.93.scaffold_3682_1_CRISPR_2496_spacer_4	d__Bacteria;p__Firmicutes_A;c__Clostridia;o__Oscillospirales;f__Ruminococcaceae;g__UMGS1889;s__
DKLLMF06-meta.524@DKLLMF06-meta_159583||full|provirus_41932_69290	2	1	1	1	1	1	1	1	Non-self	Same_species	DKLLMF06-meta.524	W5021_bin_24@W5021_scaffolds_9868_CRISPR_3424_spacer_6	d__Bacteria;p__Firmicutes_A;c__Clostridia;o__Lachnospirales;f__Lachnospiraceae;g__Oliverpabstia;s__
DKLLMM02-meta.26@DKLLMM02-meta_1060259||full	2	1	2	2	2	2	2	1	Non-self	Cross_genus	DKLLMM02-meta.26	NWMF07-meta.298@NWMF07-meta_977657_CRISPR_2787_spacer_4	d__Bacteria;p__Firmicutes_A;c__Clostridia;o__Lachnospirales;f__Lachnospiraceae;g__Agathobacter;s__
DKLLMM02-meta.358@DKLLMM02-meta_1261864||full	2	2	2	2	2	2	2	1	Non-self	Cross_genus	DKLLMM02-meta.358	BMXFM04-meta.20@BMXFM04-meta_156274_CRISPR_307_spacer_3	d__Bacteria;p__Spirochaetota;c__Spirochaetia;o__Treponematales;f__Treponemataceae;g__Treponema_D;s__Treponema_D?porcinum
DKLLMM03-meta.151@DKLLMM03-meta_1400217||full	4	3	1	1	1	1	1	1	Non-self	Same_genus	DKLLMM03-meta.151	1001-17-002_binning.32@NODE_734_length_15948_cov_8.134021_CRISPR_2_spacer_14	d__Bacteria;p__Spirochaetota;c__Spirochaetia;o__Treponematales;f__Treponemataceae;g__Treponema_D;s__Treponema_D?sp016293005
DKLLMM03-meta.151@DKLLMM03-meta_1400217||full	4	3	1	1	1	1	1	1	Non-self	Same_genus	DKLLMM03-meta.151	HF6.bin.51@HF6.bin.51.scaffold_21990_1_CRISPR_2107_spacer_14	d__Bacteria;p__Spirochaetota;c__Spirochaetia;o__Treponematales;f__Treponemataceae;g__Treponema_D;s__Treponema_D?sp016293005
DKLLMM03-meta.151@DKLLMM03-meta_1400217||full	4	3	1	1	1	1	1	1	Non-self	Same_genus	DKLLMM03-meta.151	QHF9FM09-meta.225@QHF9FM09-meta_640093_CRISPR_2850_spacer_11	d__Bacteria;p__Spirochaetota;c__Spirochaetia;o__Treponematales;f__Treponemataceae;g__Treponema_D;s__Treponema_D?sp016293005
DKLLMM06-meta.120@DKLLMM06-meta_413043||full|provirus_1_18943	2	0	1	1	1	1	1	1	Non-self	Same_species	DKLLMM06-meta.120	LW5.bin.93@LW5.bin.93.scaffold_3682_1_CRISPR_2496_spacer_16	d__Bacteria;p__Firmicutes_A;c__Clostridia;o__Oscillospirales;f__Ruminococcaceae;g__UMGS1889;s__
DKLLMM06-meta.120@DKLLMM06-meta_413043||full|provirus_1_18943	2	0	1	1	1	1	1	1	Non-self	Same_species	DKLLMM06-meta.120	LW5.bin.93@LW5.bin.93.scaffold_3682_1_CRISPR_2496_spacer_4	d__Bacteria;p__Firmicutes_A;c__Clostridia;o__Oscillospirales;f__Ruminococcaceae;g__UMGS1889;s__
DKLLMM06-meta.120@DKLLMM06-meta_726627||full|provirus_32532_66840	2	0	1	1	1	1	1	1	Non-self	Same_species	DKLLMM06-meta.120	LW5.bin.93@LW5.bin.93.scaffold_3682_1_CRISPR_2496_spacer_4	d__Bacteria;p__Firmicutes_A;c__Clostridia;o__Oscillospirales;f__Ruminococcaceae;g__UMGS1889;s__
DKLLMM06-meta.80@DKLLMM06-meta_434196||0_partial|provirus_1_27833	2	0	2	1	1	1	1	1	Non-self	Cross_genus	DKLLMM06-meta.80	LW1-s151260_bin_13@LW1-s151260_scaffolds_327_CRISPR_2332_spacer_11	d__Bacteria;p__Firmicutes_A;c__Clostridia;o__Lachnospirales;f__Lachnospiraceae;g__1XD8-76;s__
DKYYFF08-meta.161@DKYYFF08-meta_1280222||full	2	2	1	1	1	1	1	1	Non-self	Same_genus	DKYYFF08-meta.161	QHF9FM09-meta.225@QHF9FM09-meta_640093_CRISPR_2850_spacer_11	d__Bacteria;p__Spirochaetota;c__Spirochaetia;o__Treponematales;f__Treponemataceae;g__Treponema_D;s__Treponema_D?sp900769975
DKYYFF08-meta.261@DKYYFF08-meta_1147880||full	2	1	2	2	2	1	1	1	Non-self	Cross_genus	DKYYFF08-meta.261	DKLLMM06-meta.257@DKLLMM06-meta_50830_CRISPR_1409_spacer_14	d__Bacteria;p__Firmicutes_A;c__Clostridia;o__Oscillospirales;f__Oscillospiraceae;g__CAG-170;s__
DKYYFF08-meta.261@DKYYFF08-meta_1147880||full	2	1	2	2	2	1	1	1	Non-self	Cross_genus	DKYYFF08-meta.261	DKLLMM06-meta.257@DKLLMM06-meta_50830_CRISPR_1409_spacer_7	d__Bacteria;p__Firmicutes_A;c__Clostridia;o__Oscillospirales;f__Oscillospiraceae;g__CAG-170;s__
DKYYFF08-meta.268@DKYYFF08-meta_944||full	5	3	1	1	1	1	1	1	Non-self	Same_genus	DKYYFF08-meta.268	Boar-s10_bin_23@Boar-s10_scaffolds_4466_CRISPR_494_spacer_2	d__Bacteria;p__Spirochaetota;c__Spirochaetia;o__Treponematales;f__Treponemataceae;g__Treponema_D;s__Treponema_D?sp900769985
DKYYFF08-meta.268@DKYYFF08-meta_944||full	5	3	1	1	1	1	1	1	Non-self	Same_genus	DKYYFF08-meta.268	HF6.bin.51@HF6.bin.51.scaffold_21990_1_CRISPR_2107_spacer_12	d__Bacteria;p__Spirochaetota;c__Spirochaetia;o__Treponematales;f__Treponemataceae;g__Treponema_D;s__Treponema_D?sp900769985
DKYYFF08-meta.268@DKYYFF08-meta_944||full	5	3	1	1	1	1	1	1	Non-self	Same_genus	DKYYFF08-meta.268	HW7.bin.80@HW7.bin.80.scaffold_37_1_CRISPR_2181_spacer_19	d__Bacteria;p__Spirochaetota;c__Spirochaetia;o__Treponematales;f__Treponemataceae;g__Treponema_D;s__Treponema_D?sp900769985
DKYYFF08-meta.268@DKYYFF08-meta_944||full	5	3	1	1	1	1	1	1	Non-self	Same_genus	DKYYFF08-meta.268	NWMF02-meta.129@NWMF02-meta_413700_CRISPR_2748_spacer_2	d__Bacteria;p__Spirochaetota;c__Spirochaetia;o__Treponematales;f__Treponemataceae;g__Treponema_D;s__Treponema_D?sp900769985
DKYYFF08-meta.268@DKYYFF08-meta_944||full	5	3	1	1	1	1	1	1	Non-self	Same_genus	DKYYFF08-meta.268	NWMF02-meta.129@NWMF02-meta_413700_CRISPR_2748_spacer_5	d__Bacteria;p__Spirochaetota;c__Spirochaetia;o__Treponematales;f__Treponemataceae;g__Treponema_D;s__Treponema_D?sp900769985
DKYYFF08-meta.294@DKYYFF08-meta_566726||full	3	2	1	1	1	1	1	1	Non-self	Same_genus	DKYYFF08-meta.294	2003-17-001_bin.46@NODE_786_length_19539_cov_11.484192_CRISPR_22_spacer_2	d__Bacteria;p__Firmicutes_A;c__Clostridia;o__Christensenellales;f__CAG-138;g__PeH17;s__PeH17?sp900542285
DKYYFF08-meta.294@DKYYFF08-meta_566726||full	3	2	1	1	1	1	1	1	Non-self	Same_genus	DKYYFF08-meta.294	F5348_bin_33@F5348_scaffolds_7733_CRISPR_1930_spacer_15	d__Bacteria;p__Firmicutes_A;c__Clostridia;o__Christensenellales;f__CAG-138;g__PeH17;s__PeH17?sp900542285
DKYYFF08-meta.294@DKYYFF08-meta_566726||full	3	2	1	1	1	1	1	1	Non-self	Same_genus	DKYYFF08-meta.294	F5348_bin_33@F5348_scaffolds_7733_CRISPR_1930_spacer_16	d__Bacteria;p__Firmicutes_A;c__Clostridia;o__Christensenellales;f__CAG-138;g__PeH17;s__PeH17?sp900542285
DKYYFF08-meta.294@DKYYFF08-meta_566726||full	3	2	1	1	1	1	1	1	Non-self	Same_genus	DKYYFF08-meta.294	F5348_bin_33@F5348_scaffolds_7733_CRISPR_1930_spacer_27	d__Bacteria;p__Firmicutes_A;c__Clostridia;o__Christensenellales;f__CAG-138;g__PeH17;s__PeH17?sp900542285
DKYYFF09-meta.197@DKYYFF09-meta_1886419||full	2	1	1	1	1	1	1	1	Non-self	Same_species	DKYYFF09-meta.197	SWMM01-meta.67@SWMM01-meta_131619_CRISPR_3216_spacer_13	d__Bacteria;p__Bacteroidota;c__Bacteroidia;o__Bacteroidales;f__Bacteroidaceae;g__Prevotella;s__Prevotella?sp002251245
DKYYFF09-meta.211@DKYYFF09-meta_837678||full	4	2	2	1	1	1	1	1	Non-self	Cross_genus	DKYYFF09-meta.211	BMXMM10-meta.147@BMXMM10-meta_1008107_CRISPR_460_spacer_6	d__Bacteria;p__Bacteroidota;c__Bacteroidia;o__Bacteroidales;f__Bacteroidaceae;g__Prevotella;s__Prevotella?sp002251365
DKYYFF09-meta.211@DKYYFF09-meta_837678||full	4	2	2	1	1	1	1	1	Non-self	Cross_genus	DKYYFF09-meta.211	CW3.bin.38@CW3.bin.38.scaffold_4696_1_CRISPR_752_spacer_13	d__Bacteria;p__Bacteroidota;c__Bacteroidia;o__Bacteroidales;f__Bacteroidaceae;g__Prevotella;s__Prevotella?sp002251365
DKYYFF09-meta.211@DKYYFF09-meta_837678||full	4	2	2	1	1	1	1	1	Non-self	Cross_genus	DKYYFF09-meta.211	NWFF04-meta.219@NWFF04-meta_655850_CRISPR_2630_spacer_2	d__Bacteria;p__Bacteroidota;c__Bacteroidia;o__Bacteroidales;f__Bacteroidaceae;g__Prevotella;s__Prevotella?sp002251365
DKYYFF09-meta.211@DKYYFF09-meta_837678||full	4	2	2	1	1	1	1	1	Non-self	Cross_genus	DKYYFF09-meta.211	NWFF04-meta.219@NWFF04-meta_655850_CRISPR_2630_spacer_8	d__Bacteria;p__Bacteroidota;c__Bacteroidia;o__Bacteroidales;f__Bacteroidaceae;g__Prevotella;s__Prevotella?sp002251365
DKYYFF09-meta.267@DKYYFF09-meta_557602||full	2	0	1	1	1	1	1	1	Non-self	Same_species	DKYYFF09-meta.267	NWMF01-meta.323@NWMF01-meta_898624_CRISPR_2720_spacer_6	d__Bacteria;p__Proteobacteria;c__Gammaproteobacteria;o__Burkholderiales;f__Burkholderiaceae;g__Oxalobacter;s__
DKYYFF12-meta.109@DKYYFF12-meta_561493||full	2	1	1	1	1	1	1	1	Non-self	Same_species	DKYYFF12-meta.109	LW2.bin.28@LW2.bin.28.scaffold_7945_1_CRISPR_2391_spacer_2	d__Bacteria;p__Spirochaetota;c__Spirochaetia;o__Treponematales;f__Treponemataceae;g__Treponema_D;s__Treponema_D?sp900769985
DKYYFF12-meta.109@DKYYFF12-meta_736801||full	5	3	1	1	1	1	1	1	Non-self	Same_genus	DKYYFF12-meta.109	DF3.bin.30@DF3.bin.30.scaffold_6187_1_CRISPR_1198_spacer_2	d__Bacteria;p__Spirochaetota;c__Spirochaetia;o__Treponematales;f__Treponemataceae;g__Treponema_D;s__Treponema_D?sp900769985
DKYYFF12-meta.109@DKYYFF12-meta_736801||full	5	3	1	1	1	1	1	1	Non-self	Same_genus	DKYYFF12-meta.109	DKLLFF10-meta.303@DKLLFF10-meta_1935428_CRISPR_1230_spacer_1	d__Bacteria;p__Spirochaetota;c__Spirochaetia;o__Treponematales;f__Treponemataceae;g__Treponema_D;s__Treponema_D?sp900769985
DKYYFF12-meta.109@DKYYFF12-meta_736801||full	5	3	1	1	1	1	1	1	Non-self	Same_genus	DKYYFF12-meta.109	DKLLFF10-meta.303@DKLLFF10-meta_1935428_CRISPR_1230_spacer_2	d__Bacteria;p__Spirochaetota;c__Spirochaetia;o__Treponematales;f__Treponemataceae;g__Treponema_D;s__Treponema_D?sp900769985
DKYYFF12-meta.109@DKYYFF12-meta_736801||full	5	3	1	1	1	1	1	1	Non-self	Same_genus	DKYYFF12-meta.109	DKYYFM08-meta.322@DKYYFM08-meta_1698617_CRISPR_1492_spacer_4	d__Bacteria;p__Spirochaetota;c__Spirochaetia;o__Treponematales;f__Treponemataceae;g__Treponema_D;s__Treponema_D?sp900769985
DKYYFF12-meta.109@DKYYFF12-meta_736801||full	5	3	1	1	1	1	1	1	Non-self	Same_genus	DKYYFF12-meta.109	DKYYFM08-meta.322@DKYYFM08-meta_1698617_CRISPR_1492_spacer_5	d__Bacteria;p__Spirochaetota;c__Spirochaetia;o__Treponematales;f__Treponemataceae;g__Treponema_D;s__Treponema_D?sp900769985
DKYYFF12-meta.109@DKYYFF12-meta_736801||full	5	3	1	1	1	1	1	1	Non-self	Same_genus	DKYYFF12-meta.109	DKYYMM04-meta.130@DKYYMM04-meta_415826_CRISPR_1635_spacer_14	d__Bacteria;p__Spirochaetota;c__Spirochaetia;o__Treponematales;f__Treponemataceae;g__Treponema_D;s__Treponema_D?sp900769985
DKYYFF12-meta.267@DKYYFF12-meta_1548255||full	2	1	1	1	1	1	1	1	Non-self	Same_species	DKYYFF12-meta.267	DKYYMF04-meta.262@DKYYMF04-meta_808539_CRISPR_1578_spacer_8	d__Bacteria;p__Firmicutes_A;c__Clostridia;o__Oscillospirales;f__Ruminococcaceae;g__Ruminococcus;s__Ruminococcus?sp002438605
DKYYFF12-meta.267@DKYYFF12-meta_1561213||full	1	1	1	1	1	1	1	1	Only-self	Single	DKYYFF12-meta.267	DKYYFF12-meta.267@DKYYFF12-meta_1561213_CRISPR_1469_spacer_1	d__Bacteria;p__Firmicutes_A;c__Clostridia;o__Oscillospirales;f__Ruminococcaceae;g__Ruminococcus;s__Ruminococcus?sp002438605
DKYYFF12-meta.267@DKYYFF12-meta_1561213||full	1	1	1	1	1	1	1	1	Only-self	Single	DKYYFF12-meta.267	DKYYFF12-meta.267@DKYYFF12-meta_1561213_CRISPR_1469_spacer_10	d__Bacteria;p__Firmicutes_A;c__Clostridia;o__Oscillospirales;f__Ruminococcaceae;g__Ruminococcus;s__Ruminococcus?sp002438605
DKYYFF12-meta.267@DKYYFF12-meta_1561213||full	1	1	1	1	1	1	1	1	Only-self	Single	DKYYFF12-meta.267	DKYYFF12-meta.267@DKYYFF12-meta_1561213_CRISPR_1469_spacer_11	d__Bacteria;p__Firmicutes_A;c__Clostridia;o__Oscillospirales;f__Ruminococcaceae;g__Ruminococcus;s__Ruminococcus?sp002438605
DKYYFF12-meta.267@DKYYFF12-meta_1561213||full	1	1	1	1	1	1	1	1	Only-self	Single	DKYYFF12-meta.267	DKYYFF12-meta.267@DKYYFF12-meta_1561213_CRISPR_1469_spacer_12	d__Bacteria;p__Firmicutes_A;c__Clostridia;o__Oscillospirales;f__Ruminococcaceae;g__Ruminococcus;s__Ruminococcus?sp002438605
DKYYFF12-meta.267@DKYYFF12-meta_1561213||full	1	1	1	1	1	1	1	1	Only-self	Single	DKYYFF12-meta.267	DKYYFF12-meta.267@DKYYFF12-meta_1561213_CRISPR_1469_spacer_2	d__Bacteria;p__Firmicutes_A;c__Clostridia;o__Oscillospirales;f__Ruminococcaceae;g__Ruminococcus;s__Ruminococcus?sp002438605
DKYYFF12-meta.267@DKYYFF12-meta_1561213||full	1	1	1	1	1	1	1	1	Only-self	Single	DKYYFF12-meta.267	DKYYFF12-meta.267@DKYYFF12-meta_1561213_CRISPR_1469_spacer_3	d__Bacteria;p__Firmicutes_A;c__Clostridia;o__Oscillospirales;f__Ruminococcaceae;g__Ruminococcus;s__Ruminococcus?sp002438605
DKYYFF12-meta.267@DKYYFF12-meta_1561213||full	1	1	1	1	1	1	1	1	Only-self	Single	DKYYFF12-meta.267	DKYYFF12-meta.267@DKYYFF12-meta_1561213_CRISPR_1469_spacer_4	d__Bacteria;p__Firmicutes_A;c__Clostridia;o__Oscillospirales;f__Ruminococcaceae;g__Ruminococcus;s__Ruminococcus?sp002438605
DKYYFF12-meta.267@DKYYFF12-meta_1561213||full	1	1	1	1	1	1	1	1	Only-self	Single	DKYYFF12-meta.267	DKYYFF12-meta.267@DKYYFF12-meta_1561213_CRISPR_1469_spacer_5	d__Bacteria;p__Firmicutes_A;c__Clostridia;o__Oscillospirales;f__Ruminococcaceae;g__Ruminococcus;s__Ruminococcus?sp002438605
DKYYFF12-meta.267@DKYYFF12-meta_1561213||full	1	1	1	1	1	1	1	1	Only-self	Single	DKYYFF12-meta.267	DKYYFF12-meta.267@DKYYFF12-meta_1561213_CRISPR_1469_spacer_6	d__Bacteria;p__Firmicutes_A;c__Clostridia;o__Oscillospirales;f__Ruminococcaceae;g__Ruminococcus;s__Ruminococcus?sp002438605
DKYYFF12-meta.267@DKYYFF12-meta_1561213||full	1	1	1	1	1	1	1	1	Only-self	Single	DKYYFF12-meta.267	DKYYFF12-meta.267@DKYYFF12-meta_1561213_CRISPR_1469_spacer_7	d__Bacteria;p__Firmicutes_A;c__Clostridia;o__Oscillospirales;f__Ruminococcaceae;g__Ruminococcus;s__Ruminococcus?sp002438605
DKYYFF12-meta.267@DKYYFF12-meta_1561213||full	1	1	1	1	1	1	1	1	Only-self	Single	DKYYFF12-meta.267	DKYYFF12-meta.267@DKYYFF12-meta_1561213_CRISPR_1469_spacer_8	d__Bacteria;p__Firmicutes_A;c__Clostridia;o__Oscillospirales;f__Ruminococcaceae;g__Ruminococcus;s__Ruminococcus?sp002438605
DKYYFF12-meta.267@DKYYFF12-meta_1561213||full	1	1	1	1	1	1	1	1	Only-self	Single	DKYYFF12-meta.267	DKYYFF12-meta.267@DKYYFF12-meta_1561213_CRISPR_1469_spacer_9	d__Bacteria;p__Firmicutes_A;c__Clostridia;o__Oscillospirales;f__Ruminococcaceae;g__Ruminococcus;s__Ruminococcus?sp002438605
DKYYFF12-meta.289@DKYYFF12-meta_1104985||full	2	0	1	1	1	1	1	1	Non-self	Same_species	DKYYFF12-meta.289	NWFF03-meta.155@NWFF03-meta_690437_CRISPR_2596_spacer_8	d__Bacteria;p__Firmicutes_A;c__Clostridia;o__Oscillospirales;f__Ruminococcaceae;g__HUN007;s__
DKYYFF12-meta.289@DKYYFF12-meta_1104985||full	2	0	1	1	1	1	1	1	Non-self	Same_species	DKYYFF12-meta.289	NWFF03-meta.155@NWFF03-meta_690437_CRISPR_2596_spacer_9	d__Bacteria;p__Firmicutes_A;c__Clostridia;o__Oscillospirales;f__Ruminococcaceae;g__HUN007;s__
DKYYFF12-meta.347@DKYYFF12-meta_1378451||full	2	1	2	2	1	1	1	1	Non-self	Cross_genus	DKYYFF12-meta.347	QHF9FM09-meta.194@QHF9FM09-meta_906563_CRISPR_2848_spacer_6	d__Bacteria;p__Bacteroidota;c__Bacteroidia;o__Bacteroidales;f__UBA932;g__Cryptobacteroides;s__Cryptobacteroides?sp004556005
DKYYFF12-meta.444@DKYYFF12-meta_1133229||full	2	2	2	2	1	1	1	1	Non-self	Cross_genus	DKYYFF12-meta.444	DW1.bin.46@DW1.bin.46.scaffold_259_1_CRISPR_1717_spacer_10	d__Bacteria;p__Bacteroidota;c__Bacteroidia;o__Bacteroidales;f__Bacteroidaceae;g__Prevotella;s__Prevotella?sp002251295
DKYYFM08-meta.436@DKYYFM08-meta_1786001||full	2	0	1	1	1	1	1	1	Non-self	Same_species	DKYYFM08-meta.436	NWFF03-meta.155@NWFF03-meta_690437_CRISPR_2596_spacer_8	d__Bacteria;p__Firmicutes_A;c__Clostridia;o__Oscillospirales;f__Ruminococcaceae;g__HUN007;s__
DKYYFM08-meta.436@DKYYFM08-meta_913094||full	3	0	1	1	1	1	1	1	Non-self	Same_species	DKYYFM08-meta.436	NWFF03-meta.155@NWFF03-meta_690437_CRISPR_2596_spacer_9	d__Bacteria;p__Firmicutes_A;c__Clostridia;o__Oscillospirales;f__Ruminococcaceae;g__HUN007;s__
DKYYFM08-meta.436@DKYYFM08-meta_913094||full	3	0	1	1	1	1	1	1	Non-self	Same_species	DKYYFM08-meta.436	SWMF01-meta.351@SWMF01-meta_390985_CRISPR_3164_spacer_14	d__Bacteria;p__Firmicutes_A;c__Clostridia;o__Oscillospirales;f__Ruminococcaceae;g__HUN007;s__
DKYYFM08-meta.54@DKYYFM08-meta_1119907||full	3	0	1	1	1	1	1	1	Non-self	Same_species	DKYYFM08-meta.54	BMXMM10-meta.22@BMXMM10-meta_471293_CRISPR_467_spacer_15	d__Bacteria;p__Firmicutes;c__Bacilli;o__RF39;f__UBA660;g__CAJGDV01;s__
DKYYFM08-meta.54@DKYYFM08-meta_1119907||full	3	0	1	1	1	1	1	1	Non-self	Same_species	DKYYFM08-meta.54	DBFM02-meta.262@DBFM02-meta_1530342_CRISPR_962_spacer_17	d__Bacteria;p__Firmicutes;c__Bacilli;o__RF39;f__UBA660;g__CAJGDV01;s__
DKYYFM09-meta.42@DKYYFM09-meta_1273143||full|provirus_1_24539	2	0	1	1	1	1	1	1	Non-self	Same_species	DKYYFM09-meta.42	NW7.bin.69@NW7.bin.69.scaffold_45_1_CRISPR_2582_spacer_6	d__Bacteria;p__Firmicutes_A;c__Clostridia;o__Lachnospirales;f__Lachnospiraceae;g__Lachnospira;s__
DKYYFM12-meta.278@DKYYFM12-meta_1312994||full	2	2	2	1	1	1	1	1	Non-self	Cross_genus	DKYYFM12-meta.278	DBFF03-meta.202@DBFF03-meta_449043_CRISPR_850_spacer_7	d__Bacteria;p__Firmicutes;c__Bacilli;o__Erysipelotrichales;f__Erysipelotrichaceae;g__Holdemanella;s__Holdemanella?porci
DKYYFM12-meta.341@DKYYFM12-meta_894285||full	2	2	1	1	1	1	1	1	Non-self	Same_genus	DKYYFM12-meta.341	NWMF07-meta.146@NWMF07-meta_2531978_CRISPR_2773_spacer_21	d__Bacteria;p__Proteobacteria;c__Gammaproteobacteria;o__Enterobacterales;f__Succinivibrionaceae;g__Succinivibrio;s__Succinivibrio?sp003456415
DKYYMF01-meta.220@DKYYMF01-meta_2139798||full	2	0	2	1	1	1	1	1	Non-self	Cross_genus	DKYYMF01-meta.220	DKYYFF09-meta.103@DKYYFF09-meta_1445518_CRISPR_1439_spacer_11	d__Bacteria;p__Firmicutes_A;c__Clostridia;o__Oscillospirales;f__CAG-272;g__SIG644;s__
DKYYMF01-meta.220@DKYYMF01-meta_2139798||full	2	0	2	1	1	1	1	1	Non-self	Cross_genus	DKYYMF01-meta.220	DKYYFF09-meta.103@DKYYFF09-meta_1445518_CRISPR_1439_spacer_26	d__Bacteria;p__Firmicutes_A;c__Clostridia;o__Oscillospirales;f__CAG-272;g__SIG644;s__
DKYYMF01-meta.256@DKYYMF01-meta_1806826||full	3	1	1	2	1	1	1	1	Non-self	Same_species	DKYYMF01-meta.256	CW5.bin.71@CW5.bin.71.scaffold_5902_1_CRISPR_770_spacer_14	d__Bacteria;p__Firmicutes_A;c__Clostridia;o__Oscillospirales;f__CAG-272;g__;s__
DKYYMF01-meta.256@DKYYMF01-meta_1806826||full	3	1	1	2	1	1	1	1	Non-self	Same_species	DKYYMF01-meta.256	DBFF08-meta.398@DBFF08-meta_1159742_CRISPR_930_spacer_21	d__Bacteria;p__Firmicutes_A;c__Clostridia;o__Oscillospirales;f__CAG-272;g__;s__
DKYYMF01-meta.256@DKYYMF01-meta_1806826||full	3	1	1	2	1	1	1	1	Non-self	Same_species	DKYYMF01-meta.256	DBFF08-meta.398@DBFF08-meta_799898_CRISPR_931_spacer_11	d__Bacteria;p__Firmicutes_A;c__Clostridia;o__Oscillospirales;f__CAG-272;g__;s__
DKYYMF01-meta.305@DKYYMF01-meta_203701||full	2	1	1	1	1	1	1	1	Non-self	Same_species	DKYYMF01-meta.305	2004-17-001_bin.112@NODE_2388_length_17876_cov_14.578643_CRISPR_23_spacer_24	d__Bacteria;p__Firmicutes;c__Bacilli;o__Lactobacillales;f__Streptococcaceae;g__Streptococcus;s__Streptococcus?hyointestinalis
DKYYMF01-meta.367@DKYYMF01-meta_2111380||full	4	0	1	1	1	1	1	1	Non-self	Same_species	DKYYMF01-meta.367	DBMM01-meta.408@DBMM01-meta_54622_CRISPR_1155_spacer_2	d__Bacteria;p__Firmicutes_A;c__Clostridia;o__Oscillospirales;f__Ruminococcaceae;g__CAG-353;s__
DKYYMF01-meta.367@DKYYMF01-meta_2111380||full	4	0	1	1	1	1	1	1	Non-self	Same_species	DKYYMF01-meta.367	F4690_bin_57@F4690_scaffolds_14528_CRISPR_1801_spacer_1	d__Bacteria;p__Firmicutes_A;c__Clostridia;o__Oscillospirales;f__Ruminococcaceae;g__CAG-353;s__
DKYYMF01-meta.367@DKYYMF01-meta_2111380||full	4	0	1	1	1	1	1	1	Non-self	Same_species	DKYYMF01-meta.367	NF1.bin.10@NF1.bin.10.scaffold_688_1_CRISPR_2512_spacer_19	d__Bacteria;p__Firmicutes_A;c__Clostridia;o__Oscillospirales;f__Ruminococcaceae;g__CAG-353;s__
DKYYMF01-meta.57@DKYYMF01-meta_260128||full	2	2	2	2	2	1	1	1	Non-self	Cross_genus	DKYYMF01-meta.57	LW1-s151487_bin_6@LW1-s151487_scaffolds_2895_CRISPR_2349_spacer_11	d__Bacteria;p__Firmicutes_A;c__Clostridia;o__Christensenellales;f__CAG-138;g__UBA1685;s__UBA1685?sp004560435
DKYYMF05-meta.331@DKYYMF05-meta_715388||full	1	1	1	1	1	1	1	1	Only-self	Single	DKYYMF05-meta.331	DKYYMF05-meta.331@DKYYMF05-meta_715388_CRISPR_1606_spacer_1	d__Bacteria;p__Firmicutes_A;c__Clostridia;o__Christensenellales;f__CAG-74;g__SFMI01;s__SFMI01?sp004556155
DKYYMF05-meta.331@DKYYMF05-meta_715388||full	1	1	1	1	1	1	1	1	Only-self	Single	DKYYMF05-meta.331	DKYYMF05-meta.331@DKYYMF05-meta_715388_CRISPR_1606_spacer_10	d__Bacteria;p__Firmicutes_A;c__Clostridia;o__Christensenellales;f__CAG-74;g__SFMI01;s__SFMI01?sp004556155
DKYYMF05-meta.331@DKYYMF05-meta_715388||full	1	1	1	1	1	1	1	1	Only-self	Single	DKYYMF05-meta.331	DKYYMF05-meta.331@DKYYMF05-meta_715388_CRISPR_1606_spacer_11	d__Bacteria;p__Firmicutes_A;c__Clostridia;o__Christensenellales;f__CAG-74;g__SFMI01;s__SFMI01?sp004556155
DKYYMF05-meta.331@DKYYMF05-meta_715388||full	1	1	1	1	1	1	1	1	Only-self	Single	DKYYMF05-meta.331	DKYYMF05-meta.331@DKYYMF05-meta_715388_CRISPR_1606_spacer_12	d__Bacteria;p__Firmicutes_A;c__Clostridia;o__Christensenellales;f__CAG-74;g__SFMI01;s__SFMI01?sp004556155
DKYYMF05-meta.331@DKYYMF05-meta_715388||full	1	1	1	1	1	1	1	1	Only-self	Single	DKYYMF05-meta.331	DKYYMF05-meta.331@DKYYMF05-meta_715388_CRISPR_1606_spacer_13	d__Bacteria;p__Firmicutes_A;c__Clostridia;o__Christensenellales;f__CAG-74;g__SFMI01;s__SFMI01?sp004556155
DKYYMF05-meta.331@DKYYMF05-meta_715388||full	1	1	1	1	1	1	1	1	Only-self	Single	DKYYMF05-meta.331	DKYYMF05-meta.331@DKYYMF05-meta_715388_CRISPR_1606_spacer_14	d__Bacteria;p__Firmicutes_A;c__Clostridia;o__Christensenellales;f__CAG-74;g__SFMI01;s__SFMI01?sp004556155
DKYYMF05-meta.331@DKYYMF05-meta_715388||full	1	1	1	1	1	1	1	1	Only-self	Single	DKYYMF05-meta.331	DKYYMF05-meta.331@DKYYMF05-meta_715388_CRISPR_1606_spacer_2	d__Bacteria;p__Firmicutes_A;c__Clostridia;o__Christensenellales;f__CAG-74;g__SFMI01;s__SFMI01?sp004556155
DKYYMF05-meta.331@DKYYMF05-meta_715388||full	1	1	1	1	1	1	1	1	Only-self	Single	DKYYMF05-meta.331	DKYYMF05-meta.331@DKYYMF05-meta_715388_CRISPR_1606_spacer_3	d__Bacteria;p__Firmicutes_A;c__Clostridia;o__Christensenellales;f__CAG-74;g__SFMI01;s__SFMI01?sp004556155
DKYYMF05-meta.331@DKYYMF05-meta_715388||full	1	1	1	1	1	1	1	1	Only-self	Single	DKYYMF05-meta.331	DKYYMF05-meta.331@DKYYMF05-meta_715388_CRISPR_1606_spacer_4	d__Bacteria;p__Firmicutes_A;c__Clostridia;o__Christensenellales;f__CAG-74;g__SFMI01;s__SFMI01?sp004556155
DKYYMF05-meta.331@DKYYMF05-meta_715388||full	1	1	1	1	1	1	1	1	Only-self	Single	DKYYMF05-meta.331	DKYYMF05-meta.331@DKYYMF05-meta_715388_CRISPR_1606_spacer_5	d__Bacteria;p__Firmicutes_A;c__Clostridia;o__Christensenellales;f__CAG-74;g__SFMI01;s__SFMI01?sp004556155
DKYYMF05-meta.331@DKYYMF05-meta_715388||full	1	1	1	1	1	1	1	1	Only-self	Single	DKYYMF05-meta.331	DKYYMF05-meta.331@DKYYMF05-meta_715388_CRISPR_1606_spacer_6	d__Bacteria;p__Firmicutes_A;c__Clostridia;o__Christensenellales;f__CAG-74;g__SFMI01;s__SFMI01?sp004556155
DKYYMF05-meta.331@DKYYMF05-meta_715388||full	1	1	1	1	1	1	1	1	Only-self	Single	DKYYMF05-meta.331	DKYYMF05-meta.331@DKYYMF05-meta_715388_CRISPR_1606_spacer_7	d__Bacteria;p__Firmicutes_A;c__Clostridia;o__Christensenellales;f__CAG-74;g__SFMI01;s__SFMI01?sp004556155
DKYYMF05-meta.331@DKYYMF05-meta_715388||full	1	1	1	1	1	1	1	1	Only-self	Single	DKYYMF05-meta.331	DKYYMF05-meta.331@DKYYMF05-meta_715388_CRISPR_1606_spacer_8	d__Bacteria;p__Firmicutes_A;c__Clostridia;o__Christensenellales;f__CAG-74;g__SFMI01;s__SFMI01?sp004556155
DKYYMF05-meta.331@DKYYMF05-meta_715388||full	1	1	1	1	1	1	1	1	Only-self	Single	DKYYMF05-meta.331	DKYYMF05-meta.331@DKYYMF05-meta_715388_CRISPR_1606_spacer_9	d__Bacteria;p__Firmicutes_A;c__Clostridia;o__Christensenellales;f__CAG-74;g__SFMI01;s__SFMI01?sp004556155
DKYYMM01-meta.127@DKYYMM01-meta_1376360||0_partial|provirus_1_23734	2	0	0	0	0	1	1	1	Non-self	Same_species	DKYYMM01-meta.127	NWMF07-meta.271@NWMF07-meta_1770876_CRISPR_2783_spacer_5	d__Bacteria;p__Firmicutes_C;c__DUMD01;o__;f__;g__;s__
DKYYMM01-meta.15@DKYYMM01-meta_681682||full	2	1	1	1	1	1	1	1	Non-self	Same_species	DKYYMM01-meta.15	SWMM01-meta.67@SWMM01-meta_131619_CRISPR_3216_spacer_13	d__Bacteria;p__Bacteroidota;c__Bacteroidia;o__Bacteroidales;f__Bacteroidaceae;g__Prevotella;s__Prevotella?sp002251295
DKYYMM01-meta.195@DKYYMM01-meta_262054||full|provirus_1_41311	2	0	1	1	1	1	1	1	Non-self	Same_species	DKYYMM01-meta.195	DKYYFM08-meta.104@DKYYFM08-meta_806793_CRISPR_1487_spacer_6	d__Bacteria;p__Verrucomicrobiota;c__Verrucomicrobiae;o__Verrucomicrobiales;f__Akkermansiaceae;g__Akkermansia;s__
DKYYMM01-meta.322@DKYYMM01-meta_165974||full|provirus_10639_36713	2	1	1	1	1	1	1	1	Non-self	Same_species	DKYYMM01-meta.322	W4978_bin_7@W4978_scaffolds_7422_CRISPR_3402_spacer_9	d__Bacteria;p__Firmicutes_A;c__Clostridia;o__Lachnospirales;f__Lachnospiraceae;g__Oliverpabstia;s__
DKYYMM01-meta.398@DKYYMM01-meta_1014401||full	2	1	2	1	1	1	1	1	Non-self	Cross_genus	DKYYMM01-meta.398	BMXMM10-meta.22@BMXMM10-meta_471293_CRISPR_467_spacer_15	d__Bacteria;p__Firmicutes;c__Bacilli;o__RF39;f__UBA660;g__UBA3789;s__UBA3789?sp900543055
DKYYMM01-meta.398@DKYYMM01-meta_1599709||full	2	1	2	1	1	1	1	1	Non-self	Cross_genus	DKYYMM01-meta.398	DBFM02-meta.262@DBFM02-meta_1530342_CRISPR_962_spacer_8	d__Bacteria;p__Firmicutes;c__Bacilli;o__RF39;f__UBA660;g__UBA3789;s__UBA3789?sp900543055
DKYYMM01-meta.398@DKYYMM01-meta_573606||full	2	1	2	1	1	1	1	1	Non-self	Cross_genus	DKYYMM01-meta.398	DBFM02-meta.262@DBFM02-meta_1530342_CRISPR_962_spacer_17	d__Bacteria;p__Firmicutes;c__Bacilli;o__RF39;f__UBA660;g__UBA3789;s__UBA3789?sp900543055
DKYYMM01-meta.412@DKYYMM01-meta_1219527||full	2	0	1	1	1	1	1	1	Non-self	Same_species	DKYYMM01-meta.412	CF3.bin.86@CF3.bin.86.scaffold_1085_1_CRISPR_688_spacer_15	d__Bacteria;p__Campylobacterota;c__Campylobacteria;o__Campylobacterales;f__Helicobacteraceae;g__Helicobacter_D;s__
DKYYMM01-meta.412@DKYYMM01-meta_1219527||full	2	0	1	1	1	1	1	1	Non-self	Same_species	DKYYMM01-meta.412	CF3.bin.86@CF3.bin.86.scaffold_1085_1_CRISPR_688_spacer_16	d__Bacteria;p__Campylobacterota;c__Campylobacteria;o__Campylobacterales;f__Helicobacteraceae;g__Helicobacter_D;s__
DKYYMM04-meta.7@DKYYMM04-meta_731327||full	2	2	1	1	1	1	1	1	Non-self	Same_genus	DKYYMM04-meta.7	DBMM05-meta.287@DBMM05-meta_459145_CRISPR_1172_spacer_3	d__Bacteria;p__Firmicutes_A;c__Clostridia;o__Christensenellales;f__Borkfalkiaceae;g__UBA10281;s__UBA10281?sp900767815
DKYYMM05-meta.155@DKYYMM05-meta_915461||full	2	2	1	1	1	1	1	1	Non-self	Same_genus	DKYYMM05-meta.155	CW7.bin.93@CW7.bin.93.scaffold_1299_1_CRISPR_792_spacer_44	d__Bacteria;p__Bacteroidota;c__Bacteroidia;o__Bacteroidales;f__Bacteroidaceae;g__Prevotella;s__Prevotella?sp002251295
DKYYMM05-meta.155@DKYYMM05-meta_949907||full	2	2	1	1	1	1	1	1	Non-self	Same_genus	DKYYMM05-meta.155	LW1-s150947_bin_3@LW1-s150947_scaffolds_4870_CRISPR_2268_spacer_3	d__Bacteria;p__Bacteroidota;c__Bacteroidia;o__Bacteroidales;f__Bacteroidaceae;g__Prevotella;s__Prevotella?sp002251295
DKYYMM05-meta.283@DKYYMM05-meta_917635||full	2	1	2	1	1	1	1	1	Non-self	Cross_genus	DKYYMM05-meta.283	DKYYMF05-meta.452@DKYYMF05-meta_773954_CRISPR_1610_spacer_5	d__Bacteria;p__Firmicutes_A;c__Clostridia;o__Oscillospirales;f__Acutalibacteraceae;g__Eubacterium_R;s__
DKYYMM05-meta.283@DKYYMM05-meta_917635||full	2	1	2	1	1	1	1	1	Non-self	Cross_genus	DKYYMM05-meta.283	DKYYMF05-meta.452@DKYYMF05-meta_841538_CRISPR_1611_spacer_3	d__Bacteria;p__Firmicutes_A;c__Clostridia;o__Oscillospirales;f__Acutalibacteraceae;g__Eubacterium_R;s__
DW2.bin.46@DW2.bin.46.scaffold_264_1||full|provirus_41295_79536	3	2	2	1	1	1	1	1	Non-self	Cross_genus	DW2.bin.46	DKLLMF03-meta.106@DKLLMF03-meta_192857_CRISPR_1340_spacer_2	d__Bacteria;p__Bacteroidota;c__Bacteroidia;o__Bacteroidales;f__Paludibacteraceae;g__W0P28-013;s__W0P28-013?sp004557405
DW2.bin.46@DW2.bin.46.scaffold_264_1||full|provirus_41295_79536	3	2	2	1	1	1	1	1	Non-self	Cross_genus	DW2.bin.46	LF2.bin.86@LF2.bin.86.scaffold_494_1_CRISPR_2215_spacer_6	d__Bacteria;p__Bacteroidota;c__Bacteroidia;o__Bacteroidales;f__Paludibacteraceae;g__W0P28-013;s__W0P28-013?sp004557405
DW4.bin.46@DW4.bin.46.scaffold_12363_1||full	2	1	1	1	1	1	1	1	Non-self	Same_species	DW4.bin.46	SW2.bin.9@SW2.bin.9.scaffold_6938_1_CRISPR_2944_spacer_29	d__Bacteria;p__Bacteroidota;c__Bacteroidia;o__Bacteroidales;f__Bacteroidaceae;g__Prevotella;s__
DW8.bin.105@DW8.bin.105.scaffold_674_1||full	2	2	2	2	2	2	2	1	Non-self	Cross_genus	DW8.bin.105	LW2-s127575_bin_7@LW2-s127575_scaffolds_9964_CRISPR_2460_spacer_2	d__Bacteria;p__Actinobacteriota;c__Coriobacteriia;o__Coriobacteriales;f__Coriobacteriaceae;g__Collinsella;s__Collinsella?sp002391315
DW8.bin.105@DW8.bin.105.scaffold_674_1||full	2	2	2	2	2	2	2	1	Non-self	Cross_genus	DW8.bin.105	LW2-s127575_bin_7@LW2-s127575_scaffolds_9964_CRISPR_2460_spacer_3	d__Bacteria;p__Actinobacteriota;c__Coriobacteriia;o__Coriobacteriales;f__Coriobacteriaceae;g__Collinsella;s__Collinsella?sp002391315
Duroc-Low1_bin_13@Duroc-Low1_scaffolds_1321||full	3	0	1	1	1	1	1	1	Non-self	Same_species	Duroc-Low1_bin_13	CF3.bin.86@CF3.bin.86.scaffold_1085_1_CRISPR_688_spacer_13	d__Bacteria;p__Campylobacterota;c__Campylobacteria;o__Campylobacterales;f__Helicobacteraceae;g__Helicobacter_D;s__
Duroc-Low1_bin_13@Duroc-Low1_scaffolds_1321||full	3	0	1	1	1	1	1	1	Non-self	Same_species	Duroc-Low1_bin_13	DKLLFM11-meta.282@DKLLFM11-meta_1354514_CRISPR_1307_spacer_8	d__Bacteria;p__Campylobacterota;c__Campylobacteria;o__Campylobacterales;f__Helicobacteraceae;g__Helicobacter_D;s__
Duroc-Low2_bin_21@Duroc-Low2_scaffolds_3729||0_partial	2	1	1	1	1	1	1	1	Non-self	Same_species	Duroc-Low2_bin_21	LW2-s126572_bin_7@LW2-s126572_scaffolds_13865_CRISPR_2410_spacer_20	d__Bacteria;p__Spirochaetota;c__Spirochaetia;o__Treponematales;f__Treponemataceae;g__Treponema_F;s__Treponema_F?excrementipullorum
Duroc-Low3_bin_23@Duroc-Low3_scaffolds_4394||full	2	1	2	2	2	2	2	1	Non-self	Cross_genus	Duroc-Low3_bin_23	DBFF03-meta.229@DBFF03-meta_395093_CRISPR_852_spacer_3	d__Bacteria;p__Firmicutes_A;c__Clostridia;o__Christensenellales;f__Borkfalkiaceae;g__Coproplasma;s__
Duroc-Low5_bin_7@Duroc-Low5_scaffolds_16184||full	3	2	2	2	2	1	1	1	Non-self	Cross_genus	Duroc-Low5_bin_7	DKYYMF05-meta.331@DKYYMF05-meta_715388_CRISPR_1606_spacer_13	d__Bacteria;p__Firmicutes_A;c__Clostridia;o__Oscillospirales;f__Butyricicoccaceae;g__Butyricicoccus_A;s__Butyricicoccus_A?sp002395695
Duroc-Low5_bin_7@Duroc-Low5_scaffolds_16184||full	3	2	2	2	2	1	1	1	Non-self	Cross_genus	Duroc-Low5_bin_7	W4930_bin_1@W4930_scaffolds_95_CRISPR_3343_spacer_3	d__Bacteria;p__Firmicutes_A;c__Clostridia;o__Oscillospirales;f__Butyricicoccaceae;g__Butyricicoccus_A;s__Butyricicoccus_A?sp002395695
Duroc-Low5_bin_7@Duroc-Low5_scaffolds_16199||full	4	2	2	2	2	1	1	1	Non-self	Cross_genus	Duroc-Low5_bin_7	DKYYMF05-meta.331@DKYYMF05-meta_715388_CRISPR_1606_spacer_11	d__Bacteria;p__Firmicutes_A;c__Clostridia;o__Oscillospirales;f__Butyricicoccaceae;g__Butyricicoccus_A;s__Butyricicoccus_A?sp002395695
Duroc-Low5_bin_7@Duroc-Low5_scaffolds_16199||full	4	2	2	2	2	1	1	1	Non-self	Cross_genus	Duroc-Low5_bin_7	NWFF03-meta.86@NWFF03-meta_587609_CRISPR_2624_spacer_9	d__Bacteria;p__Firmicutes_A;c__Clostridia;o__Oscillospirales;f__Butyricicoccaceae;g__Butyricicoccus_A;s__Butyricicoccus_A?sp002395695
Duroc-Low5_bin_7@Duroc-Low5_scaffolds_16199||full	4	2	2	2	2	1	1	1	Non-self	Cross_genus	Duroc-Low5_bin_7	NWFF03-meta.86@NWFF03-meta_81164_CRISPR_2625_spacer_8	d__Bacteria;p__Firmicutes_A;c__Clostridia;o__Oscillospirales;f__Butyricicoccaceae;g__Butyricicoccus_A;s__Butyricicoccus_A?sp002395695
Duroc-Low5_bin_7@Duroc-Low5_scaffolds_16199||full	4	2	2	2	2	1	1	1	Non-self	Cross_genus	Duroc-Low5_bin_7	NWFF04-meta.84@NWFF04-meta_243146_CRISPR_2659_spacer_4	d__Bacteria;p__Firmicutes_A;c__Clostridia;o__Oscillospirales;f__Butyricicoccaceae;g__Butyricicoccus_A;s__Butyricicoccus_A?sp002395695
Duroc-Low5_bin_7@Duroc-Low5_scaffolds_16199||full	4	2	2	2	2	1	1	1	Non-self	Cross_genus	Duroc-Low5_bin_7	NWFF04-meta.84@NWFF04-meta_483644_CRISPR_2658_spacer_11	d__Bacteria;p__Firmicutes_A;c__Clostridia;o__Oscillospirales;f__Butyricicoccaceae;g__Butyricicoccus_A;s__Butyricicoccus_A?sp002395695
Duroc-Low5_bin_7@Duroc-Low5_scaffolds_16199||full	4	2	2	2	2	1	1	1	Non-self	Cross_genus	Duroc-Low5_bin_7	NWFF04-meta.84@NWFF04-meta_483644_CRISPR_2658_spacer_26	d__Bacteria;p__Firmicutes_A;c__Clostridia;o__Oscillospirales;f__Butyricicoccaceae;g__Butyricicoccus_A;s__Butyricicoccus_A?sp002395695
Duroc-Low5_bin_7@Duroc-Low5_scaffolds_16199||full	4	2	2	2	2	1	1	1	Non-self	Cross_genus	Duroc-Low5_bin_7	NWFF04-meta.84@NWFF04-meta_483644_CRISPR_2658_spacer_9	d__Bacteria;p__Firmicutes_A;c__Clostridia;o__Oscillospirales;f__Butyricicoccaceae;g__Butyricicoccus_A;s__Butyricicoccus_A?sp002395695
Duroc-Low8_bin_23@Duroc-Low8_scaffolds_4005||full	2	0	1	2	2	2	2	1	Non-self	Same_species	Duroc-Low8_bin_23	BMXMM10-meta.317@BMXMM10-meta_1301062_CRISPR_475_spacer_6	d__Bacteria;p__Bacteroidota;c__Bacteroidia;o__Bacteroidales;f__UBA932;g__Cryptobacteroides;s__
Duroc-Low8_bin_34@Duroc-Low8_scaffolds_7640||full	2	1	1	1	1	1	1	1	Non-self	Same_species	Duroc-Low8_bin_34	SW6.bin.81@SW6.bin.81.scaffold_444_1_CRISPR_2985_spacer_6	d__Bacteria;p__Firmicutes_A;c__Clostridia;o__Oscillospirales;f__Ruminococcaceae;g__Ruminiclostridium_E;s__Ruminiclostridium_E?sp016297165
Duroc.SH-FCR.HF2_bin_16@Duroc.SH-FCR.HF2_scaffolds_1568||full	2	1	1	1	1	1	1	1	Non-self	Same_species	Duroc.SH-FCR.HF2_bin_16	W5021_bin_90@W5021_scaffolds_25476_CRISPR_3438_spacer_7	d__Bacteria;p__Firmicutes;c__Bacilli;o__Erysipelotrichales;f__Erysipelotrichaceae;g__Bulleidia;s__Bulleidia?timonensis
Duroc.SH-FCR.HF3_bin_12@Duroc.SH-FCR.HF3_scaffolds_875||full	3	2	2	2	1	1	1	1	Non-self	Cross_genus	Duroc.SH-FCR.HF3_bin_12	BMXMF05-meta.394@BMXMF05-meta_943423_CRISPR_383_spacer_2	d__Bacteria;p__Bacteroidota;c__Bacteroidia;o__Bacteroidales;f__F082;g__Limimorpha;s__Limimorpha?sp900769945
Duroc.SH-FCR.HF3_bin_12@Duroc.SH-FCR.HF3_scaffolds_875||full	3	2	2	2	1	1	1	1	Non-self	Cross_genus	Duroc.SH-FCR.HF3_bin_12	NW5.bin.46@NW5.bin.46.scaffold_10283_1_CRISPR_2557_spacer_11	d__Bacteria;p__Bacteroidota;c__Bacteroidia;o__Bacteroidales;f__F082;g__Limimorpha;s__Limimorpha?sp900769945
Duroc.SH-FCR.HF3_bin_23@Duroc.SH-FCR.HF3_scaffolds_2801||full|provirus_1_25176	2	1	1	1	1	1	1	1	Non-self	Same_species	Duroc.SH-FCR.HF3_bin_23	NW6.bin.114@NW6.bin.114.scaffold_2415_1_CRISPR_2562_spacer_62	d__Bacteria;p__Firmicutes_A;c__Clostridia;o__Oscillospirales;f__Oscillospiraceae;g__Faecousia;s__
Duroc.SH-FCR.HM2_bin_1@Duroc.SH-FCR.HM2_scaffolds_26||full	2	1	1	1	1	1	1	1	Non-self	Same_species	Duroc.SH-FCR.HM2_bin_1	W4982_bin_1@W4982_scaffolds_67_CRISPR_3407_spacer_8	d__Bacteria;p__Firmicutes_C;c__Negativicutes;o__Veillonellales;f__Megasphaeraceae;g__Megasphaera;s__Megasphaera?elsdenii
Duroc.SH-FCR.HM2_bin_1@Duroc.SH-FCR.HM2_scaffolds_92||full	1	1	1	1	1	1	1	1	Only-self	Single	Duroc.SH-FCR.HM2_bin_1	Duroc.SH-FCR.HM2_bin_1@Duroc.SH-FCR.HM2_scaffolds_259_CRISPR_1704_spacer_4	d__Bacteria;p__Firmicutes_C;c__Negativicutes;o__Veillonellales;f__Megasphaeraceae;g__Megasphaera;s__Megasphaera?elsdenii
Duroc.SH-FCR.LF3_bin_8@Duroc.SH-FCR.LF3_scaffolds_5636||full	2	0	1	1	1	1	1	1	Non-self	Same_species	Duroc.SH-FCR.LF3_bin_8	NW5.bin.37@NW5.bin.37.scaffold_2083_1_CRISPR_2555_spacer_22	d__Bacteria;p__Bacteroidota;c__Bacteroidia;o__Bacteroidales;f__Bacteroidaceae;g__Alloprevotella;s__
Duroc.SH-FCR.LF3_bin_8@Duroc.SH-FCR.LF3_scaffolds_5670||full	3	1	1	1	1	1	1	1	Non-self	Same_species	Duroc.SH-FCR.LF3_bin_8	HW2.bin.16@HW2.bin.16.scaffold_3104_1_CRISPR_2123_spacer_1	d__Bacteria;p__Bacteroidota;c__Bacteroidia;o__Bacteroidales;f__Bacteroidaceae;g__Alloprevotella;s__
Duroc.SH-FCR.LF3_bin_8@Duroc.SH-FCR.LF3_scaffolds_5670||full	3	1	1	1	1	1	1	1	Non-self	Same_species	Duroc.SH-FCR.LF3_bin_8	NW7.bin.86@NW7.bin.86.scaffold_2289_1_CRISPR_2584_spacer_16	d__Bacteria;p__Bacteroidota;c__Bacteroidia;o__Bacteroidales;f__Bacteroidaceae;g__Alloprevotella;s__
Duroc.SH-FCR.LF5_bin_7@Duroc.SH-FCR.LF5_scaffolds_6375||full	4	1	2	2	2	1	1	1	Non-self	Cross_genus	Duroc.SH-FCR.LF5_bin_7	DKYYMF04-meta.361@DKYYMF04-meta_558648_CRISPR_1587_spacer_4	d__Bacteria;p__Firmicutes_A;c__Clostridia;o__Oscillospirales;f__Oscillospiraceae;g__Faecousia;s__
Duroc.SH-FCR.LF5_bin_7@Duroc.SH-FCR.LF5_scaffolds_6375||full	4	1	2	2	2	1	1	1	Non-self	Cross_genus	Duroc.SH-FCR.LF5_bin_7	LW1-s151691_bin_11@LW1-s151691_scaffolds_131_CRISPR_2357_spacer_15	d__Bacteria;p__Firmicutes_A;c__Clostridia;o__Oscillospirales;f__Oscillospiraceae;g__Faecousia;s__
Duroc.SH-FCR.LF5_bin_7@Duroc.SH-FCR.LF5_scaffolds_6375||full	4	1	2	2	2	1	1	1	Non-self	Cross_genus	Duroc.SH-FCR.LF5_bin_7	LW1-s151691_bin_11@LW1-s151691_scaffolds_131_CRISPR_2357_spacer_16	d__Bacteria;p__Firmicutes_A;c__Clostridia;o__Oscillospirales;f__Oscillospiraceae;g__Faecousia;s__
Duroc.SH-FCR.LF5_bin_7@Duroc.SH-FCR.LF5_scaffolds_6375||full	4	1	2	2	2	1	1	1	Non-self	Cross_genus	Duroc.SH-FCR.LF5_bin_7	S133506B_bin_35@S133506B_scaffolds_9441_CRISPR_2876_spacer_4	d__Bacteria;p__Firmicutes_A;c__Clostridia;o__Oscillospirales;f__Oscillospiraceae;g__Faecousia;s__
F4390_bin_13@F4390_scaffolds_947||full	2	1	1	1	1	1	1	1	Non-self	Same_species	F4390_bin_13	DBMF07-meta.369@DBMF07-meta_1720445_CRISPR_1121_spacer_3	d__Bacteria;p__Firmicutes_A;c__Clostridia;o__Lachnospirales;f__Lachnospiraceae;g__Acetatifactor;s__Acetatifactor?sp018385425
F4404_bin_14@F4404_scaffolds_1233||full|provirus_13643_55818	2	1	1	1	1	1	1	1	Non-self	Same_species	F4404_bin_14	2001-17-001_bin.40@NODE_93_length_45740_cov_8.030513_CRISPR_18_spacer_12	d__Bacteria;p__Firmicutes;c__Bacilli;o__Lactobacillales;f__Lactobacillaceae;g__Latilactobacillus;s__Latilactobacillus?curvatus
F4563_bin_23@F4563_scaffolds_4717||full	2	1	2	1	1	1	1	1	Non-self	Cross_genus	F4563_bin_23	F4390_bin_4@F4390_scaffolds_8389_CRISPR_1753_spacer_5	d__Bacteria;p__Firmicutes_A;c__Clostridia;o__Christensenellales;f__CAG-74;g__HGM11604;s__HGM11604?sp900769875
F4563_bin_37@F4563_scaffolds_9376||full	2	0	2	2	2	1	1	1	Non-self	Cross_genus	F4563_bin_37	DBMM01-meta.287@DBMM01-meta_733642_CRISPR_1154_spacer_6	d__Bacteria;p__Firmicutes_A;c__Clostridia;o__Oscillospirales;f__Ruminococcaceae;g__Ruminiclostridium_E;s__
F4665_bin_15@F4665_scaffolds_1823||full	2	0	1	1	1	1	1	1	Non-self	Same_species	F4665_bin_15	Tibetan-s3800-26F_bin_1@Tibetan-s3800-26F_scaffolds_26_CRISPR_3308_spacer_15	d__Bacteria;p__Firmicutes_A;c__Clostridia;o__Oscillospirales;f__Acutalibacteraceae;g__Ruminococcus_E;s__
F4690_bin_2@F4690_scaffolds_3547||full|provirus_43903_79213	2	1	2	1	1	1	1	1	Non-self	Cross_genus	F4690_bin_2	Tibetan-s3800-48F_bin_9@Tibetan-s3800-48F_scaffolds_8406_CRISPR_3316_spacer_4	d__Bacteria;p__Bacteroidota;c__Bacteroidia;o__Bacteroidales;f__Paludibacteraceae;g__W0P28-013;s__W0P28-013?sp004557405
F4844_bin_5@F4844_scaffolds_12936||full	5	2	2	2	1	1	1	1	Non-self	Cross_genus	F4844_bin_5	CW7.bin.56@CW7.bin.56.scaffold_7270_1_CRISPR_788_spacer_1	d__Bacteria;p__Firmicutes_A;c__Clostridia;o__Oscillospirales;f__CAG-272;g__UMGS1225;s__
F4844_bin_5@F4844_scaffolds_12936||full	5	2	2	2	1	1	1	1	Non-self	Cross_genus	F4844_bin_5	CW7.bin.56@CW7.bin.56.scaffold_7270_1_CRISPR_788_spacer_5	d__Bacteria;p__Firmicutes_A;c__Clostridia;o__Oscillospirales;f__CAG-272;g__UMGS1225;s__
F4844_bin_5@F4844_scaffolds_12936||full	5	2	2	2	1	1	1	1	Non-self	Cross_genus	F4844_bin_5	CW7.bin.56@CW7.bin.56.scaffold_7270_1_CRISPR_788_spacer_7	d__Bacteria;p__Firmicutes_A;c__Clostridia;o__Oscillospirales;f__CAG-272;g__UMGS1225;s__
F4844_bin_5@F4844_scaffolds_12936||full	5	2	2	2	1	1	1	1	Non-self	Cross_genus	F4844_bin_5	SWMF01-meta.134@SWMF01-meta_534580_CRISPR_3150_spacer_31	d__Bacteria;p__Firmicutes_A;c__Clostridia;o__Oscillospirales;f__CAG-272;g__UMGS1225;s__
F4844_bin_5@F4844_scaffolds_12936||full	5	2	2	2	1	1	1	1	Non-self	Cross_genus	F4844_bin_5	SWMF05-meta.159@SWMF05-meta_331004_CRISPR_3186_spacer_11	d__Bacteria;p__Firmicutes_A;c__Clostridia;o__Oscillospirales;f__CAG-272;g__UMGS1225;s__
F4844_bin_5@F4844_scaffolds_12936||full	5	2	2	2	1	1	1	1	Non-self	Cross_genus	F4844_bin_5	SWMM01-meta.69@SWMM01-meta_24477_CRISPR_3218_spacer_6	d__Bacteria;p__Firmicutes_A;c__Clostridia;o__Oscillospirales;f__CAG-272;g__UMGS1225;s__
F4846_bin_12@F4846_scaffolds_975||full	2	0	2	2	2	1	1	1	Non-self	Cross_genus	F4846_bin_12	F5336_bin_25@F5336_scaffolds_4639_CRISPR_1923_spacer_7	d__Bacteria;p__Firmicutes_A;c__Clostridia;o__UBA1381;f__UBA1381;g__CAG-41;s__
F4846_bin_40@F4846_scaffolds_10559||full	3	1	1	1	1	1	1	1	Non-self	Same_species	F4846_bin_40	F4872_bin_15@F4872_scaffolds_2078_CRISPR_1808_spacer_7	d__Bacteria;p__Firmicutes_A;c__Clostridia;o__Christensenellales;f__CAG-138;g__UBA1685;s__UBA1685?sp004560435
F4846_bin_40@F4846_scaffolds_10559||full	3	1	1	1	1	1	1	1	Non-self	Same_species	F4846_bin_40	LW1-s151260_bin_33@LW1-s151260_scaffolds_6309_CRISPR_2333_spacer_1	d__Bacteria;p__Firmicutes_A;c__Clostridia;o__Christensenellales;f__CAG-138;g__UBA1685;s__UBA1685?sp004560435
F4846_bin_40@F4846_scaffolds_10559||full	3	1	1	1	1	1	1	1	Non-self	Same_species	F4846_bin_40	LW1-s151260_bin_33@LW1-s151260_scaffolds_6336_CRISPR_2334_spacer_3	d__Bacteria;p__Firmicutes_A;c__Clostridia;o__Christensenellales;f__CAG-138;g__UBA1685;s__UBA1685?sp004560435
F4846_bin_40@F4846_scaffolds_10559||full	3	1	1	1	1	1	1	1	Non-self	Same_species	F4846_bin_40	LW1-s151260_bin_33@LW1-s151260_scaffolds_6390_CRISPR_2335_spacer_4	d__Bacteria;p__Firmicutes_A;c__Clostridia;o__Christensenellales;f__CAG-138;g__UBA1685;s__UBA1685?sp004560435
F4890_bin_22@F4890_scaffolds_3601||full	2	1	1	2	2	2	2	1	Non-self	Same_species	F4890_bin_22	SWFF06-meta.13@SWFF06-meta_398032_CRISPR_3051_spacer_10	d__Bacteria;p__Actinobacteriota;c__Coriobacteriia;o__Coriobacteriales;f__Eggerthellaceae;g__;s__
F4905_bin_4@F4905_scaffolds_9321||full	2	1	2	2	2	2	2	1	Non-self	Cross_genus	F4905_bin_4	NWFF03-meta.161@NWFF03-meta_696886_CRISPR_2597_spacer_8	d__Bacteria;p__Bacteroidota;c__Bacteroidia;o__Bacteroidales;f__Paludibacteraceae;g__Aphodosoma;s__Aphodosoma?sp900769035
F4930_bin_25@F4930_scaffolds_4796||full|provirus_1_33515	2	1	1	1	1	1	1	1	Non-self	Same_species	F4930_bin_25	LW5.bin.31@LW5.bin.31.scaffold_836_1_CRISPR_2482_spacer_21	d__Bacteria;p__Bacteroidota;c__Bacteroidia;o__Bacteroidales;f__F082;g__Limimorpha;s__Limimorpha?sp900769945
F4960_bin_4@F4960_scaffolds_8574||full	2	0	1	1	1	1	1	1	Non-self	Same_species	F4960_bin_4	DBFM02-meta.185@DBFM02-meta_778807_CRISPR_956_spacer_18	d__Bacteria;p__Firmicutes_A;c__Clostridia;o__Oscillospirales;f__Acutalibacteraceae;g__Ruminococcus_E;s__
F4960_bin_4@F4960_scaffolds_8574||full	2	0	1	1	1	1	1	1	Non-self	Same_species	F4960_bin_4	DBFM02-meta.185@DBFM02-meta_778807_CRISPR_956_spacer_21	d__Bacteria;p__Firmicutes_A;c__Clostridia;o__Oscillospirales;f__Acutalibacteraceae;g__Ruminococcus_E;s__
F4960_bin_4@F4960_scaffolds_8575||full	2	0	1	1	1	1	1	1	Non-self	Same_species	F4960_bin_4	DBMF07-meta.546@DBMF07-meta_380352_CRISPR_1136_spacer_30	d__Bacteria;p__Firmicutes_A;c__Clostridia;o__Oscillospirales;f__Acutalibacteraceae;g__Ruminococcus_E;s__
F4960_bin_4@F4960_scaffolds_8575||full	2	0	1	1	1	1	1	1	Non-self	Same_species	F4960_bin_4	DBMF07-meta.546@DBMF07-meta_380352_CRISPR_1136_spacer_33	d__Bacteria;p__Firmicutes_A;c__Clostridia;o__Oscillospirales;f__Acutalibacteraceae;g__Ruminococcus_E;s__
F4962_bin_21@F4962_scaffolds_2873||0_partial|provirus_1_7700	2	0	1	1	1	1	1	1	Non-self	Same_species	F4962_bin_21	F5331_bin_68@F5331_scaffolds_20563_CRISPR_1920_spacer_1	d__Bacteria;p__Firmicutes_A;c__Clostridia;o__Christensenellales;f__CAG-138;g__RGIG3141;s__
F5014_bin_8@F5014_scaffolds_11059||full	17	10	6	3	2	2	2	1	Non-self	Cross_genus	F5014_bin_8	CW7.bin.93@CW7.bin.93.scaffold_1299_1_CRISPR_792_spacer_43	d__Bacteria;p__Firmicutes_A;c__Clostridia;o__Oscillospirales;f__Acutalibacteraceae;g__Fimenecus;s__
F5014_bin_8@F5014_scaffolds_11059||full	17	10	6	3	2	2	2	1	Non-self	Cross_genus	F5014_bin_8	DBFF02-meta.189@DBFF02-meta_1001762_CRISPR_821_spacer_8	d__Bacteria;p__Firmicutes_A;c__Clostridia;o__Oscillospirales;f__Acutalibacteraceae;g__Fimenecus;s__
F5014_bin_8@F5014_scaffolds_11059||full	17	10	6	3	2	2	2	1	Non-self	Cross_genus	F5014_bin_8	DKYYMF01-meta.461@DKYYMF01-meta_752432_CRISPR_1556_spacer_2	d__Bacteria;p__Firmicutes_A;c__Clostridia;o__Oscillospirales;f__Acutalibacteraceae;g__Fimenecus;s__
F5014_bin_8@F5014_scaffolds_11059||full	17	10	6	3	2	2	2	1	Non-self	Cross_genus	F5014_bin_8	DKYYMM01-meta.338@DKYYMM01-meta_172127_CRISPR_1627_spacer_1	d__Bacteria;p__Firmicutes_A;c__Clostridia;o__Oscillospirales;f__Acutalibacteraceae;g__Fimenecus;s__
F5014_bin_8@F5014_scaffolds_11059||full	17	10	6	3	2	2	2	1	Non-self	Cross_genus	F5014_bin_8	DKYYMM01-meta.338@DKYYMM01-meta_172127_CRISPR_1627_spacer_2	d__Bacteria;p__Firmicutes_A;c__Clostridia;o__Oscillospirales;f__Acutalibacteraceae;g__Fimenecus;s__
F5014_bin_8@F5014_scaffolds_11059||full	17	10	6	3	2	2	2	1	Non-self	Cross_genus	F5014_bin_8	DW2.bin.52@DW2.bin.52.scaffold_3677_1_CRISPR_1725_spacer_11	d__Bacteria;p__Firmicutes_A;c__Clostridia;o__Oscillospirales;f__Acutalibacteraceae;g__Fimenecus;s__
F5014_bin_8@F5014_scaffolds_11059||full	17	10	6	3	2	2	2	1	Non-self	Cross_genus	F5014_bin_8	HF1.bin.35@HF1.bin.35.scaffold_1308_1_CRISPR_2080_spacer_4	d__Bacteria;p__Firmicutes_A;c__Clostridia;o__Oscillospirales;f__Acutalibacteraceae;g__Fimenecus;s__
F5014_bin_8@F5014_scaffolds_11059||full	17	10	6	3	2	2	2	1	Non-self	Cross_genus	F5014_bin_8	HF1.bin.62@HF1.bin.62.scaffold_2453_1_CRISPR_2082_spacer_20	d__Bacteria;p__Firmicutes_A;c__Clostridia;o__Oscillospirales;f__Acutalibacteraceae;g__Fimenecus;s__
F5014_bin_8@F5014_scaffolds_11059||full	17	10	6	3	2	2	2	1	Non-self	Cross_genus	F5014_bin_8	HF1.bin.62@HF1.bin.62.scaffold_2453_1_CRISPR_2082_spacer_40	d__Bacteria;p__Firmicutes_A;c__Clostridia;o__Oscillospirales;f__Acutalibacteraceae;g__Fimenecus;s__
F5014_bin_8@F5014_scaffolds_11059||full	17	10	6	3	2	2	2	1	Non-self	Cross_genus	F5014_bin_8	HW1.bin.12@HW1.bin.12.scaffold_9883_1_CRISPR_2113_spacer_10	d__Bacteria;p__Firmicutes_A;c__Clostridia;o__Oscillospirales;f__Acutalibacteraceae;g__Fimenecus;s__
F5014_bin_8@F5014_scaffolds_11059||full	17	10	6	3	2	2	2	1	Non-self	Cross_genus	F5014_bin_8	HW1.bin.12@HW1.bin.12.scaffold_9883_1_CRISPR_2113_spacer_15	d__Bacteria;p__Firmicutes_A;c__Clostridia;o__Oscillospirales;f__Acutalibacteraceae;g__Fimenecus;s__
F5014_bin_8@F5014_scaffolds_11059||full	17	10	6	3	2	2	2	1	Non-self	Cross_genus	F5014_bin_8	HW2.bin.16@HW2.bin.16.scaffold_3104_1_CRISPR_2123_spacer_19	d__Bacteria;p__Firmicutes_A;c__Clostridia;o__Oscillospirales;f__Acutalibacteraceae;g__Fimenecus;s__
F5014_bin_8@F5014_scaffolds_11059||full	17	10	6	3	2	2	2	1	Non-self	Cross_genus	F5014_bin_8	HW4.bin.6@HW4.bin.6.scaffold_6219_1_CRISPR_2147_spacer_8	d__Bacteria;p__Firmicutes_A;c__Clostridia;o__Oscillospirales;f__Acutalibacteraceae;g__Fimenecus;s__
F5014_bin_8@F5014_scaffolds_11059||full	17	10	6	3	2	2	2	1	Non-self	Cross_genus	F5014_bin_8	HW5.bin.52@HW5.bin.52.scaffold_9624_1_CRISPR_2163_spacer_8	d__Bacteria;p__Firmicutes_A;c__Clostridia;o__Oscillospirales;f__Acutalibacteraceae;g__Fimenecus;s__
F5014_bin_8@F5014_scaffolds_11059||full	17	10	6	3	2	2	2	1	Non-self	Cross_genus	F5014_bin_8	HW7.bin.43@HW7.bin.43.scaffold_1598_1_CRISPR_2180_spacer_2	d__Bacteria;p__Firmicutes_A;c__Clostridia;o__Oscillospirales;f__Acutalibacteraceae;g__Fimenecus;s__
F5014_bin_8@F5014_scaffolds_11059||full	17	10	6	3	2	2	2	1	Non-self	Cross_genus	F5014_bin_8	NW5.bin.46@NW5.bin.46.scaffold_32002_1_CRISPR_2558_spacer_1	d__Bacteria;p__Firmicutes_A;c__Clostridia;o__Oscillospirales;f__Acutalibacteraceae;g__Fimenecus;s__
F5014_bin_8@F5014_scaffolds_11059||full	17	10	6	3	2	2	2	1	Non-self	Cross_genus	F5014_bin_8	NW7.bin.86@NW7.bin.86.scaffold_2289_1_CRISPR_2584_spacer_24	d__Bacteria;p__Firmicutes_A;c__Clostridia;o__Oscillospirales;f__Acutalibacteraceae;g__Fimenecus;s__
F5014_bin_8@F5014_scaffolds_11059||full	17	10	6	3	2	2	2	1	Non-self	Cross_genus	F5014_bin_8	NWFF05-meta.83@NWFF05-meta_836767_CRISPR_2677_spacer_17	d__Bacteria;p__Firmicutes_A;c__Clostridia;o__Oscillospirales;f__Acutalibacteraceae;g__Fimenecus;s__
F5014_bin_8@F5014_scaffolds_11059||full	17	10	6	3	2	2	2	1	Non-self	Cross_genus	F5014_bin_8	NWMF07-meta.308@NWMF07-meta_2185047_CRISPR_2791_spacer_2	d__Bacteria;p__Firmicutes_A;c__Clostridia;o__Oscillospirales;f__Acutalibacteraceae;g__Fimenecus;s__
F5031_bin_36@F5031_scaffolds_8111||full|provirus_11498_21083	2	0	1	1	1	1	1	1	Non-self	Same_species	F5031_bin_36	F4595_bin_39@F4595_scaffolds_10415_CRISPR_1775_spacer_3	d__Bacteria;p__Firmicutes_A;c__Clostridia;o__Oscillospirales;f__Acutalibacteraceae;g__Ruminococcus_E;s__
F5032_bin_57@F5032_scaffolds_11743||full	3	1	1	1	1	1	1	1	Non-self	Same_species	F5032_bin_57	DBMM05-meta.221@DBMM05-meta_370122_CRISPR_1170_spacer_16	d__Bacteria;p__Firmicutes_A;c__Clostridia;o__Oscillospirales;f__Acutalibacteraceae;g__CAG-177;s__CAG-177?sp003514385
F5032_bin_57@F5032_scaffolds_11743||full	3	1	1	1	1	1	1	1	Non-self	Same_species	F5032_bin_57	DBMM05-meta.221@DBMM05-meta_370122_CRISPR_1170_spacer_3	d__Bacteria;p__Firmicutes_A;c__Clostridia;o__Oscillospirales;f__Acutalibacteraceae;g__CAG-177;s__CAG-177?sp003514385
F5032_bin_57@F5032_scaffolds_11743||full	3	1	1	1	1	1	1	1	Non-self	Same_species	F5032_bin_57	LW1-s150947_bin_37@LW1-s150947_scaffolds_7499_CRISPR_2264_spacer_66	d__Bacteria;p__Firmicutes_A;c__Clostridia;o__Oscillospirales;f__Acutalibacteraceae;g__CAG-177;s__CAG-177?sp003514385
F5032_bin_57@F5032_scaffolds_11743||full	3	1	1	1	1	1	1	1	Non-self	Same_species	F5032_bin_57	LW1-s150947_bin_37@LW1-s150947_scaffolds_7514_CRISPR_2265_spacer_37	d__Bacteria;p__Firmicutes_A;c__Clostridia;o__Oscillospirales;f__Acutalibacteraceae;g__CAG-177;s__CAG-177?sp003514385
F5046_bin_25@F5046_scaffolds_3993||full|provirus_12146_48931	2	2	1	1	1	1	1	1	Non-self	Same_genus	F5046_bin_25	5019-17-001_binning.7@NODE_6786_length_10658_cov_55.531642_CRISPR_76_spacer_12	d__Bacteria;p__Spirochaetota;c__Spirochaetia;o__Treponematales;f__Treponemataceae;g__Treponema_D;s__Treponema_D?sp016293915
F5046_bin_25@F5046_scaffolds_4060||full	2	2	2	2	2	2	2	1	Non-self	Cross_genus	F5046_bin_25	F5046_bin_25@F5046_scaffolds_4060_CRISPR_1840_spacer_1	d__Bacteria;p__Spirochaetota;c__Spirochaetia;o__Treponematales;f__Treponemataceae;g__Treponema_D;s__Treponema_D?sp016293915
F5046_bin_25@F5046_scaffolds_4060||full	2	2	2	2	2	2	2	1	Non-self	Cross_genus	F5046_bin_25	F5046_bin_25@F5046_scaffolds_4060_CRISPR_1840_spacer_2	d__Bacteria;p__Spirochaetota;c__Spirochaetia;o__Treponematales;f__Treponemataceae;g__Treponema_D;s__Treponema_D?sp016293915
F5046_bin_25@F5046_scaffolds_4060||full	2	2	2	2	2	2	2	1	Non-self	Cross_genus	F5046_bin_25	F5046_bin_25@F5046_scaffolds_4060_CRISPR_1840_spacer_3	d__Bacteria;p__Spirochaetota;c__Spirochaetia;o__Treponematales;f__Treponemataceae;g__Treponema_D;s__Treponema_D?sp016293915
F5046_bin_25@F5046_scaffolds_4060||full	2	2	2	2	2	2	2	1	Non-self	Cross_genus	F5046_bin_25	F5046_bin_25@F5046_scaffolds_4060_CRISPR_1840_spacer_4	d__Bacteria;p__Spirochaetota;c__Spirochaetia;o__Treponematales;f__Treponemataceae;g__Treponema_D;s__Treponema_D?sp016293915
F5046_bin_25@F5046_scaffolds_4060||full	2	2	2	2	2	2	2	1	Non-self	Cross_genus	F5046_bin_25	F5046_bin_25@F5046_scaffolds_4060_CRISPR_1840_spacer_5	d__Bacteria;p__Spirochaetota;c__Spirochaetia;o__Treponematales;f__Treponemataceae;g__Treponema_D;s__Treponema_D?sp016293915
F5046_bin_25@F5046_scaffolds_4060||full	2	2	2	2	2	2	2	1	Non-self	Cross_genus	F5046_bin_25	F5046_bin_25@F5046_scaffolds_4060_CRISPR_1840_spacer_6	d__Bacteria;p__Spirochaetota;c__Spirochaetia;o__Treponematales;f__Treponemataceae;g__Treponema_D;s__Treponema_D?sp016293915
F5046_bin_25@F5046_scaffolds_4060||full	2	2	2	2	2	2	2	1	Non-self	Cross_genus	F5046_bin_25	F5100_bin_33@F5100_scaffolds_9736_CRISPR_1844_spacer_1	d__Bacteria;p__Spirochaetota;c__Spirochaetia;o__Treponematales;f__Treponemataceae;g__Treponema_D;s__Treponema_D?sp016293915
F5046_bin_25@F5046_scaffolds_4060||full	2	2	2	2	2	2	2	1	Non-self	Cross_genus	F5046_bin_25	F5100_bin_33@F5100_scaffolds_9736_CRISPR_1844_spacer_2	d__Bacteria;p__Spirochaetota;c__Spirochaetia;o__Treponematales;f__Treponemataceae;g__Treponema_D;s__Treponema_D?sp016293915
F5046_bin_25@F5046_scaffolds_4060||full	2	2	2	2	2	2	2	1	Non-self	Cross_genus	F5046_bin_25	F5100_bin_33@F5100_scaffolds_9736_CRISPR_1844_spacer_3	d__Bacteria;p__Spirochaetota;c__Spirochaetia;o__Treponematales;f__Treponemataceae;g__Treponema_D;s__Treponema_D?sp016293915
F5046_bin_25@F5046_scaffolds_4060||full	2	2	2	2	2	2	2	1	Non-self	Cross_genus	F5046_bin_25	F5100_bin_33@F5100_scaffolds_9736_CRISPR_1844_spacer_4	d__Bacteria;p__Spirochaetota;c__Spirochaetia;o__Treponematales;f__Treponemataceae;g__Treponema_D;s__Treponema_D?sp016293915
F5046_bin_25@F5046_scaffolds_4060||full	2	2	2	2	2	2	2	1	Non-self	Cross_genus	F5046_bin_25	F5100_bin_33@F5100_scaffolds_9736_CRISPR_1844_spacer_5	d__Bacteria;p__Spirochaetota;c__Spirochaetia;o__Treponematales;f__Treponemataceae;g__Treponema_D;s__Treponema_D?sp016293915
F5046_bin_25@F5046_scaffolds_4060||full	2	2	2	2	2	2	2	1	Non-self	Cross_genus	F5046_bin_25	F5100_bin_33@F5100_scaffolds_9736_CRISPR_1844_spacer_6	d__Bacteria;p__Spirochaetota;c__Spirochaetia;o__Treponematales;f__Treponemataceae;g__Treponema_D;s__Treponema_D?sp016293915
F5084_bin_21@F5084_scaffolds_3985||full	1	1	1	1	1	1	1	1	Only-self	Single	F5084_bin_21	F5084_bin_21@F5084_scaffolds_4101_CRISPR_1842_spacer_2	d__Bacteria;p__Firmicutes_A;c__Clostridia;o__Oscillospirales;f__Ruminococcaceae;g__Ruminiclostridium_E;s__
F5100_bin_33@F5100_scaffolds_9780||full	2	2	2	2	2	2	2	1	Non-self	Cross_genus	F5100_bin_33	DBFM06-meta.202@DBFM06-meta_121585_CRISPR_1012_spacer_14	d__Bacteria;p__Firmicutes;c__Bacilli;o__Lactobacillales;f__Enterococcaceae;g__Enterococcus_B;s__Enterococcus_B?faecium
F5111_bin_38@F5111_scaffolds_9566||full	2	1	2	1	1	1	1	1	Non-self	Cross_genus	F5111_bin_38	W5021_bin_24@W5021_scaffolds_9811_CRISPR_3422_spacer_23	d__Bacteria;p__Firmicutes_A;c__Clostridia;o__Lachnospirales;f__Lachnospiraceae;g__UBA7050;s__
F5113_bin_29@F5113_scaffolds_6850||full	2	1	1	1	1	1	1	1	Non-self	Same_species	F5113_bin_29	F4399_bin_5@F4399_scaffolds_11951_CRISPR_1756_spacer_3	d__Bacteria;p__Firmicutes_A;c__Clostridia;o__Oscillospirales;f__Acutalibacteraceae;g__Ruminococcus_E;s__
F5142_bin_52@F5142_scaffolds_13977||full	2	1	1	1	1	1	1	1	Non-self	Same_species	F5142_bin_52	LW1-s151087_bin_12@LW1-s151087_scaffolds_1668_CRISPR_2291_spacer_15	d__Bacteria;p__Actinobacteriota;c__Actinomycetia;o__Actinomycetales;f__Actinomycetaceae;g__Pauljensenia;s__Pauljensenia?hyovaginalis
F5142_bin_52@F5142_scaffolds_13977||full	2	1	1	1	1	1	1	1	Non-self	Same_species	F5142_bin_52	LW1-s151087_bin_12@LW1-s151087_scaffolds_1668_CRISPR_2291_spacer_2	d__Bacteria;p__Actinobacteriota;c__Actinomycetia;o__Actinomycetales;f__Actinomycetaceae;g__Pauljensenia;s__Pauljensenia?hyovaginalis
F5142_bin_52@F5142_scaffolds_13977||full	2	1	1	1	1	1	1	1	Non-self	Same_species	F5142_bin_52	LW1-s151087_bin_12@LW1-s151087_scaffolds_1668_CRISPR_2291_spacer_7	d__Bacteria;p__Actinobacteriota;c__Actinomycetia;o__Actinomycetales;f__Actinomycetaceae;g__Pauljensenia;s__Pauljensenia?hyovaginalis
F5181_bin_34@F5181_scaffolds_9657||full	2	1	1	1	1	1	1	1	Non-self	Same_species	F5181_bin_34	C4978_bin_58@C4978_scaffolds_18151_CRISPR_675_spacer_23	d__Bacteria;p__Firmicutes_A;c__Clostridia;o__Oscillospirales;f__Acutalibacteraceae;g__Ruminococcus_E;s__Ruminococcus_E?sp002491825
F5224_bin_75@F5224_scaffolds_24055||full	2	0	2	1	1	1	1	1	Non-self	Cross_genus	F5224_bin_75	F5490_bin_39@F5490_scaffolds_8309_CRISPR_1961_spacer_4	d__Bacteria;p__Firmicutes_A;c__Clostridia;o__Oscillospirales;f__Acutalibacteraceae;g__DTU089;s__
F5300_bin_16@F5300_scaffolds_2744||full	2	0	2	2	2	2	2	1	Non-self	Cross_genus	F5300_bin_16	F4878_bin_35@F4878_scaffolds_7547_CRISPR_1811_spacer_6	d__Bacteria;p__Firmicutes_A;c__Clostridia;o__UBA1381;f__UBA1381;g__CAG-41;s__
F5300_bin_16@F5300_scaffolds_2785||full	2	0	2	2	2	2	2	1	Non-self	Cross_genus	F5300_bin_16	F4878_bin_35@F4878_scaffolds_7547_CRISPR_1811_spacer_3	d__Bacteria;p__Firmicutes_A;c__Clostridia;o__UBA1381;f__UBA1381;g__CAG-41;s__
F5300_bin_35@F5300_scaffolds_9461||full	2	1	1	1	1	1	1	1	Non-self	Same_species	F5300_bin_35	NWFF05-meta.72@NWFF05-meta_1600064_CRISPR_2676_spacer_13	d__Bacteria;p__Bacteroidota;c__Bacteroidia;o__Bacteroidales;f__Bacteroidaceae;g__Bacteroides;s__Bacteroides?fragilis
F5302_bin_12@F5302_scaffolds_763||full	2	1	1	1	1	1	1	1	Non-self	Same_species	F5302_bin_12	W5042_bin_18@W5042_scaffolds_1345_CRISPR_3439_spacer_11	d__Bacteria;p__Firmicutes;c__Bacilli;o__Lactobacillales;f__Lactobacillaceae;g__Lactobacillus;s__Lactobacillus?delbrueckii_B
F5302_bin_12@F5302_scaffolds_763||full	2	1	1	1	1	1	1	1	Non-self	Same_species	F5302_bin_12	W5042_bin_18@W5042_scaffolds_1345_CRISPR_3439_spacer_22	d__Bacteria;p__Firmicutes;c__Bacilli;o__Lactobacillales;f__Lactobacillaceae;g__Lactobacillus;s__Lactobacillus?delbrueckii_B
F5307_bin_37@F5307_scaffolds_8903||full	3	2	2	2	1	1	1	1	Non-self	Cross_genus	F5307_bin_37	CW3.bin.18@CW3.bin.18.scaffold_244_1_CRISPR_750_spacer_24	d__Bacteria;p__Bacteroidota;c__Bacteroidia;o__Bacteroidales;f__Paludibacteraceae;g__RF16;s__
F5307_bin_37@F5307_scaffolds_8903||full	3	2	2	2	1	1	1	1	Non-self	Cross_genus	F5307_bin_37	HW5.bin.52@HW5.bin.52.scaffold_9624_1_CRISPR_2163_spacer_31	d__Bacteria;p__Bacteroidota;c__Bacteroidia;o__Bacteroidales;f__Paludibacteraceae;g__RF16;s__
F5307_bin_37@F5307_scaffolds_8915||full	2	0	1	1	1	1	1	1	Non-self	Same_species	F5307_bin_37	QHF9FM09-meta.43@QHF9FM09-meta_133741_CRISPR_2856_spacer_1	d__Bacteria;p__Bacteroidota;c__Bacteroidia;o__Bacteroidales;f__Paludibacteraceae;g__RF16;s__
F5307_bin_37@F5307_scaffolds_8915||full	2	0	1	1	1	1	1	1	Non-self	Same_species	F5307_bin_37	QHF9FM09-meta.43@QHF9FM09-meta_133741_CRISPR_2856_spacer_3	d__Bacteria;p__Bacteroidota;c__Bacteroidia;o__Bacteroidales;f__Paludibacteraceae;g__RF16;s__
F5331_bin_68@F5331_scaffolds_20300||full	3	1	3	2	2	1	1	1	Non-self	Cross_genus	F5331_bin_68	BMXMM02-meta.91@BMXMM02-meta_513110_CRISPR_436_spacer_22	d__Bacteria;p__Firmicutes_A;c__Clostridia;o__Christensenellales;f__CAG-138;g__RGIG3141;s__
F5331_bin_68@F5331_scaffolds_20300||full	3	1	3	2	2	1	1	1	Non-self	Cross_genus	F5331_bin_68	BMXMM02-meta.91@BMXMM02-meta_513110_CRISPR_436_spacer_24	d__Bacteria;p__Firmicutes_A;c__Clostridia;o__Christensenellales;f__CAG-138;g__RGIG3141;s__
F5331_bin_68@F5331_scaffolds_20300||full	3	1	3	2	2	1	1	1	Non-self	Cross_genus	F5331_bin_68	NWFF06-meta.138@NWFF06-meta_1042327_CRISPR_2679_spacer_2	d__Bacteria;p__Firmicutes_A;c__Clostridia;o__Christensenellales;f__CAG-138;g__RGIG3141;s__
F5331_bin_6@F5331_scaffolds_18404||full	3	2	1	1	1	1	1	1	Non-self	Same_genus	F5331_bin_6	SW3.bin.113@SW3.bin.113.scaffold_15069_1_CRISPR_2945_spacer_10	d__Bacteria;p__Firmicutes_A;c__Clostridia;o__Oscillospirales;f__Acutalibacteraceae;g__CAG-177;s__CAG-177?sp003514385
F5331_bin_6@F5331_scaffolds_18404||full	3	2	1	1	1	1	1	1	Non-self	Same_genus	F5331_bin_6	W4978_bin_1@W4978_scaffolds_25_CRISPR_3386_spacer_5	d__Bacteria;p__Firmicutes_A;c__Clostridia;o__Oscillospirales;f__Acutalibacteraceae;g__CAG-177;s__CAG-177?sp003514385
F5331_bin_6@F5331_scaffolds_18404||full	3	2	1	1	1	1	1	1	Non-self	Same_genus	F5331_bin_6	W4978_bin_1@W4978_scaffolds_48_CRISPR_3388_spacer_51	d__Bacteria;p__Firmicutes_A;c__Clostridia;o__Oscillospirales;f__Acutalibacteraceae;g__CAG-177;s__CAG-177?sp003514385
F5332_bin_5@F5332_scaffolds_13829||full	2	1	1	1	1	1	1	1	Non-self	Same_species	F5332_bin_5	Duroc-Low2_bin_21@Duroc-Low2_scaffolds_3713_CRISPR_1664_spacer_45	d__Bacteria;p__Spirochaetota;c__Spirochaetia;o__Treponematales;f__Treponemataceae;g__Treponema_F;s__Treponema_F?excrementipullorum
F5332_bin_5@F5332_scaffolds_13857||full	2	1	1	1	1	1	1	1	Non-self	Same_species	F5332_bin_5	Duroc-Low2_bin_21@Duroc-Low2_scaffolds_3713_CRISPR_1664_spacer_36	d__Bacteria;p__Spirochaetota;c__Spirochaetia;o__Treponematales;f__Treponemataceae;g__Treponema_F;s__Treponema_F?excrementipullorum
F5393_bin_26@F5393_scaffolds_5793||full	2	2	1	1	1	1	1	1	Non-self	Same_genus	F5393_bin_26	5019-17-001_binning.7@NODE_6786_length_10658_cov_55.531642_CRISPR_76_spacer_12	d__Bacteria;p__Spirochaetota;c__Spirochaetia;o__Treponematales;f__Treponemataceae;g__Treponema_D;s__Treponema_D?sp016293915
F5404_bin_10@F5404_scaffolds_383||full	2	0	1	1	1	1	1	1	Non-self	Same_species	F5404_bin_10	F5084_bin_21@F5084_scaffolds_4101_CRISPR_1842_spacer_2	d__Bacteria;p__Firmicutes_A;c__Clostridia;o__Oscillospirales;f__Ruminococcaceae;g__Ruminiclostridium_E;s__
F5434_bin_27@F5434_scaffolds_6023||full	2	2	2	2	2	1	1	1	Non-self	Cross_genus	F5434_bin_27	ZF2.bin.24@ZF2.bin.24.scaffold_2692_1_CRISPR_3458_spacer_11	d__Bacteria;p__Firmicutes_A;c__Clostridia;o__Oscillospirales;f__Ruminococcaceae;g__Ruminiclostridium_E;s__Ruminiclostridium_E?sp016302655
F5436_bin_33@F5436_scaffolds_8318||full|provirus_17328_55639	2	0	1	1	1	1	1	1	Non-self	Same_species	F5436_bin_33	DKLLMM02-meta.183@DKLLMM02-meta_11148_CRISPR_1385_spacer_7	d__Bacteria;p__Firmicutes_A;c__Clostridia;o__Lachnospirales;f__Lachnospiraceae;g__Acetatifactor;s__
F5457_bin_28@F5457_scaffolds_7441||full	2	1	2	1	1	1	1	1	Non-self	Cross_genus	F5457_bin_28	F4975_bin_6@F4975_scaffolds_14645_CRISPR_1830_spacer_2	d__Bacteria;p__Firmicutes_A;c__Clostridia;o__Oscillospirales;f__Oscillospiraceae;g__Faecousia;s__
F5497_bin_44@F5497_scaffolds_11743||full	2	2	1	1	1	1	1	1	Non-self	Same_genus	F5497_bin_44	LW1-s150947_bin_37@LW1-s150947_scaffolds_7499_CRISPR_2264_spacer_23	d__Bacteria;p__Firmicutes_A;c__Clostridia;o__Oscillospirales;f__Acutalibacteraceae;g__CAG-177;s__CAG-177?sp900770255
F5500_bin_28@F5500_scaffolds_6113||full|provirus_1_5515	2	1	1	1	1	1	1	1	Non-self	Same_species	F5500_bin_28	LW1-s151691_bin_14@LW1-s151691_scaffolds_1110_CRISPR_2359_spacer_6	d__Bacteria;p__Firmicutes;c__Bacilli;o__Lactobacillales;f__Lactobacillaceae;g__Lactobacillus;s__Lactobacillus?delbrueckii_B
F5511_bin_47@F5511_scaffolds_14048||full	2	1	1	1	1	1	1	1	Non-self	Same_species	F5511_bin_47	SW4.bin.116@SW4.bin.116.scaffold_9_1_CRISPR_2955_spacer_20	d__Bacteria;p__Bacteroidota;c__Bacteroidia;o__Bacteroidales;f__Muribaculaceae;g__CAG-485;s__CAG-485?sp000437495
F5511_bin_47@F5511_scaffolds_14048||full	2	1	1	1	1	1	1	1	Non-self	Same_species	F5511_bin_47	SW4.bin.116@SW4.bin.116.scaffold_9_1_CRISPR_2955_spacer_21	d__Bacteria;p__Bacteroidota;c__Bacteroidia;o__Bacteroidales;f__Muribaculaceae;g__CAG-485;s__CAG-485?sp000437495
F5512_bin_23@F5512_scaffolds_4815||full	2	2	1	1	1	1	1	1	Non-self	Same_genus	F5512_bin_23	BMXMM10-meta.462@BMXMM10-meta_248322_CRISPR_485_spacer_9	d__Bacteria;p__Spirochaetota;c__Spirochaetia;o__Treponematales;f__Treponemataceae;g__Treponema_D;s__Treponema_D?sp016293495
F5608_bin_49@F5608_scaffolds_12375||full	2	1	1	1	1	1	1	1	Non-self	Same_species	F5608_bin_49	CF2.bin.34@CF2.bin.34.scaffold_11_1_CRISPR_681_spacer_4	d__Bacteria;p__Bacteroidota;c__Bacteroidia;o__Bacteroidales;f__Bacteroidaceae;g__Phocaeicola;s__Phocaeicola?plebeius_A
F5629_bin_42@F5629_scaffolds_11812||full	2	0	1	1	1	1	1	1	Non-self	Same_species	F5629_bin_42	C4978_bin_58@C4978_scaffolds_18151_CRISPR_675_spacer_24	d__Bacteria;p__Firmicutes_A;c__Clostridia;o__Oscillospirales;f__Acutalibacteraceae;g__Ruminococcus_E;s__
F5629_bin_42@F5629_scaffolds_11943||full	2	0	2	2	2	1	1	1	Non-self	Cross_genus	F5629_bin_42	F5181_bin_8@F5181_scaffolds_23879_CRISPR_1876_spacer_21	d__Bacteria;p__Firmicutes_A;c__Clostridia;o__Oscillospirales;f__Acutalibacteraceae;g__Ruminococcus_E;s__
F5635_bin_39@F5635_scaffolds_9370||full	11	3	3	3	2	2	2	1	Non-self	Cross_genus	F5635_bin_39	BMXFF06-meta.37@BMXFF06-meta_1259230_CRISPR_198_spacer_10	d__Bacteria;p__Firmicutes;c__Bacilli;o__Lactobacillales;f__Lactobacillaceae;g__Weissella;s__Weissella?paramesenteroides
F5635_bin_39@F5635_scaffolds_9370||full	11	3	3	3	2	2	2	1	Non-self	Cross_genus	F5635_bin_39	BMXFF06-meta.37@BMXFF06-meta_1259230_CRISPR_198_spacer_4	d__Bacteria;p__Firmicutes;c__Bacilli;o__Lactobacillales;f__Lactobacillaceae;g__Weissella;s__Weissella?paramesenteroides
F5635_bin_39@F5635_scaffolds_9370||full	11	3	3	3	2	2	2	1	Non-self	Cross_genus	F5635_bin_39	BMXFF06-meta.37@BMXFF06-meta_1259230_CRISPR_198_spacer_8	d__Bacteria;p__Firmicutes;c__Bacilli;o__Lactobacillales;f__Lactobacillaceae;g__Weissella;s__Weissella?paramesenteroides
F5635_bin_39@F5635_scaffolds_9370||full	11	3	3	3	2	2	2	1	Non-self	Cross_genus	F5635_bin_39	BMXMF05-meta.413@BMXMF05-meta_231224_CRISPR_386_spacer_1	d__Bacteria;p__Firmicutes;c__Bacilli;o__Lactobacillales;f__Lactobacillaceae;g__Weissella;s__Weissella?paramesenteroides
F5635_bin_39@F5635_scaffolds_9370||full	11	3	3	3	2	2	2	1	Non-self	Cross_genus	F5635_bin_39	DBFF02-meta.136@DBFF02-meta_1503629_CRISPR_810_spacer_2	d__Bacteria;p__Firmicutes;c__Bacilli;o__Lactobacillales;f__Lactobacillaceae;g__Weissella;s__Weissella?paramesenteroides
F5635_bin_39@F5635_scaffolds_9370||full	11	3	3	3	2	2	2	1	Non-self	Cross_genus	F5635_bin_39	DBFF02-meta.136@DBFF02-meta_1503629_CRISPR_810_spacer_5	d__Bacteria;p__Firmicutes;c__Bacilli;o__Lactobacillales;f__Lactobacillaceae;g__Weissella;s__Weissella?paramesenteroides
F5635_bin_39@F5635_scaffolds_9370||full	11	3	3	3	2	2	2	1	Non-self	Cross_genus	F5635_bin_39	DBMF01-meta.292@DBMF01-meta_173024_CRISPR_1069_spacer_2	d__Bacteria;p__Firmicutes;c__Bacilli;o__Lactobacillales;f__Lactobacillaceae;g__Weissella;s__Weissella?paramesenteroides
F5635_bin_39@F5635_scaffolds_9370||full	11	3	3	3	2	2	2	1	Non-self	Cross_genus	F5635_bin_39	DBMF01-meta.292@DBMF01-meta_173024_CRISPR_1069_spacer_4	d__Bacteria;p__Firmicutes;c__Bacilli;o__Lactobacillales;f__Lactobacillaceae;g__Weissella;s__Weissella?paramesenteroides
F5635_bin_39@F5635_scaffolds_9370||full	11	3	3	3	2	2	2	1	Non-self	Cross_genus	F5635_bin_39	DBMF01-meta.292@DBMF01-meta_173024_CRISPR_1069_spacer_8	d__Bacteria;p__Firmicutes;c__Bacilli;o__Lactobacillales;f__Lactobacillaceae;g__Weissella;s__Weissella?paramesenteroides
F5635_bin_39@F5635_scaffolds_9370||full	11	3	3	3	2	2	2	1	Non-self	Cross_genus	F5635_bin_39	DKLLFM07-meta.126@DKLLFM07-meta_1134347_CRISPR_1275_spacer_1	d__Bacteria;p__Firmicutes;c__Bacilli;o__Lactobacillales;f__Lactobacillaceae;g__Weissella;s__Weissella?paramesenteroides
F5635_bin_39@F5635_scaffolds_9370||full	11	3	3	3	2	2	2	1	Non-self	Cross_genus	F5635_bin_39	DKLLFM07-meta.126@DKLLFM07-meta_1134347_CRISPR_1275_spacer_3	d__Bacteria;p__Firmicutes;c__Bacilli;o__Lactobacillales;f__Lactobacillaceae;g__Weissella;s__Weissella?paramesenteroides
F5635_bin_39@F5635_scaffolds_9370||full	11	3	3	3	2	2	2	1	Non-self	Cross_genus	F5635_bin_39	DKYYFM08-meta.393@DKYYFM08-meta_281185_CRISPR_1493_spacer_2	d__Bacteria;p__Firmicutes;c__Bacilli;o__Lactobacillales;f__Lactobacillaceae;g__Weissella;s__Weissella?paramesenteroides
F5635_bin_39@F5635_scaffolds_9370||full	11	3	3	3	2	2	2	1	Non-self	Cross_genus	F5635_bin_39	DKYYFM08-meta.393@DKYYFM08-meta_281185_CRISPR_1493_spacer_4	d__Bacteria;p__Firmicutes;c__Bacilli;o__Lactobacillales;f__Lactobacillaceae;g__Weissella;s__Weissella?paramesenteroides
F5635_bin_39@F5635_scaffolds_9370||full	11	3	3	3	2	2	2	1	Non-self	Cross_genus	F5635_bin_39	DKYYFM12-meta.80@DKYYFM12-meta_1136033_CRISPR_1524_spacer_1	d__Bacteria;p__Firmicutes;c__Bacilli;o__Lactobacillales;f__Lactobacillaceae;g__Weissella;s__Weissella?paramesenteroides
F5635_bin_39@F5635_scaffolds_9370||full	11	3	3	3	2	2	2	1	Non-self	Cross_genus	F5635_bin_39	F4981_bin_23@F4981_scaffolds_4843_CRISPR_1831_spacer_2	d__Bacteria;p__Firmicutes;c__Bacilli;o__Lactobacillales;f__Lactobacillaceae;g__Weissella;s__Weissella?paramesenteroides
F5635_bin_39@F5635_scaffolds_9370||full	11	3	3	3	2	2	2	1	Non-self	Cross_genus	F5635_bin_39	F4981_bin_23@F4981_scaffolds_4843_CRISPR_1831_spacer_4	d__Bacteria;p__Firmicutes;c__Bacilli;o__Lactobacillales;f__Lactobacillaceae;g__Weissella;s__Weissella?paramesenteroides
F5635_bin_39@F5635_scaffolds_9370||full	11	3	3	3	2	2	2	1	Non-self	Cross_genus	F5635_bin_39	F4981_bin_23@F4981_scaffolds_4843_CRISPR_1831_spacer_8	d__Bacteria;p__Firmicutes;c__Bacilli;o__Lactobacillales;f__Lactobacillaceae;g__Weissella;s__Weissella?paramesenteroides
F5635_bin_39@F5635_scaffolds_9370||full	11	3	3	3	2	2	2	1	Non-self	Cross_genus	F5635_bin_39	LW2.bin.62@LW2.bin.62.scaffold_245_1_CRISPR_2395_spacer_6	d__Bacteria;p__Firmicutes;c__Bacilli;o__Lactobacillales;f__Lactobacillaceae;g__Weissella;s__Weissella?paramesenteroides
F5635_bin_39@F5635_scaffolds_9370||full	11	3	3	3	2	2	2	1	Non-self	Cross_genus	F5635_bin_39	NWMF07-meta.306@NWMF07-meta_722956_CRISPR_2789_spacer_2	d__Bacteria;p__Firmicutes;c__Bacilli;o__Lactobacillales;f__Lactobacillaceae;g__Weissella;s__Weissella?paramesenteroides
F5647_bin_24@F5647_scaffolds_5852||full	2	1	1	1	1	1	1	1	Non-self	Same_species	F5647_bin_24	S60108B_bin_39@S60108B_scaffolds_10578_CRISPR_2901_spacer_18	d__Bacteria;p__Firmicutes;c__Bacilli;o__Lactobacillales;f__Streptococcaceae;g__Streptococcus;s__Streptococcus?hyointestinalis
F5647_bin_24@F5647_scaffolds_5852||full	2	1	1	1	1	1	1	1	Non-self	Same_species	F5647_bin_24	S60108B_bin_39@S60108B_scaffolds_10578_CRISPR_2901_spacer_5	d__Bacteria;p__Firmicutes;c__Bacilli;o__Lactobacillales;f__Streptococcaceae;g__Streptococcus;s__Streptococcus?hyointestinalis
F5647_bin_24@F5647_scaffolds_5927||full	3	1	1	1	1	1	1	1	Non-self	Same_species	F5647_bin_24	2004-17-001_bin.112@NODE_2388_length_17876_cov_14.578643_CRISPR_23_spacer_4	d__Bacteria;p__Firmicutes;c__Bacilli;o__Lactobacillales;f__Streptococcaceae;g__Streptococcus;s__Streptococcus?hyointestinalis
F5647_bin_24@F5647_scaffolds_5927||full	3	1	1	1	1	1	1	1	Non-self	Same_species	F5647_bin_24	S60108B_bin_39@S60108B_scaffolds_10578_CRISPR_2901_spacer_10	d__Bacteria;p__Firmicutes;c__Bacilli;o__Lactobacillales;f__Streptococcaceae;g__Streptococcus;s__Streptococcus?hyointestinalis
F5647_bin_53@F5647_scaffolds_13148||full	2	1	2	2	2	1	1	1	Non-self	Cross_genus	F5647_bin_53	F5181_bin_8@F5181_scaffolds_23879_CRISPR_1876_spacer_24	d__Bacteria;p__Firmicutes_A;c__Clostridia;o__Lachnospirales;f__Lachnospiraceae;g__UBA2882;s__UBA2882?sp016297945
F5647_bin_53@F5647_scaffolds_13148||full	2	1	2	2	2	1	1	1	Non-self	Cross_genus	F5647_bin_53	F5181_bin_8@F5181_scaffolds_23879_CRISPR_1876_spacer_25	d__Bacteria;p__Firmicutes_A;c__Clostridia;o__Lachnospirales;f__Lachnospiraceae;g__UBA2882;s__UBA2882?sp016297945
GCA_000182855.2@CP002338.1||0_partial|provirus_1_48960	2	2	1	1	1	1	1	1	Non-self	Same_genus	GCA_000182855.2	3202-17-001_binning.49@NODE_1832_length_11616_cov_6.508866_CRISPR_49_spacer_23	d__Bacteria;p__Firmicutes;c__Bacilli;o__Lactobacillales;f__Lactobacillaceae;g__Lactobacillus;s__Lactobacillus?amylovorus
GCA_000182855.2@CP002338.1||0_partial|provirus_1_48960	2	2	1	1	1	1	1	1	Non-self	Same_genus	GCA_000182855.2	3202-17-001_binning.49@NODE_1832_length_11616_cov_6.508866_CRISPR_49_spacer_8	d__Bacteria;p__Firmicutes;c__Bacilli;o__Lactobacillales;f__Lactobacillaceae;g__Lactobacillus;s__Lactobacillus?amylovorus
GCA_000182855.2@CP002338.1||1_partial|provirus_4472_49548	4	2	1	1	1	1	1	1	Non-self	Same_genus	GCA_000182855.2	3202-17-001_binning.49@NODE_1832_length_11616_cov_6.508866_CRISPR_48_spacer_2	d__Bacteria;p__Firmicutes;c__Bacilli;o__Lactobacillales;f__Lactobacillaceae;g__Lactobacillus;s__Lactobacillus?amylovorus
GCA_000182855.2@CP002338.1||1_partial|provirus_4472_49548	4	2	1	1	1	1	1	1	Non-self	Same_genus	GCA_000182855.2	3202-17-001_binning.49@NODE_1832_length_11616_cov_6.508866_CRISPR_49_spacer_17	d__Bacteria;p__Firmicutes;c__Bacilli;o__Lactobacillales;f__Lactobacillaceae;g__Lactobacillus;s__Lactobacillus?amylovorus
GCA_000182855.2@CP002338.1||1_partial|provirus_4472_49548	4	2	1	1	1	1	1	1	Non-self	Same_genus	GCA_000182855.2	3202-17-001_binning.49@NODE_1832_length_11616_cov_6.508866_CRISPR_49_spacer_19	d__Bacteria;p__Firmicutes;c__Bacilli;o__Lactobacillales;f__Lactobacillaceae;g__Lactobacillus;s__Lactobacillus?amylovorus
GCA_000182855.2@CP002338.1||1_partial|provirus_4472_49548	4	2	1	1	1	1	1	1	Non-self	Same_genus	GCA_000182855.2	GCA_000194115.1@CP002609.1_CRISPR_1994_spacer_7	d__Bacteria;p__Firmicutes;c__Bacilli;o__Lactobacillales;f__Lactobacillaceae;g__Lactobacillus;s__Lactobacillus?amylovorus
GCA_000182855.2@CP002338.1||1_partial|provirus_4472_49548	4	2	1	1	1	1	1	1	Non-self	Same_genus	GCA_000182855.2	HW8.bin.71@HW8.bin.71.scaffold_5207_1_CRISPR_2193_spacer_11	d__Bacteria;p__Firmicutes;c__Bacilli;o__Lactobacillales;f__Lactobacillaceae;g__Lactobacillus;s__Lactobacillus?amylovorus
GCA_000182855.2@CP002338.1||1_partial|provirus_4472_49548	4	2	1	1	1	1	1	1	Non-self	Same_genus	GCA_000182855.2	HW8.bin.71@HW8.bin.71.scaffold_5207_1_CRISPR_2193_spacer_13	d__Bacteria;p__Firmicutes;c__Bacilli;o__Lactobacillales;f__Lactobacillaceae;g__Lactobacillus;s__Lactobacillus?amylovorus
GCA_000758365.1@CP007648.1||full	1	1	1	1	1	1	1	1	Only-self	Single	GCA_000758365.1	GCA_000758365.1@CP007646.1_CRISPR_1998_spacer_12	d__Bacteria;p__Firmicutes;c__Bacilli;o__Lactobacillales;f__Lactobacillaceae;g__Ligilactobacillus;s__Ligilactobacillus?salivarius
GCA_000758365.1@CP007648.1||full	1	1	1	1	1	1	1	1	Only-self	Single	GCA_000758365.1	GCA_000758365.1@CP007646.1_CRISPR_1998_spacer_18	d__Bacteria;p__Firmicutes;c__Bacilli;o__Lactobacillales;f__Lactobacillaceae;g__Ligilactobacillus;s__Ligilactobacillus?salivarius
GCA_009740265.1@CP045008.1||2_partial|provirus_6643_48803	3	2	1	1	1	1	1	1	Non-self	Same_genus	GCA_009740265.1	GCA_009740265.1@CP045008.1_CRISPR_2010_spacer_3	d__Bacteria;p__Proteobacteria;c__Gammaproteobacteria;o__Enterobacterales;f__Enterobacteriaceae;g__Proteus;s__Proteus?cibarius
GCA_009740265.1@CP045008.1||2_partial|provirus_6643_48803	3	2	1	1	1	1	1	1	Non-self	Same_genus	GCA_009740265.1	GCA_011045795.1@CP047340.1_CRISPR_2011_spacer_21	d__Bacteria;p__Proteobacteria;c__Gammaproteobacteria;o__Enterobacterales;f__Enterobacteriaceae;g__Proteus;s__Proteus?cibarius
GCA_009740265.1@CP045008.1||2_partial|provirus_6643_48803	3	2	1	1	1	1	1	1	Non-self	Same_genus	GCA_009740265.1	GCA_020640995.1@CP085481.1_CRISPR_2057_spacer_12	d__Bacteria;p__Proteobacteria;c__Gammaproteobacteria;o__Enterobacterales;f__Enterobacteriaceae;g__Proteus;s__Proteus?cibarius
GCA_009740265.1@CP045008.1||2_partial|provirus_6643_48803	3	2	1	1	1	1	1	1	Non-self	Same_genus	GCA_009740265.1	GCA_020640995.1@CP085481.1_CRISPR_2057_spacer_5	d__Bacteria;p__Proteobacteria;c__Gammaproteobacteria;o__Enterobacterales;f__Enterobacteriaceae;g__Proteus;s__Proteus?cibarius
GCA_011045795.1@CP047340.1||2_partial|provirus_1_42918	3	2	1	1	1	1	1	1	Non-self	Same_genus	GCA_011045795.1	GCA_009740265.1@CP045008.1_CRISPR_2010_spacer_3	d__Bacteria;p__Proteobacteria;c__Gammaproteobacteria;o__Enterobacterales;f__Enterobacteriaceae;g__Proteus;s__Proteus?cibarius
GCA_011045795.1@CP047340.1||2_partial|provirus_1_42918	3	2	1	1	1	1	1	1	Non-self	Same_genus	GCA_011045795.1	GCA_011045795.1@CP047340.1_CRISPR_2011_spacer_21	d__Bacteria;p__Proteobacteria;c__Gammaproteobacteria;o__Enterobacterales;f__Enterobacteriaceae;g__Proteus;s__Proteus?cibarius
GCA_011045795.1@CP047340.1||2_partial|provirus_1_42918	3	2	1	1	1	1	1	1	Non-self	Same_genus	GCA_011045795.1	GCA_020640995.1@CP085481.1_CRISPR_2057_spacer_12	d__Bacteria;p__Proteobacteria;c__Gammaproteobacteria;o__Enterobacterales;f__Enterobacteriaceae;g__Proteus;s__Proteus?cibarius
GCA_011045795.1@CP047340.1||2_partial|provirus_1_42918	3	2	1	1	1	1	1	1	Non-self	Same_genus	GCA_011045795.1	GCA_020640995.1@CP085481.1_CRISPR_2057_spacer_5	d__Bacteria;p__Proteobacteria;c__Gammaproteobacteria;o__Enterobacterales;f__Enterobacteriaceae;g__Proteus;s__Proteus?cibarius
GCA_013596835.1@CP055675.1||4_partial|provirus_1_35182	2	1	1	1	1	1	1	1	Non-self	Same_species	GCA_013596835.1	GCA_013591455.1@CP055599.1_CRISPR_2021_spacer_5	d__Bacteria;p__Proteobacteria;c__Gammaproteobacteria;o__Enterobacterales;f__Enterobacteriaceae;g__Escherichia;s__Escherichia?fergusonii
GCA_013596835.1@CP055677.1||full	21	2	1	1	1	1	1	1	Non-self	Same_genus	GCA_013596835.1	2020-17-001_bin.62@NODE_677_length_25579_cov_9.334470_CRISPR_47_spacer_1	d__Bacteria;p__Proteobacteria;c__Gammaproteobacteria;o__Enterobacterales;f__Enterobacteriaceae;g__Escherichia;s__Escherichia?fergusonii
GCA_013596835.1@CP055677.1||full	21	2	1	1	1	1	1	1	Non-self	Same_genus	GCA_013596835.1	Boar-s23_bin_1@Boar-s23_scaffolds_33_CRISPR_560_spacer_1	d__Bacteria;p__Proteobacteria;c__Gammaproteobacteria;o__Enterobacterales;f__Enterobacteriaceae;g__Escherichia;s__Escherichia?fergusonii
GCA_013596835.1@CP055677.1||full	21	2	1	1	1	1	1	1	Non-self	Same_genus	GCA_013596835.1	DBFM06-meta.178@DBFM06-meta_61687_CRISPR_1010_spacer_1	d__Bacteria;p__Proteobacteria;c__Gammaproteobacteria;o__Enterobacterales;f__Enterobacteriaceae;g__Escherichia;s__Escherichia?fergusonii
GCA_013596835.1@CP055677.1||full	21	2	1	1	1	1	1	1	Non-self	Same_genus	GCA_013596835.1	DKLLFM07-meta.266@DKLLFM07-meta_711103_CRISPR_1282_spacer_1	d__Bacteria;p__Proteobacteria;c__Gammaproteobacteria;o__Enterobacterales;f__Enterobacteriaceae;g__Escherichia;s__Escherichia?fergusonii
GCA_013596835.1@CP055677.1||full	21	2	1	1	1	1	1	1	Non-self	Same_genus	GCA_013596835.1	DKYYFM08-meta.79@DKYYFM08-meta_904557_CRISPR_1498_spacer_1	d__Bacteria;p__Proteobacteria;c__Gammaproteobacteria;o__Enterobacterales;f__Enterobacteriaceae;g__Escherichia;s__Escherichia?fergusonii
GCA_013596835.1@CP055677.1||full	21	2	1	1	1	1	1	1	Non-self	Same_genus	GCA_013596835.1	DKYYMF01-meta.213@DKYYMF01-meta_248784_CRISPR_1541_spacer_4	d__Bacteria;p__Proteobacteria;c__Gammaproteobacteria;o__Enterobacterales;f__Enterobacteriaceae;g__Escherichia;s__Escherichia?fergusonii
GCA_013596835.1@CP055677.1||full	21	2	1	1	1	1	1	1	Non-self	Same_genus	GCA_013596835.1	GCA_003691425.1@CP033096.1_CRISPR_2005_spacer_7	d__Bacteria;p__Proteobacteria;c__Gammaproteobacteria;o__Enterobacterales;f__Enterobacteriaceae;g__Escherichia;s__Escherichia?fergusonii
GCA_013596835.1@CP055677.1||full	21	2	1	1	1	1	1	1	Non-self	Same_genus	GCA_013596835.1	GCA_011045875.1@CP047455.1_CRISPR_2013_spacer_1	d__Bacteria;p__Proteobacteria;c__Gammaproteobacteria;o__Enterobacterales;f__Enterobacteriaceae;g__Escherichia;s__Escherichia?fergusonii
GCA_013596835.1@CP055677.1||full	21	2	1	1	1	1	1	1	Non-self	Same_genus	GCA_013596835.1	GCA_011045895.1@CP047461.1_CRISPR_2015_spacer_1	d__Bacteria;p__Proteobacteria;c__Gammaproteobacteria;o__Enterobacterales;f__Enterobacteriaceae;g__Escherichia;s__Escherichia?fergusonii
GCA_013596835.1@CP055677.1||full	21	2	1	1	1	1	1	1	Non-self	Same_genus	GCA_013596835.1	GCA_018255835.1@CP073768.1_CRISPR_2051_spacer_12	d__Bacteria;p__Proteobacteria;c__Gammaproteobacteria;o__Enterobacterales;f__Enterobacteriaceae;g__Escherichia;s__Escherichia?fergusonii
GCA_013596835.1@CP055677.1||full	21	2	1	1	1	1	1	1	Non-self	Same_genus	GCA_013596835.1	GCA_019431145.1@CP080253.1_CRISPR_2053_spacer_5	d__Bacteria;p__Proteobacteria;c__Gammaproteobacteria;o__Enterobacterales;f__Enterobacteriaceae;g__Escherichia;s__Escherichia?fergusonii
GCA_013596835.1@CP055677.1||full	21	2	1	1	1	1	1	1	Non-self	Same_genus	GCA_013596835.1	GCA_025402935.1@CP104788.1_CRISPR_2063_spacer_1	d__Bacteria;p__Proteobacteria;c__Gammaproteobacteria;o__Enterobacterales;f__Enterobacteriaceae;g__Escherichia;s__Escherichia?fergusonii
GCA_013596835.1@CP055677.1||full	21	2	1	1	1	1	1	1	Non-self	Same_genus	GCA_013596835.1	NWFF04-meta.297@NWFF04-meta_952587_CRISPR_2639_spacer_1	d__Bacteria;p__Proteobacteria;c__Gammaproteobacteria;o__Enterobacterales;f__Enterobacteriaceae;g__Escherichia;s__Escherichia?fergusonii
GCA_013596835.1@CP055677.1||full	21	2	1	1	1	1	1	1	Non-self	Same_genus	GCA_013596835.1	NWMF02-meta.163@NWMF02-meta_1047008_CRISPR_2749_spacer_1	d__Bacteria;p__Proteobacteria;c__Gammaproteobacteria;o__Enterobacterales;f__Enterobacteriaceae;g__Escherichia;s__Escherichia?fergusonii
GCA_013596835.1@CP055677.1||full	21	2	1	1	1	1	1	1	Non-self	Same_genus	GCA_013596835.1	QHF9FM09-meta.319@QHF9FM09-meta_1436808_CRISPR_2855_spacer_1	d__Bacteria;p__Proteobacteria;c__Gammaproteobacteria;o__Enterobacterales;f__Enterobacteriaceae;g__Escherichia;s__Escherichia?fergusonii
GCA_013596835.1@CP055677.1||full	21	2	1	1	1	1	1	1	Non-self	Same_genus	GCA_013596835.1	SWFF02-meta.215@SWFF02-meta_165214_CRISPR_3018_spacer_1	d__Bacteria;p__Proteobacteria;c__Gammaproteobacteria;o__Enterobacterales;f__Enterobacteriaceae;g__Escherichia;s__Escherichia?fergusonii
GCA_013596835.1@CP055677.1||full	21	2	1	1	1	1	1	1	Non-self	Same_genus	GCA_013596835.1	SWMF05-meta.230@SWMF05-meta_1030239_CRISPR_3196_spacer_1	d__Bacteria;p__Proteobacteria;c__Gammaproteobacteria;o__Enterobacterales;f__Enterobacteriaceae;g__Escherichia;s__Escherichia?fergusonii
GCA_013596835.1@CP055677.1||full	21	2	1	1	1	1	1	1	Non-self	Same_genus	GCA_013596835.1	SWMM05-meta.42@SWMM05-meta_77233_CRISPR_3267_spacer_1	d__Bacteria;p__Proteobacteria;c__Gammaproteobacteria;o__Enterobacterales;f__Enterobacteriaceae;g__Escherichia;s__Escherichia?fergusonii
GCA_013596835.1@CP055677.1||full	21	2	1	1	1	1	1	1	Non-self	Same_genus	GCA_013596835.1	bacter_genome.10770@CP171874.1_CRISPR_148_spacer_9	d__Bacteria;p__Proteobacteria;c__Gammaproteobacteria;o__Enterobacterales;f__Enterobacteriaceae;g__Escherichia;s__Escherichia?fergusonii
GCA_013596835.1@CP055677.1||full	21	2	1	1	1	1	1	1	Non-self	Same_genus	GCA_013596835.1	bacter_genome.10771@CP171869.1_CRISPR_151_spacer_9	d__Bacteria;p__Proteobacteria;c__Gammaproteobacteria;o__Enterobacterales;f__Enterobacteriaceae;g__Escherichia;s__Escherichia?fergusonii
GCA_013801425.1@CP056961.1||3_partial|provirus_1_36975	3	1	1	1	1	1	1	1	Non-self	Same_species	GCA_013801425.1	GCA_013591455.1@CP055599.1_CRISPR_2020_spacer_2	d__Bacteria;p__Proteobacteria;c__Gammaproteobacteria;o__Enterobacterales;f__Enterobacteriaceae;g__Escherichia;s__Escherichia?fergusonii
GCA_013801425.1@CP056961.1||3_partial|provirus_1_36975	3	1	1	1	1	1	1	1	Non-self	Same_species	GCA_013801425.1	S75706B_bin_32@S75706B_scaffolds_8639_CRISPR_2911_spacer_3	d__Bacteria;p__Proteobacteria;c__Gammaproteobacteria;o__Enterobacterales;f__Enterobacteriaceae;g__Escherichia;s__Escherichia?fergusonii
GCA_013801425.1@CP056963.1||full	23	2	1	1	1	1	1	1	Non-self	Same_genus	GCA_013801425.1	2020-17-001_bin.62@NODE_677_length_25579_cov_9.334470_CRISPR_47_spacer_1	d__Bacteria;p__Proteobacteria;c__Gammaproteobacteria;o__Enterobacterales;f__Enterobacteriaceae;g__Escherichia;s__Escherichia?fergusonii
GCA_013801425.1@CP056963.1||full	23	2	1	1	1	1	1	1	Non-self	Same_genus	GCA_013801425.1	Boar-s23_bin_1@Boar-s23_scaffolds_33_CRISPR_560_spacer_1	d__Bacteria;p__Proteobacteria;c__Gammaproteobacteria;o__Enterobacterales;f__Enterobacteriaceae;g__Escherichia;s__Escherichia?fergusonii
GCA_013801425.1@CP056963.1||full	23	2	1	1	1	1	1	1	Non-self	Same_genus	GCA_013801425.1	DBFM06-meta.178@DBFM06-meta_61687_CRISPR_1010_spacer_1	d__Bacteria;p__Proteobacteria;c__Gammaproteobacteria;o__Enterobacterales;f__Enterobacteriaceae;g__Escherichia;s__Escherichia?fergusonii
GCA_013801425.1@CP056963.1||full	23	2	1	1	1	1	1	1	Non-self	Same_genus	GCA_013801425.1	DKLLFM07-meta.266@DKLLFM07-meta_711103_CRISPR_1282_spacer_1	d__Bacteria;p__Proteobacteria;c__Gammaproteobacteria;o__Enterobacterales;f__Enterobacteriaceae;g__Escherichia;s__Escherichia?fergusonii
GCA_013801425.1@CP056963.1||full	23	2	1	1	1	1	1	1	Non-self	Same_genus	GCA_013801425.1	DKYYFM08-meta.79@DKYYFM08-meta_904557_CRISPR_1498_spacer_1	d__Bacteria;p__Proteobacteria;c__Gammaproteobacteria;o__Enterobacterales;f__Enterobacteriaceae;g__Escherichia;s__Escherichia?fergusonii
GCA_013801425.1@CP056963.1||full	23	2	1	1	1	1	1	1	Non-self	Same_genus	GCA_013801425.1	DKYYMF01-meta.213@DKYYMF01-meta_248784_CRISPR_1541_spacer_4	d__Bacteria;p__Proteobacteria;c__Gammaproteobacteria;o__Enterobacterales;f__Enterobacteriaceae;g__Escherichia;s__Escherichia?fergusonii
GCA_013801425.1@CP056963.1||full	23	2	1	1	1	1	1	1	Non-self	Same_genus	GCA_013801425.1	GCA_003691425.1@CP033096.1_CRISPR_2005_spacer_7	d__Bacteria;p__Proteobacteria;c__Gammaproteobacteria;o__Enterobacterales;f__Enterobacteriaceae;g__Escherichia;s__Escherichia?fergusonii
GCA_013801425.1@CP056963.1||full	23	2	1	1	1	1	1	1	Non-self	Same_genus	GCA_013801425.1	GCA_011045875.1@CP047455.1_CRISPR_2013_spacer_1	d__Bacteria;p__Proteobacteria;c__Gammaproteobacteria;o__Enterobacterales;f__Enterobacteriaceae;g__Escherichia;s__Escherichia?fergusonii
GCA_013801425.1@CP056963.1||full	23	2	1	1	1	1	1	1	Non-self	Same_genus	GCA_013801425.1	GCA_011045895.1@CP047461.1_CRISPR_2015_spacer_1	d__Bacteria;p__Proteobacteria;c__Gammaproteobacteria;o__Enterobacterales;f__Enterobacteriaceae;g__Escherichia;s__Escherichia?fergusonii
GCA_013801425.1@CP056963.1||full	23	2	1	1	1	1	1	1	Non-self	Same_genus	GCA_013801425.1	GCA_013591455.1@CP055599.1_CRISPR_2020_spacer_1	d__Bacteria;p__Proteobacteria;c__Gammaproteobacteria;o__Enterobacterales;f__Enterobacteriaceae;g__Escherichia;s__Escherichia?fergusonii
GCA_013801425.1@CP056963.1||full	23	2	1	1	1	1	1	1	Non-self	Same_genus	GCA_013801425.1	GCA_018255835.1@CP073768.1_CRISPR_2051_spacer_12	d__Bacteria;p__Proteobacteria;c__Gammaproteobacteria;o__Enterobacterales;f__Enterobacteriaceae;g__Escherichia;s__Escherichia?fergusonii
GCA_013801425.1@CP056963.1||full	23	2	1	1	1	1	1	1	Non-self	Same_genus	GCA_013801425.1	GCA_019431145.1@CP080253.1_CRISPR_2053_spacer_5	d__Bacteria;p__Proteobacteria;c__Gammaproteobacteria;o__Enterobacterales;f__Enterobacteriaceae;g__Escherichia;s__Escherichia?fergusonii
GCA_013801425.1@CP056963.1||full	23	2	1	1	1	1	1	1	Non-self	Same_genus	GCA_013801425.1	GCA_025402935.1@CP104788.1_CRISPR_2063_spacer_1	d__Bacteria;p__Proteobacteria;c__Gammaproteobacteria;o__Enterobacterales;f__Enterobacteriaceae;g__Escherichia;s__Escherichia?fergusonii
GCA_013801425.1@CP056963.1||full	23	2	1	1	1	1	1	1	Non-self	Same_genus	GCA_013801425.1	NWFF04-meta.297@NWFF04-meta_952587_CRISPR_2639_spacer_1	d__Bacteria;p__Proteobacteria;c__Gammaproteobacteria;o__Enterobacterales;f__Enterobacteriaceae;g__Escherichia;s__Escherichia?fergusonii
GCA_013801425.1@CP056963.1||full	23	2	1	1	1	1	1	1	Non-self	Same_genus	GCA_013801425.1	NWMF02-meta.163@NWMF02-meta_1047008_CRISPR_2749_spacer_1	d__Bacteria;p__Proteobacteria;c__Gammaproteobacteria;o__Enterobacterales;f__Enterobacteriaceae;g__Escherichia;s__Escherichia?fergusonii
GCA_013801425.1@CP056963.1||full	23	2	1	1	1	1	1	1	Non-self	Same_genus	GCA_013801425.1	QHF9FM09-meta.319@QHF9FM09-meta_1436808_CRISPR_2855_spacer_1	d__Bacteria;p__Proteobacteria;c__Gammaproteobacteria;o__Enterobacterales;f__Enterobacteriaceae;g__Escherichia;s__Escherichia?fergusonii
GCA_013801425.1@CP056963.1||full	23	2	1	1	1	1	1	1	Non-self	Same_genus	GCA_013801425.1	S75706B_bin_32@S75706B_scaffolds_8639_CRISPR_2911_spacer_4	d__Bacteria;p__Proteobacteria;c__Gammaproteobacteria;o__Enterobacterales;f__Enterobacteriaceae;g__Escherichia;s__Escherichia?fergusonii
GCA_013801425.1@CP056963.1||full	23	2	1	1	1	1	1	1	Non-self	Same_genus	GCA_013801425.1	SWFF02-meta.215@SWFF02-meta_165214_CRISPR_3018_spacer_1	d__Bacteria;p__Proteobacteria;c__Gammaproteobacteria;o__Enterobacterales;f__Enterobacteriaceae;g__Escherichia;s__Escherichia?fergusonii
GCA_013801425.1@CP056963.1||full	23	2	1	1	1	1	1	1	Non-self	Same_genus	GCA_013801425.1	SWMF05-meta.230@SWMF05-meta_1030239_CRISPR_3196_spacer_1	d__Bacteria;p__Proteobacteria;c__Gammaproteobacteria;o__Enterobacterales;f__Enterobacteriaceae;g__Escherichia;s__Escherichia?fergusonii
GCA_013801425.1@CP056963.1||full	23	2	1	1	1	1	1	1	Non-self	Same_genus	GCA_013801425.1	SWMM05-meta.42@SWMM05-meta_77233_CRISPR_3267_spacer_1	d__Bacteria;p__Proteobacteria;c__Gammaproteobacteria;o__Enterobacterales;f__Enterobacteriaceae;g__Escherichia;s__Escherichia?fergusonii
GCA_013801425.1@CP056963.1||full	23	2	1	1	1	1	1	1	Non-self	Same_genus	GCA_013801425.1	bacter_genome.10770@CP171874.1_CRISPR_148_spacer_9	d__Bacteria;p__Proteobacteria;c__Gammaproteobacteria;o__Enterobacterales;f__Enterobacteriaceae;g__Escherichia;s__Escherichia?fergusonii
GCA_013801425.1@CP056963.1||full	23	2	1	1	1	1	1	1	Non-self	Same_genus	GCA_013801425.1	bacter_genome.10771@CP171869.1_CRISPR_151_spacer_9	d__Bacteria;p__Proteobacteria;c__Gammaproteobacteria;o__Enterobacterales;f__Enterobacteriaceae;g__Escherichia;s__Escherichia?fergusonii
GCA_013801845.1@CP056968.1||3_partial|provirus_1_36975	3	1	1	1	1	1	1	1	Non-self	Same_species	GCA_013801845.1	GCA_013591455.1@CP055599.1_CRISPR_2020_spacer_2	d__Bacteria;p__Proteobacteria;c__Gammaproteobacteria;o__Enterobacterales;f__Enterobacteriaceae;g__Escherichia;s__Escherichia?fergusonii
GCA_013801845.1@CP056968.1||3_partial|provirus_1_36975	3	1	1	1	1	1	1	1	Non-self	Same_species	GCA_013801845.1	S75706B_bin_32@S75706B_scaffolds_8639_CRISPR_2911_spacer_3	d__Bacteria;p__Proteobacteria;c__Gammaproteobacteria;o__Enterobacterales;f__Enterobacteriaceae;g__Escherichia;s__Escherichia?fergusonii
GCA_013801845.1@CP056970.1||full	23	2	1	1	1	1	1	1	Non-self	Same_genus	GCA_013801845.1	2020-17-001_bin.62@NODE_677_length_25579_cov_9.334470_CRISPR_47_spacer_1	d__Bacteria;p__Proteobacteria;c__Gammaproteobacteria;o__Enterobacterales;f__Enterobacteriaceae;g__Escherichia;s__Escherichia?fergusonii
GCA_013801845.1@CP056970.1||full	23	2	1	1	1	1	1	1	Non-self	Same_genus	GCA_013801845.1	Boar-s23_bin_1@Boar-s23_scaffolds_33_CRISPR_560_spacer_1	d__Bacteria;p__Proteobacteria;c__Gammaproteobacteria;o__Enterobacterales;f__Enterobacteriaceae;g__Escherichia;s__Escherichia?fergusonii
GCA_013801845.1@CP056970.1||full	23	2	1	1	1	1	1	1	Non-self	Same_genus	GCA_013801845.1	DBFM06-meta.178@DBFM06-meta_61687_CRISPR_1010_spacer_1	d__Bacteria;p__Proteobacteria;c__Gammaproteobacteria;o__Enterobacterales;f__Enterobacteriaceae;g__Escherichia;s__Escherichia?fergusonii
GCA_013801845.1@CP056970.1||full	23	2	1	1	1	1	1	1	Non-self	Same_genus	GCA_013801845.1	DKLLFM07-meta.266@DKLLFM07-meta_711103_CRISPR_1282_spacer_1	d__Bacteria;p__Proteobacteria;c__Gammaproteobacteria;o__Enterobacterales;f__Enterobacteriaceae;g__Escherichia;s__Escherichia?fergusonii
GCA_013801845.1@CP056970.1||full	23	2	1	1	1	1	1	1	Non-self	Same_genus	GCA_013801845.1	DKYYFM08-meta.79@DKYYFM08-meta_904557_CRISPR_1498_spacer_1	d__Bacteria;p__Proteobacteria;c__Gammaproteobacteria;o__Enterobacterales;f__Enterobacteriaceae;g__Escherichia;s__Escherichia?fergusonii
GCA_013801845.1@CP056970.1||full	23	2	1	1	1	1	1	1	Non-self	Same_genus	GCA_013801845.1	DKYYMF01-meta.213@DKYYMF01-meta_248784_CRISPR_1541_spacer_4	d__Bacteria;p__Proteobacteria;c__Gammaproteobacteria;o__Enterobacterales;f__Enterobacteriaceae;g__Escherichia;s__Escherichia?fergusonii
GCA_013801845.1@CP056970.1||full	23	2	1	1	1	1	1	1	Non-self	Same_genus	GCA_013801845.1	GCA_003691425.1@CP033096.1_CRISPR_2005_spacer_7	d__Bacteria;p__Proteobacteria;c__Gammaproteobacteria;o__Enterobacterales;f__Enterobacteriaceae;g__Escherichia;s__Escherichia?fergusonii
GCA_013801845.1@CP056970.1||full	23	2	1	1	1	1	1	1	Non-self	Same_genus	GCA_013801845.1	GCA_011045875.1@CP047455.1_CRISPR_2013_spacer_1	d__Bacteria;p__Proteobacteria;c__Gammaproteobacteria;o__Enterobacterales;f__Enterobacteriaceae;g__Escherichia;s__Escherichia?fergusonii
GCA_013801845.1@CP056970.1||full	23	2	1	1	1	1	1	1	Non-self	Same_genus	GCA_013801845.1	GCA_011045895.1@CP047461.1_CRISPR_2015_spacer_1	d__Bacteria;p__Proteobacteria;c__Gammaproteobacteria;o__Enterobacterales;f__Enterobacteriaceae;g__Escherichia;s__Escherichia?fergusonii
GCA_013801845.1@CP056970.1||full	23	2	1	1	1	1	1	1	Non-self	Same_genus	GCA_013801845.1	GCA_013591455.1@CP055599.1_CRISPR_2020_spacer_1	d__Bacteria;p__Proteobacteria;c__Gammaproteobacteria;o__Enterobacterales;f__Enterobacteriaceae;g__Escherichia;s__Escherichia?fergusonii
GCA_013801845.1@CP056970.1||full	23	2	1	1	1	1	1	1	Non-self	Same_genus	GCA_013801845.1	GCA_018255835.1@CP073768.1_CRISPR_2051_spacer_12	d__Bacteria;p__Proteobacteria;c__Gammaproteobacteria;o__Enterobacterales;f__Enterobacteriaceae;g__Escherichia;s__Escherichia?fergusonii
GCA_013801845.1@CP056970.1||full	23	2	1	1	1	1	1	1	Non-self	Same_genus	GCA_013801845.1	GCA_019431145.1@CP080253.1_CRISPR_2053_spacer_5	d__Bacteria;p__Proteobacteria;c__Gammaproteobacteria;o__Enterobacterales;f__Enterobacteriaceae;g__Escherichia;s__Escherichia?fergusonii
GCA_013801845.1@CP056970.1||full	23	2	1	1	1	1	1	1	Non-self	Same_genus	GCA_013801845.1	GCA_025402935.1@CP104788.1_CRISPR_2063_spacer_1	d__Bacteria;p__Proteobacteria;c__Gammaproteobacteria;o__Enterobacterales;f__Enterobacteriaceae;g__Escherichia;s__Escherichia?fergusonii
GCA_013801845.1@CP056970.1||full	23	2	1	1	1	1	1	1	Non-self	Same_genus	GCA_013801845.1	NWFF04-meta.297@NWFF04-meta_952587_CRISPR_2639_spacer_1	d__Bacteria;p__Proteobacteria;c__Gammaproteobacteria;o__Enterobacterales;f__Enterobacteriaceae;g__Escherichia;s__Escherichia?fergusonii
GCA_013801845.1@CP056970.1||full	23	2	1	1	1	1	1	1	Non-self	Same_genus	GCA_013801845.1	NWMF02-meta.163@NWMF02-meta_1047008_CRISPR_2749_spacer_1	d__Bacteria;p__Proteobacteria;c__Gammaproteobacteria;o__Enterobacterales;f__Enterobacteriaceae;g__Escherichia;s__Escherichia?fergusonii
GCA_013801845.1@CP056970.1||full	23	2	1	1	1	1	1	1	Non-self	Same_genus	GCA_013801845.1	QHF9FM09-meta.319@QHF9FM09-meta_1436808_CRISPR_2855_spacer_1	d__Bacteria;p__Proteobacteria;c__Gammaproteobacteria;o__Enterobacterales;f__Enterobacteriaceae;g__Escherichia;s__Escherichia?fergusonii
GCA_013801845.1@CP056970.1||full	23	2	1	1	1	1	1	1	Non-self	Same_genus	GCA_013801845.1	S75706B_bin_32@S75706B_scaffolds_8639_CRISPR_2911_spacer_4	d__Bacteria;p__Proteobacteria;c__Gammaproteobacteria;o__Enterobacterales;f__Enterobacteriaceae;g__Escherichia;s__Escherichia?fergusonii
GCA_013801845.1@CP056970.1||full	23	2	1	1	1	1	1	1	Non-self	Same_genus	GCA_013801845.1	SWFF02-meta.215@SWFF02-meta_165214_CRISPR_3018_spacer_1	d__Bacteria;p__Proteobacteria;c__Gammaproteobacteria;o__Enterobacterales;f__Enterobacteriaceae;g__Escherichia;s__Escherichia?fergusonii
GCA_013801845.1@CP056970.1||full	23	2	1	1	1	1	1	1	Non-self	Same_genus	GCA_013801845.1	SWMF05-meta.230@SWMF05-meta_1030239_CRISPR_3196_spacer_1	d__Bacteria;p__Proteobacteria;c__Gammaproteobacteria;o__Enterobacterales;f__Enterobacteriaceae;g__Escherichia;s__Escherichia?fergusonii
GCA_013801845.1@CP056970.1||full	23	2	1	1	1	1	1	1	Non-self	Same_genus	GCA_013801845.1	SWMM05-meta.42@SWMM05-meta_77233_CRISPR_3267_spacer_1	d__Bacteria;p__Proteobacteria;c__Gammaproteobacteria;o__Enterobacterales;f__Enterobacteriaceae;g__Escherichia;s__Escherichia?fergusonii
GCA_013801845.1@CP056970.1||full	23	2	1	1	1	1	1	1	Non-self	Same_genus	GCA_013801845.1	bacter_genome.10770@CP171874.1_CRISPR_148_spacer_9	d__Bacteria;p__Proteobacteria;c__Gammaproteobacteria;o__Enterobacterales;f__Enterobacteriaceae;g__Escherichia;s__Escherichia?fergusonii
GCA_013801845.1@CP056970.1||full	23	2	1	1	1	1	1	1	Non-self	Same_genus	GCA_013801845.1	bacter_genome.10771@CP171869.1_CRISPR_151_spacer_9	d__Bacteria;p__Proteobacteria;c__Gammaproteobacteria;o__Enterobacterales;f__Enterobacteriaceae;g__Escherichia;s__Escherichia?fergusonii
GCA_013812875.1@CP057104.1||1_partial|provirus_5825_53513	17	2	1	1	1	1	1	1	Non-self	Same_genus	GCA_013812875.1	Boar-s23_bin_1@Boar-s23_scaffolds_33_CRISPR_560_spacer_15	d__Bacteria;p__Proteobacteria;c__Gammaproteobacteria;o__Enterobacterales;f__Enterobacteriaceae;g__Escherichia;s__Escherichia?fergusonii
GCA_013812875.1@CP057104.1||1_partial|provirus_5825_53513	17	2	1	1	1	1	1	1	Non-self	Same_genus	GCA_013812875.1	GCA_012516455.1@CP051219.1_CRISPR_2018_spacer_3	d__Bacteria;p__Proteobacteria;c__Gammaproteobacteria;o__Enterobacterales;f__Enterobacteriaceae;g__Escherichia;s__Escherichia?fergusonii
GCA_013812875.1@CP057104.1||1_partial|provirus_5825_53513	17	2	1	1	1	1	1	1	Non-self	Same_genus	GCA_013812875.1	GCA_013596835.1@CP055675.1_CRISPR_2022_spacer_1	d__Bacteria;p__Proteobacteria;c__Gammaproteobacteria;o__Enterobacterales;f__Enterobacteriaceae;g__Escherichia;s__Escherichia?fergusonii
GCA_013812875.1@CP057104.1||1_partial|provirus_5825_53513	17	2	1	1	1	1	1	1	Non-self	Same_genus	GCA_013812875.1	GCA_013596835.1@CP055675.1_CRISPR_2022_spacer_7	d__Bacteria;p__Proteobacteria;c__Gammaproteobacteria;o__Enterobacterales;f__Enterobacteriaceae;g__Escherichia;s__Escherichia?fergusonii
GCA_013812875.1@CP057104.1||1_partial|provirus_5825_53513	17	2	1	1	1	1	1	1	Non-self	Same_genus	GCA_013812875.1	GCA_013713585.1@CP055806.1_CRISPR_2024_spacer_8	d__Bacteria;p__Proteobacteria;c__Gammaproteobacteria;o__Enterobacterales;f__Enterobacteriaceae;g__Escherichia;s__Escherichia?fergusonii
GCA_013812875.1@CP057104.1||1_partial|provirus_5825_53513	17	2	1	1	1	1	1	1	Non-self	Same_genus	GCA_013812875.1	GCA_013713585.1@CP055806.1_CRISPR_2025_spacer_15	d__Bacteria;p__Proteobacteria;c__Gammaproteobacteria;o__Enterobacterales;f__Enterobacteriaceae;g__Escherichia;s__Escherichia?fergusonii
GCA_013812875.1@CP057104.1||1_partial|provirus_5825_53513	17	2	1	1	1	1	1	1	Non-self	Same_genus	GCA_013812875.1	GCA_013714535.1@CP055850.1_CRISPR_2026_spacer_1	d__Bacteria;p__Proteobacteria;c__Gammaproteobacteria;o__Enterobacterales;f__Enterobacteriaceae;g__Escherichia;s__Escherichia?fergusonii
GCA_013812875.1@CP057104.1||1_partial|provirus_5825_53513	17	2	1	1	1	1	1	1	Non-self	Same_genus	GCA_013812875.1	GCA_013714535.1@CP055850.1_CRISPR_2027_spacer_8	d__Bacteria;p__Proteobacteria;c__Gammaproteobacteria;o__Enterobacterales;f__Enterobacteriaceae;g__Escherichia;s__Escherichia?fergusonii
GCA_013812875.1@CP057104.1||1_partial|provirus_5825_53513	17	2	1	1	1	1	1	1	Non-self	Same_genus	GCA_013812875.1	GCA_013714825.1@CP055860.1_CRISPR_2028_spacer_1	d__Bacteria;p__Proteobacteria;c__Gammaproteobacteria;o__Enterobacterales;f__Enterobacteriaceae;g__Escherichia;s__Escherichia?fergusonii
GCA_013812875.1@CP057104.1||1_partial|provirus_5825_53513	17	2	1	1	1	1	1	1	Non-self	Same_genus	GCA_013812875.1	GCA_013714825.1@CP055860.1_CRISPR_2029_spacer_8	d__Bacteria;p__Proteobacteria;c__Gammaproteobacteria;o__Enterobacterales;f__Enterobacteriaceae;g__Escherichia;s__Escherichia?fergusonii
GCA_013812875.1@CP057104.1||1_partial|provirus_5825_53513	17	2	1	1	1	1	1	1	Non-self	Same_genus	GCA_013812875.1	GCA_013715025.1@CP055872.1_CRISPR_2030_spacer_1	d__Bacteria;p__Proteobacteria;c__Gammaproteobacteria;o__Enterobacterales;f__Enterobacteriaceae;g__Escherichia;s__Escherichia?fergusonii
GCA_013812875.1@CP057104.1||1_partial|provirus_5825_53513	17	2	1	1	1	1	1	1	Non-self	Same_genus	GCA_013812875.1	GCA_013715025.1@CP055872.1_CRISPR_2031_spacer_8	d__Bacteria;p__Proteobacteria;c__Gammaproteobacteria;o__Enterobacterales;f__Enterobacteriaceae;g__Escherichia;s__Escherichia?fergusonii
GCA_013812875.1@CP057104.1||1_partial|provirus_5825_53513	17	2	1	1	1	1	1	1	Non-self	Same_genus	GCA_013812875.1	GCA_013813425.1@CP057101.1_CRISPR_2037_spacer_8	d__Bacteria;p__Proteobacteria;c__Gammaproteobacteria;o__Enterobacterales;f__Enterobacteriaceae;g__Escherichia;s__Escherichia?fergusonii
GCA_013812875.1@CP057104.1||1_partial|provirus_5825_53513	17	2	1	1	1	1	1	1	Non-self	Same_genus	GCA_013812875.1	GCA_013825725.1@CP057311.1_CRISPR_2038_spacer_1	d__Bacteria;p__Proteobacteria;c__Gammaproteobacteria;o__Enterobacterales;f__Enterobacteriaceae;g__Escherichia;s__Escherichia?fergusonii
GCA_013812875.1@CP057104.1||1_partial|provirus_5825_53513	17	2	1	1	1	1	1	1	Non-self	Same_genus	GCA_013812875.1	GCA_013825725.1@CP057311.1_CRISPR_2038_spacer_6	d__Bacteria;p__Proteobacteria;c__Gammaproteobacteria;o__Enterobacterales;f__Enterobacteriaceae;g__Escherichia;s__Escherichia?fergusonii
GCA_013812875.1@CP057104.1||1_partial|provirus_5825_53513	17	2	1	1	1	1	1	1	Non-self	Same_genus	GCA_013812875.1	GCA_013825725.1@CP057311.1_CRISPR_2039_spacer_8	d__Bacteria;p__Proteobacteria;c__Gammaproteobacteria;o__Enterobacterales;f__Enterobacteriaceae;g__Escherichia;s__Escherichia?fergusonii
GCA_013812875.1@CP057104.1||1_partial|provirus_5825_53513	17	2	1	1	1	1	1	1	Non-self	Same_genus	GCA_013812875.1	GCA_013894595.1@CP057692.1_CRISPR_2046_spacer_1	d__Bacteria;p__Proteobacteria;c__Gammaproteobacteria;o__Enterobacterales;f__Enterobacteriaceae;g__Escherichia;s__Escherichia?fergusonii
GCA_013812875.1@CP057104.1||1_partial|provirus_5825_53513	17	2	1	1	1	1	1	1	Non-self	Same_genus	GCA_013812875.1	GCA_013894595.1@CP057692.1_CRISPR_2046_spacer_7	d__Bacteria;p__Proteobacteria;c__Gammaproteobacteria;o__Enterobacterales;f__Enterobacteriaceae;g__Escherichia;s__Escherichia?fergusonii
GCA_013812875.1@CP057104.1||1_partial|provirus_5825_53513	17	2	1	1	1	1	1	1	Non-self	Same_genus	GCA_013812875.1	GCA_013923185.1@CP058057.1_CRISPR_2047_spacer_1	d__Bacteria;p__Proteobacteria;c__Gammaproteobacteria;o__Enterobacterales;f__Enterobacteriaceae;g__Escherichia;s__Escherichia?fergusonii
GCA_013812875.1@CP057104.1||1_partial|provirus_5825_53513	17	2	1	1	1	1	1	1	Non-self	Same_genus	GCA_013812875.1	GCA_013923185.1@CP058057.1_CRISPR_2048_spacer_8	d__Bacteria;p__Proteobacteria;c__Gammaproteobacteria;o__Enterobacterales;f__Enterobacteriaceae;g__Escherichia;s__Escherichia?fergusonii
GCA_013812875.1@CP057104.1||1_partial|provirus_5825_53513	17	2	1	1	1	1	1	1	Non-self	Same_genus	GCA_013812875.1	GCF_001679985.1@CP015912.1_CRISPR_2078_spacer_9	d__Bacteria;p__Proteobacteria;c__Gammaproteobacteria;o__Enterobacterales;f__Enterobacteriaceae;g__Escherichia;s__Escherichia?fergusonii
GCA_013812875.1@CP057104.1||1_partial|provirus_5825_53513	17	2	1	1	1	1	1	1	Non-self	Same_genus	GCA_013812875.1	QHF9FM09-meta.319@QHF9FM09-meta_548678_CRISPR_2854_spacer_5	d__Bacteria;p__Proteobacteria;c__Gammaproteobacteria;o__Enterobacterales;f__Enterobacteriaceae;g__Escherichia;s__Escherichia?fergusonii
GCA_013812875.1@CP057104.1||1_partial|provirus_5825_53513	17	2	1	1	1	1	1	1	Non-self	Same_genus	GCA_013812875.1	QHF9FM09-meta.319@QHF9FM09-meta_548678_CRISPR_2854_spacer_8	d__Bacteria;p__Proteobacteria;c__Gammaproteobacteria;o__Enterobacterales;f__Enterobacteriaceae;g__Escherichia;s__Escherichia?fergusonii
GCA_013812875.1@CP057104.1||1_partial|provirus_5825_53513	17	2	1	1	1	1	1	1	Non-self	Same_genus	GCA_013812875.1	SWFM02-meta.260@SWFM02-meta_476539_CRISPR_3099_spacer_10	d__Bacteria;p__Proteobacteria;c__Gammaproteobacteria;o__Enterobacterales;f__Enterobacteriaceae;g__Escherichia;s__Escherichia?fergusonii
GCA_013812875.1@CP057104.1||1_partial|provirus_5825_53513	17	2	1	1	1	1	1	1	Non-self	Same_genus	GCA_013812875.1	bacter_genome.10770@CP171874.1_CRISPR_148_spacer_2	d__Bacteria;p__Proteobacteria;c__Gammaproteobacteria;o__Enterobacterales;f__Enterobacteriaceae;g__Escherichia;s__Escherichia?fergusonii
GCA_013812875.1@CP057104.1||1_partial|provirus_5825_53513	17	2	1	1	1	1	1	1	Non-self	Same_genus	GCA_013812875.1	bacter_genome.10771@CP171869.1_CRISPR_151_spacer_2	d__Bacteria;p__Proteobacteria;c__Gammaproteobacteria;o__Enterobacterales;f__Enterobacteriaceae;g__Escherichia;s__Escherichia?fergusonii
GCA_013813205.1@CP057093.1||4_partial|provirus_1_36975	3	1	1	1	1	1	1	1	Non-self	Same_species	GCA_013813205.1	GCA_013591455.1@CP055599.1_CRISPR_2020_spacer_2	d__Bacteria;p__Proteobacteria;c__Gammaproteobacteria;o__Enterobacterales;f__Enterobacteriaceae;g__Escherichia;s__Escherichia?fergusonii
GCA_013813205.1@CP057093.1||4_partial|provirus_1_36975	3	1	1	1	1	1	1	1	Non-self	Same_species	GCA_013813205.1	S75706B_bin_32@S75706B_scaffolds_8639_CRISPR_2911_spacer_3	d__Bacteria;p__Proteobacteria;c__Gammaproteobacteria;o__Enterobacterales;f__Enterobacteriaceae;g__Escherichia;s__Escherichia?fergusonii
GCA_018449065.1@CP075286.1||3_partial|provirus_1_47180	2	2	1	1	1	1	1	1	Non-self	Same_genus	GCA_018449065.1	GCA_013826985.1@CP057330.1_CRISPR_2042_spacer_18	d__Bacteria;p__Proteobacteria;c__Gammaproteobacteria;o__Enterobacterales;f__Enterobacteriaceae;g__Klebsiella;s__Klebsiella?pneumoniae
GCA_020640995.1@CP085481.1||0_partial|provirus_3433_55458	3	2	1	1	1	1	1	1	Non-self	Same_genus	GCA_020640995.1	GCA_009740265.1@CP045008.1_CRISPR_2010_spacer_1	d__Bacteria;p__Proteobacteria;c__Gammaproteobacteria;o__Enterobacterales;f__Enterobacteriaceae;g__Proteus;s__Proteus?sp003144375
GCA_020640995.1@CP085481.1||0_partial|provirus_3433_55458	3	2	1	1	1	1	1	1	Non-self	Same_genus	GCA_020640995.1	GCA_011045795.1@CP047340.1_CRISPR_2011_spacer_23	d__Bacteria;p__Proteobacteria;c__Gammaproteobacteria;o__Enterobacterales;f__Enterobacteriaceae;g__Proteus;s__Proteus?sp003144375
GCA_025263625.1@CP079882.1||0_partial|provirus_65971_107142	4	2	1	1	1	1	1	1	Non-self	Same_genus	GCA_025263625.1	GCA_009740265.1@CP045008.1_CRISPR_2009_spacer_12	d__Bacteria;p__Proteobacteria;c__Gammaproteobacteria;o__Enterobacterales;f__Enterobacteriaceae;g__Proteus;s__Proteus?cibarius
GCA_025263625.1@CP079882.1||0_partial|provirus_65971_107142	4	2	1	1	1	1	1	1	Non-self	Same_genus	GCA_025263625.1	GCA_011045795.1@CP047340.1_CRISPR_2012_spacer_4	d__Bacteria;p__Proteobacteria;c__Gammaproteobacteria;o__Enterobacterales;f__Enterobacteriaceae;g__Proteus;s__Proteus?cibarius
GCA_025263625.1@CP079882.1||0_partial|provirus_65971_107142	4	2	1	1	1	1	1	1	Non-self	Same_genus	GCA_025263625.1	GCA_020640995.1@CP085481.1_CRISPR_2057_spacer_12	d__Bacteria;p__Proteobacteria;c__Gammaproteobacteria;o__Enterobacterales;f__Enterobacteriaceae;g__Proteus;s__Proteus?cibarius
GCA_025402935.1@CP104788.1||0_partial|provirus_1_58372	2	2	1	1	1	1	1	1	Non-self	Same_genus	GCA_025402935.1	GCA_013591455.1@CP055599.1_CRISPR_2021_spacer_5	d__Bacteria;p__Proteobacteria;c__Gammaproteobacteria;o__Enterobacterales;f__Enterobacteriaceae;g__Escherichia;s__Escherichia?coli
GCA_025402935.1@CP104788.1||1_partial|provirus_1_49875	2	2	1	1	1	1	1	1	Non-self	Same_genus	GCA_025402935.1	GCA_013591455.1@CP055599.1_CRISPR_2021_spacer_5	d__Bacteria;p__Proteobacteria;c__Gammaproteobacteria;o__Enterobacterales;f__Enterobacteriaceae;g__Escherichia;s__Escherichia?coli
GCA_025402935.1@CP104791.1||full	3	2	1	1	1	1	1	1	Non-self	Same_genus	GCA_025402935.1	GCA_013591455.1@CP055599.1_CRISPR_2020_spacer_1	d__Bacteria;p__Proteobacteria;c__Gammaproteobacteria;o__Enterobacterales;f__Enterobacteriaceae;g__Escherichia;s__Escherichia?coli
GCA_025402935.1@CP104791.1||full	3	2	1	1	1	1	1	1	Non-self	Same_genus	GCA_025402935.1	S75706B_bin_32@S75706B_scaffolds_8639_CRISPR_2911_spacer_4	d__Bacteria;p__Proteobacteria;c__Gammaproteobacteria;o__Enterobacterales;f__Enterobacteriaceae;g__Escherichia;s__Escherichia?coli
GCA_030062375.1@CP123581.1||0_partial|provirus_1_41383	2	1	1	1	1	1	1	1	Non-self	Same_species	GCA_030062375.1	2001-17-001_bin.40@NODE_93_length_45740_cov_8.030513_CRISPR_18_spacer_16	d__Bacteria;p__Firmicutes;c__Bacilli;o__Lactobacillales;f__Lactobacillaceae;g__Latilactobacillus;s__Latilactobacillus?curvatus
GCA_030062375.1@CP123581.1||0_partial|provirus_1_41383	2	1	1	1	1	1	1	1	Non-self	Same_species	GCA_030062375.1	2001-17-001_bin.40@NODE_93_length_45740_cov_8.030513_CRISPR_18_spacer_18	d__Bacteria;p__Firmicutes;c__Bacilli;o__Lactobacillales;f__Lactobacillaceae;g__Latilactobacillus;s__Latilactobacillus?curvatus
GCA_030062375.1@CP123581.1||1_partial|provirus_1_50489	2	1	1	1	1	1	1	1	Non-self	Same_species	GCA_030062375.1	2001-17-001_bin.40@NODE_93_length_45740_cov_8.030513_CRISPR_18_spacer_3	d__Bacteria;p__Firmicutes;c__Bacilli;o__Lactobacillales;f__Lactobacillaceae;g__Latilactobacillus;s__Latilactobacillus?curvatus
GCA_030062375.1@CP123581.1||2_partial|provirus_1_35563	2	1	1	1	1	1	1	1	Non-self	Same_species	GCA_030062375.1	2001-17-001_bin.40@NODE_93_length_45740_cov_8.030513_CRISPR_18_spacer_16	d__Bacteria;p__Firmicutes;c__Bacilli;o__Lactobacillales;f__Lactobacillaceae;g__Latilactobacillus;s__Latilactobacillus?curvatus
GCA_030062375.1@CP123581.1||2_partial|provirus_1_35563	2	1	1	1	1	1	1	1	Non-self	Same_species	GCA_030062375.1	2001-17-001_bin.40@NODE_93_length_45740_cov_8.030513_CRISPR_18_spacer_18	d__Bacteria;p__Firmicutes;c__Bacilli;o__Lactobacillales;f__Lactobacillaceae;g__Latilactobacillus;s__Latilactobacillus?curvatus
GCA_030062375.1@CP123583.1||full	2	1	1	1	1	1	1	1	Non-self	Same_species	GCA_030062375.1	2001-17-001_bin.40@NODE_93_length_45740_cov_8.030513_CRISPR_18_spacer_16	d__Bacteria;p__Firmicutes;c__Bacilli;o__Lactobacillales;f__Lactobacillaceae;g__Latilactobacillus;s__Latilactobacillus?curvatus
GCA_030062375.1@CP123583.1||full	2	1	1	1	1	1	1	1	Non-self	Same_species	GCA_030062375.1	2001-17-001_bin.40@NODE_93_length_45740_cov_8.030513_CRISPR_18_spacer_18	d__Bacteria;p__Firmicutes;c__Bacilli;o__Lactobacillales;f__Lactobacillaceae;g__Latilactobacillus;s__Latilactobacillus?curvatus
GCA_030169145.1@CP123971.1||0_partial|provirus_1_42945	1	1	1	1	1	1	1	1	Only-self	Single	GCA_030169145.1	GCA_030169145.1@CP123971.1_CRISPR_2067_spacer_2	d__Bacteria;p__Firmicutes;c__Bacilli;o__Lactobacillales;f__Lactobacillaceae;g__Ligilactobacillus;s__Ligilactobacillus?salivarius
GCA_030169145.1@CP123973.1||full	1	1	1	1	1	1	1	1	Only-self	Single	GCA_030169145.1	GCA_030169145.1@CP123973.1_CRISPR_2068_spacer_1	d__Bacteria;p__Firmicutes;c__Bacilli;o__Lactobacillales;f__Lactobacillaceae;g__Ligilactobacillus;s__Ligilactobacillus?salivarius
GCA_030169145.1@CP123973.1||full	1	1	1	1	1	1	1	1	Only-self	Single	GCA_030169145.1	GCA_030169145.1@CP123973.1_CRISPR_2068_spacer_2	d__Bacteria;p__Firmicutes;c__Bacilli;o__Lactobacillales;f__Lactobacillaceae;g__Ligilactobacillus;s__Ligilactobacillus?salivarius
GCA_030169145.1@CP123973.1||full	1	1	1	1	1	1	1	1	Only-self	Single	GCA_030169145.1	GCA_030169145.1@CP123973.1_CRISPR_2068_spacer_3	d__Bacteria;p__Firmicutes;c__Bacilli;o__Lactobacillales;f__Lactobacillaceae;g__Ligilactobacillus;s__Ligilactobacillus?salivarius
GCA_030169145.1@CP123973.1||full	1	1	1	1	1	1	1	1	Only-self	Single	GCA_030169145.1	GCA_030169145.1@CP123973.1_CRISPR_2068_spacer_4	d__Bacteria;p__Firmicutes;c__Bacilli;o__Lactobacillales;f__Lactobacillaceae;g__Ligilactobacillus;s__Ligilactobacillus?salivarius
HF1.bin.46@HF1.bin.46.scaffold_3230_1||full	2	1	1	1	1	1	1	1	Non-self	Same_species	HF1.bin.46	DBMF07-meta.649@DBMF07-meta_2477673_CRISPR_1137_spacer_8	d__Bacteria;p__Bacteroidota;c__Bacteroidia;o__Bacteroidales;f__Muribaculaceae;g__Limisoma;s__Limisoma?sp004555955
HF2.bin.71@HF2.bin.71.scaffold_2211_1||full	2	0	1	1	1	1	1	1	Non-self	Same_species	HF2.bin.71	C4936_bin_37@C4936_scaffolds_8625_CRISPR_670_spacer_15	d__Bacteria;p__Verrucomicrobiota;c__Verrucomicrobiae;o__Verrucomicrobiales;f__Akkermansiaceae;g__Akkermansia;s__
HF3.bin.3@HF3.bin.3.scaffold_704_1||full|provirus_21847_74296	2	0	1	1	1	1	1	1	Non-self	Same_species	HF3.bin.3	HW2.bin.109@HW2.bin.109.scaffold_2105_1_CRISPR_2120_spacer_8	d__Bacteria;p__Firmicutes_A;c__Clostridia;o__Lachnospirales;f__Lachnospiraceae;g__VSOB01;s__
HF3.bin.41@HF3.bin.41.scaffold_14_1||0_partial	2	0	0	1	1	1	1	1	Non-self	Same_species	HF3.bin.41	DBMF01-meta.335@DBMF01-meta_84198_CRISPR_1070_spacer_64	d__Bacteria;p__Firmicutes_A;c__Clostridia;o__Lachnospirales;f__Lachnospiraceae;g__;s__
HW1.bin.16@HW1.bin.16.scaffold_4797_1||full|provirus_21603_37010	3	2	2	1	1	1	1	1	Non-self	Cross_genus	HW1.bin.16	2019-17-001_bin.33@NODE_283_length_36403_cov_11.040112_CRISPR_46_spacer_1	d__Bacteria;p__Spirochaetota;c__Spirochaetia;o__Treponematales;f__Treponemataceae;g__Treponema_D;s__
HW1.bin.16@HW1.bin.16.scaffold_4797_1||full|provirus_21603_37010	3	2	2	1	1	1	1	1	Non-self	Cross_genus	HW1.bin.16	LW2-s126572_bin_7@LW2-s126572_scaffolds_13865_CRISPR_2410_spacer_49	d__Bacteria;p__Spirochaetota;c__Spirochaetia;o__Treponematales;f__Treponemataceae;g__Treponema_D;s__
HW1.bin.16@HW1.bin.16.scaffold_909_1||0_partial|provirus_7608_22661	6	1	1	1	1	1	1	1	Non-self	Same_species	HW1.bin.16	DKLLMF03-meta.84@DKLLMF03-meta_1363212_CRISPR_1359_spacer_38	d__Bacteria;p__Spirochaetota;c__Spirochaetia;o__Treponematales;f__Treponemataceae;g__Treponema_D;s__
HW1.bin.16@HW1.bin.16.scaffold_909_1||0_partial|provirus_7608_22661	6	1	1	1	1	1	1	1	Non-self	Same_species	HW1.bin.16	Duroc-Low7_bin_38@Duroc-Low7_scaffolds_9861_CRISPR_1680_spacer_1	d__Bacteria;p__Spirochaetota;c__Spirochaetia;o__Treponematales;f__Treponemataceae;g__Treponema_D;s__
HW1.bin.16@HW1.bin.16.scaffold_909_1||0_partial|provirus_7608_22661	6	1	1	1	1	1	1	1	Non-self	Same_species	HW1.bin.16	HW7.bin.80@HW7.bin.80.scaffold_37_1_CRISPR_2181_spacer_2	d__Bacteria;p__Spirochaetota;c__Spirochaetia;o__Treponematales;f__Treponemataceae;g__Treponema_D;s__
HW1.bin.16@HW1.bin.16.scaffold_909_1||0_partial|provirus_7608_22661	6	1	1	1	1	1	1	1	Non-self	Same_species	HW1.bin.16	LW2.bin.28@LW2.bin.28.scaffold_7945_1_CRISPR_2391_spacer_1	d__Bacteria;p__Spirochaetota;c__Spirochaetia;o__Treponematales;f__Treponemataceae;g__Treponema_D;s__
HW1.bin.16@HW1.bin.16.scaffold_909_1||0_partial|provirus_7608_22661	6	1	1	1	1	1	1	1	Non-self	Same_species	HW1.bin.16	LW2.bin.28@LW2.bin.28.scaffold_7945_1_CRISPR_2391_spacer_15	d__Bacteria;p__Spirochaetota;c__Spirochaetia;o__Treponematales;f__Treponemataceae;g__Treponema_D;s__
HW1.bin.16@HW1.bin.16.scaffold_909_1||0_partial|provirus_7608_22661	6	1	1	1	1	1	1	1	Non-self	Same_species	HW1.bin.16	W4936_bin_24@W4936_scaffolds_5105_CRISPR_3367_spacer_1	d__Bacteria;p__Spirochaetota;c__Spirochaetia;o__Treponematales;f__Treponemataceae;g__Treponema_D;s__
HW1.bin.67@HW1.bin.67.scaffold_15313_1||full	3	2	2	1	1	1	1	1	Non-self	Cross_genus	HW1.bin.67	BMXFF08-meta.19@BMXFF08-meta_1743489_CRISPR_213_spacer_2	d__Bacteria;p__Bacteroidota;c__Bacteroidia;o__Bacteroidales;f__Muribaculaceae;g__Limisoma;s__Limisoma?sp004561555
HW1.bin.67@HW1.bin.67.scaffold_15313_1||full	3	2	2	1	1	1	1	1	Non-self	Cross_genus	HW1.bin.67	HF1.bin.62@HF1.bin.62.scaffold_2453_1_CRISPR_2082_spacer_1	d__Bacteria;p__Bacteroidota;c__Bacteroidia;o__Bacteroidales;f__Muribaculaceae;g__Limisoma;s__Limisoma?sp004561555
HW1.bin.88@HW1.bin.88.scaffold_1034_1||full	5	1	1	1	1	1	1	1	Non-self	Same_species	HW1.bin.88	5027-17-001_binning.136@NODE_3822_length_14260_cov_12.162548_CRISPR_84_spacer_10	d__Bacteria;p__Bacteroidota;c__Bacteroidia;o__Bacteroidales;f__Bacteroidaceae;g__Prevotella;s__Prevotella?sp004556065
HW1.bin.88@HW1.bin.88.scaffold_1034_1||full	5	1	1	1	1	1	1	1	Non-self	Same_species	HW1.bin.88	CF5.bin.61@CF5.bin.61.scaffold_278_1_CRISPR_705_spacer_3	d__Bacteria;p__Bacteroidota;c__Bacteroidia;o__Bacteroidales;f__Bacteroidaceae;g__Prevotella;s__Prevotella?sp004556065
HW1.bin.88@HW1.bin.88.scaffold_1034_1||full	5	1	1	1	1	1	1	1	Non-self	Same_species	HW1.bin.88	CF5.bin.61@CF5.bin.61.scaffold_278_1_CRISPR_705_spacer_4	d__Bacteria;p__Bacteroidota;c__Bacteroidia;o__Bacteroidales;f__Bacteroidaceae;g__Prevotella;s__Prevotella?sp004556065
HW1.bin.88@HW1.bin.88.scaffold_1034_1||full	5	1	1	1	1	1	1	1	Non-self	Same_species	HW1.bin.88	CW8.bin.41@CW8.bin.41.scaffold_5247_1_CRISPR_798_spacer_6	d__Bacteria;p__Bacteroidota;c__Bacteroidia;o__Bacteroidales;f__Bacteroidaceae;g__Prevotella;s__Prevotella?sp004556065
HW1.bin.88@HW1.bin.88.scaffold_1034_1||full	5	1	1	1	1	1	1	1	Non-self	Same_species	HW1.bin.88	ZW6.bin.95@ZW6.bin.95.scaffold_946_1_CRISPR_3509_spacer_22	d__Bacteria;p__Bacteroidota;c__Bacteroidia;o__Bacteroidales;f__Bacteroidaceae;g__Prevotella;s__Prevotella?sp004556065
HW1.bin.89@HW1.bin.89.scaffold_12126_1||full	7	2	1	1	1	1	1	1	Non-self	Same_genus	HW1.bin.89	9018-17-001_binning.46@NODE_799_length_19598_cov_8.421020_CRISPR_137_spacer_7	d__Bacteria;p__Firmicutes_A;c__Clostridia;o__Oscillospirales;f__Acutalibacteraceae;g__CAG-177;s__CAG-177?sp003514385
HW1.bin.89@HW1.bin.89.scaffold_12126_1||full	7	2	1	1	1	1	1	1	Non-self	Same_genus	HW1.bin.89	DBMM05-meta.221@DBMM05-meta_370122_CRISPR_1170_spacer_18	d__Bacteria;p__Firmicutes_A;c__Clostridia;o__Oscillospirales;f__Acutalibacteraceae;g__CAG-177;s__CAG-177?sp003514385
HW1.bin.89@HW1.bin.89.scaffold_12126_1||full	7	2	1	1	1	1	1	1	Non-self	Same_genus	HW1.bin.89	HW1.bin.89@HW1.bin.89.scaffold_23670_1_CRISPR_2119_spacer_1	d__Bacteria;p__Firmicutes_A;c__Clostridia;o__Oscillospirales;f__Acutalibacteraceae;g__CAG-177;s__CAG-177?sp003514385
HW1.bin.89@HW1.bin.89.scaffold_12126_1||full	7	2	1	1	1	1	1	1	Non-self	Same_genus	HW1.bin.89	LW1-s150947_bin_37@LW1-s150947_scaffolds_7499_CRISPR_2264_spacer_10	d__Bacteria;p__Firmicutes_A;c__Clostridia;o__Oscillospirales;f__Acutalibacteraceae;g__CAG-177;s__CAG-177?sp003514385
HW1.bin.89@HW1.bin.89.scaffold_12126_1||full	7	2	1	1	1	1	1	1	Non-self	Same_genus	HW1.bin.89	LW1-s150947_bin_37@LW1-s150947_scaffolds_7499_CRISPR_2264_spacer_11	d__Bacteria;p__Firmicutes_A;c__Clostridia;o__Oscillospirales;f__Acutalibacteraceae;g__CAG-177;s__CAG-177?sp003514385
HW1.bin.89@HW1.bin.89.scaffold_12126_1||full	7	2	1	1	1	1	1	1	Non-self	Same_genus	HW1.bin.89	LW1-s151070_bin_6@LW1-s151070_scaffolds_6367_CRISPR_2286_spacer_2	d__Bacteria;p__Firmicutes_A;c__Clostridia;o__Oscillospirales;f__Acutalibacteraceae;g__CAG-177;s__CAG-177?sp003514385
HW1.bin.89@HW1.bin.89.scaffold_12126_1||full	7	2	1	1	1	1	1	1	Non-self	Same_genus	HW1.bin.89	SW3.bin.113@SW3.bin.113.scaffold_15069_1_CRISPR_2945_spacer_3	d__Bacteria;p__Firmicutes_A;c__Clostridia;o__Oscillospirales;f__Acutalibacteraceae;g__CAG-177;s__CAG-177?sp003514385
HW1.bin.89@HW1.bin.89.scaffold_12126_1||full	7	2	1	1	1	1	1	1	Non-self	Same_genus	HW1.bin.89	W4978_bin_1@W4978_scaffolds_25_CRISPR_3386_spacer_2	d__Bacteria;p__Firmicutes_A;c__Clostridia;o__Oscillospirales;f__Acutalibacteraceae;g__CAG-177;s__CAG-177?sp003514385
HW1.bin.89@HW1.bin.89.scaffold_12126_1||full	7	2	1	1	1	1	1	1	Non-self	Same_genus	HW1.bin.89	W4978_bin_1@W4978_scaffolds_52_CRISPR_3389_spacer_10	d__Bacteria;p__Firmicutes_A;c__Clostridia;o__Oscillospirales;f__Acutalibacteraceae;g__CAG-177;s__CAG-177?sp003514385
HW2.bin.13@HW2.bin.13.scaffold_7_1||0_partial	1	1	1	1	1	1	1	1	Only-self	Single	HW2.bin.13	HW2.bin.13@HW2.bin.13.scaffold_1878_1_CRISPR_2122_spacer_1	d__Bacteria;p__Firmicutes_A;c__Clostridia;o__Lachnospirales;f__Lachnospiraceae;g__AM51-8;s__AM51-8?sp003478275
HW3.bin.83@HW3.bin.83.scaffold_13517_1||full	3	3	2	2	1	1	1	1	Non-self	Cross_genus	HW3.bin.83	CW5.bin.91@CW5.bin.91.scaffold_212_1_CRISPR_772_spacer_5	d__Bacteria;p__Bacteroidota;c__Bacteroidia;o__Bacteroidales;f__UBA932;g__Cryptobacteroides;s__Cryptobacteroides?sp900546445
HW3.bin.83@HW3.bin.83.scaffold_13517_1||full	3	3	2	2	1	1	1	1	Non-self	Cross_genus	HW3.bin.83	ZW6.bin.31@ZW6.bin.31.scaffold_1118_1_CRISPR_3504_spacer_7	d__Bacteria;p__Bacteroidota;c__Bacteroidia;o__Bacteroidales;f__UBA932;g__Cryptobacteroides;s__Cryptobacteroides?sp900546445
HW3.bin.83@HW3.bin.83.scaffold_603_1||full|provirus_8974_43079	2	2	2	2	1	1	1	1	Non-self	Cross_genus	HW3.bin.83	CW7.bin.93@CW7.bin.93.scaffold_1299_1_CRISPR_792_spacer_31	d__Bacteria;p__Bacteroidota;c__Bacteroidia;o__Bacteroidales;f__UBA932;g__Cryptobacteroides;s__Cryptobacteroides?sp900546445
HW4.bin.22@HW4.bin.22.scaffold_488_1||full	2	0	1	1	1	1	1	1	Non-self	Same_species	HW4.bin.22	C4978_bin_58@C4978_scaffolds_18151_CRISPR_675_spacer_23	d__Bacteria;p__Firmicutes_A;c__Clostridia;o__Oscillospirales;f__Acutalibacteraceae;g__Ruminococcus_E;s__
HW4.bin.39@HW4.bin.39.scaffold_306_1||full|provirus_1_45174	2	0	2	1	1	1	1	1	Non-self	Cross_genus	HW4.bin.39	NWFF03-meta.161@NWFF03-meta_696886_CRISPR_2597_spacer_12	d__Bacteria;p__Proteobacteria;c__Alphaproteobacteria;o__RF32;f__CAG-239;g__RUG410;s__
HW4.bin.45@HW4.bin.45.scaffold_1376_1||0_partial	3	1	1	1	1	1	1	1	Non-self	Same_species	HW4.bin.45	HW5.bin.52@HW5.bin.52.scaffold_9624_1_CRISPR_2163_spacer_4	d__Bacteria;p__Bacteroidota;c__Bacteroidia;o__Bacteroidales;f__Bacteroidaceae;g__Prevotella;s__Prevotella?sp900543975
HW4.bin.45@HW4.bin.45.scaffold_1376_1||0_partial	3	1	1	1	1	1	1	1	Non-self	Same_species	HW4.bin.45	SW2.bin.9@SW2.bin.9.scaffold_6938_1_CRISPR_2944_spacer_31	d__Bacteria;p__Bacteroidota;c__Bacteroidia;o__Bacteroidales;f__Bacteroidaceae;g__Prevotella;s__Prevotella?sp900543975
HW4.bin.45@HW4.bin.45.scaffold_1537_1||full|provirus_15581_36371	2	1	1	1	1	1	1	1	Non-self	Same_species	HW4.bin.45	SW2.bin.9@SW2.bin.9.scaffold_6938_1_CRISPR_2943_spacer_14	d__Bacteria;p__Bacteroidota;c__Bacteroidia;o__Bacteroidales;f__Bacteroidaceae;g__Prevotella;s__Prevotella?sp900543975
HW4.bin.45@HW4.bin.45.scaffold_1537_1||full|provirus_15581_36371	2	1	1	1	1	1	1	1	Non-self	Same_species	HW4.bin.45	SW2.bin.9@SW2.bin.9.scaffold_6938_1_CRISPR_2943_spacer_8	d__Bacteria;p__Bacteroidota;c__Bacteroidia;o__Bacteroidales;f__Bacteroidaceae;g__Prevotella;s__Prevotella?sp900543975
HW4.bin.45@HW4.bin.45.scaffold_1537_1||full|provirus_15581_36371	2	1	1	1	1	1	1	1	Non-self	Same_species	HW4.bin.45	SW2.bin.9@SW2.bin.9.scaffold_6938_1_CRISPR_2944_spacer_14	d__Bacteria;p__Bacteroidota;c__Bacteroidia;o__Bacteroidales;f__Bacteroidaceae;g__Prevotella;s__Prevotella?sp900543975
HW4.bin.45@HW4.bin.45.scaffold_1537_1||full|provirus_15581_36371	2	1	1	1	1	1	1	1	Non-self	Same_species	HW4.bin.45	SW2.bin.9@SW2.bin.9.scaffold_6938_1_CRISPR_2944_spacer_30	d__Bacteria;p__Bacteroidota;c__Bacteroidia;o__Bacteroidales;f__Bacteroidaceae;g__Prevotella;s__Prevotella?sp900543975
HW4.bin.45@HW4.bin.45.scaffold_1537_1||full|provirus_15581_36371	2	1	1	1	1	1	1	1	Non-self	Same_species	HW4.bin.45	SW2.bin.9@SW2.bin.9.scaffold_6938_1_CRISPR_2944_spacer_8	d__Bacteria;p__Bacteroidota;c__Bacteroidia;o__Bacteroidales;f__Bacteroidaceae;g__Prevotella;s__Prevotella?sp900543975
HW4.bin.6@HW4.bin.6.scaffold_3541_1||full	2	1	1	1	1	1	1	1	Non-self	Same_species	HW4.bin.6	HF1.bin.62@HF1.bin.62.scaffold_2453_1_CRISPR_2082_spacer_28	d__Bacteria;p__Bacteroidota;c__Bacteroidia;o__Bacteroidales;f__Muribaculaceae;g__W0P31-042;s__W0P31-042?sp004557195
HW4.bin.6@HW4.bin.6.scaffold_3541_1||full	2	1	1	1	1	1	1	1	Non-self	Same_species	HW4.bin.6	HW4.bin.6@HW4.bin.6.scaffold_6219_1_CRISPR_2147_spacer_5	d__Bacteria;p__Bacteroidota;c__Bacteroidia;o__Bacteroidales;f__Muribaculaceae;g__W0P31-042;s__W0P31-042?sp004557195
HW4.bin.75@HW4.bin.75.scaffold_423_1||full|provirus_18934_54322	2	1	1	1	1	1	1	1	Non-self	Same_species	HW4.bin.75	DKYYFM12-meta.225@DKYYFM12-meta_1226890_CRISPR_1517_spacer_13	d__Bacteria;p__Bacteroidota;c__Bacteroidia;o__Bacteroidales;f__Muribaculaceae;g__CAG-485;s__CAG-485?sp004553095
HW5.bin.27@HW5.bin.27.scaffold_6954_1||full	3	2	2	2	2	2	2	1	Non-self	Cross_genus	HW5.bin.27	DBMF05-meta.98@DBMF05-meta_258509_CRISPR_1114_spacer_16	d__Bacteria;p__Proteobacteria;c__Gammaproteobacteria;o__Enterobacterales;f__Succinivibrionaceae;g__Succinivibrio;s__Succinivibrio?sp003456415
HW5.bin.27@HW5.bin.27.scaffold_6954_1||full	3	2	2	2	2	2	2	1	Non-self	Cross_genus	HW5.bin.27	DBMM05-meta.199@DBMM05-meta_46378_CRISPR_1169_spacer_12	d__Bacteria;p__Proteobacteria;c__Gammaproteobacteria;o__Enterobacterales;f__Succinivibrionaceae;g__Succinivibrio;s__Succinivibrio?sp003456415
HW5.bin.3@HW5.bin.3.scaffold_3_1||full|provirus_51691_152946	2	1	1	1	1	1	1	1	Non-self	Same_species	HW5.bin.3	BMXFM03-meta.153@BMXFM03-meta_70318_CRISPR_278_spacer_10	d__Bacteria;p__Firmicutes_A;c__Clostridia;o__Lachnospirales;f__Lachnospiraceae;g__UBA11774;s__UBA11774?sp900556645
HW5.bin.3@HW5.bin.3.scaffold_3_1||full|provirus_51691_152946	2	1	1	1	1	1	1	1	Non-self	Same_species	HW5.bin.3	BMXFM03-meta.153@BMXFM03-meta_70318_CRISPR_278_spacer_16	d__Bacteria;p__Firmicutes_A;c__Clostridia;o__Lachnospirales;f__Lachnospiraceae;g__UBA11774;s__UBA11774?sp900556645
HW5.bin.55@HW5.bin.55.scaffold_547_1||full|provirus_20813_52004	2	1	2	1	1	1	1	1	Non-self	Cross_genus	HW5.bin.55	DW5.bin.22@DW5.bin.22.scaffold_1186_1_CRISPR_1733_spacer_11	d__Bacteria;p__Firmicutes;c__Bacilli;o__RF39;f__UBA660;g__UBA5026;s__UBA5026?sp900552335
HW6.bin.115@HW6.bin.115.scaffold_1313_1||full	2	2	2	2	2	2	2	1	Non-self	Cross_genus	HW6.bin.115	HF1.bin.62@HF1.bin.62.scaffold_2453_1_CRISPR_2082_spacer_1	d__Bacteria;p__Firmicutes_A;c__Clostridia;o__Oscillospirales;f__Acutalibacteraceae;g__Eubacterium_R;s__Eubacterium_R?sp900548085
HW6.bin.115@HW6.bin.115.scaffold_1313_2||full	3	2	3	2	2	2	2	1	Non-self	Cross_genus	HW6.bin.115	BMXFF08-meta.19@BMXFF08-meta_1267978_CRISPR_212_spacer_2	d__Bacteria;p__Firmicutes_A;c__Clostridia;o__Oscillospirales;f__Acutalibacteraceae;g__Eubacterium_R;s__Eubacterium_R?sp900548085
HW6.bin.115@HW6.bin.115.scaffold_1313_2||full	3	2	3	2	2	2	2	1	Non-self	Cross_genus	HW6.bin.115	BMXFF08-meta.19@BMXFF08-meta_1743489_CRISPR_213_spacer_2	d__Bacteria;p__Firmicutes_A;c__Clostridia;o__Oscillospirales;f__Acutalibacteraceae;g__Eubacterium_R;s__Eubacterium_R?sp900548085
HW6.bin.115@HW6.bin.115.scaffold_1313_2||full	3	2	3	2	2	2	2	1	Non-self	Cross_genus	HW6.bin.115	NWFF03-meta.558@NWFF03-meta_145897_CRISPR_2621_spacer_1	d__Bacteria;p__Firmicutes_A;c__Clostridia;o__Oscillospirales;f__Acutalibacteraceae;g__Eubacterium_R;s__Eubacterium_R?sp900548085
HW6.bin.29@HW6.bin.29.scaffold_2954_1||full	4	0	1	1	1	1	1	1	Non-self	Same_species	HW6.bin.29	DKLLFF10-meta.68@DKLLFF10-meta_706389_CRISPR_1242_spacer_5	d__Bacteria;p__Firmicutes_A;c__Clostridia;o__Oscillospirales;f__Acutalibacteraceae;g__Eubacterium_R;s__
HW6.bin.29@HW6.bin.29.scaffold_2954_1||full	4	0	1	1	1	1	1	1	Non-self	Same_species	HW6.bin.29	DKYYFF09-meta.115@DKYYFF09-meta_318948_CRISPR_1441_spacer_15	d__Bacteria;p__Firmicutes_A;c__Clostridia;o__Oscillospirales;f__Acutalibacteraceae;g__Eubacterium_R;s__
HW6.bin.29@HW6.bin.29.scaffold_2954_1||full	4	0	1	1	1	1	1	1	Non-self	Same_species	HW6.bin.29	DKYYFM08-meta.132@DKYYFM08-meta_1563331_CRISPR_1489_spacer_6	d__Bacteria;p__Firmicutes_A;c__Clostridia;o__Oscillospirales;f__Acutalibacteraceae;g__Eubacterium_R;s__
HW6.bin.99@HW6.bin.99.scaffold_6783_1||full	2	1	2	1	1	1	1	1	Non-self	Cross_genus	HW6.bin.99	ZW4.bin.42@ZW4.bin.42.scaffold_799_1_CRISPR_3498_spacer_1	d__Bacteria;p__Bacteroidota;c__Bacteroidia;o__Bacteroidales;f__Muribaculaceae;g__SFTJ01;s__SFTJ01?sp004557385
HW7.bin.3@HW7.bin.3.scaffold_645_1||full	2	2	2	2	1	1	1	1	Non-self	Cross_genus	HW7.bin.3	DBFH06-meta.112@DBFH06-meta_206211_CRISPR_946_spacer_15	d__Bacteria;p__Firmicutes_C;c__Negativicutes;o__Veillonellales;f__Megasphaeraceae;g__Megasphaera;s__Megasphaera?elsdenii
LF1.bin.2@LF1.bin.2.scaffold_1_1||0_partial|provirus_1_29197	5	1	1	1	1	1	1	1	Non-self	Same_species	LF1.bin.2	SWFF02-meta.24@SWFF02-meta_368424_CRISPR_3023_spacer_3	d__Bacteria;p__Bacteroidota;c__Bacteroidia;o__Bacteroidales;f__Paludibacteraceae;g__UBA4363;s__UBA4363?sp017937025
LF1.bin.2@LF1.bin.2.scaffold_1_1||0_partial|provirus_1_29197	5	1	1	1	1	1	1	1	Non-self	Same_species	LF1.bin.2	SWFF02-meta.24@SWFF02-meta_368424_CRISPR_3023_spacer_4	d__Bacteria;p__Bacteroidota;c__Bacteroidia;o__Bacteroidales;f__Paludibacteraceae;g__UBA4363;s__UBA4363?sp017937025
LF1.bin.2@LF1.bin.2.scaffold_1_1||0_partial|provirus_1_29197	5	1	1	1	1	1	1	1	Non-self	Same_species	LF1.bin.2	SWFF06-meta.399@SWFF06-meta_719166_CRISPR_3077_spacer_3	d__Bacteria;p__Bacteroidota;c__Bacteroidia;o__Bacteroidales;f__Paludibacteraceae;g__UBA4363;s__UBA4363?sp017937025
LF1.bin.2@LF1.bin.2.scaffold_1_1||0_partial|provirus_1_29197	5	1	1	1	1	1	1	1	Non-self	Same_species	LF1.bin.2	SWFF06-meta.399@SWFF06-meta_719166_CRISPR_3077_spacer_4	d__Bacteria;p__Bacteroidota;c__Bacteroidia;o__Bacteroidales;f__Paludibacteraceae;g__UBA4363;s__UBA4363?sp017937025
LF1.bin.2@LF1.bin.2.scaffold_1_1||0_partial|provirus_1_29197	5	1	1	1	1	1	1	1	Non-self	Same_species	LF1.bin.2	SWFM02-meta.238@SWFM02-meta_329385_CRISPR_3095_spacer_27	d__Bacteria;p__Bacteroidota;c__Bacteroidia;o__Bacteroidales;f__Paludibacteraceae;g__UBA4363;s__UBA4363?sp017937025
LF1.bin.2@LF1.bin.2.scaffold_1_1||0_partial|provirus_1_29197	5	1	1	1	1	1	1	1	Non-self	Same_species	LF1.bin.2	SWFM02-meta.238@SWFM02-meta_329385_CRISPR_3095_spacer_28	d__Bacteria;p__Bacteroidota;c__Bacteroidia;o__Bacteroidales;f__Paludibacteraceae;g__UBA4363;s__UBA4363?sp017937025
LF1.bin.2@LF1.bin.2.scaffold_1_1||0_partial|provirus_1_29197	5	1	1	1	1	1	1	1	Non-self	Same_species	LF1.bin.2	SWFM06-meta.10@SWFM06-meta_602488_CRISPR_3118_spacer_27	d__Bacteria;p__Bacteroidota;c__Bacteroidia;o__Bacteroidales;f__Paludibacteraceae;g__UBA4363;s__UBA4363?sp017937025
LF1.bin.2@LF1.bin.2.scaffold_1_1||0_partial|provirus_1_29197	5	1	1	1	1	1	1	1	Non-self	Same_species	LF1.bin.2	SWFM06-meta.10@SWFM06-meta_602488_CRISPR_3118_spacer_28	d__Bacteria;p__Bacteroidota;c__Bacteroidia;o__Bacteroidales;f__Paludibacteraceae;g__UBA4363;s__UBA4363?sp017937025
LF2.bin.86@LF2.bin.86.scaffold_2341_1||full	1	1	1	1	1	1	1	1	Only-self	Single	LF2.bin.86	LF2.bin.86@LF2.bin.86.scaffold_494_1_CRISPR_2215_spacer_2	d__Bacteria;p__Bacteroidota;c__Bacteroidia;o__Bacteroidales;f__Paludibacteraceae;g__W0P28-013;s__
LF2.bin.86@LF2.bin.86.scaffold_320_1||full|provirus_1_21431	2	0	1	1	1	1	1	1	Non-self	Same_species	LF2.bin.86	Boar-s14_bin_18@Boar-s14_scaffolds_1851_CRISPR_529_spacer_7	d__Bacteria;p__Bacteroidota;c__Bacteroidia;o__Bacteroidales;f__Paludibacteraceae;g__W0P28-013;s__
LF2.bin.86@LF2.bin.86.scaffold_5996_1||full|provirus_4542_16519	2	1	2	1	1	1	1	1	Non-self	Cross_genus	LF2.bin.86	DKLLMF03-meta.106@DKLLMF03-meta_192857_CRISPR_1340_spacer_2	d__Bacteria;p__Bacteroidota;c__Bacteroidia;o__Bacteroidales;f__Paludibacteraceae;g__W0P28-013;s__
LF3.bin.112@LF3.bin.112.scaffold_2081_1||full	2	1	2	2	1	1	1	1	Non-self	Cross_genus	LF3.bin.112	DKLLMF02-meta.157@DKLLMF02-meta_1657197_CRISPR_1320_spacer_5	d__Bacteria;p__Bacteroidota;c__Bacteroidia;o__Bacteroidales;f__P3;g__Onthomorpha;s__Onthomorpha?sp004551865
LF3.bin.112@LF3.bin.112.scaffold_8745_1||full	2	2	2	2	1	1	1	1	Non-self	Cross_genus	LF3.bin.112	HW7.bin.36@HW7.bin.36.scaffold_36_1_CRISPR_2178_spacer_2	d__Bacteria;p__Bacteroidota;c__Bacteroidia;o__Bacteroidales;f__P3;g__Onthomorpha;s__Onthomorpha?sp004551865
LW1-s150761_bin_7@LW1-s150761_scaffolds_11877||full|provirus_7344_36044	2	1	1	1	1	1	1	1	Non-self	Same_species	LW1-s150761_bin_7	SWMF05-meta.59@SWMF05-meta_862614_CRISPR_3203_spacer_13	d__Bacteria;p__Firmicutes_A;c__Clostridia;o__Christensenellales;f__CAG-74;g__Ventricola;s__
LW1-s150947_bin_21@LW1-s150947_scaffolds_2761||full	3	1	1	1	1	1	1	1	Non-self	Same_species	LW1-s150947_bin_21	BMXMM02-meta.91@BMXMM02-meta_513110_CRISPR_436_spacer_34	d__Bacteria;p__Firmicutes_A;c__Clostridia;o__Lachnospirales;f__Lachnospiraceae;g__Roseburia;s__Roseburia?inulinivorans
LW1-s150947_bin_21@LW1-s150947_scaffolds_2761||full	3	1	1	1	1	1	1	1	Non-self	Same_species	LW1-s150947_bin_21	DBFF06-meta.134@DBFF06-meta_156660_CRISPR_885_spacer_14	d__Bacteria;p__Firmicutes_A;c__Clostridia;o__Lachnospirales;f__Lachnospiraceae;g__Roseburia;s__Roseburia?inulinivorans
LW1-s150947_bin_21@LW1-s150947_scaffolds_2761||full	3	1	1	1	1	1	1	1	Non-self	Same_species	LW1-s150947_bin_21	LW1-s150947_bin_21@LW1-s150947_scaffolds_2759_CRISPR_2260_spacer_20	d__Bacteria;p__Firmicutes_A;c__Clostridia;o__Lachnospirales;f__Lachnospiraceae;g__Roseburia;s__Roseburia?inulinivorans
LW1-s150947_bin_21@LW1-s150947_scaffolds_2761||full	3	1	1	1	1	1	1	1	Non-self	Same_species	LW1-s150947_bin_21	LW1-s150947_bin_21@LW1-s150947_scaffolds_2759_CRISPR_2260_spacer_29	d__Bacteria;p__Firmicutes_A;c__Clostridia;o__Lachnospirales;f__Lachnospiraceae;g__Roseburia;s__Roseburia?inulinivorans
LW1-s150947_bin_21@LW1-s150947_scaffolds_2761||full	3	1	1	1	1	1	1	1	Non-self	Same_species	LW1-s150947_bin_21	LW1-s150947_bin_21@LW1-s150947_scaffolds_2759_CRISPR_2260_spacer_67	d__Bacteria;p__Firmicutes_A;c__Clostridia;o__Lachnospirales;f__Lachnospiraceae;g__Roseburia;s__Roseburia?inulinivorans
LW1-s150947_bin_21@LW1-s150947_scaffolds_2761||full	3	1	1	1	1	1	1	1	Non-self	Same_species	LW1-s150947_bin_21	LW1-s150947_bin_21@LW1-s150947_scaffolds_2759_CRISPR_2260_spacer_68	d__Bacteria;p__Firmicutes_A;c__Clostridia;o__Lachnospirales;f__Lachnospiraceae;g__Roseburia;s__Roseburia?inulinivorans
LW1-s150947_bin_21@LW1-s150947_scaffolds_2761||full	3	1	1	1	1	1	1	1	Non-self	Same_species	LW1-s150947_bin_21	LW1-s150947_bin_21@LW1-s150947_scaffolds_2759_CRISPR_2260_spacer_9	d__Bacteria;p__Firmicutes_A;c__Clostridia;o__Lachnospirales;f__Lachnospiraceae;g__Roseburia;s__Roseburia?inulinivorans
LW1-s150947_bin_37@LW1-s150947_scaffolds_7519||0_partial|provirus_1_18135	2	2	1	1	1	1	1	1	Non-self	Same_genus	LW1-s150947_bin_37	F5497_bin_44@F5497_scaffolds_11721_CRISPR_1962_spacer_5	d__Bacteria;p__Firmicutes_A;c__Clostridia;o__Oscillospirales;f__Acutalibacteraceae;g__CAG-177;s__CAG-177?sp003514385
LW1-s150947_bin_37@LW1-s150947_scaffolds_7534||full|provirus_12010_30856	3	1	1	1	1	1	1	1	Non-self	Same_species	LW1-s150947_bin_37	LW1-s151070_bin_6@LW1-s151070_scaffolds_6367_CRISPR_2286_spacer_3	d__Bacteria;p__Firmicutes_A;c__Clostridia;o__Oscillospirales;f__Acutalibacteraceae;g__CAG-177;s__CAG-177?sp003514385
LW1-s150947_bin_37@LW1-s150947_scaffolds_7534||full|provirus_12010_30856	3	1	1	1	1	1	1	1	Non-self	Same_species	LW1-s150947_bin_37	LW2-s126575_bin_4@LW2-s126575_scaffolds_8059_CRISPR_2419_spacer_10	d__Bacteria;p__Firmicutes_A;c__Clostridia;o__Oscillospirales;f__Acutalibacteraceae;g__CAG-177;s__CAG-177?sp003514385
LW1-s150947_bin_3@LW1-s150947_scaffolds_4880||full	2	1	2	1	1	1	1	1	Non-self	Cross_genus	LW1-s150947_bin_3	DBFF06-meta.168@DBFF06-meta_297958_CRISPR_886_spacer_15	d__Bacteria;p__Bacteroidota;c__Bacteroidia;o__Bacteroidales;f__Bacteroidaceae;g__Prevotella;s__Prevotella?sp000434975
LW1-s150971_bin_11@LW1-s150971_scaffolds_681||full|provirus_23427_77308	1	1	1	1	1	1	1	1	Only-self	Single	LW1-s150971_bin_11	LW1-s150971_bin_11@LW1-s150971_scaffolds_600_CRISPR_2269_spacer_52	d__Bacteria;p__Proteobacteria;c__Gammaproteobacteria;o__Burkholderiales;f__Burkholderiaceae;g__Comamonas;s__Comamonas?kerstersii
LW1-s150971_bin_21@LW1-s150971_scaffolds_3821||full|provirus_65357_91936	2	2	1	1	1	1	1	1	Non-self	Same_genus	LW1-s150971_bin_21	LW2-s126572_bin_45@LW2-s126572_scaffolds_9213_CRISPR_2406_spacer_2	d__Bacteria;p__Firmicutes_A;c__Clostridia;o__Lachnospirales;f__Lachnospiraceae;g__Enterocloster;s__Enterocloster?aldenensis
LW1-s151087_bin_13@LW1-s151087_scaffolds_1710||0_partial|provirus_1_40585	2	1	1	1	1	1	1	1	Non-self	Same_species	LW1-s151087_bin_13	NWMF08-meta.102@NWMF08-meta_13150_CRISPR_2794_spacer_1	d__Bacteria;p__Campylobacterota;c__Campylobacteria;o__Campylobacterales;f__Campylobacteraceae;g__Campylobacter_D;s__Campylobacter_D?coli
LW1-s151087_bin_4@LW1-s151087_scaffolds_5372||full	2	1	2	2	2	2	2	1	Non-self	Cross_genus	LW1-s151087_bin_4	S53008A_bin_2@S53008A_scaffolds_4004_CRISPR_2893_spacer_12	d__Bacteria;p__Verrucomicrobiota;c__Verrucomicrobiae;o__Verrucomicrobiales;f__Akkermansiaceae;g__Akkermansia;s__Akkermansia?muciniphila
LW1-s151087_bin_4@LW1-s151087_scaffolds_5372||full	2	1	2	2	2	2	2	1	Non-self	Cross_genus	LW1-s151087_bin_4	S53008A_bin_2@S53008A_scaffolds_4004_CRISPR_2893_spacer_17	d__Bacteria;p__Verrucomicrobiota;c__Verrucomicrobiae;o__Verrucomicrobiales;f__Akkermansiaceae;g__Akkermansia;s__Akkermansia?muciniphila
LW1-s151087_bin_4@LW1-s151087_scaffolds_5372||full	2	1	2	2	2	2	2	1	Non-self	Cross_genus	LW1-s151087_bin_4	S53008A_bin_2@S53008A_scaffolds_4004_CRISPR_2893_spacer_18	d__Bacteria;p__Verrucomicrobiota;c__Verrucomicrobiae;o__Verrucomicrobiales;f__Akkermansiaceae;g__Akkermansia;s__Akkermansia?muciniphila
LW1-s151087_bin_4@LW1-s151087_scaffolds_5372||full	2	1	2	2	2	2	2	1	Non-self	Cross_genus	LW1-s151087_bin_4	S53008A_bin_2@S53008A_scaffolds_4004_CRISPR_2893_spacer_21	d__Bacteria;p__Verrucomicrobiota;c__Verrucomicrobiae;o__Verrucomicrobiales;f__Akkermansiaceae;g__Akkermansia;s__Akkermansia?muciniphila
LW1-s151087_bin_4@LW1-s151087_scaffolds_5372||full	2	1	2	2	2	2	2	1	Non-self	Cross_genus	LW1-s151087_bin_4	S53008A_bin_2@S53008A_scaffolds_4004_CRISPR_2893_spacer_28	d__Bacteria;p__Verrucomicrobiota;c__Verrucomicrobiae;o__Verrucomicrobiales;f__Akkermansiaceae;g__Akkermansia;s__Akkermansia?muciniphila
LW1-s151087_bin_4@LW1-s151087_scaffolds_5372||full	2	1	2	2	2	2	2	1	Non-self	Cross_genus	LW1-s151087_bin_4	S53008A_bin_2@S53008A_scaffolds_4004_CRISPR_2893_spacer_30	d__Bacteria;p__Verrucomicrobiota;c__Verrucomicrobiae;o__Verrucomicrobiales;f__Akkermansiaceae;g__Akkermansia;s__Akkermansia?muciniphila
LW1-s151087_bin_4@LW1-s151087_scaffolds_5372||full	2	1	2	2	2	2	2	1	Non-self	Cross_genus	LW1-s151087_bin_4	S53008A_bin_2@S53008A_scaffolds_4004_CRISPR_2893_spacer_35	d__Bacteria;p__Verrucomicrobiota;c__Verrucomicrobiae;o__Verrucomicrobiales;f__Akkermansiaceae;g__Akkermansia;s__Akkermansia?muciniphila
LW1-s151087_bin_4@LW1-s151087_scaffolds_5372||full	2	1	2	2	2	2	2	1	Non-self	Cross_genus	LW1-s151087_bin_4	S53008A_bin_2@S53008A_scaffolds_4004_CRISPR_2893_spacer_4	d__Bacteria;p__Verrucomicrobiota;c__Verrucomicrobiae;o__Verrucomicrobiales;f__Akkermansiaceae;g__Akkermansia;s__Akkermansia?muciniphila
LW1-s151087_bin_4@LW1-s151087_scaffolds_5372||full	2	1	2	2	2	2	2	1	Non-self	Cross_genus	LW1-s151087_bin_4	S53008A_bin_2@S53008A_scaffolds_4004_CRISPR_2893_spacer_52	d__Bacteria;p__Verrucomicrobiota;c__Verrucomicrobiae;o__Verrucomicrobiales;f__Akkermansiaceae;g__Akkermansia;s__Akkermansia?muciniphila
LW1-s151087_bin_4@LW1-s151087_scaffolds_5372||full	2	1	2	2	2	2	2	1	Non-self	Cross_genus	LW1-s151087_bin_4	S53008A_bin_2@S53008A_scaffolds_4004_CRISPR_2893_spacer_54	d__Bacteria;p__Verrucomicrobiota;c__Verrucomicrobiae;o__Verrucomicrobiales;f__Akkermansiaceae;g__Akkermansia;s__Akkermansia?muciniphila
LW1-s151087_bin_4@LW1-s151087_scaffolds_5372||full	2	1	2	2	2	2	2	1	Non-self	Cross_genus	LW1-s151087_bin_4	S53008A_bin_2@S53008A_scaffolds_4170_CRISPR_2894_spacer_1	d__Bacteria;p__Verrucomicrobiota;c__Verrucomicrobiae;o__Verrucomicrobiales;f__Akkermansiaceae;g__Akkermansia;s__Akkermansia?muciniphila
LW1-s151250_bin_11@LW1-s151250_scaffolds_597||full	2	1	1	1	1	1	1	1	Non-self	Same_species	LW1-s151250_bin_11	9018-17-001_binning.10@NODE_213_length_35409_cov_5.169627_CRISPR_135_spacer_8	d__Bacteria;p__Bacteroidota;c__Bacteroidia;o__Bacteroidales;f__Tannerellaceae;g__Parabacteroides;s__Parabacteroides?distasonis
LW1-s151250_bin_11@LW1-s151250_scaffolds_608||full	2	1	1	1	1	1	1	1	Non-self	Same_species	LW1-s151250_bin_11	9018-17-001_binning.10@NODE_213_length_35409_cov_5.169627_CRISPR_135_spacer_17	d__Bacteria;p__Bacteroidota;c__Bacteroidia;o__Bacteroidales;f__Tannerellaceae;g__Parabacteroides;s__Parabacteroides?distasonis
LW1-s151250_bin_11@LW1-s151250_scaffolds_608||full	2	1	1	1	1	1	1	1	Non-self	Same_species	LW1-s151250_bin_11	9018-17-001_binning.10@NODE_213_length_35409_cov_5.169627_CRISPR_135_spacer_26	d__Bacteria;p__Bacteroidota;c__Bacteroidia;o__Bacteroidales;f__Tannerellaceae;g__Parabacteroides;s__Parabacteroides?distasonis
LW1-s151250_bin_11@LW1-s151250_scaffolds_608||full	2	1	1	1	1	1	1	1	Non-self	Same_species	LW1-s151250_bin_11	LW1-s151250_bin_11@LW1-s151250_scaffolds_631_CRISPR_2310_spacer_3	d__Bacteria;p__Bacteroidota;c__Bacteroidia;o__Bacteroidales;f__Tannerellaceae;g__Parabacteroides;s__Parabacteroides?distasonis
LW1-s151260_bin_10@LW1-s151260_scaffolds_80||full	1	1	1	1	1	1	1	1	Only-self	Single	LW1-s151260_bin_10	LW1-s151260_bin_10@LW1-s151260_scaffolds_80_CRISPR_2328_spacer_1	d__Bacteria;p__Firmicutes_A;c__Clostridia;o__Oscillospirales;f__Oscillospiraceae;g__CAG-170;s__CAG-170?sp004555655
LW1-s151260_bin_10@LW1-s151260_scaffolds_80||full	1	1	1	1	1	1	1	1	Only-self	Single	LW1-s151260_bin_10	LW1-s151260_bin_10@LW1-s151260_scaffolds_80_CRISPR_2328_spacer_2	d__Bacteria;p__Firmicutes_A;c__Clostridia;o__Oscillospirales;f__Oscillospiraceae;g__CAG-170;s__CAG-170?sp004555655
LW1-s151260_bin_10@LW1-s151260_scaffolds_80||full	1	1	1	1	1	1	1	1	Only-self	Single	LW1-s151260_bin_10	LW1-s151260_bin_10@LW1-s151260_scaffolds_80_CRISPR_2328_spacer_3	d__Bacteria;p__Firmicutes_A;c__Clostridia;o__Oscillospirales;f__Oscillospiraceae;g__CAG-170;s__CAG-170?sp004555655
LW1-s151260_bin_12@LW1-s151260_scaffolds_209||full	2	2	2	2	2	1	1	1	Non-self	Cross_genus	LW1-s151260_bin_12	DKLLMM06-meta.257@DKLLMM06-meta_50830_CRISPR_1409_spacer_7	d__Bacteria;p__Firmicutes_A;c__Clostridia;o__Oscillospirales;f__Oscillospiraceae;g__CAG-103;s__CAG-103?sp004556965
LW1-s151260_bin_4@LW1-s151260_scaffolds_7583||full	3	0	2	1	1	1	1	1	Non-self	Cross_genus	LW1-s151260_bin_4	LW1-s150947_bin_39@LW1-s150947_scaffolds_7829_CRISPR_2266_spacer_2	d__Bacteria;p__Firmicutes_A;c__Clostridia;o__Lachnospirales;f__Lachnospiraceae;g__Sporofaciens;s__
LW1-s151260_bin_4@LW1-s151260_scaffolds_7583||full	3	0	2	1	1	1	1	1	Non-self	Cross_genus	LW1-s151260_bin_4	LW1-s150947_bin_39@LW1-s150947_scaffolds_7829_CRISPR_2266_spacer_3	d__Bacteria;p__Firmicutes_A;c__Clostridia;o__Lachnospirales;f__Lachnospiraceae;g__Sporofaciens;s__
LW1-s151260_bin_4@LW1-s151260_scaffolds_7583||full	3	0	2	1	1	1	1	1	Non-self	Cross_genus	LW1-s151260_bin_4	LW1-s151260_bin_4@LW1-s151260_scaffolds_7470_CRISPR_2338_spacer_6	d__Bacteria;p__Firmicutes_A;c__Clostridia;o__Lachnospirales;f__Lachnospiraceae;g__Sporofaciens;s__
LW1-s151260_bin_4@LW1-s151260_scaffolds_7583||full	3	0	2	1	1	1	1	1	Non-self	Cross_genus	LW1-s151260_bin_4	SWFF06-meta.230@SWFF06-meta_194922_CRISPR_3056_spacer_11	d__Bacteria;p__Firmicutes_A;c__Clostridia;o__Lachnospirales;f__Lachnospiraceae;g__Sporofaciens;s__
LW1-s151260_bin_4@LW1-s151260_scaffolds_7583||full	3	0	2	1	1	1	1	1	Non-self	Cross_genus	LW1-s151260_bin_4	SWFF06-meta.230@SWFF06-meta_194922_CRISPR_3056_spacer_12	d__Bacteria;p__Firmicutes_A;c__Clostridia;o__Lachnospirales;f__Lachnospiraceae;g__Sporofaciens;s__
LW1-s151260_bin_4@LW1-s151260_scaffolds_7586||full	2	0	2	1	1	1	1	1	Non-self	Cross_genus	LW1-s151260_bin_4	BMXMF02-meta.47@BMXMF02-meta_216966_CRISPR_359_spacer_4	d__Bacteria;p__Firmicutes_A;c__Clostridia;o__Lachnospirales;f__Lachnospiraceae;g__Sporofaciens;s__
LW1-s151691_bin_15@LW1-s151691_scaffolds_1207||full|provirus_1_58628	2	2	1	1	1	1	1	1	Non-self	Same_genus	LW1-s151691_bin_15	DW2.bin.13@DW2.bin.13.scaffold_683_1_CRISPR_1720_spacer_15	d__Bacteria;p__Bacteroidota;c__Bacteroidia;o__Bacteroidales;f__Bacteroidaceae;g__Prevotella;s__Prevotella?sp000434975
LW1-s151691_bin_33@LW1-s151691_scaffolds_4836||full|provirus_14850_30087	3	1	1	1	1	1	1	1	Non-self	Same_species	LW1-s151691_bin_33	DBMF05-meta.294@DBMF05-meta_290470_CRISPR_1103_spacer_1	d__Bacteria;p__Desulfobacterota_I;c__Desulfovibrionia;o__Desulfovibrionales;f__Desulfovibrionaceae;g__Bilophila;s__Bilophila?wadsworthia
LW1-s151691_bin_33@LW1-s151691_scaffolds_4836||full|provirus_14850_30087	3	1	1	1	1	1	1	1	Non-self	Same_species	LW1-s151691_bin_33	DBMM05-meta.155@DBMM05-meta_283528_CRISPR_1166_spacer_2	d__Bacteria;p__Desulfobacterota_I;c__Desulfovibrionia;o__Desulfovibrionales;f__Desulfovibrionaceae;g__Bilophila;s__Bilophila?wadsworthia
LW1-s151691_bin_33@LW1-s151691_scaffolds_4840||full	2	1	1	1	1	1	1	1	Non-self	Same_species	LW1-s151691_bin_33	DBMF05-meta.294@DBMF05-meta_290470_CRISPR_1103_spacer_4	d__Bacteria;p__Desulfobacterota_I;c__Desulfovibrionia;o__Desulfovibrionales;f__Desulfovibrionaceae;g__Bilophila;s__Bilophila?wadsworthia
LW1-s151691_bin_33@LW1-s151691_scaffolds_4843||full	1	1	1	1	1	1	1	1	Only-self	Single	LW1-s151691_bin_33	LW1-s151691_bin_33@LW1-s151691_scaffolds_4971_CRISPR_2369_spacer_1	d__Bacteria;p__Desulfobacterota_I;c__Desulfovibrionia;o__Desulfovibrionales;f__Desulfovibrionaceae;g__Bilophila;s__Bilophila?wadsworthia
LW1-s151691_bin_33@LW1-s151691_scaffolds_4971||full	2	1	1	1	1	1	1	1	Non-self	Same_species	LW1-s151691_bin_33	DBMF05-meta.294@DBMF05-meta_290470_CRISPR_1103_spacer_12	d__Bacteria;p__Desulfobacterota_I;c__Desulfovibrionia;o__Desulfovibrionales;f__Desulfovibrionaceae;g__Bilophila;s__Bilophila?wadsworthia
LW1-s151691_bin_33@LW1-s151691_scaffolds_4971||full	2	1	1	1	1	1	1	1	Non-self	Same_species	LW1-s151691_bin_33	DBMF05-meta.294@DBMF05-meta_290470_CRISPR_1103_spacer_14	d__Bacteria;p__Desulfobacterota_I;c__Desulfovibrionia;o__Desulfovibrionales;f__Desulfovibrionaceae;g__Bilophila;s__Bilophila?wadsworthia
LW1-s151691_bin_33@LW1-s151691_scaffolds_4971||full	2	1	1	1	1	1	1	1	Non-self	Same_species	LW1-s151691_bin_33	DBMF05-meta.294@DBMF05-meta_290470_CRISPR_1103_spacer_6	d__Bacteria;p__Desulfobacterota_I;c__Desulfovibrionia;o__Desulfovibrionales;f__Desulfovibrionaceae;g__Bilophila;s__Bilophila?wadsworthia
LW1-s151691_bin_33@LW1-s151691_scaffolds_4971||full	2	1	1	1	1	1	1	1	Non-self	Same_species	LW1-s151691_bin_33	LW1-s151691_bin_33@LW1-s151691_scaffolds_4971_CRISPR_2369_spacer_1	d__Bacteria;p__Desulfobacterota_I;c__Desulfovibrionia;o__Desulfovibrionales;f__Desulfovibrionaceae;g__Bilophila;s__Bilophila?wadsworthia
LW1-s151691_bin_33@LW1-s151691_scaffolds_4971||full	2	1	1	1	1	1	1	1	Non-self	Same_species	LW1-s151691_bin_33	LW1-s151691_bin_33@LW1-s151691_scaffolds_4971_CRISPR_2369_spacer_2	d__Bacteria;p__Desulfobacterota_I;c__Desulfovibrionia;o__Desulfovibrionales;f__Desulfovibrionaceae;g__Bilophila;s__Bilophila?wadsworthia
LW1-s151691_bin_33@LW1-s151691_scaffolds_4971||full	2	1	1	1	1	1	1	1	Non-self	Same_species	LW1-s151691_bin_33	LW1-s151691_bin_33@LW1-s151691_scaffolds_4971_CRISPR_2369_spacer_3	d__Bacteria;p__Desulfobacterota_I;c__Desulfovibrionia;o__Desulfovibrionales;f__Desulfovibrionaceae;g__Bilophila;s__Bilophila?wadsworthia
LW1-s151691_bin_33@LW1-s151691_scaffolds_4971||full	2	1	1	1	1	1	1	1	Non-self	Same_species	LW1-s151691_bin_33	LW1-s151691_bin_33@LW1-s151691_scaffolds_4971_CRISPR_2369_spacer_4	d__Bacteria;p__Desulfobacterota_I;c__Desulfovibrionia;o__Desulfovibrionales;f__Desulfovibrionaceae;g__Bilophila;s__Bilophila?wadsworthia
LW1-s151691_bin_33@LW1-s151691_scaffolds_4971||full	2	1	1	1	1	1	1	1	Non-self	Same_species	LW1-s151691_bin_33	LW1-s151691_bin_33@LW1-s151691_scaffolds_4971_CRISPR_2369_spacer_5	d__Bacteria;p__Desulfobacterota_I;c__Desulfovibrionia;o__Desulfovibrionales;f__Desulfovibrionaceae;g__Bilophila;s__Bilophila?wadsworthia
LW1-s151691_bin_33@LW1-s151691_scaffolds_4971||full	2	1	1	1	1	1	1	1	Non-self	Same_species	LW1-s151691_bin_33	LW1-s151691_bin_33@LW1-s151691_scaffolds_4971_CRISPR_2369_spacer_6	d__Bacteria;p__Desulfobacterota_I;c__Desulfovibrionia;o__Desulfovibrionales;f__Desulfovibrionaceae;g__Bilophila;s__Bilophila?wadsworthia
LW1-s151714_bin_6@LW1-s151714_scaffolds_8683||full|provirus_1_57810	4	2	2	2	1	1	1	1	Non-self	Cross_genus	LW1-s151714_bin_6	9018-17-001_binning.10@NODE_213_length_35409_cov_5.169627_CRISPR_135_spacer_13	d__Bacteria;p__Bacteroidota;c__Bacteroidia;o__Bacteroidales;f__Tannerellaceae;g__Parabacteroides;s__Parabacteroides?distasonis
LW1-s151714_bin_6@LW1-s151714_scaffolds_8683||full|provirus_1_57810	4	2	2	2	1	1	1	1	Non-self	Cross_genus	LW1-s151714_bin_6	9018-17-001_binning.10@NODE_213_length_35409_cov_5.169627_CRISPR_135_spacer_26	d__Bacteria;p__Bacteroidota;c__Bacteroidia;o__Bacteroidales;f__Tannerellaceae;g__Parabacteroides;s__Parabacteroides?distasonis
LW1-s151714_bin_6@LW1-s151714_scaffolds_8683||full|provirus_1_57810	4	2	2	2	1	1	1	1	Non-self	Cross_genus	LW1-s151714_bin_6	9018-17-001_binning.10@NODE_213_length_35409_cov_5.169627_CRISPR_135_spacer_9	d__Bacteria;p__Bacteroidota;c__Bacteroidia;o__Bacteroidales;f__Tannerellaceae;g__Parabacteroides;s__Parabacteroides?distasonis
LW1-s151714_bin_6@LW1-s151714_scaffolds_8683||full|provirus_1_57810	4	2	2	2	1	1	1	1	Non-self	Cross_genus	LW1-s151714_bin_6	LW1-s151250_bin_11@LW1-s151250_scaffolds_612_CRISPR_2309_spacer_9	d__Bacteria;p__Bacteroidota;c__Bacteroidia;o__Bacteroidales;f__Tannerellaceae;g__Parabacteroides;s__Parabacteroides?distasonis
LW1-s151714_bin_6@LW1-s151714_scaffolds_8683||full|provirus_1_57810	4	2	2	2	1	1	1	1	Non-self	Cross_genus	LW1-s151714_bin_6	LW1-s151714_bin_6@LW1-s151714_scaffolds_8687_CRISPR_2374_spacer_20	d__Bacteria;p__Bacteroidota;c__Bacteroidia;o__Bacteroidales;f__Tannerellaceae;g__Parabacteroides;s__Parabacteroides?distasonis
LW1-s151714_bin_6@LW1-s151714_scaffolds_8683||full|provirus_1_57810	4	2	2	2	1	1	1	1	Non-self	Cross_genus	LW1-s151714_bin_6	LW2-s127145_bin_4@LW2-s127145_scaffolds_6191_CRISPR_2432_spacer_5	d__Bacteria;p__Bacteroidota;c__Bacteroidia;o__Bacteroidales;f__Tannerellaceae;g__Parabacteroides;s__Parabacteroides?distasonis
LW1-sD150971_bin_31@LW1-sD150971_scaffolds_5634||full|provirus_39466_72875	2	1	1	1	1	1	1	1	Non-self	Same_species	LW1-sD150971_bin_31	Boar-s35_bin_31@Boar-s35_scaffolds_4810_CRISPR_601_spacer_7	d__Bacteria;p__Bacteroidota;c__Bacteroidia;o__Bacteroidales;f__Paludibacteraceae;g__RGIG9608;s__RGIG9608?sp017456885
LW1-sD150971_bin_8@LW1-sD150971_scaffolds_8022||full	4	2	2	2	2	2	2	1	Non-self	Cross_genus	LW1-sD150971_bin_8	DBMM05-meta.307@DBMM05-meta_535030_CRISPR_1174_spacer_15	d__Bacteria;p__Firmicutes_A;c__Clostridia;o__Christensenellales;f__CAG-138;g__PeH17;s__PeH17?sp900542285
LW1-sD150971_bin_8@LW1-sD150971_scaffolds_8022||full	4	2	2	2	2	2	2	1	Non-self	Cross_genus	LW1-sD150971_bin_8	LW1-sD150971_bin_8@LW1-sD150971_scaffolds_8022_CRISPR_2382_spacer_1	d__Bacteria;p__Firmicutes_A;c__Clostridia;o__Christensenellales;f__CAG-138;g__PeH17;s__PeH17?sp900542285
LW1-sD150971_bin_8@LW1-sD150971_scaffolds_8022||full	4	2	2	2	2	2	2	1	Non-self	Cross_genus	LW1-sD150971_bin_8	LW1-sD150971_bin_8@LW1-sD150971_scaffolds_8022_CRISPR_2382_spacer_2	d__Bacteria;p__Firmicutes_A;c__Clostridia;o__Christensenellales;f__CAG-138;g__PeH17;s__PeH17?sp900542285
LW1-sD150971_bin_8@LW1-sD150971_scaffolds_8022||full	4	2	2	2	2	2	2	1	Non-self	Cross_genus	LW1-sD150971_bin_8	LW1-sD150971_bin_8@LW1-sD150971_scaffolds_8022_CRISPR_2382_spacer_3	d__Bacteria;p__Firmicutes_A;c__Clostridia;o__Christensenellales;f__CAG-138;g__PeH17;s__PeH17?sp900542285
LW1-sD150971_bin_8@LW1-sD150971_scaffolds_8022||full	4	2	2	2	2	2	2	1	Non-self	Cross_genus	LW1-sD150971_bin_8	SW3.bin.88@SW3.bin.88.scaffold_355_1_CRISPR_2953_spacer_13	d__Bacteria;p__Firmicutes_A;c__Clostridia;o__Christensenellales;f__CAG-138;g__PeH17;s__PeH17?sp900542285
LW1-sD150971_bin_8@LW1-sD150971_scaffolds_8022||full	4	2	2	2	2	2	2	1	Non-self	Cross_genus	LW1-sD150971_bin_8	SW3.bin.88@SW3.bin.88.scaffold_355_1_CRISPR_2953_spacer_23	d__Bacteria;p__Firmicutes_A;c__Clostridia;o__Christensenellales;f__CAG-138;g__PeH17;s__PeH17?sp900542285
LW1-sD150971_bin_8@LW1-sD150971_scaffolds_8022||full	4	2	2	2	2	2	2	1	Non-self	Cross_genus	LW1-sD150971_bin_8	W4978_bin_27@W4978_scaffolds_5105_CRISPR_3395_spacer_12	d__Bacteria;p__Firmicutes_A;c__Clostridia;o__Christensenellales;f__CAG-138;g__PeH17;s__PeH17?sp900542285
LW1-sD150971_bin_8@LW1-sD150971_scaffolds_8022||full	4	2	2	2	2	2	2	1	Non-self	Cross_genus	LW1-sD150971_bin_8	W4978_bin_27@W4978_scaffolds_5105_CRISPR_3395_spacer_3	d__Bacteria;p__Firmicutes_A;c__Clostridia;o__Christensenellales;f__CAG-138;g__PeH17;s__PeH17?sp900542285
LW1-sD150971_bin_8@LW1-sD150971_scaffolds_8022||full	4	2	2	2	2	2	2	1	Non-self	Cross_genus	LW1-sD150971_bin_8	W4978_bin_27@W4978_scaffolds_5105_CRISPR_3395_spacer_4	d__Bacteria;p__Firmicutes_A;c__Clostridia;o__Christensenellales;f__CAG-138;g__PeH17;s__PeH17?sp900542285
LW1-sD150971_bin_8@LW1-sD150971_scaffolds_8044||full	2	2	2	1	1	1	1	1	Non-self	Cross_genus	LW1-sD150971_bin_8	QHF9FF09-meta.241@QHF9FF09-meta_422039_CRISPR_2834_spacer_9	d__Bacteria;p__Firmicutes_A;c__Clostridia;o__Christensenellales;f__CAG-138;g__PeH17;s__PeH17?sp900542285
LW1-sD150971_bin_8@LW1-sD150971_scaffolds_8049||full	2	2	2	1	1	1	1	1	Non-self	Cross_genus	LW1-sD150971_bin_8	QHF9FF09-meta.241@QHF9FF09-meta_422039_CRISPR_2834_spacer_12	d__Bacteria;p__Firmicutes_A;c__Clostridia;o__Christensenellales;f__CAG-138;g__PeH17;s__PeH17?sp900542285
LW1-sD150971_bin_8@LW1-sD150971_scaffolds_8049||full	2	2	2	1	1	1	1	1	Non-self	Cross_genus	LW1-sD150971_bin_8	QHF9FF09-meta.241@QHF9FF09-meta_422039_CRISPR_2834_spacer_14	d__Bacteria;p__Firmicutes_A;c__Clostridia;o__Christensenellales;f__CAG-138;g__PeH17;s__PeH17?sp900542285
LW1-sD150971_bin_8@LW1-sD150971_scaffolds_8049||full	2	2	2	1	1	1	1	1	Non-self	Cross_genus	LW1-sD150971_bin_8	QHF9FF09-meta.241@QHF9FF09-meta_422039_CRISPR_2834_spacer_22	d__Bacteria;p__Firmicutes_A;c__Clostridia;o__Christensenellales;f__CAG-138;g__PeH17;s__PeH17?sp900542285
LW1-sD150971_bin_8@LW1-sD150971_scaffolds_8049||full	2	2	2	1	1	1	1	1	Non-self	Cross_genus	LW1-sD150971_bin_8	QHF9FF09-meta.241@QHF9FF09-meta_422039_CRISPR_2834_spacer_24	d__Bacteria;p__Firmicutes_A;c__Clostridia;o__Christensenellales;f__CAG-138;g__PeH17;s__PeH17?sp900542285
LW1-sD151116_bin_35@LW1-sD151116_scaffolds_5561||0_partial	2	1	2	1	1	1	1	1	Non-self	Cross_genus	LW1-sD151116_bin_35	LW1-s151337_bin_11@LW1-s151337_scaffolds_407_CRISPR_2341_spacer_12	d__Bacteria;p__Firmicutes_A;c__Clostridia;o__Oscillospirales;f__Acutalibacteraceae;g__UMGS1591;s__
LW1.bin.9@LW1.bin.9.scaffold_13314_1||full	2	1	1	1	1	1	1	1	Non-self	Same_species	LW1.bin.9	ZW6.bin.95@ZW6.bin.95.scaffold_946_1_CRISPR_3509_spacer_17	d__Bacteria;p__Bacteroidota;c__Bacteroidia;o__Bacteroidales;f__Bacteroidaceae;g__Prevotella;s__Prevotella?sp004556065
LW2-s126572_bin_26@LW2-s126572_scaffolds_5024||full	2	2	2	2	2	1	1	1	Non-self	Cross_genus	LW2-s126572_bin_26	BMXMF05-meta.341@BMXMF05-meta_595854_CRISPR_377_spacer_4	d__Bacteria;p__Firmicutes_A;c__Clostridia;o__Oscillospirales;f__Oscillospiraceae;g__CAG-170;s__CAG-170?sp004555655
LW2-s126575_bin_27@LW2-s126575_scaffolds_4066||full	2	2	2	2	2	2	2	1	Non-self	Cross_genus	LW2-s126575_bin_27	LW1-s151116_bin_26@LW1-s151116_scaffolds_2482_CRISPR_2301_spacer_22	d__Bacteria;p__Bacteroidota;c__Bacteroidia;o__Bacteroidales;f__Bacteroidaceae;g__Phocaeicola;s__Phocaeicola?vulgatus
LW2-s126575_bin_36@LW2-s126575_scaffolds_6626||full	2	1	2	1	1	1	1	1	Non-self	Cross_genus	LW2-s126575_bin_36	DBMM05-meta.346@DBMM05-meta_9656_CRISPR_1183_spacer_13	d__Bacteria;p__Firmicutes_A;c__Clostridia;o__Lachnospirales;f__Lachnospiraceae;g__SFDP01;s__SFDP01?sp004558185
LW2-s126575_bin_36@LW2-s126575_scaffolds_6667||full	2	1	2	1	1	1	1	1	Non-self	Cross_genus	LW2-s126575_bin_36	BMXMF02-meta.47@BMXMF02-meta_216966_CRISPR_359_spacer_10	d__Bacteria;p__Firmicutes_A;c__Clostridia;o__Lachnospirales;f__Lachnospiraceae;g__SFDP01;s__SFDP01?sp004558185
LW2-s126575_bin_44@LW2-s126575_scaffolds_9198||full	2	1	1	1	1	1	1	1	Non-self	Same_species	LW2-s126575_bin_44	DKLLMM06-meta.257@DKLLMM06-meta_50830_CRISPR_1409_spacer_12	d__Bacteria;p__Firmicutes_A;c__Clostridia;o__Christensenellales;f__CAG-74;g__Ventricola;s__
LW2-s126575_bin_4@LW2-s126575_scaffolds_8056||0_partial|provirus_1_11215	2	1	1	1	1	1	1	1	Non-self	Same_species	LW2-s126575_bin_4	DBMM05-meta.221@DBMM05-meta_370122_CRISPR_1170_spacer_14	d__Bacteria;p__Firmicutes_A;c__Clostridia;o__Oscillospirales;f__Acutalibacteraceae;g__CAG-177;s__CAG-177?sp003514385
LW2-s126575_bin_4@LW2-s126575_scaffolds_8056||0_partial|provirus_1_11215	2	1	1	1	1	1	1	1	Non-self	Same_species	LW2-s126575_bin_4	DBMM05-meta.221@DBMM05-meta_370122_CRISPR_1170_spacer_21	d__Bacteria;p__Firmicutes_A;c__Clostridia;o__Oscillospirales;f__Acutalibacteraceae;g__CAG-177;s__CAG-177?sp003514385
LW2-s126575_bin_4@LW2-s126575_scaffolds_8068||full	3	2	1	1	1	1	1	1	Non-self	Same_genus	LW2-s126575_bin_4	LW1-s150947_bin_37@LW1-s150947_scaffolds_7499_CRISPR_2264_spacer_16	d__Bacteria;p__Firmicutes_A;c__Clostridia;o__Oscillospirales;f__Acutalibacteraceae;g__CAG-177;s__CAG-177?sp003514385
LW2-s126575_bin_4@LW2-s126575_scaffolds_8068||full	3	2	1	1	1	1	1	1	Non-self	Same_genus	LW2-s126575_bin_4	LW1-s150947_bin_37@LW1-s150947_scaffolds_7499_CRISPR_2264_spacer_17	d__Bacteria;p__Firmicutes_A;c__Clostridia;o__Oscillospirales;f__Acutalibacteraceae;g__CAG-177;s__CAG-177?sp003514385
LW2-s126575_bin_4@LW2-s126575_scaffolds_8068||full	3	2	1	1	1	1	1	1	Non-self	Same_genus	LW2-s126575_bin_4	LW1-s150947_bin_37@LW1-s150947_scaffolds_7499_CRISPR_2264_spacer_18	d__Bacteria;p__Firmicutes_A;c__Clostridia;o__Oscillospirales;f__Acutalibacteraceae;g__CAG-177;s__CAG-177?sp003514385
LW2-s126575_bin_4@LW2-s126575_scaffolds_8068||full	3	2	1	1	1	1	1	1	Non-self	Same_genus	LW2-s126575_bin_4	LW1-s150947_bin_37@LW1-s150947_scaffolds_7499_CRISPR_2264_spacer_36	d__Bacteria;p__Firmicutes_A;c__Clostridia;o__Oscillospirales;f__Acutalibacteraceae;g__CAG-177;s__CAG-177?sp003514385
LW2-s126575_bin_4@LW2-s126575_scaffolds_8068||full	3	2	1	1	1	1	1	1	Non-self	Same_genus	LW2-s126575_bin_4	LW1-s150947_bin_37@LW1-s150947_scaffolds_7499_CRISPR_2264_spacer_72	d__Bacteria;p__Firmicutes_A;c__Clostridia;o__Oscillospirales;f__Acutalibacteraceae;g__CAG-177;s__CAG-177?sp003514385
LW2-s126575_bin_4@LW2-s126575_scaffolds_8068||full	3	2	1	1	1	1	1	1	Non-self	Same_genus	LW2-s126575_bin_4	LW1-s150947_bin_37@LW1-s150947_scaffolds_7514_CRISPR_2265_spacer_13	d__Bacteria;p__Firmicutes_A;c__Clostridia;o__Oscillospirales;f__Acutalibacteraceae;g__CAG-177;s__CAG-177?sp003514385
LW2-s126575_bin_4@LW2-s126575_scaffolds_8068||full	3	2	1	1	1	1	1	1	Non-self	Same_genus	LW2-s126575_bin_4	LW1-s150947_bin_37@LW1-s150947_scaffolds_7514_CRISPR_2265_spacer_34	d__Bacteria;p__Firmicutes_A;c__Clostridia;o__Oscillospirales;f__Acutalibacteraceae;g__CAG-177;s__CAG-177?sp003514385
LW2-s126575_bin_4@LW2-s126575_scaffolds_8068||full	3	2	1	1	1	1	1	1	Non-self	Same_genus	LW2-s126575_bin_4	LW1-s150947_bin_37@LW1-s150947_scaffolds_7514_CRISPR_2265_spacer_36	d__Bacteria;p__Firmicutes_A;c__Clostridia;o__Oscillospirales;f__Acutalibacteraceae;g__CAG-177;s__CAG-177?sp003514385
LW2-s126575_bin_4@LW2-s126575_scaffolds_8068||full	3	2	1	1	1	1	1	1	Non-self	Same_genus	LW2-s126575_bin_4	SW3.bin.113@SW3.bin.113.scaffold_15069_1_CRISPR_2945_spacer_7	d__Bacteria;p__Firmicutes_A;c__Clostridia;o__Oscillospirales;f__Acutalibacteraceae;g__CAG-177;s__CAG-177?sp003514385
LW2-s126610_bin_14@LW2-s126610_scaffolds_552||full|provirus_28218_70075	2	0	1	1	1	1	1	1	Non-self	Same_species	LW2-s126610_bin_14	LW2-s127530_bin_35@LW2-s127530_scaffolds_5316_CRISPR_2446_spacer_59	d__Bacteria;p__Firmicutes_A;c__Clostridia;o__Peptostreptococcales;f__Anaerovoracaceae;g__CAG-238;s__
LW2-s126610_bin_14@LW2-s126610_scaffolds_567||full|provirus_16369_61011	3	0	1	1	1	1	1	1	Non-self	Same_species	LW2-s126610_bin_14	BMXFM03-meta.124@BMXFM03-meta_137020_CRISPR_264_spacer_7	d__Bacteria;p__Firmicutes_A;c__Clostridia;o__Peptostreptococcales;f__Anaerovoracaceae;g__CAG-238;s__
LW2-s126610_bin_14@LW2-s126610_scaffolds_567||full|provirus_16369_61011	3	0	1	1	1	1	1	1	Non-self	Same_species	LW2-s126610_bin_14	BMXFM03-meta.124@BMXFM03-meta_137020_CRISPR_264_spacer_8	d__Bacteria;p__Firmicutes_A;c__Clostridia;o__Peptostreptococcales;f__Anaerovoracaceae;g__CAG-238;s__
LW2-s126610_bin_14@LW2-s126610_scaffolds_567||full|provirus_16369_61011	3	0	1	1	1	1	1	1	Non-self	Same_species	LW2-s126610_bin_14	LW2-s126610_bin_14@LW2-s126610_scaffolds_565_CRISPR_2421_spacer_1	d__Bacteria;p__Firmicutes_A;c__Clostridia;o__Peptostreptococcales;f__Anaerovoracaceae;g__CAG-238;s__
LW2-s126610_bin_14@LW2-s126610_scaffolds_567||full|provirus_16369_61011	3	0	1	1	1	1	1	1	Non-self	Same_species	LW2-s126610_bin_14	LW2-s126610_bin_14@LW2-s126610_scaffolds_565_CRISPR_2421_spacer_16	d__Bacteria;p__Firmicutes_A;c__Clostridia;o__Peptostreptococcales;f__Anaerovoracaceae;g__CAG-238;s__
LW2-s126610_bin_14@LW2-s126610_scaffolds_567||full|provirus_16369_61011	3	0	1	1	1	1	1	1	Non-self	Same_species	LW2-s126610_bin_14	LW2-s126610_bin_14@LW2-s126610_scaffolds_565_CRISPR_2421_spacer_22	d__Bacteria;p__Firmicutes_A;c__Clostridia;o__Peptostreptococcales;f__Anaerovoracaceae;g__CAG-238;s__
LW2-s126610_bin_14@LW2-s126610_scaffolds_567||full|provirus_16369_61011	3	0	1	1	1	1	1	1	Non-self	Same_species	LW2-s126610_bin_14	W4978_bin_34@W4978_scaffolds_6605_CRISPR_3396_spacer_12	d__Bacteria;p__Firmicutes_A;c__Clostridia;o__Peptostreptococcales;f__Anaerovoracaceae;g__CAG-238;s__
LW2-s126610_bin_14@LW2-s126610_scaffolds_567||full|provirus_16369_61011	3	0	1	1	1	1	1	1	Non-self	Same_species	LW2-s126610_bin_14	W4978_bin_34@W4978_scaffolds_6605_CRISPR_3396_spacer_26	d__Bacteria;p__Firmicutes_A;c__Clostridia;o__Peptostreptococcales;f__Anaerovoracaceae;g__CAG-238;s__
LW2-s126610_bin_1@LW2-s126610_scaffolds_49||full	1	1	1	1	1	1	1	1	Only-self	Single	LW2-s126610_bin_1	LW2-s126610_bin_1@LW2-s126610_scaffolds_49_CRISPR_2422_spacer_1	d__Bacteria;p__Firmicutes;c__Bacilli;o__Erysipelotrichales;f__Erysipelotrichaceae;g__UBA636;s__UBA636?sp900546285
LW2-s126610_bin_1@LW2-s126610_scaffolds_49||full	1	1	1	1	1	1	1	1	Only-self	Single	LW2-s126610_bin_1	LW2-s126610_bin_1@LW2-s126610_scaffolds_49_CRISPR_2422_spacer_2	d__Bacteria;p__Firmicutes;c__Bacilli;o__Erysipelotrichales;f__Erysipelotrichaceae;g__UBA636;s__UBA636?sp900546285
LW2-s126610_bin_22@LW2-s126610_scaffolds_1568||full	5	3	1	1	1	1	1	1	Non-self	Same_genus	LW2-s126610_bin_22	DBMM05-meta.221@DBMM05-meta_370122_CRISPR_1170_spacer_12	d__Bacteria;p__Firmicutes_A;c__Clostridia;o__Oscillospirales;f__Acutalibacteraceae;g__CAG-177;s__CAG-177?sp003514385
LW2-s126610_bin_22@LW2-s126610_scaffolds_1568||full	5	3	1	1	1	1	1	1	Non-self	Same_genus	LW2-s126610_bin_22	DBMM05-meta.221@DBMM05-meta_370122_CRISPR_1170_spacer_21	d__Bacteria;p__Firmicutes_A;c__Clostridia;o__Oscillospirales;f__Acutalibacteraceae;g__CAG-177;s__CAG-177?sp003514385
LW2-s126610_bin_22@LW2-s126610_scaffolds_1568||full	5	3	1	1	1	1	1	1	Non-self	Same_genus	LW2-s126610_bin_22	DBMM05-meta.221@DBMM05-meta_370122_CRISPR_1170_spacer_3	d__Bacteria;p__Firmicutes_A;c__Clostridia;o__Oscillospirales;f__Acutalibacteraceae;g__CAG-177;s__CAG-177?sp003514385
LW2-s126610_bin_22@LW2-s126610_scaffolds_1568||full	5	3	1	1	1	1	1	1	Non-self	Same_genus	LW2-s126610_bin_22	F5497_bin_44@F5497_scaffolds_11721_CRISPR_1962_spacer_5	d__Bacteria;p__Firmicutes_A;c__Clostridia;o__Oscillospirales;f__Acutalibacteraceae;g__CAG-177;s__CAG-177?sp003514385
LW2-s126610_bin_22@LW2-s126610_scaffolds_1568||full	5	3	1	1	1	1	1	1	Non-self	Same_genus	LW2-s126610_bin_22	LW1-s150947_bin_37@LW1-s150947_scaffolds_7499_CRISPR_2264_spacer_17	d__Bacteria;p__Firmicutes_A;c__Clostridia;o__Oscillospirales;f__Acutalibacteraceae;g__CAG-177;s__CAG-177?sp003514385
LW2-s126610_bin_22@LW2-s126610_scaffolds_1568||full	5	3	1	1	1	1	1	1	Non-self	Same_genus	LW2-s126610_bin_22	LW1-s150947_bin_37@LW1-s150947_scaffolds_7499_CRISPR_2264_spacer_36	d__Bacteria;p__Firmicutes_A;c__Clostridia;o__Oscillospirales;f__Acutalibacteraceae;g__CAG-177;s__CAG-177?sp003514385
LW2-s126610_bin_22@LW2-s126610_scaffolds_1568||full	5	3	1	1	1	1	1	1	Non-self	Same_genus	LW2-s126610_bin_22	LW1-s150947_bin_37@LW1-s150947_scaffolds_7499_CRISPR_2264_spacer_72	d__Bacteria;p__Firmicutes_A;c__Clostridia;o__Oscillospirales;f__Acutalibacteraceae;g__CAG-177;s__CAG-177?sp003514385
LW2-s126610_bin_22@LW2-s126610_scaffolds_1568||full	5	3	1	1	1	1	1	1	Non-self	Same_genus	LW2-s126610_bin_22	LW1-s150947_bin_37@LW1-s150947_scaffolds_7514_CRISPR_2265_spacer_13	d__Bacteria;p__Firmicutes_A;c__Clostridia;o__Oscillospirales;f__Acutalibacteraceae;g__CAG-177;s__CAG-177?sp003514385
LW2-s126610_bin_22@LW2-s126610_scaffolds_1568||full	5	3	1	1	1	1	1	1	Non-self	Same_genus	LW2-s126610_bin_22	LW1-s150947_bin_37@LW1-s150947_scaffolds_7514_CRISPR_2265_spacer_36	d__Bacteria;p__Firmicutes_A;c__Clostridia;o__Oscillospirales;f__Acutalibacteraceae;g__CAG-177;s__CAG-177?sp003514385
LW2-s126610_bin_22@LW2-s126610_scaffolds_1568||full	5	3	1	1	1	1	1	1	Non-self	Same_genus	LW2-s126610_bin_22	LW1-s150947_bin_37@LW1-s150947_scaffolds_7514_CRISPR_2265_spacer_40	d__Bacteria;p__Firmicutes_A;c__Clostridia;o__Oscillospirales;f__Acutalibacteraceae;g__CAG-177;s__CAG-177?sp003514385
LW2-s126610_bin_22@LW2-s126610_scaffolds_1568||full	5	3	1	1	1	1	1	1	Non-self	Same_genus	LW2-s126610_bin_22	LW1-s150947_bin_37@LW1-s150947_scaffolds_7514_CRISPR_2265_spacer_43	d__Bacteria;p__Firmicutes_A;c__Clostridia;o__Oscillospirales;f__Acutalibacteraceae;g__CAG-177;s__CAG-177?sp003514385
LW2-s126610_bin_22@LW2-s126610_scaffolds_1568||full	5	3	1	1	1	1	1	1	Non-self	Same_genus	LW2-s126610_bin_22	LW1-s150947_bin_37@LW1-s150947_scaffolds_7514_CRISPR_2265_spacer_9	d__Bacteria;p__Firmicutes_A;c__Clostridia;o__Oscillospirales;f__Acutalibacteraceae;g__CAG-177;s__CAG-177?sp003514385
LW2-s126610_bin_22@LW2-s126610_scaffolds_1568||full	5	3	1	1	1	1	1	1	Non-self	Same_genus	LW2-s126610_bin_22	SW3.bin.113@SW3.bin.113.scaffold_15069_1_CRISPR_2945_spacer_7	d__Bacteria;p__Firmicutes_A;c__Clostridia;o__Oscillospirales;f__Acutalibacteraceae;g__CAG-177;s__CAG-177?sp003514385
LW2-s126610_bin_22@LW2-s126610_scaffolds_1600||full	3	1	1	1	1	1	1	1	Non-self	Same_species	LW2-s126610_bin_22	LW1-s150947_bin_37@LW1-s150947_scaffolds_7499_CRISPR_2264_spacer_67	d__Bacteria;p__Firmicutes_A;c__Clostridia;o__Oscillospirales;f__Acutalibacteraceae;g__CAG-177;s__CAG-177?sp003514385
LW2-s126610_bin_22@LW2-s126610_scaffolds_1600||full	3	1	1	1	1	1	1	1	Non-self	Same_species	LW2-s126610_bin_22	LW2-s126610_bin_22@LW2-s126610_scaffolds_1562_CRISPR_2423_spacer_18	d__Bacteria;p__Firmicutes_A;c__Clostridia;o__Oscillospirales;f__Acutalibacteraceae;g__CAG-177;s__CAG-177?sp003514385
LW2-s126610_bin_22@LW2-s126610_scaffolds_1600||full	3	1	1	1	1	1	1	1	Non-self	Same_species	LW2-s126610_bin_22	LW2-s126610_bin_22@LW2-s126610_scaffolds_1562_CRISPR_2423_spacer_28	d__Bacteria;p__Firmicutes_A;c__Clostridia;o__Oscillospirales;f__Acutalibacteraceae;g__CAG-177;s__CAG-177?sp003514385
LW2-s126610_bin_22@LW2-s126610_scaffolds_1600||full	3	1	1	1	1	1	1	1	Non-self	Same_species	LW2-s126610_bin_22	LW2-s126610_bin_22@LW2-s126610_scaffolds_1562_CRISPR_2423_spacer_30	d__Bacteria;p__Firmicutes_A;c__Clostridia;o__Oscillospirales;f__Acutalibacteraceae;g__CAG-177;s__CAG-177?sp003514385
LW2-s126610_bin_22@LW2-s126610_scaffolds_1600||full	3	1	1	1	1	1	1	1	Non-self	Same_species	LW2-s126610_bin_22	LW2-s126610_bin_22@LW2-s126610_scaffolds_1562_CRISPR_2423_spacer_31	d__Bacteria;p__Firmicutes_A;c__Clostridia;o__Oscillospirales;f__Acutalibacteraceae;g__CAG-177;s__CAG-177?sp003514385
LW2-s126610_bin_22@LW2-s126610_scaffolds_1600||full	3	1	1	1	1	1	1	1	Non-self	Same_species	LW2-s126610_bin_22	W4978_bin_1@W4978_scaffolds_48_CRISPR_3388_spacer_11	d__Bacteria;p__Firmicutes_A;c__Clostridia;o__Oscillospirales;f__Acutalibacteraceae;g__CAG-177;s__CAG-177?sp003514385
LW2-s126610_bin_22@LW2-s126610_scaffolds_1600||full	3	1	1	1	1	1	1	1	Non-self	Same_species	LW2-s126610_bin_22	W4978_bin_1@W4978_scaffolds_48_CRISPR_3388_spacer_51	d__Bacteria;p__Firmicutes_A;c__Clostridia;o__Oscillospirales;f__Acutalibacteraceae;g__CAG-177;s__CAG-177?sp003514385
LW2-s126610_bin_39@LW2-s126610_scaffolds_6585||full	2	0	1	1	1	1	1	1	Non-self	Same_species	LW2-s126610_bin_39	Boar-s4_bin_20@Boar-s4_scaffolds_2337_CRISPR_614_spacer_3	d__Bacteria;p__Firmicutes_A;c__Clostridia;o__Oscillospirales;f__Oscillospiraceae;g__Limivicinus;s__
LW2-s127152_bin_42@LW2-s127152_scaffolds_8597||full	2	2	2	2	1	1	1	1	Non-self	Cross_genus	LW2-s127152_bin_42	F5329_bin_6@F5329_scaffolds_11489_CRISPR_1912_spacer_5	d__Bacteria;p__Firmicutes_A;c__Clostridia;o__Christensenellales;f__CAG-917;g__CAG-349;s__CAG-349?sp003539515
LW2-s127153_bin_20@LW2-s127153_scaffolds_2990||full	2	2	2	2	2	1	1	1	Non-self	Cross_genus	LW2-s127153_bin_20	DKYYFF08-meta.312@DKYYFF08-meta_1257374_CRISPR_1430_spacer_1	d__Bacteria;p__Firmicutes_A;c__Clostridia;o__Christensenellales;f__CAG-74;g__Limiplasma;s__Limiplasma?sp004556545
LW2-s127575_bin_40@LW2-s127575_scaffolds_7553||full	2	2	1	1	1	1	1	1	Non-self	Same_genus	LW2-s127575_bin_40	DBMM05-meta.287@DBMM05-meta_459145_CRISPR_1172_spacer_11	d__Bacteria;p__Firmicutes_A;c__Clostridia;o__Christensenellales;f__Borkfalkiaceae;g__UBA10281;s__UBA10281?sp900556195
LW2-s127575_bin_40@LW2-s127575_scaffolds_7553||full	2	2	1	1	1	1	1	1	Non-self	Same_genus	LW2-s127575_bin_40	DBMM05-meta.287@DBMM05-meta_459145_CRISPR_1172_spacer_5	d__Bacteria;p__Firmicutes_A;c__Clostridia;o__Christensenellales;f__Borkfalkiaceae;g__UBA10281;s__UBA10281?sp900556195
LW2-s127575_bin_40@LW2-s127575_scaffolds_7553||full	2	2	1	1	1	1	1	1	Non-self	Same_genus	LW2-s127575_bin_40	DBMM05-meta.287@DBMM05-meta_459145_CRISPR_1172_spacer_7	d__Bacteria;p__Firmicutes_A;c__Clostridia;o__Christensenellales;f__Borkfalkiaceae;g__UBA10281;s__UBA10281?sp900556195
LW2-s127575_bin_8@LW2-s127575_scaffolds_10029||full	2	2	2	2	2	2	2	1	Non-self	Cross_genus	LW2-s127575_bin_8	LW1-s151070_bin_14@LW1-s151070_scaffolds_1433_CRISPR_2277_spacer_62	d__Bacteria;p__Fusobacteriota;c__Fusobacteriia;o__Fusobacteriales;f__Fusobacteriaceae;g__Fusobacterium_A;s__Fusobacterium_A?mortiferum
LW2-s127575_bin_8@LW2-s127575_scaffolds_10029||full	2	2	2	2	2	2	2	1	Non-self	Cross_genus	LW2-s127575_bin_8	LW1-s151070_bin_14@LW1-s151070_scaffolds_1433_CRISPR_2277_spacer_77	d__Bacteria;p__Fusobacteriota;c__Fusobacteriia;o__Fusobacteriales;f__Fusobacteriaceae;g__Fusobacterium_A;s__Fusobacterium_A?mortiferum
LW2-s127575_bin_8@LW2-s127575_scaffolds_10029||full	2	2	2	2	2	2	2	1	Non-self	Cross_genus	LW2-s127575_bin_8	LW1-s151070_bin_14@LW1-s151070_scaffolds_1433_CRISPR_2277_spacer_88	d__Bacteria;p__Fusobacteriota;c__Fusobacteriia;o__Fusobacteriales;f__Fusobacteriaceae;g__Fusobacterium_A;s__Fusobacterium_A?mortiferum
LW2-s127575_bin_8@LW2-s127575_scaffolds_10029||full	2	2	2	2	2	2	2	1	Non-self	Cross_genus	LW2-s127575_bin_8	LW1-s151070_bin_14@LW1-s151070_scaffolds_1433_CRISPR_2277_spacer_92	d__Bacteria;p__Fusobacteriota;c__Fusobacteriia;o__Fusobacteriales;f__Fusobacteriaceae;g__Fusobacterium_A;s__Fusobacterium_A?mortiferum
LW2-s127575_bin_8@LW2-s127575_scaffolds_10029||full	2	2	2	2	2	2	2	1	Non-self	Cross_genus	LW2-s127575_bin_8	LW1-s151070_bin_14@LW1-s151070_scaffolds_1433_CRISPR_2277_spacer_94	d__Bacteria;p__Fusobacteriota;c__Fusobacteriia;o__Fusobacteriales;f__Fusobacteriaceae;g__Fusobacterium_A;s__Fusobacterium_A?mortiferum
LW2-s127575_bin_8@LW2-s127575_scaffolds_10029||full	2	2	2	2	2	2	2	1	Non-self	Cross_genus	LW2-s127575_bin_8	LW1-s151070_bin_14@LW1-s151070_scaffolds_1433_CRISPR_2277_spacer_96	d__Bacteria;p__Fusobacteriota;c__Fusobacteriia;o__Fusobacteriales;f__Fusobacteriaceae;g__Fusobacterium_A;s__Fusobacterium_A?mortiferum
LW2-s127575_bin_8@LW2-s127575_scaffolds_10029||full	2	2	2	2	2	2	2	1	Non-self	Cross_genus	LW2-s127575_bin_8	LW1-s151070_bin_14@LW1-s151070_scaffolds_1545_CRISPR_2278_spacer_30	d__Bacteria;p__Fusobacteriota;c__Fusobacteriia;o__Fusobacteriales;f__Fusobacteriaceae;g__Fusobacterium_A;s__Fusobacterium_A?mortiferum
LW2-s127575_bin_8@LW2-s127575_scaffolds_10029||full	2	2	2	2	2	2	2	1	Non-self	Cross_genus	LW2-s127575_bin_8	LW1-s151070_bin_14@LW1-s151070_scaffolds_1568_CRISPR_2279_spacer_6	d__Bacteria;p__Fusobacteriota;c__Fusobacteriia;o__Fusobacteriales;f__Fusobacteriaceae;g__Fusobacterium_A;s__Fusobacterium_A?mortiferum
LW2-s127575_bin_8@LW2-s127575_scaffolds_10029||full	2	2	2	2	2	2	2	1	Non-self	Cross_genus	LW2-s127575_bin_8	LW1-s151070_bin_14@LW1-s151070_scaffolds_1570_CRISPR_2280_spacer_12	d__Bacteria;p__Fusobacteriota;c__Fusobacteriia;o__Fusobacteriales;f__Fusobacteriaceae;g__Fusobacterium_A;s__Fusobacterium_A?mortiferum
LW2-s127592_bin_3@LW2-s127592_scaffolds_5867||full|provirus_1_29621	2	1	1	1	1	1	1	1	Non-self	Same_species	LW2-s127592_bin_3	GCA_013372145.1@CP053827.1_CRISPR_2019_spacer_12	d__Bacteria;p__Campylobacterota;c__Campylobacteria;o__Campylobacterales;f__Campylobacteraceae;g__Campylobacter;s__Campylobacter?hyointestinalis
LW2-s127592_bin_3@LW2-s127592_scaffolds_5867||full|provirus_1_29621	2	1	1	1	1	1	1	1	Non-self	Same_species	LW2-s127592_bin_3	GCA_013372145.1@CP053827.1_CRISPR_2019_spacer_57	d__Bacteria;p__Campylobacterota;c__Campylobacteria;o__Campylobacterales;f__Campylobacteraceae;g__Campylobacter;s__Campylobacter?hyointestinalis
LW2-s127592_bin_3@LW2-s127592_scaffolds_5867||full|provirus_1_29621	2	1	1	1	1	1	1	1	Non-self	Same_species	LW2-s127592_bin_3	GCA_013372145.1@CP053827.1_CRISPR_2019_spacer_6	d__Bacteria;p__Campylobacterota;c__Campylobacteria;o__Campylobacterales;f__Campylobacteraceae;g__Campylobacter;s__Campylobacter?hyointestinalis
LW2.bin.103@LW2.bin.103.scaffold_323_1||full	2	2	1	1	1	1	1	1	Non-self	Same_genus	LW2.bin.103	5019-17-001_binning.7@NODE_6786_length_10658_cov_55.531642_CRISPR_76_spacer_12	d__Bacteria;p__Spirochaetota;c__Spirochaetia;o__Treponematales;f__Treponemataceae;g__Treponema_D;s__Treponema_D?sp016293915
LW2.bin.28@LW2.bin.28.scaffold_10741_1||full	3	1	1	1	1	1	1	1	Non-self	Same_species	LW2.bin.28	BMXMM10-meta.454@BMXMM10-meta_375173_CRISPR_484_spacer_15	d__Bacteria;p__Spirochaetota;c__Spirochaetia;o__Treponematales;f__Treponemataceae;g__Treponema_D;s__
LW2.bin.28@LW2.bin.28.scaffold_10741_1||full	3	1	1	1	1	1	1	1	Non-self	Same_species	LW2.bin.28	CW5.bin.36@CW5.bin.36.scaffold_303_1_CRISPR_767_spacer_22	d__Bacteria;p__Spirochaetota;c__Spirochaetia;o__Treponematales;f__Treponemataceae;g__Treponema_D;s__
LW2.bin.28@LW2.bin.28.scaffold_6740_1||full	4	0	1	1	1	1	1	1	Non-self	Same_species	LW2.bin.28	DKLLMF03-meta.84@DKLLMF03-meta_1363212_CRISPR_1359_spacer_38	d__Bacteria;p__Spirochaetota;c__Spirochaetia;o__Treponematales;f__Treponemataceae;g__Treponema_D;s__
LW2.bin.28@LW2.bin.28.scaffold_6740_1||full	4	0	1	1	1	1	1	1	Non-self	Same_species	LW2.bin.28	Duroc-Low7_bin_38@Duroc-Low7_scaffolds_9861_CRISPR_1680_spacer_1	d__Bacteria;p__Spirochaetota;c__Spirochaetia;o__Treponematales;f__Treponemataceae;g__Treponema_D;s__
LW2.bin.28@LW2.bin.28.scaffold_6740_1||full	4	0	1	1	1	1	1	1	Non-self	Same_species	LW2.bin.28	LW2.bin.28@LW2.bin.28.scaffold_7945_1_CRISPR_2391_spacer_15	d__Bacteria;p__Spirochaetota;c__Spirochaetia;o__Treponematales;f__Treponemataceae;g__Treponema_D;s__
LW2.bin.28@LW2.bin.28.scaffold_6740_1||full	4	0	1	1	1	1	1	1	Non-self	Same_species	LW2.bin.28	W4936_bin_24@W4936_scaffolds_5105_CRISPR_3367_spacer_1	d__Bacteria;p__Spirochaetota;c__Spirochaetia;o__Treponematales;f__Treponemataceae;g__Treponema_D;s__
LW2.bin.33@LW2.bin.33.scaffold_2590_1||full|provirus_2565_15719	3	1	1	1	1	1	1	1	Non-self	Same_species	LW2.bin.33	LW1.bin.38@LW1.bin.38.scaffold_4335_1_CRISPR_2231_spacer_4	d__Bacteria;p__Firmicutes_A;c__Clostridia;o__Christensenellales;f__CAG-138;g__Phil1;s__Phil1?sp001940855
LW2.bin.33@LW2.bin.33.scaffold_2590_1||full|provirus_2565_15719	3	1	1	1	1	1	1	1	Non-self	Same_species	LW2.bin.33	W4930_bin_25@W4930_scaffolds_3268_CRISPR_3345_spacer_11	d__Bacteria;p__Firmicutes_A;c__Clostridia;o__Christensenellales;f__CAG-138;g__Phil1;s__Phil1?sp001940855
LW2.bin.33@LW2.bin.33.scaffold_2590_1||full|provirus_2565_15719	3	1	1	1	1	1	1	1	Non-self	Same_species	LW2.bin.33	W4930_bin_25@W4930_scaffolds_3268_CRISPR_3345_spacer_7	d__Bacteria;p__Firmicutes_A;c__Clostridia;o__Christensenellales;f__CAG-138;g__Phil1;s__Phil1?sp001940855
LW3.bin.57@LW3.bin.57.scaffold_4427_1||full	2	1	1	1	1	1	1	1	Non-self	Same_species	LW3.bin.57	CW7.bin.53@CW7.bin.53.scaffold_124_1_CRISPR_787_spacer_14	d__Bacteria;p__Planctomycetota;c__Planctomycetia;o__Pirellulales;f__Thermoguttaceae;g__RUG369;s__
LW5.bin.59@LW5.bin.59.scaffold_1966_1||full	3	1	1	1	1	1	1	1	Non-self	Same_species	LW5.bin.59	BMXMM10-meta.107@BMXMM10-meta_977006_CRISPR_455_spacer_19	d__Bacteria;p__Bacteroidota;c__Bacteroidia;o__Bacteroidales;f__Tannerellaceae;g__Parabacteroides;s__
LW5.bin.59@LW5.bin.59.scaffold_1966_1||full	3	1	1	1	1	1	1	1	Non-self	Same_species	LW5.bin.59	LW2-s127152_bin_47@LW2-s127152_scaffolds_9255_CRISPR_2436_spacer_43	d__Bacteria;p__Bacteroidota;c__Bacteroidia;o__Bacteroidales;f__Tannerellaceae;g__Parabacteroides;s__
LW5.bin.59@LW5.bin.59.scaffold_2657_1||full	3	1	1	1	1	1	1	1	Non-self	Same_species	LW5.bin.59	BMXMM10-meta.107@BMXMM10-meta_977006_CRISPR_455_spacer_15	d__Bacteria;p__Bacteroidota;c__Bacteroidia;o__Bacteroidales;f__Tannerellaceae;g__Parabacteroides;s__
LW5.bin.59@LW5.bin.59.scaffold_2657_1||full	3	1	1	1	1	1	1	1	Non-self	Same_species	LW5.bin.59	BMXMM10-meta.107@BMXMM10-meta_977006_CRISPR_455_spacer_16	d__Bacteria;p__Bacteroidota;c__Bacteroidia;o__Bacteroidales;f__Tannerellaceae;g__Parabacteroides;s__
LW5.bin.59@LW5.bin.59.scaffold_2657_1||full	3	1	1	1	1	1	1	1	Non-self	Same_species	LW5.bin.59	LW2-s127152_bin_47@LW2-s127152_scaffolds_9255_CRISPR_2436_spacer_9	d__Bacteria;p__Bacteroidota;c__Bacteroidia;o__Bacteroidales;f__Tannerellaceae;g__Parabacteroides;s__
LW5.bin.80@LW5.bin.80.scaffold_2894_1||full	5	2	2	1	1	1	1	1	Non-self	Cross_genus	LW5.bin.80	DKLLMF02-meta.213@DKLLMF02-meta_2101355_CRISPR_1325_spacer_21	d__Bacteria;p__Firmicutes_A;c__Clostridia;o__Lachnospirales;f__Lachnospiraceae;g__Dorea_A;s__Dorea_A?sp016295505
LW5.bin.80@LW5.bin.80.scaffold_2894_1||full	5	2	2	1	1	1	1	1	Non-self	Cross_genus	LW5.bin.80	DKYYMM01-meta.322@DKYYMM01-meta_552454_CRISPR_1626_spacer_19	d__Bacteria;p__Firmicutes_A;c__Clostridia;o__Lachnospirales;f__Lachnospiraceae;g__Dorea_A;s__Dorea_A?sp016295505
LW5.bin.80@LW5.bin.80.scaffold_2894_1||full	5	2	2	1	1	1	1	1	Non-self	Cross_genus	LW5.bin.80	DW5.bin.95@DW5.bin.95.scaffold_34_1_CRISPR_1738_spacer_53	d__Bacteria;p__Firmicutes_A;c__Clostridia;o__Lachnospirales;f__Lachnospiraceae;g__Dorea_A;s__Dorea_A?sp016295505
LW5.bin.80@LW5.bin.80.scaffold_2894_1||full	5	2	2	1	1	1	1	1	Non-self	Cross_genus	LW5.bin.80	DW5.bin.95@DW5.bin.95.scaffold_34_1_CRISPR_1738_spacer_61	d__Bacteria;p__Firmicutes_A;c__Clostridia;o__Lachnospirales;f__Lachnospiraceae;g__Dorea_A;s__Dorea_A?sp016295505
LW5.bin.80@LW5.bin.80.scaffold_2894_1||full	5	2	2	1	1	1	1	1	Non-self	Cross_genus	LW5.bin.80	DW5.bin.95@DW5.bin.95.scaffold_34_1_CRISPR_1738_spacer_85	d__Bacteria;p__Firmicutes_A;c__Clostridia;o__Lachnospirales;f__Lachnospiraceae;g__Dorea_A;s__Dorea_A?sp016295505
LW5.bin.80@LW5.bin.80.scaffold_2894_1||full	5	2	2	1	1	1	1	1	Non-self	Cross_genus	LW5.bin.80	W4978_bin_7@W4978_scaffolds_7422_CRISPR_3402_spacer_9	d__Bacteria;p__Firmicutes_A;c__Clostridia;o__Lachnospirales;f__Lachnospiraceae;g__Dorea_A;s__Dorea_A?sp016295505
LW8.bin.3@LW8.bin.3.scaffold_37_1||0_partial	10	3	6	3	1	1	1	1	Non-self	Cross_genus	LW8.bin.3	8018-17-001_binning.62@NODE_230_length_27611_cov_13.526455_CRISPR_125_spacer_12	d__Bacteria;p__Bacteroidota;c__Bacteroidia;o__Bacteroidales;f__Muribaculaceae;g__Limisoma;s__Limisoma?sp000437795
LW8.bin.3@LW8.bin.3.scaffold_37_1||0_partial	10	3	6	3	1	1	1	1	Non-self	Cross_genus	LW8.bin.3	8018-17-001_binning.62@NODE_230_length_27611_cov_13.526455_CRISPR_125_spacer_13	d__Bacteria;p__Bacteroidota;c__Bacteroidia;o__Bacteroidales;f__Muribaculaceae;g__Limisoma;s__Limisoma?sp000437795
LW8.bin.3@LW8.bin.3.scaffold_37_1||0_partial	10	3	6	3	1	1	1	1	Non-self	Cross_genus	LW8.bin.3	CW6.bin.74@CW6.bin.74.scaffold_427_1_CRISPR_779_spacer_8	d__Bacteria;p__Bacteroidota;c__Bacteroidia;o__Bacteroidales;f__Muribaculaceae;g__Limisoma;s__Limisoma?sp000437795
LW8.bin.3@LW8.bin.3.scaffold_37_1||0_partial	10	3	6	3	1	1	1	1	Non-self	Cross_genus	LW8.bin.3	LW5.bin.14@LW5.bin.14.scaffold_544_1_CRISPR_2480_spacer_21	d__Bacteria;p__Bacteroidota;c__Bacteroidia;o__Bacteroidales;f__Muribaculaceae;g__Limisoma;s__Limisoma?sp000437795
LW8.bin.3@LW8.bin.3.scaffold_37_1||0_partial	10	3	6	3	1	1	1	1	Non-self	Cross_genus	LW8.bin.3	NW4.bin.40@NW4.bin.40.scaffold_438_1_CRISPR_2548_spacer_8	d__Bacteria;p__Bacteroidota;c__Bacteroidia;o__Bacteroidales;f__Muribaculaceae;g__Limisoma;s__Limisoma?sp000437795
LW8.bin.3@LW8.bin.3.scaffold_37_1||0_partial	10	3	6	3	1	1	1	1	Non-self	Cross_genus	LW8.bin.3	NW5.bin.37@NW5.bin.37.scaffold_2083_1_CRISPR_2555_spacer_11	d__Bacteria;p__Bacteroidota;c__Bacteroidia;o__Bacteroidales;f__Muribaculaceae;g__Limisoma;s__Limisoma?sp000437795
LW8.bin.3@LW8.bin.3.scaffold_37_1||0_partial	10	3	6	3	1	1	1	1	Non-self	Cross_genus	LW8.bin.3	NWFF03-meta.366@NWFF03-meta_770273_CRISPR_2604_spacer_2	d__Bacteria;p__Bacteroidota;c__Bacteroidia;o__Bacteroidales;f__Muribaculaceae;g__Limisoma;s__Limisoma?sp000437795
LW8.bin.3@LW8.bin.3.scaffold_37_1||0_partial	10	3	6	3	1	1	1	1	Non-self	Cross_genus	LW8.bin.3	NWFF03-meta.366@NWFF03-meta_770273_CRISPR_2604_spacer_3	d__Bacteria;p__Bacteroidota;c__Bacteroidia;o__Bacteroidales;f__Muribaculaceae;g__Limisoma;s__Limisoma?sp000437795
LW8.bin.3@LW8.bin.3.scaffold_37_1||0_partial	10	3	6	3	1	1	1	1	Non-self	Cross_genus	LW8.bin.3	NWFF06-meta.264@NWFF06-meta_468257_CRISPR_2689_spacer_5	d__Bacteria;p__Bacteroidota;c__Bacteroidia;o__Bacteroidales;f__Muribaculaceae;g__Limisoma;s__Limisoma?sp000437795
LW8.bin.3@LW8.bin.3.scaffold_37_1||0_partial	10	3	6	3	1	1	1	1	Non-self	Cross_genus	LW8.bin.3	NWFF06-meta.264@NWFF06-meta_468257_CRISPR_2689_spacer_6	d__Bacteria;p__Bacteroidota;c__Bacteroidia;o__Bacteroidales;f__Muribaculaceae;g__Limisoma;s__Limisoma?sp000437795
LW8.bin.3@LW8.bin.3.scaffold_37_1||0_partial	10	3	6	3	1	1	1	1	Non-self	Cross_genus	LW8.bin.3	SWMF01-meta.362@SWMF01-meta_664654_CRISPR_3166_spacer_3	d__Bacteria;p__Bacteroidota;c__Bacteroidia;o__Bacteroidales;f__Muribaculaceae;g__Limisoma;s__Limisoma?sp000437795
LW8.bin.3@LW8.bin.3.scaffold_37_1||0_partial	10	3	6	3	1	1	1	1	Non-self	Cross_genus	LW8.bin.3	SWMF01-meta.362@SWMF01-meta_664654_CRISPR_3166_spacer_8	d__Bacteria;p__Bacteroidota;c__Bacteroidia;o__Bacteroidales;f__Muribaculaceae;g__Limisoma;s__Limisoma?sp000437795
LW8.bin.3@LW8.bin.3.scaffold_37_1||0_partial	10	3	6	3	1	1	1	1	Non-self	Cross_genus	LW8.bin.3	SWMF01-meta.362@SWMF01-meta_664654_CRISPR_3166_spacer_9	d__Bacteria;p__Bacteroidota;c__Bacteroidia;o__Bacteroidales;f__Muribaculaceae;g__Limisoma;s__Limisoma?sp000437795
LW8.bin.3@LW8.bin.3.scaffold_37_1||0_partial	10	3	6	3	1	1	1	1	Non-self	Cross_genus	LW8.bin.3	SWMM05-meta.350@SWMM05-meta_359270_CRISPR_3259_spacer_7	d__Bacteria;p__Bacteroidota;c__Bacteroidia;o__Bacteroidales;f__Muribaculaceae;g__Limisoma;s__Limisoma?sp000437795
NF1.bin.69@NF1.bin.69.scaffold_1000_1||full	2	2	2	1	1	1	1	1	Non-self	Cross_genus	NF1.bin.69	HW7.bin.36@HW7.bin.36.scaffold_36_1_CRISPR_2178_spacer_1	d__Bacteria;p__Bacteroidota;c__Bacteroidia;o__Bacteroidales;f__Bacteroidaceae;g__UBA4334;s__UBA4334?sp900316975
NF1.bin.69@NF1.bin.69.scaffold_9835_1||full	2	1	2	1	1	1	1	1	Non-self	Cross_genus	NF1.bin.69	NW7.bin.86@NW7.bin.86.scaffold_2289_1_CRISPR_2584_spacer_18	d__Bacteria;p__Bacteroidota;c__Bacteroidia;o__Bacteroidales;f__Bacteroidaceae;g__UBA4334;s__UBA4334?sp900316975
NF1.bin.75@NF1.bin.75.scaffold_22557_1||full	3	2	2	1	1	1	1	1	Non-self	Cross_genus	NF1.bin.75	HF6.bin.51@HF6.bin.51.scaffold_21990_1_CRISPR_2107_spacer_3	d__Bacteria;p__Spirochaetota;c__Spirochaetia;o__Treponematales;f__Treponemataceae;g__Treponema_D;s__Treponema_D?sp900769975
NF1.bin.75@NF1.bin.75.scaffold_22557_1||full	3	2	2	1	1	1	1	1	Non-self	Cross_genus	NF1.bin.75	LW2-s126572_bin_7@LW2-s126572_scaffolds_13865_CRISPR_2410_spacer_49	d__Bacteria;p__Spirochaetota;c__Spirochaetia;o__Treponematales;f__Treponemataceae;g__Treponema_D;s__Treponema_D?sp900769975
NF1.bin.75@NF1.bin.75.scaffold_8237_1||full	5	1	1	1	1	1	1	1	Non-self	Same_species	NF1.bin.75	DKLLMF03-meta.84@DKLLMF03-meta_1363212_CRISPR_1359_spacer_38	d__Bacteria;p__Spirochaetota;c__Spirochaetia;o__Treponematales;f__Treponemataceae;g__Treponema_D;s__Treponema_D?sp900769975
NF1.bin.75@NF1.bin.75.scaffold_8237_1||full	5	1	1	1	1	1	1	1	Non-self	Same_species	NF1.bin.75	Duroc-Low7_bin_38@Duroc-Low7_scaffolds_9861_CRISPR_1680_spacer_1	d__Bacteria;p__Spirochaetota;c__Spirochaetia;o__Treponematales;f__Treponemataceae;g__Treponema_D;s__Treponema_D?sp900769975
NF1.bin.75@NF1.bin.75.scaffold_8237_1||full	5	1	1	1	1	1	1	1	Non-self	Same_species	NF1.bin.75	LW2.bin.28@LW2.bin.28.scaffold_7945_1_CRISPR_2391_spacer_15	d__Bacteria;p__Spirochaetota;c__Spirochaetia;o__Treponematales;f__Treponemataceae;g__Treponema_D;s__Treponema_D?sp900769975
NF1.bin.75@NF1.bin.75.scaffold_8237_1||full	5	1	1	1	1	1	1	1	Non-self	Same_species	NF1.bin.75	W4936_bin_24@W4936_scaffolds_5105_CRISPR_3367_spacer_1	d__Bacteria;p__Spirochaetota;c__Spirochaetia;o__Treponematales;f__Treponemataceae;g__Treponema_D;s__Treponema_D?sp900769975
NF1.bin.8@NF1.bin.8.scaffold_8797_1||full	2	1	1	1	1	1	1	1	Non-self	Same_species	NF1.bin.8	DKYYMF04-meta.262@DKYYMF04-meta_808539_CRISPR_1578_spacer_8	d__Bacteria;p__Firmicutes_A;c__Clostridia;o__Oscillospirales;f__Ruminococcaceae;g__Ruminococcus;s__Ruminococcus?sp002438605
NF1.bin.9@NF1.bin.9.scaffold_10430_2||full	2	2	2	1	1	1	1	1	Non-self	Cross_genus	NF1.bin.9	LW1-s150947_bin_37@LW1-s150947_scaffolds_7499_CRISPR_2264_spacer_66	d__Bacteria;p__Firmicutes_A;c__Clostridia;o__Oscillospirales;f__Acutalibacteraceae;g__RUG806;s__RUG806?sp016297645
NF1.bin.9@NF1.bin.9.scaffold_22520_1||full	3	3	2	1	1	1	1	1	Non-self	Cross_genus	NF1.bin.9	LW1-s150947_bin_37@LW1-s150947_scaffolds_7499_CRISPR_2264_spacer_17	d__Bacteria;p__Firmicutes_A;c__Clostridia;o__Oscillospirales;f__Acutalibacteraceae;g__RUG806;s__RUG806?sp016297645
NF1.bin.9@NF1.bin.9.scaffold_22520_1||full	3	3	2	1	1	1	1	1	Non-self	Cross_genus	NF1.bin.9	LW1-s150947_bin_37@LW1-s150947_scaffolds_7499_CRISPR_2264_spacer_18	d__Bacteria;p__Firmicutes_A;c__Clostridia;o__Oscillospirales;f__Acutalibacteraceae;g__RUG806;s__RUG806?sp016297645
NF1.bin.9@NF1.bin.9.scaffold_22520_1||full	3	3	2	1	1	1	1	1	Non-self	Cross_genus	NF1.bin.9	LW1-s150947_bin_37@LW1-s150947_scaffolds_7514_CRISPR_2265_spacer_36	d__Bacteria;p__Firmicutes_A;c__Clostridia;o__Oscillospirales;f__Acutalibacteraceae;g__RUG806;s__RUG806?sp016297645
NF1.bin.9@NF1.bin.9.scaffold_22520_1||full	3	3	2	1	1	1	1	1	Non-self	Cross_genus	NF1.bin.9	SW3.bin.113@SW3.bin.113.scaffold_15069_1_CRISPR_2945_spacer_7	d__Bacteria;p__Firmicutes_A;c__Clostridia;o__Oscillospirales;f__Acutalibacteraceae;g__RUG806;s__RUG806?sp016297645
NF1.bin.9@NF1.bin.9.scaffold_6263_1||full	6	3	2	1	1	1	1	1	Non-self	Cross_genus	NF1.bin.9	DBMM05-meta.221@DBMM05-meta_370122_CRISPR_1170_spacer_9	d__Bacteria;p__Firmicutes_A;c__Clostridia;o__Oscillospirales;f__Acutalibacteraceae;g__RUG806;s__RUG806?sp016297645
NF1.bin.9@NF1.bin.9.scaffold_6263_1||full	6	3	2	1	1	1	1	1	Non-self	Cross_genus	NF1.bin.9	LW1-s150947_bin_37@LW1-s150947_scaffolds_7499_CRISPR_2264_spacer_71	d__Bacteria;p__Firmicutes_A;c__Clostridia;o__Oscillospirales;f__Acutalibacteraceae;g__RUG806;s__RUG806?sp016297645
NF1.bin.9@NF1.bin.9.scaffold_6263_1||full	6	3	2	1	1	1	1	1	Non-self	Cross_genus	NF1.bin.9	LW2-s126575_bin_4@LW2-s126575_scaffolds_8059_CRISPR_2419_spacer_17	d__Bacteria;p__Firmicutes_A;c__Clostridia;o__Oscillospirales;f__Acutalibacteraceae;g__RUG806;s__RUG806?sp016297645
NF1.bin.9@NF1.bin.9.scaffold_6263_1||full	6	3	2	1	1	1	1	1	Non-self	Cross_genus	NF1.bin.9	SW3.bin.113@SW3.bin.113.scaffold_15069_1_CRISPR_2945_spacer_10	d__Bacteria;p__Firmicutes_A;c__Clostridia;o__Oscillospirales;f__Acutalibacteraceae;g__RUG806;s__RUG806?sp016297645
NF1.bin.9@NF1.bin.9.scaffold_6263_1||full	6	3	2	1	1	1	1	1	Non-self	Cross_genus	NF1.bin.9	W4978_bin_1@W4978_scaffolds_25_CRISPR_3386_spacer_6	d__Bacteria;p__Firmicutes_A;c__Clostridia;o__Oscillospirales;f__Acutalibacteraceae;g__RUG806;s__RUG806?sp016297645
NF1.bin.9@NF1.bin.9.scaffold_6263_1||full	6	3	2	1	1	1	1	1	Non-self	Cross_genus	NF1.bin.9	W4978_bin_1@W4978_scaffolds_48_CRISPR_3388_spacer_32	d__Bacteria;p__Firmicutes_A;c__Clostridia;o__Oscillospirales;f__Acutalibacteraceae;g__RUG806;s__RUG806?sp016297645
NF1.bin.9@NF1.bin.9.scaffold_6263_1||full	6	3	2	1	1	1	1	1	Non-self	Cross_genus	NF1.bin.9	W4978_bin_1@W4978_scaffolds_48_CRISPR_3388_spacer_44	d__Bacteria;p__Firmicutes_A;c__Clostridia;o__Oscillospirales;f__Acutalibacteraceae;g__RUG806;s__RUG806?sp016297645
NF1.bin.9@NF1.bin.9.scaffold_6263_1||full	6	3	2	1	1	1	1	1	Non-self	Cross_genus	NF1.bin.9	W4978_bin_1@W4978_scaffolds_6_CRISPR_3385_spacer_8	d__Bacteria;p__Firmicutes_A;c__Clostridia;o__Oscillospirales;f__Acutalibacteraceae;g__RUG806;s__RUG806?sp016297645
NF3.bin.36@NF3.bin.36.scaffold_112_1||full|provirus_1_27721	2	1	1	1	1	1	1	1	Non-self	Same_species	NF3.bin.36	NWMF02-meta.104@NWMF02-meta_929367_CRISPR_2742_spacer_12	d__Bacteria;p__Firmicutes_C;c__Negativicutes;o__Selenomonadales;f__Selenomonadaceae;g__;s__
NF3.bin.36@NF3.bin.36.scaffold_67_1||0_partial|provirus_1_12248	2	0	0	1	1	1	1	1	Non-self	Same_species	NF3.bin.36	BMXMM10-meta.317@BMXMM10-meta_1301062_CRISPR_475_spacer_6	d__Bacteria;p__Firmicutes_C;c__Negativicutes;o__Selenomonadales;f__Selenomonadaceae;g__;s__
NF3.bin.4@NF3.bin.4.scaffold_1397_1||full	2	1	1	1	1	1	1	1	Non-self	Same_species	NF3.bin.4	HW5.bin.52@HW5.bin.52.scaffold_9624_1_CRISPR_2163_spacer_4	d__Bacteria;p__Bacteroidota;c__Bacteroidia;o__Bacteroidales;f__Bacteroidaceae;g__Prevotella;s__Prevotella?sp900543975
NF3.bin.4@NF3.bin.4.scaffold_280_1||full	2	2	2	2	1	1	1	1	Non-self	Cross_genus	NF3.bin.4	HW4.bin.6@HW4.bin.6.scaffold_6219_1_CRISPR_2147_spacer_2	d__Bacteria;p__Bacteroidota;c__Bacteroidia;o__Bacteroidales;f__Bacteroidaceae;g__Prevotella;s__Prevotella?sp900543975
NF3.bin.4@NF3.bin.4.scaffold_55_1||full|provirus_15395_56160	2	1	2	1	1	1	1	1	Non-self	Cross_genus	NF3.bin.4	NW4.bin.40@NW4.bin.40.scaffold_438_1_CRISPR_2548_spacer_6	d__Bacteria;p__Bacteroidota;c__Bacteroidia;o__Bacteroidales;f__Bacteroidaceae;g__Prevotella;s__Prevotella?sp900543975
NF3.bin.72@NF3.bin.72.scaffold_2308_1||full	5	2	3	4	4	2	2	1	Non-self	Cross_genus	NF3.bin.72	BMXMF02-meta.29@BMXMF02-meta_327988_CRISPR_356_spacer_16	d__Bacteria;p__Actinobacteriota;c__Coriobacteriia;o__Coriobacteriales;f__QAMH01;g__W2P13-069;s__
NF3.bin.72@NF3.bin.72.scaffold_2308_1||full	5	2	3	4	4	2	2	1	Non-self	Cross_genus	NF3.bin.72	BMXMF02-meta.29@BMXMF02-meta_327988_CRISPR_356_spacer_18	d__Bacteria;p__Actinobacteriota;c__Coriobacteriia;o__Coriobacteriales;f__QAMH01;g__W2P13-069;s__
NF3.bin.72@NF3.bin.72.scaffold_2308_1||full	5	2	3	4	4	2	2	1	Non-self	Cross_genus	NF3.bin.72	BMXMF02-meta.29@BMXMF02-meta_327988_CRISPR_356_spacer_22	d__Bacteria;p__Actinobacteriota;c__Coriobacteriia;o__Coriobacteriales;f__QAMH01;g__W2P13-069;s__
[truncated: 534 more rows]
