# Supplementary material for: Comprehensive discovery and functional characterization of diverse prophages in the pig gut microbiome
Source: Front Microbiol. 2025 Sep 9;16:1662087. doi: 10.3389/fmicb.2025.1662087 (PMC12454387; doi:10.3389/fmicb.2025.1662087)
Supplement: Supplementary file 7 [file Table_5.XLSX]

## Sheet: Table_S4
Table S5. The distribution of 17 prophage-prophage interactions
Prophage IDs1	Prophage IDs2	Competitive information	Target information
BMXFM03-meta.154@BMXFM03-meta_199817||full|provirus_6264_19037	DBMF05-meta.294@DBMF05-meta_290470	non-competitive	one-target
CF8.bin.6@CF8.bin.6.scaffold_69_1||full|provirus_5215_65948	CW1.bin.75@CW1.bin.75.scaffold_55_1	non-competitive	two-target
CW1.bin.75@CW1.bin.75.scaffold_55_1||0_partial|provirus_1_45670	CF8.bin.6@CF8.bin.6.scaffold_69_1	non-competitive	two-target
DBFF02-meta.427@DBFF02-meta_1348351||full	DBFM02-meta.185@DBFM02-meta_778807	non-competitive	two-target
DBFM02-meta.185@DBFM02-meta_778807||full	DBFF02-meta.427@DBFF02-meta_1348351	non-competitive	two-target
DBFM03-meta.80@DBFM03-meta_351687||full	DBMF05-meta.294@DBMF05-meta_290470	non-competitive	one-target
DBMF05-meta.294@DBMF05-meta_290470||full	LW1-s151691_bin_33@LW1-s151691_scaffolds_4971	non-competitive	two-target
Duroc-Low5_bin_7@Duroc-Low5_scaffolds_16184||full	DKYYMF05-meta.331@DKYYMF05-meta_715388	non-competitive	one-target
Duroc-Low5_bin_7@Duroc-Low5_scaffolds_16199||full	DKYYMF05-meta.331@DKYYMF05-meta_715388	non-competitive	one-target
F4960_bin_4@F4960_scaffolds_8574||full	DBFM02-meta.185@DBFM02-meta_778807	non-competitive	one-target
LW1-s151691_bin_33@LW1-s151691_scaffolds_4836||full|provirus_14850_30087	DBMF05-meta.294@DBMF05-meta_290470	non-competitive	one-target
LW1-s151691_bin_33@LW1-s151691_scaffolds_4840||full	DBMF05-meta.294@DBMF05-meta_290470	non-competitive	one-target
LW1-s151691_bin_33@LW1-s151691_scaffolds_4843||full	LW1-s151691_bin_33@LW1-s151691_scaffolds_4971	competitive	one-target
LW1-s151691_bin_33@LW1-s151691_scaffolds_4971||full	DBMF05-meta.294@DBMF05-meta_290470	non-competitive	two-target
NWFF05-meta.276@NWFF05-meta_870676||full	SW4.bin.70@SW4.bin.70.scaffold_596_1	non-competitive	one-target
SWMF05-meta.132@SWMF05-meta_77976||0_partial	SWMM05-meta.116@SWMM05-meta_30960	non-competitive	two-target
SWMM05-meta.116@SWMM05-meta_30960||0_partial	SWMF05-meta.132@SWMF05-meta_77976	non-competitive	two-target
