# Supplementary material for: Comprehensive discovery and functional characterization of diverse prophages in the pig gut microbiome
Source: Front Microbiol. 2025 Sep 9;16:1662087. doi: 10.3389/fmicb.2025.1662087 (PMC12454387; doi:10.3389/fmicb.2025.1662087)
Supplement: Supplementary file 8 [file Table_6.XLSX]

## Sheet: tmp.3
Table S6. The distribution of defense systems for 7,542 MAGs and 10,742 prophage genomes.
Genome types	System types	Genome IDs	Defense systems
MAG	CRISPR-Cas system	DKLLMF02-meta.112@DKLLMF02-meta_1115023	CAS_Class1-Subtype-III-A_1
MAG	CRISPR-Cas system	5001-17-001_binning.32@NODE_4_length_107457_cov_9.816391	CAS_Class2-Subtype-II-C_1
MAG	CRISPR-Cas system	5036-17-001_binning.39@NODE_1_length_207833_cov_27.739279	CAS_Class1-Subtype-III-A_1
MAG	CRISPR-Cas system	7007-17-001_binning.28@NODE_5_length_147614_cov_18.944429	CAS_Class2-Subtype-II-C_1
MAG	CRISPR-Cas system	9018-17-001_binning.46@NODE_10_length_105054_cov_8.644473	CAS_Class1-Subtype-I-C_1
MAG	CRISPR-Cas system	9022-17-001_binning.70@NODE_13_length_142221_cov_23.904703	CAS_Class2-Subtype-II-A_1
MAG	CRISPR-Cas system	9022-17-001_binning.112@NODE_1_length_301256_cov_13.892696	CAS_Class1-Subtype-I-E_1
MAG	CRISPR-Cas system	BMXFF04-meta.68@BMXFF04-meta_292058	CAS_Class1-Subtype-I-C_1
MAG	CRISPR-Cas system	BMXFF04-meta.74@BMXFF04-meta_532830	CAS_Class2-Subtype-II-C_1
MAG	CRISPR-Cas system	BMXFF04-meta.155@BMXFF04-meta_802508	CAS_Class2-Subtype-II-C_1
MAG	CRISPR-Cas system	BMXFF04-meta.286@BMXFF04-meta_926241	CAS_Class2-Subtype-II-C_1
MAG	CRISPR-Cas system	BMXFF04-meta.378@BMXFF04-meta_408867	CAS_Class1-Subtype-III-A_1
MAG	CRISPR-Cas system	BMXFF06-meta.299@BMXFF06-meta_1077155	CAS_Class2-Subtype-II-C_1
MAG	CRISPR-Cas system	BMXFF08-meta.81@BMXFF08-meta_317447	CAS_Cluster_1
MAG	CRISPR-Cas system	BMXFF08-meta.104@BMXFF08-meta_510365	CAS_Class1-Subtype-I-E_1
MAG	CRISPR-Cas system	BMXFF08-meta.403@BMXFF08-meta_1565116	CAS_Class1-Subtype-III-D_1
MAG	CRISPR-Cas system	BMXFF08-meta.442@BMXFF08-meta_1296822	CAS_Class2-Subtype-II-A_1
MAG	CRISPR-Cas system	BMXFM03-meta.46@BMXFM03-meta_171497	CAS_Class1-Subtype-I-B_1
MAG	CRISPR-Cas system	BMXFM03-meta.114@BMXFM03-meta_22171	CAS_Class2-Subtype-II-C_1
MAG	CRISPR-Cas system	BMXFM03-meta.126@BMXFM03-meta_192927	CAS_Class1-Subtype-I-C_1
MAG	CRISPR-Cas system	BMXFM03-meta.220@BMXFM03-meta_148791	CAS_Class2-Subtype-II-C_1
MAG	CRISPR-Cas system	BMXFM06-meta.98@BMXFM06-meta_314263	CAS_Class1-Subtype-I-E_1
MAG	CRISPR-Cas system	BMXFM08-meta.252@BMXFM08-meta_1140307	CAS_Class1-Subtype-III-D_1
MAG	CRISPR-Cas system	BMXFM08-meta.252@BMXFM08-meta_2127934	CAS_Class2-Subtype-II-C_1
MAG	CRISPR-Cas system	BMXFM08-meta.260@BMXFM08-meta_1113002	CAS_Class2-Subtype-II-C_1
MAG	CRISPR-Cas system	BMXMF02-meta.24@BMXMF02-meta_97092	CAS_Class1-Subtype-I-C_1
MAG	CRISPR-Cas system	BMXMF02-meta.51@BMXMF02-meta_119436	CAS_Class2-Subtype-II-A_1
MAG	CRISPR-Cas system	BMXMF07-meta.229@BMXMF07-meta_142816	CAS_Class1-Subtype-I-E_1
MAG	CRISPR-Cas system	BMXMF07-meta.231@BMXMF07-meta_778200	CAS_Class2-Subtype-II-C_1
MAG	CRISPR-Cas system	BMXMF07-meta.447@BMXMF07-meta_169904	CAS_Class1-Subtype-III-D_1
MAG	CRISPR-Cas system	BMXMF07-meta.447@BMXMF07-meta_1708013	CAS_Class2-Subtype-II-C_1
MAG	CRISPR-Cas system	BMXMF07-meta.555@BMXMF07-meta_89036	CAS_Class1-Subtype-I-C_1
MAG	CRISPR-Cas system	BMXMF07-meta.585@BMXMF07-meta_1915205	CAS_Class2-Subtype-II-C_1
MAG	CRISPR-Cas system	BMXMF10-meta.333@BMXMF10-meta_340742	CAS_Class2-Subtype-II-A_1
MAG	CRISPR-Cas system	BMXMM05-meta.316@BMXMM05-meta_1509299	CAS_Class2-Subtype-II-C_1
MAG	CRISPR-Cas system	BMXMM07-meta.94@BMXMM07-meta_938319	CAS_Class1-Subtype-I-E_1
MAG	CRISPR-Cas system	BMXMM07-meta.346@BMXMM07-meta_65325	CAS_Class1-Subtype-I-C_1
MAG	CRISPR-Cas system	BMXMM10-meta.346@BMXMM10-meta_102394	CAS_Class1-Subtype-III-D_1
MAG	CRISPR-Cas system	Boar-s2_bin_18@Boar-s2_scaffolds_1098	CAS_Cluster_1
MAG	CRISPR-Cas system	Boar-s2_bin_31@Boar-s2_scaffolds_4440	CAS_Class2-Subtype-II-C_1
MAG	CRISPR-Cas system	Boar-s2_bin_34@Boar-s2_scaffolds_4715	CAS_Class2-Subtype-II-C_1
MAG	CRISPR-Cas system	Boar-s5_bin_22@Boar-s5_scaffolds_2815	CAS_Class1-Subtype-I-C_1
MAG	CRISPR-Cas system	Boar-s7_bin_9@Boar-s7_scaffolds_13820	CAS_Class2-Subtype-V-A_1
MAG	CRISPR-Cas system	Boar-s8_bin_1@Boar-s8_scaffolds_11	CAS_Class2-Subtype-II-C_1
MAG	CRISPR-Cas system	Boar-s8_bin_36@Boar-s8_scaffolds_6136	CAS_Cluster_1
MAG	CRISPR-Cas system	Boar-s11_bin_2@Boar-s11_scaffolds_2894	CAS_Class2-Subtype-II-C_1
MAG	CRISPR-Cas system	Boar-s11_bin_6@Boar-s11_scaffolds_10608	CAS_Class2-Subtype-II-C_1
MAG	CRISPR-Cas system	Boar-s14_bin_14@Boar-s14_scaffolds_1590	CAS_Class1-Subtype-III-D_1
MAG	CRISPR-Cas system	Boar-s22_bin_23@Boar-s22_scaffolds_3930	CAS_Cluster_1
MAG	CRISPR-Cas system	Boar-s22_bin_23@Boar-s22_scaffolds_3935	CAS_Class2-Subtype-II-C_1
MAG	CRISPR-Cas system	Boar-s35_bin_37@Boar-s35_scaffolds_6034	CAS_Class1-Subtype-I-C_1
MAG	CRISPR-Cas system	CF2.bin.34@CF2.bin.34.scaffold_11_1	CAS_Class2-Subtype-V-A_1
MAG	CRISPR-Cas system	CF2.bin.34@CF2.bin.34.scaffold_75_1	CAS_Class2-Subtype-II-C_1
MAG	CRISPR-Cas system	CF3.bin.104@CF3.bin.104.scaffold_66_1	CAS_Class2-Subtype-II-A_1
MAG	CRISPR-Cas system	CF4.bin.35@CF4.bin.35.scaffold_24_1	CAS_Class1-Subtype-I-C_1
MAG	CRISPR-Cas system	CF6.bin.51@CF6.bin.51.scaffold_17_1	CAS_Class1-Subtype-I-E_1
MAG	CRISPR-Cas system	CF7.bin.98@CF7.bin.98.scaffold_34_2	CAS_Class2-Subtype-II-C_1
MAG	CRISPR-Cas system	CW1.bin.47@CW1.bin.47.scaffold_13_1	CAS_Class2-Subtype-V-A_1
MAG	CRISPR-Cas system	CW2.bin.94@CW2.bin.94.scaffold_31_1	CAS_Class1-Subtype-I-C_1
MAG	CRISPR-Cas system	CW3.bin.18@CW3.bin.18.scaffold_244_1	CAS_Class2-Subtype-II-C_1
MAG	CRISPR-Cas system	CW7.bin.85@CW7.bin.85.scaffold_94_1	CAS_Class2-Subtype-V-A_1
MAG	CRISPR-Cas system	DBFF02-meta.227@DBFF02-meta_1601145	CAS_Class2-Subtype-II-C_1
MAG	CRISPR-Cas system	DBFF04-meta.102@DBFF04-meta_1596692	CAS_Class2-Subtype-II-A_1
MAG	CRISPR-Cas system	DBFF06-meta.249@DBFF06-meta_79323	CAS_Class1-Subtype-I-C_1
MAG	CRISPR-Cas system	DBFF06-meta.249@DBFF06-meta_384718	CAS_Class1-Subtype-I-B_1
MAG	CRISPR-Cas system	DBFF06-meta.275@DBFF06-meta_488791	CAS_Class2-Subtype-II-C_1
MAG	CRISPR-Cas system	DBFF08-meta.8@DBFF08-meta_247996	CAS_Class2-Subtype-II-A_1
MAG	CRISPR-Cas system	DBFF08-meta.610@DBFF08-meta_1850968	CAS_Class2-Subtype-II-C_1
MAG	CRISPR-Cas system	DBFM03-meta.60@DBFM03-meta_64276	CAS_Class2-Subtype-II-C_1
MAG	CRISPR-Cas system	DBFM03-meta.132@DBFM03-meta_178603	CAS_Class2-Subtype-V-A_1
MAG	CRISPR-Cas system	DBFM06-meta.117@DBFM06-meta_331060	CAS_Class2-Subtype-II-C_1
MAG	CRISPR-Cas system	DBFM06-meta.231@DBFM06-meta_62902	CAS_Class2-Subtype-V-A_1
MAG	CRISPR-Cas system	DBFM06-meta.312@DBFM06-meta_112222	CAS_Class1-Subtype-I-C_1
MAG	CRISPR-Cas system	DBFM08-meta.334@DBFM08-meta_877307	CAS_Class2-Subtype-II-C_1
MAG	CRISPR-Cas system	DBMF01-meta.75@DBMF01-meta_369715	CAS_Class2-Subtype-II-C_1
MAG	CRISPR-Cas system	DBMF01-meta.263@DBMF01-meta_154810	CAS_Class2-Subtype-II-A_1
MAG	CRISPR-Cas system	DBMF01-meta.272@DBMF01-meta_524771	CAS_Class1-Subtype-III-D_1
MAG	CRISPR-Cas system	DBMF01-meta.407@DBMF01-meta_702201	CAS_Class1-Subtype-I-C_1
MAG	CRISPR-Cas system	DBMF05-meta.48@DBMF05-meta_343937	CAS_Class2-Subtype-II-C_1
MAG	CRISPR-Cas system	DBMF05-meta.58@DBMF05-meta_136808	CAS_Class2-Subtype-V-A_1
MAG	CRISPR-Cas system	DBMF05-meta.153@DBMF05-meta_398422	CAS_Class2-Subtype-V-A_1
MAG	CRISPR-Cas system	DBMF07-meta.523@DBMF07-meta_697483	CAS_Cluster_1
MAG	CRISPR-Cas system	DBMM05-meta.31@DBMM05-meta_295420	CAS_Class2-Subtype-II-C_1
MAG	CRISPR-Cas system	DBMM05-meta.101@DBMM05-meta_99552	CAS_Class1-Subtype-I-C_1
MAG	CRISPR-Cas system	DBMM05-meta.287@DBMM05-meta_459145	CAS_Class2-Subtype-II-A_1
MAG	CRISPR-Cas system	DBMM05-meta.346@DBMM05-meta_9656	CAS_Class1-Subtype-I-C_1
MAG	CRISPR-Cas system	DKLLFF10-meta.253@DKLLFF10-meta_1358620	CAS_Class1-Subtype-I-C_1
MAG	CRISPR-Cas system	DKLLFM07-meta.27@DKLLFM07-meta_1416759	CAS_Cluster_1
MAG	CRISPR-Cas system	DKLLFM07-meta.185@DKLLFM07-meta_1319782	CAS_Class2-Subtype-II-C_1
MAG	CRISPR-Cas system	DKLLFM07-meta.348@DKLLFM07-meta_616120	CAS_Class2-Subtype-II-A_1
MAG	CRISPR-Cas system	DKLLMF03-meta.438@DKLLMF03-meta_263110	CAS_Class2-Subtype-II-A_1
MAG	CRISPR-Cas system	DKLLMM06-meta.334@DKLLMM06-meta_833525	CAS_Class1-Subtype-III-A_1
MAG	CRISPR-Cas system	DKYYFM09-meta.359@DKYYFM09-meta_2156731	CAS_Class2-Subtype-II-C_1
MAG	CRISPR-Cas system	DKYYMF01-meta.229@DKYYMF01-meta_917516	CAS_Class1-Subtype-I-C_1
MAG	CRISPR-Cas system	DKYYMF04-meta.234@DKYYMF04-meta_1151425	CAS_Class2-Subtype-II-C_1
MAG	CRISPR-Cas system	DKYYMM01-meta.127@DKYYMM01-meta_759524	CAS_Class1-Subtype-III-A_1
MAG	CRISPR-Cas system	DKYYMM04-meta.271@DKYYMM04-meta_651488	CAS_Class2-Subtype-II-C_1
MAG	CRISPR-Cas system	Duroc-Low3_bin_13@Duroc-Low3_scaffolds_837	CAS_Class1-Subtype-III-D_1
MAG	CRISPR-Cas system	Duroc.SH-FCR.HF1_bin_14@Duroc.SH-FCR.HF1_scaffolds_1464	CAS_Class1-Subtype-III-A_1
MAG	CRISPR-Cas system	F4453_bin_14@F4453_scaffolds_745	CAS_Class1-Subtype-I-E_1
MAG	CRISPR-Cas system	F4962_bin_21@F4962_scaffolds_2866	CAS_Class1-Subtype-III-D_1
MAG	CRISPR-Cas system	F4962_bin_45@F4962_scaffolds_8430	CAS_Cluster_1
MAG	CRISPR-Cas system	F5347_bin_14@F5347_scaffolds_1885	CAS_Class1-Subtype-III-A_1
MAG	CRISPR-Cas system	F5440_bin_35@F5440_scaffolds_8249	CAS_Class2-Subtype-II-A_1
MAG	CRISPR-Cas system	GCA_000194115.1@CP002609.1	CAS_Class1-Subtype-I-E_1
MAG	CRISPR-Cas system	GCA_000281195.1@CP003726.1	CAS_Class2-Subtype-II-A_1
MAG	CRISPR-Cas system	GCA_000758365.1@CP007646.1	CAS_Class1-Subtype-III-A_1
MAG	CRISPR-Cas system	GCA_002201855.1@CP021909.1	CAS_Class1-Subtype-I-E_1
MAG	CRISPR-Cas system	GCA_002716885.1@CP015244.1	CAS_Class1-Subtype-I-E_1
MAG	CRISPR-Cas system	GCA_003691425.1@CP033096.1	CAS_Class1-Subtype-I-E_1
MAG	CRISPR-Cas system	GCA_005157325.1@CP028384.1	CAS_Class1-Subtype-I-F_1
MAG	CRISPR-Cas system	GCA_009740265.1@CP045008.1	CAS_Class1-Subtype-I-F_1
MAG	CRISPR-Cas system	GCA_011045795.1@CP047340.1	CAS_Class1-Subtype-I-F_1
MAG	CRISPR-Cas system	GCA_012516455.1@CP051219.1	CAS_Class1-Subtype-I-E_1
MAG	CRISPR-Cas system	GCA_013372145.1@CP053827.1	CAS_Class1-Subtype-I-B_1
MAG	CRISPR-Cas system	GCA_013591455.1@CP055599.1	CAS_Class1-Subtype-I-E_1
MAG	CRISPR-Cas system	GCA_013596835.1@CP055675.1	CAS_Class1-Subtype-I-E_1
MAG	CRISPR-Cas system	GCA_013713585.1@CP055806.1	CAS_Class1-Subtype-I-E_1
MAG	CRISPR-Cas system	GCA_013714535.1@CP055850.1	CAS_Class1-Subtype-I-E_1
MAG	CRISPR-Cas system	GCA_013714825.1@CP055860.1	CAS_Class1-Subtype-I-E_1
MAG	CRISPR-Cas system	GCA_013715025.1@CP055872.1	CAS_Class1-Subtype-I-E_1
MAG	CRISPR-Cas system	GCA_013812875.1@CP057104.1	CAS_Class1-Subtype-I-F_1
MAG	CRISPR-Cas system	GCA_013813425.1@CP057101.1	CAS_Class1-Subtype-I-E_1
MAG	CRISPR-Cas system	GCA_013825725.1@CP057311.1	CAS_Class1-Subtype-I-E_1
MAG	CRISPR-Cas system	GCA_013826045.1@CP057314.1	CAS_Class1-Subtype-IV-A_1
MAG	CRISPR-Cas system	GCA_013826985.1@CP057330.1	CAS_Class1-Subtype-I-F_1
MAG	CRISPR-Cas system	GCA_013829265.1@CP057357.1	CAS_Class1-Subtype-I-E_1
MAG	CRISPR-Cas system	GCA_013894595.1@CP057692.1	CAS_Class1-Subtype-I-E_1
MAG	CRISPR-Cas system	GCA_013923185.1@CP058057.1	CAS_Class1-Subtype-I-E_1
MAG	CRISPR-Cas system	GCA_014843355.1@CP062137.1	CAS_Class1-Subtype-I-C_1
MAG	CRISPR-Cas system	GCA_020138335.1@CP075903.1	CAS_Class1-Subtype-I-B_1
MAG	CRISPR-Cas system	GCA_020640995.1@CP085481.1	CAS_Class1-Subtype-I-E_1
MAG	CRISPR-Cas system	GCA_024499155.1@CP075737.1	CAS_Class1-Subtype-I-E_1
MAG	CRISPR-Cas system	GCA_024499175.1@CP075722.1	CAS_Class1-Subtype-I-E_1
MAG	CRISPR-Cas system	GCA_024662255.1@CP097213.1	CAS_Class1-Subtype-I-E_1
MAG	CRISPR-Cas system	GCA_025402935.1@CP104788.1	CAS_Class1-Subtype-I-E_1
MAG	CRISPR-Cas system	GCA_030062375.1@CP123581.1	CAS_Class2-Subtype-II-A_1
MAG	CRISPR-Cas system	GCA_030169145.1@CP123971.1	CAS_Class1-Subtype-I-E_1
MAG	CRISPR-Cas system	GCA_030169145.1@CP123971.1	CAS_Class1-Subtype-III-A_2
MAG	CRISPR-Cas system	GCA_031174645.1@CP133398.1	CAS_Class1-Subtype-I-E_1
MAG	CRISPR-Cas system	GCA_900166955.1@LT795502.1	CAS_Class1-Subtype-I-E_1
MAG	CRISPR-Cas system	GCF_000765435.1@CP009578.1	CAS_Class1-Subtype-I-E_1
MAG	CRISPR-Cas system	GCF_001679985.1@CP015912.1	CAS_Class1-Subtype-I-E_1
MAG	CRISPR-Cas system	HW6.bin.53@HW6.bin.53.scaffold_25_1	CAS_Class2-Subtype-VI-B_1
MAG	CRISPR-Cas system	HW8.bin.69@HW8.bin.69.scaffold_79_1	CAS_Class1-Subtype-I-C_1
MAG	CRISPR-Cas system	HW8.bin.69@HW8.bin.69.scaffold_306_1	CAS_Class1-Subtype-III-A_1
MAG	CRISPR-Cas system	LW1-s150947_bin_37@LW1-s150947_scaffolds_7514	CAS_Class1-Subtype-I-C_1
MAG	CRISPR-Cas system	LW1-s151087_bin_4@LW1-s151087_scaffolds_5360	CAS_Class1-Subtype-I-C_1
MAG	CRISPR-Cas system	LW1-s151103_bin_11@LW1-s151103_scaffolds_900	CAS_Class2-Subtype-II-C_1
MAG	CRISPR-Cas system	LW1-s151260_bin_10@LW1-s151260_scaffolds_40	CAS_Class1-Subtype-I-C_1
MAG	CRISPR-Cas system	LW1-s151691_bin_11@LW1-s151691_scaffolds_131	CAS_Class1-Subtype-I-E_1
MAG	CRISPR-Cas system	LW1-s151691_bin_11@LW1-s151691_scaffolds_131	CAS_Class1-Subtype-III-B_2
MAG	CRISPR-Cas system	LW1-s151714_bin_6@LW1-s151714_scaffolds_8687	CAS_Class1-Subtype-I-C_1
MAG	CRISPR-Cas system	LW1-s151760_bin_5@LW1-s151760_scaffolds_4732	CAS_Class1-Subtype-I-C_1
MAG	CRISPR-Cas system	LW1-s151760_bin_5@LW1-s151760_scaffolds_4738	CAS_Class1-Subtype-I-C_1
MAG	CRISPR-Cas system	LW1-sD151116_bin_32@LW1-sD151116_scaffolds_4934	CAS_Class2-Subtype-II-A_1
MAG	CRISPR-Cas system	LW2-s126572_bin_7@LW2-s126572_scaffolds_13865	CAS_Class2-Subtype-II-C_1
MAG	CRISPR-Cas system	LW2-s126572_bin_54@LW2-s126572_scaffolds_11437	CAS_Class1-Subtype-I-C_1
MAG	CRISPR-Cas system	LW2-s126610_bin_4@LW2-s126610_scaffolds_6676	CAS_Class1-Subtype-I-C_1
MAG	CRISPR-Cas system	LW2-s126610_bin_22@LW2-s126610_scaffolds_1563	CAS_Class1-Subtype-I-C_1
MAG	CRISPR-Cas system	LW2-s127153_bin_5@LW2-s127153_scaffolds_11073	CAS_Class1-Subtype-I-C_1
MAG	CRISPR-Cas system	LW2-s127575_bin_8@LW2-s127575_scaffolds_10008	CAS_Class2-Subtype-II-C_1
MAG	CRISPR-Cas system	LW2-s127575_bin_33@LW2-s127575_scaffolds_5426	CAS_Class2-Subtype-II-C_1
MAG	CRISPR-Cas system	LW2-s127592_bin_8@LW2-s127592_scaffolds_6711	CAS_Class1-Subtype-I-C_1
MAG	CRISPR-Cas system	LW2.bin.50@LW2.bin.50.scaffold_13_1	CAS_Class1-Subtype-III-A_1
MAG	CRISPR-Cas system	LW2.bin.50@LW2.bin.50.scaffold_20_1	CAS_Class1-Subtype-I-F_1
MAG	CRISPR-Cas system	Laiwu-LwCeLe_bin_4@Laiwu-LwCeLe_scaffolds_5375	CAS_Class1-Subtype-III-D_1
MAG	CRISPR-Cas system	NF8.bin.74@NF8.bin.74.scaffold_33_1	CAS_Class2-Subtype-II-C_1
MAG	CRISPR-Cas system	NW2.bin.95@NW2.bin.95.scaffold_204_1	CAS_Class2-Subtype-II-C_1
MAG	CRISPR-Cas system	NW7.bin.38@NW7.bin.38.scaffold_322_1	CAS_Class1-Subtype-I-C_1
MAG	CRISPR-Cas system	NW7.bin.57@NW7.bin.57.scaffold_233_1	CAS_Class2-Subtype-II-C_1
MAG	CRISPR-Cas system	NW7.bin.69@NW7.bin.69.scaffold_45_1	CAS_Class2-Subtype-V-A_1
MAG	CRISPR-Cas system	NW7.bin.70@NW7.bin.70.scaffold_11_1	CAS_Class2-Subtype-II-C_1
MAG	CRISPR-Cas system	NWFF03-meta.161@NWFF03-meta_696886	CAS_Class2-Subtype-II-C_1
MAG	CRISPR-Cas system	NWFF03-meta.463@NWFF03-meta_427141	CAS_Class1-Subtype-I-E_1
MAG	CRISPR-Cas system	NWFF03-meta.463@NWFF03-meta_427141	CAS_Class1-Subtype-III-B_2
MAG	CRISPR-Cas system	NWFF03-meta.484@NWFF03-meta_1137502	CAS_Class2-Subtype-II-A_1
MAG	CRISPR-Cas system	NWFF03-meta.541@NWFF03-meta_654707	CAS_Class1-Subtype-I-C_1
MAG	CRISPR-Cas system	NWFF03-meta.558@NWFF03-meta_145897	CAS_Class2-Subtype-V-A_1
MAG	CRISPR-Cas system	NWFF04-meta.28@NWFF04-meta_819430	CAS_Class2-Subtype-II-A_1
MAG	CRISPR-Cas system	NWFF04-meta.47@NWFF04-meta_261953	CAS_Cluster_1
MAG	CRISPR-Cas system	NWFF04-meta.323@NWFF04-meta_248730	CAS_Class1-Subtype-III-B_1
MAG	CRISPR-Cas system	NWFF04-meta.323@NWFF04-meta_995016	CAS_Class2-Subtype-II-C_1
MAG	CRISPR-Cas system	NWFF04-meta.332@NWFF04-meta_641448	CAS_Class2-Subtype-II-C_1
MAG	CRISPR-Cas system	NWFF04-meta.454@NWFF04-meta_1181225	CAS_Class1-Subtype-I-C_1
MAG	CRISPR-Cas system	NWMF01-meta.53@NWMF01-meta_228356	CAS_Class2-Subtype-II-A_1
MAG	CRISPR-Cas system	NWMF01-meta.69@NWMF01-meta_780752	CAS_Class1-Subtype-I-E_1
MAG	CRISPR-Cas system	NWMF01-meta.153@NWMF01-meta_1789901	CAS_Class2-Subtype-II-C_1
MAG	CRISPR-Cas system	NWMF01-meta.264@NWMF01-meta_383954	CAS_Class2-Subtype-II-A_1
MAG	CRISPR-Cas system	NWMF01-meta.437@NWMF01-meta_1694031	CAS_Cluster_1
MAG	CRISPR-Cas system	NWMF02-meta.104@NWMF02-meta_929367	CAS_Class2-Subtype-II-A_1
MAG	CRISPR-Cas system	NWMF02-meta.104@NWMF02-meta_1453651	CAS_Class1-Subtype-I-F_1
MAG	CRISPR-Cas system	NWMF02-meta.378@NWMF02-meta_204513	CAS_Class2-Subtype-II-A_1
MAG	CRISPR-Cas system	NWMF02-meta.378@NWMF02-meta_1471258	CAS_Class1-Subtype-III-A_1
MAG	CRISPR-Cas system	NWMF07-meta.218@NWMF07-meta_2324024	CAS_Class2-Subtype-II-C_1
MAG	CRISPR-Cas system	NWMF08-meta.116@NWMF08-meta_1142564	CAS_Class2-Subtype-II-C_1
MAG	CRISPR-Cas system	QHF9FF09-meta.6@QHF9FF09-meta_1096986	CAS_Class2-Subtype-II-C_1
MAG	CRISPR-Cas system	QHF9FF09-meta.354@QHF9FF09-meta_313019	CAS_Class1-Subtype-I-E_1
MAG	CRISPR-Cas system	S38404A_bin_78@S38404A_scaffolds_23389	CAS_Class1-Subtype-I-C_1
MAG	CRISPR-Cas system	S46608A_bin_10@S46608A_scaffolds_410	CAS_Class2-Subtype-II-C_1
MAG	CRISPR-Cas system	S53008A_bin_42@S53008A_scaffolds_11378	CAS_Class1-Subtype-I-B_1
MAG	CRISPR-Cas system	SW4.bin.66@SW4.bin.66.scaffold_2_1	CAS_Class2-Subtype-II-B_1
MAG	CRISPR-Cas system	SW4.bin.116@SW4.bin.116.scaffold_9_1	CAS_Class2-Subtype-II-C_1
MAG	CRISPR-Cas system	SW5.bin.73@SW5.bin.73.scaffold_4_1	CAS_Class2-Subtype-II-A_1
MAG	CRISPR-Cas system	SW7.bin.103@SW7.bin.103.scaffold_70_1	CAS_Class1-Subtype-I-C_1
MAG	CRISPR-Cas system	SWFF02-meta.24@SWFF02-meta_368424	CAS_Class2-Subtype-II-C_1
MAG	CRISPR-Cas system	SWFF02-meta.24@SWFF02-meta_550892	CAS_Class1-Subtype-I-C_1
MAG	CRISPR-Cas system	SWFF02-meta.107@SWFF02-meta_98976	CAS_Class1-Subtype-I-C_1
MAG	CRISPR-Cas system	SWFF02-meta.161@SWFF02-meta_202670	CAS_Class2-Subtype-II-C_1
MAG	CRISPR-Cas system	SWFF02-meta.301@SWFF02-meta_359184	CAS_Class2-Subtype-II-C_1
MAG	CRISPR-Cas system	SWFF04-meta.257@SWFF04-meta_560253	CAS_Class2-Subtype-II-A_1
MAG	CRISPR-Cas system	SWFF06-meta.232@SWFF06-meta_776376	CAS_Class2-Subtype-V-A_1
MAG	CRISPR-Cas system	SWFF06-meta.399@SWFF06-meta_289284	CAS_Class1-Subtype-I-C_1
MAG	CRISPR-Cas system	SWFF06-meta.399@SWFF06-meta_719166	CAS_Class2-Subtype-II-C_1
MAG	CRISPR-Cas system	SWFM02-meta.238@SWFM02-meta_329385	CAS_Class2-Subtype-II-C_1
MAG	CRISPR-Cas system	SWFM02-meta.238@SWFM02-meta_382845	CAS_Class1-Subtype-I-C_1
MAG	CRISPR-Cas system	SWFM06-meta.10@SWFM06-meta_601648	CAS_Class1-Subtype-I-C_1
MAG	CRISPR-Cas system	SWFM06-meta.10@SWFM06-meta_602488	CAS_Class2-Subtype-II-C_1
MAG	CRISPR-Cas system	SWFM06-meta.97@SWFM06-meta_1090843	CAS_Class1-Subtype-I-C_1
MAG	CRISPR-Cas system	SWMF01-meta.134@SWMF01-meta_534580	CAS_Class1-Subtype-I-C_1
MAG	CRISPR-Cas system	SWMF01-meta.134@SWMF01-meta_648293	CAS_Class1-Subtype-III-A_1
MAG	CRISPR-Cas system	SWMF01-meta.259@SWMF01-meta_287756	CAS_Class1-Subtype-I-C_1
MAG	CRISPR-Cas system	SWMF03-meta.17@SWMF03-meta_251172	CAS_Class2-Subtype-II-C_1
MAG	CRISPR-Cas system	SWMF03-meta.26@SWMF03-meta_404108	CAS_Class1-Subtype-I-C_1
MAG	CRISPR-Cas system	SWMF05-meta.159@SWMF05-meta_331004	CAS_Class1-Subtype-I-C_1
MAG	CRISPR-Cas system	SWMF05-meta.262@SWMF05-meta_84072	CAS_Class1-Subtype-I-C_1
MAG	CRISPR-Cas system	SWMM01-meta.69@SWMM01-meta_478644	CAS_Class1-Subtype-III-A_1
MAG	CRISPR-Cas system	SWMM01-meta.132@SWMM01-meta_493072	CAS_Class2-Subtype-II-C_1
MAG	CRISPR-Cas system	SWMM03-meta.29@SWMM03-meta_294910	CAS_Class2-Subtype-II-C_1
MAG	CRISPR-Cas system	Tibetan-s1400-58M_bin_9@Tibetan-s1400-58M_scaffolds_3943	CAS_Class2-Subtype-II-A_1
MAG	CRISPR-Cas system	W4930_bin_14@W4930_scaffolds_752	CAS_Class1-Subtype-I-C_1
MAG	CRISPR-Cas system	W4975_bin_7@W4975_scaffolds_4420	CAS_Class1-Subtype-I-E_1
MAG	CRISPR-Cas system	W4978_bin_1@W4978_scaffolds_6	CAS_Class1-Subtype-I-C_1
MAG	CRISPR-Cas system	W5042_bin_7@W5042_scaffolds_7730	CAS_Class1-Subtype-I-E_1
MAG	CRISPR-Cas system	ZF5.bin.47@ZF5.bin.47.scaffold_44_1	CAS_Class2-Subtype-II-C_1
MAG	CRISPR-Cas system	bacter_genome.10769@CP171864.1	CAS_Class1-Subtype-I-E_1
MAG	CRISPR-Cas system	bacter_genome.10770@CP171874.1	CAS_Class1-Subtype-I-E_1
MAG	CRISPR-Cas system	bacter_genome.10771@CP171869.1	CAS_Class1-Subtype-I-E_1
MAG	Other defense system	1035-17-001_binning.110	PD-T4-3
MAG	Other defense system	1035-17-001_binning.110	Paris
MAG	Other defense system	2014-17-001_bin.21	Paris
MAG	Other defense system	7010-17-001_binning.81	Paris
MAG	Other defense system	8026-17-001_binning.50	PD-T4-3
MAG	Other defense system	BMXFF04-meta.113	CapRel
MAG	Other defense system	BMXFF04-meta.113	CapRel
MAG	Other defense system	BMXFF08-meta.369	CapRel
MAG	Other defense system	BMXMF07-meta.494	Paris
MAG	Other defense system	BMXMF10-meta.191	PD-T4-3
MAG	Other defense system	BMXMF10-meta.254	Paris
MAG	Other defense system	BMXMM05-meta.352	SpbK
MAG	Other defense system	Boar-s13_bin_22	Paris
MAG	Other defense system	Boar-s22_bin_5	Paris
MAG	Other defense system	Boar-s4_bin_13	Paris
MAG	Other defense system	CF2.bin.34	PD-T4-3
MAG	Other defense system	CF5.bin.45	Paris
MAG	Other defense system	CW2.bin.113	Paris
MAG	Other defense system	DBFF02-meta.116	PD-T4-3
MAG	Other defense system	DBFF02-meta.493	CapRel
MAG	Other defense system	DBFF02-meta.498	Paris
MAG	Other defense system	DBFM04-meta.266	CapRel
MAG	Other defense system	DBFM04-meta.49	Paris
MAG	Other defense system	DBMF05-meta.199	CapRel
MAG	Other defense system	DKLLFM07-meta.182	CapRel
MAG	Other defense system	DKYYFM08-meta.20	Paris
MAG	Other defense system	DKYYMM05-meta.108	Paris
MAG	Other defense system	DW2.bin.96	PD-T4-3
MAG	Other defense system	DW6.bin.96	Paris
MAG	Other defense system	F4846_bin_32	PD-T4-7
MAG	Other defense system	F5141_bin_6	CapRel
MAG	Other defense system	F5176_bin_35	PD-T4-1
MAG	Other defense system	F5284_bin_47	Paris
MAG	Other defense system	GCA_003691425.1	PD-T4-3
MAG	Other defense system	GCA_013801425.1	PD-T4-3
MAG	Other defense system	GCA_013895695.1	PD-T4-3
MAG	Other defense system	GCA_018487825.1	PD-T4-3
MAG	Other defense system	GCA_020640995.1	PD-T4-3
MAG	Other defense system	GCA_025263625.1	PD-T4-3
MAG	Other defense system	GCF_001679985.1	PD-T4-3
MAG	Other defense system	HF4.bin.47	Paris
MAG	Other defense system	HF5.bin.27	PD-T4-3
MAG	Other defense system	HW4.bin.6	Paris
MAG	Other defense system	HW8.bin.72	Paris
MAG	Other defense system	LW2-s127575_bin_31	SpbK
MAG	Other defense system	LW8.bin.3	Paris
MAG	Other defense system	NF1.bin.19	SpbK
MAG	Other defense system	NW7.bin.5	Paris
MAG	Other defense system	NW8.bin.20	PD-T4-7
MAG	Other defense system	NWFF03-meta.552	CapRel
MAG	Other defense system	NWFF04-meta.536	PD-T4-3
MAG	Other defense system	NWFF05-meta.68	Paris
MAG	Other defense system	NWMF01-meta.193	Paris
MAG	Other defense system	NWMF01-meta.264	PD-T4-3
MAG	Other defense system	NWMF07-meta.174	PD-T4-1
MAG	Other defense system	NWMF07-meta.277	Paris
MAG	Other defense system	NWMF07-meta.76	CapRel
MAG	Other defense system	QHF9FF09-meta.40	Paris
MAG	Other defense system	S58506A_bin_9	SpbK
MAG	Other defense system	S95012B_bin_11	PD-T4-3
MAG	Other defense system	SF3.bin.33	Paris
MAG	Other defense system	SW7.bin.103	Paris
MAG	Other defense system	SWFM04-meta.328	Paris
MAG	Other defense system	SWFM06-meta.200	Paris
MAG	Other defense system	SWMF01-meta.15	PD-T4-3
MAG	Other defense system	SWMF01-meta.287	SpbK
MAG	Other defense system	SWMM01-meta.139	Paris
MAG	Other defense system	W4930_bin_6	Paris
MAG	Other defense system	W4936_bin_2	Paris
MAG	Other defense system	W4936_bin_2	CapRel
MAG	Other defense system	W4936_bin_6	Paris
MAG	Other defense system	ZW6.bin.31	Paris
MAG	Other defense system	1001-17-002_binning.32	AbiD
MAG	Other defense system	2002-17-001_bin.66	Viperin
MAG	Other defense system	2006-17-001_bin.40	Abi2
MAG	Other defense system	2006-17-001_bin.88	AbiQ
MAG	Other defense system	2009-17-001_bin.165	AbiD
MAG	Other defense system	2009-17-001_bin.66	RloC
MAG	Other defense system	2012-17-001_bin.33	AbiD
MAG	Other defense system	2014-17-001_bin.62	AbiD
MAG	Other defense system	2015-17-001_bin.7	AbiQ
MAG	Other defense system	2017-17-001_bin.27	Abi2
MAG	Other defense system	2019-17-001_bin.53	Abi2
MAG	Other defense system	2020-17-001_bin.142	Abi2
MAG	Other defense system	2020-17-001_bin.83	Abi2
MAG	Other defense system	3203-17-001_binning.45	RloC
MAG	Other defense system	3207-17-001_binning.58	Viperin
MAG	Other defense system	4001-17-001_binning.69	AbiD
MAG	Other defense system	5019-17-001_binning.7	AbiQ
MAG	Other defense system	5028-17-001_binning.107	AbiQ
MAG	Other defense system	5035-17-001_binning.13	AbiU
MAG	Other defense system	6004-17-001_binning.4	AbiQ
MAG	Other defense system	6013-17-001_binning.58	AbiH
MAG	Other defense system	6013-17-001_binning.58	RloC
MAG	Other defense system	6013-17-001_binning.88	AbiQ
MAG	Other defense system	6013-17-001_binning.88	AbiQ
MAG	Other defense system	7004-17-001_binning.75	Abi2
MAG	Other defense system	7007-17-001_binning.90	AbiQ
MAG	Other defense system	7020-17-001_binning.66	AbiD
MAG	Other defense system	7020-17-001_binning.66	AbiH
MAG	Other defense system	8006-17-001_binning.39	AbiD
MAG	Other defense system	8008-17-001_binning.52	AbiQ
MAG	Other defense system	8036-17-001_binning.57	AbiQ
MAG	Other defense system	9018-17-001_binning.20	AbiD
MAG	Other defense system	9020-17-001_binning.42	Shedu
MAG	Other defense system	BMXFF06-meta.257	AbiQ
MAG	Other defense system	BMXFF06-meta.261	AbiQ
MAG	Other defense system	BMXFF06-meta.393	AbiQ
MAG	Other defense system	BMXFF08-meta.178	AbiD
MAG	Other defense system	BMXFF08-meta.289	AbiD
MAG	Other defense system	BMXFF08-meta.33	AbiD
MAG	Other defense system	BMXFF08-meta.403	RloC
MAG	Other defense system	BMXFM03-meta.153	AbiD
MAG	Other defense system	BMXFM03-meta.232	AbiD
MAG	Other defense system	BMXFM04-meta.140	Abi2
MAG	Other defense system	BMXFM06-meta.359	AbiD
MAG	Other defense system	BMXMF02-meta.107	AbiH
MAG	Other defense system	BMXMF02-meta.24	AbiH
MAG	Other defense system	BMXMF02-meta.68	AbiD
MAG	Other defense system	BMXMF05-meta.342	AbiQ
MAG	Other defense system	BMXMF07-meta.14	AbiD
MAG	Other defense system	BMXMF07-meta.401	Abi2
MAG	Other defense system	BMXMF10-meta.110	AbiD
MAG	Other defense system	BMXMF10-meta.178	AbiQ
MAG	Other defense system	BMXMF10-meta.362	AbiD
MAG	Other defense system	BMXMM05-meta.92	Gao_Tmn
MAG	Other defense system	BMXMM05-meta.92	Abi2
MAG	Other defense system	BMXMM07-meta.373	AbiD
MAG	Other defense system	BMXMM10-meta.248	AbiD
MAG	Other defense system	BMXMM10-meta.393	AbiD
MAG	Other defense system	Boar-s10_bin_34	AbiD
MAG	Other defense system	Boar-s10_bin_4	Shedu
MAG	Other defense system	Boar-s10_bin_9	AbiD
MAG	Other defense system	Boar-s11_bin_33	AbiD
MAG	Other defense system	Boar-s13_bin_12	RloC
MAG	Other defense system	Boar-s13_bin_15	dCTPdeaminase
MAG	Other defense system	Boar-s14_bin_10	AbiD
MAG	Other defense system	Boar-s18_bin_12	AbiD
MAG	Other defense system	Boar-s18_bin_8	AbiQ
MAG	Other defense system	Boar-s23_bin_20	AbiQ
MAG	Other defense system	Boar-s2_bin_19	AbiH
MAG	Other defense system	Boar-s35_bin_37	AbiD
MAG	Other defense system	Boar-s5_bin_22	AbiO
MAG	Other defense system	Boar-s7_bin_15	AbiD
MAG	Other defense system	Boar-s8_bin_8	AbiH
MAG	Other defense system	C4978_bin_6	AbiH
MAG	Other defense system	CF3.bin.87	AbiH
MAG	Other defense system	CF6.bin.101	RloC
MAG	Other defense system	CF7.bin.62	AbiD
MAG	Other defense system	CF7.bin.83	AbiD
MAG	Other defense system	CF8.bin.38	AbiU
MAG	Other defense system	CF8.bin.90	AbiD
MAG	Other defense system	CW3.bin.18	AbiD
MAG	Other defense system	CW4.bin.87	AbiD
MAG	Other defense system	CW5.bin.71	AbiD
MAG	Other defense system	CW5.bin.86	AbiH
MAG	Other defense system	CW6.bin.56	AbiD
MAG	Other defense system	CW7.bin.85	AbiD
MAG	Other defense system	CW8.bin.105	AbiH
MAG	Other defense system	CW8.bin.31	AbiD
MAG	Other defense system	DBFF02-meta.144	Nhi
MAG	Other defense system	DBFF02-meta.21	dCTPdeaminase
MAG	Other defense system	DBFF02-meta.224	AbiD
MAG	Other defense system	DBFF02-meta.342	Abi2
MAG	Other defense system	DBFF03-meta.49	AbiQ
MAG	Other defense system	DBFF03-meta.72	AbiQ
MAG	Other defense system	DBFF04-meta.336	AbiD
MAG	Other defense system	DBFF04-meta.75	AbiD
MAG	Other defense system	DBFF06-meta.134	AbiD
MAG	Other defense system	DBFF06-meta.156	Abi2
MAG	Other defense system	DBFF06-meta.230	Abi2
MAG	Other defense system	DBFF06-meta.31	AbiD
MAG	Other defense system	DBFM02-meta.87	Abi2
MAG	Other defense system	DBFM06-meta.231	Abi2
MAG	Other defense system	DBFM08-meta.529	Abi2
MAG	Other defense system	DBFM08-meta.630	AbiD
MAG	Other defense system	DBMF01-meta.208	Viperin
MAG	Other defense system	DBMF01-meta.289	AbiD
MAG	Other defense system	DBMF01-meta.405	AbiH
MAG	Other defense system	DBMF01-meta.407	Nhi
MAG	Other defense system	DBMF05-meta.131	Abi2
MAG	Other defense system	DBMF07-meta.286	AbiD
MAG	Other defense system	DBMF07-meta.431	dCTPdeaminase
MAG	Other defense system	DBMM01-meta.142	Abi2
MAG	Other defense system	DBMM01-meta.161	AbiD
MAG	Other defense system	DBMM01-meta.16	AbiD
MAG	Other defense system	DBMM01-meta.186	Abi2
MAG	Other defense system	DBMM05-meta.346	Abi2
MAG	Other defense system	DBMM07-meta.168	AbiQ
MAG	Other defense system	DBMM07-meta.89	Abi2
MAG	Other defense system	DF1.bin.67	AbiD
MAG	Other defense system	DF7.bin.122	AbiD
MAG	Other defense system	DKLLFF10-meta.282	AbiD
MAG	Other defense system	DKLLFF10-meta.303	AbiQ
MAG	Other defense system	DKLLFF10-meta.303	Abi2
MAG	Other defense system	DKLLFF10-meta.375	AbiD
MAG	Other defense system	DKLLFF10-meta.375	Abi2
MAG	Other defense system	DKLLFF11-meta.278	AbiQ
MAG	Other defense system	DKLLFM07-meta.266	Gao_Hhe
MAG	Other defense system	DKLLFM10-meta.247	RloC
MAG	Other defense system	DKLLFM10-meta.317	AbiD
MAG	Other defense system	DKLLFM11-meta.116	AbiD
MAG	Other defense system	DKLLMF02-meta.17	AbiD
MAG	Other defense system	DKLLMF02-meta.184	Abi2
MAG	Other defense system	DKLLMF02-meta.320	Abi2
MAG	Other defense system	DKLLMF02-meta.398	AbiD
MAG	Other defense system	DKLLMF06-meta.401	AbiD
MAG	Other defense system	DKLLMF06-meta.423	AbiD
MAG	Other defense system	DKLLMF06-meta.78	AbiQ
MAG	Other defense system	DKLLMM06-meta.161	AbiD
MAG	Other defense system	DKYYFF08-meta.256	AbiQ
MAG	Other defense system	DKYYFF09-meta.136	AbiD
MAG	Other defense system	DKYYFF09-meta.46	AbiD
MAG	Other defense system	DKYYFF12-meta.298	AbiD
MAG	Other defense system	DKYYFF12-meta.419	AbiD
MAG	Other defense system	DKYYFF12-meta.444	AbiH
MAG	Other defense system	DKYYFM08-meta.338	AbiQ
MAG	Other defense system	DKYYFM08-meta.436	Gao_Ape
MAG	Other defense system	DKYYFM08-meta.463	AbiD
MAG	Other defense system	DKYYFM08-meta.91	AbiH
MAG	Other defense system	DKYYFM12-meta.55	Abi2
MAG	Other defense system	DKYYMF01-meta.229	AbiU
MAG	Other defense system	DKYYMF01-meta.367	AbiQ
MAG	Other defense system	DKYYMF01-meta.452	AbiO
MAG	Other defense system	DKYYMF01-meta.475	RloC
MAG	Other defense system	DKYYMF01-meta.51	AbiJ
MAG	Other defense system	DKYYMF04-meta.138	AbiH
MAG	Other defense system	DKYYMF04-meta.24	AbiD
MAG	Other defense system	DKYYMF05-meta.354	AbiD
MAG	Other defense system	DKYYMM04-meta.130	AbiD
MAG	Other defense system	DKYYMM04-meta.29	AbiD
MAG	Other defense system	DKYYMM05-meta.138	Abi2
MAG	Other defense system	DW1.bin.88	AbiD
MAG	Other defense system	DW5.bin.77	AbiD
MAG	Other defense system	DW5.bin.95	AbiD
MAG	Other defense system	DW7.bin.19	AbiQ
MAG	Other defense system	DW8.bin.105	Abi2
MAG	Other defense system	Duroc-High8_bin_18	AbiQ
MAG	Other defense system	Duroc-Low5_bin_2	Abi2
MAG	Other defense system	Duroc-Low7_bin_38	Abi2
MAG	Other defense system	Duroc.SH-FCR.LF5_bin_14	AbiD
MAG	Other defense system	Duroc.SH-FCR.LF5_bin_18	RloC
MAG	Other defense system	F4286_bin_18	AbiD
MAG	Other defense system	F4364_bin_20	AbiJ
MAG	Other defense system	F4410_bin_1	AbiQ
MAG	Other defense system	F4453_bin_30	RloC
MAG	Other defense system	F4595_bin_23	AbiQ
MAG	Other defense system	F4706_bin_9	AbiD
MAG	Other defense system	F4910_bin_18	Nhi
MAG	Other defense system	F4922_bin_17	AbiQ
MAG	Other defense system	F4936_bin_12	AbiD
MAG	Other defense system	F4946_bin_5	AbiQ
MAG	Other defense system	F4954_bin_54	AbiH
MAG	Other defense system	F5021_bin_23	AbiD
MAG	Other defense system	F5021_bin_25	AbiD
MAG	Other defense system	F5042_bin_13	AbiQ
MAG	Other defense system	F5071_bin_50	Shedu
MAG	Other defense system	F5071_bin_50	AbiD
MAG	Other defense system	F5094_bin_21	AbiD
MAG	Other defense system	F5108_bin_30	RloC
MAG	Other defense system	F5122_bin_22	AbiU
MAG	Other defense system	F5122_bin_22	AbiD
MAG	Other defense system	F5131_bin_29	AbiQ
MAG	Other defense system	F5157_bin_24	AbiD
MAG	Other defense system	F5350_bin_10	AbiD
MAG	Other defense system	F5381_bin_47	AbiD
MAG	Other defense system	F5384_bin_14	AbiQ
MAG	Other defense system	F5384_bin_14	AbiQ
MAG	Other defense system	F5393_bin_15	Abi2
MAG	Other defense system	F5393_bin_26	Viperin
MAG	Other defense system	F5404_bin_10	AbiD
MAG	Other defense system	F5429_bin_7	AbiD
MAG	Other defense system	F5610_bin_7	RloC
MAG	Other defense system	GCA_013715025.1	RloC
MAG	Other defense system	GCA_017132755.1	Abi2
MAG	Other defense system	GCA_018583205.1	Rst_TIR-NLR
MAG	Other defense system	GCA_019297795.1	RloC
MAG	Other defense system	GCA_024499175.1	Gao_Ppl
MAG	Other defense system	GCA_025263625.1	RloC
MAG	Other defense system	GCF_000765435.1	dCTPdeaminase
MAG	Other defense system	HF2.bin.70	AbiQ
MAG	Other defense system	HF6.bin.55	AbiD
MAG	Other defense system	HW1.bin.65	AbiQ
MAG	Other defense system	HW1.bin.65	Abi2
MAG	Other defense system	HW2.bin.41	AbiD
MAG	Other defense system	HW3.bin.15	Abi2
MAG	Other defense system	HW3.bin.87	AbiD
MAG	Other defense system	HW4.bin.22	AbiQ
MAG	Other defense system	HW5.bin.3	Abi2
MAG	Other defense system	HW5.bin.55	AbiD
MAG	Other defense system	HW6.bin.6	AbiD
MAG	Other defense system	HW6.bin.92	AbiD
MAG	Other defense system	HW7.bin.31	AbiH
MAG	Other defense system	HW7.bin.43	AbiD
MAG	Other defense system	HW8.bin.107	AbiH
MAG	Other defense system	HW8.bin.19	AbiH
MAG	Other defense system	HW8.bin.39	AbiD
MAG	Other defense system	LF2.bin.38	AbiH
MAG	Other defense system	LF3.bin.81	AbiD
MAG	Other defense system	LF6.bin.33	AbiD
MAG	Other defense system	LF7.bin.87	AbiD
MAG	Other defense system	LW1-s150971_bin_26	AbiD
MAG	Other defense system	LW2-s126572_bin_7	AbiD
MAG	Other defense system	LW2-s126575_bin_24	AbiD
MAG	Other defense system	LW2-s127145_bin_51	AbiD
MAG	Other defense system	LW2-s127152_bin_43	AbiD
MAG	Other defense system	LW2-s127152_bin_47	AbiH
MAG	Other defense system	LW2-s127575_bin_33	Abi2
MAG	Other defense system	LW2-s127575_bin_8	AbiD
MAG	Other defense system	LW2.bin.50	AbiD
MAG	Other defense system	LW4.bin.74	AbiD
MAG	Other defense system	LW6.bin.106	AbiQ
MAG	Other defense system	LW7.bin.119	AbiQ
MAG	Other defense system	Laiwu-LwCeLe_bin_4	Abi2
MAG	Other defense system	NF1.bin.75	AbiQ
MAG	Other defense system	NF3.bin.31	AbiD
MAG	Other defense system	NF3.bin.33	AbiD
MAG	Other defense system	NF3.bin.4	AbiD
MAG	Other defense system	NF5.bin.29	AbiD
MAG	Other defense system	NF5.bin.33	AbiQ
MAG	Other defense system	NW6.bin.37	AbiD
MAG	Other defense system	NW7.bin.52	AbiD
MAG	Other defense system	NW8.bin.12	AbiD
MAG	Other defense system	NW8.bin.20	AbiH
MAG	Other defense system	NW8.bin.37	AbiD
MAG	Other defense system	NW8.bin.86	AbiD
MAG	Other defense system	NWFF03-meta.105	AbiD
MAG	Other defense system	NWFF04-meta.284	AbiH
MAG	Other defense system	NWFF04-meta.348	Nhi
MAG	Other defense system	NWFF04-meta.396	AbiH
MAG	Other defense system	NWFF05-meta.133	AbiD
MAG	Other defense system	NWFF05-meta.275	AbiQ
MAG	Other defense system	NWFF05-meta.398	Nhi
MAG	Other defense system	NWFF06-meta.276	AbiD
MAG	Other defense system	NWMF01-meta.264	AbiJ
MAG	Other defense system	NWMF02-meta.232	AbiD
MAG	Other defense system	NWMF02-meta.332	AbiD
MAG	Other defense system	NWMF07-meta.209	AbiH
MAG	Other defense system	NWMF07-meta.209	AbiH
MAG	Other defense system	NWMF07-meta.46	AbiU
MAG	Other defense system	NWMF08-meta.102	RloC
MAG	Other defense system	NWMF08-meta.175	AbiQ
MAG	Other defense system	NWMF08-meta.225	AbiD
MAG	Other defense system	QHF6-unmapped_bin_117	Viperin
MAG	Other defense system	QHF9FF09-meta.299	Abi2
MAG	Other defense system	QHF9FF09-meta.49	AbiQ
MAG	Other defense system	QHF9FM09-meta.163	AbiD
MAG	Other defense system	S127912A_bin_11	AbiJ
MAG	Other defense system	S127912A_bin_35	Viperin
MAG	Other defense system	S46608B_bin_19	AbiH
MAG	Other defense system	S76602A_bin_29	RloC
MAG	Other defense system	SF1.bin.90	AbiQ
MAG	Other defense system	SF7.bin.23	AbiD
MAG	Other defense system	SF8.bin.75	RloC
MAG	Other defense system	SW2.bin.46	AbiD
MAG	Other defense system	SW4.bin.90	AbiD
MAG	Other defense system	SW5.bin.11	AbiD
MAG	Other defense system	SW5.bin.46	AbiD
MAG	Other defense system	SW6.bin.90	AbiH
MAG	Other defense system	SW7.bin.103	AbiD
MAG	Other defense system	SW8.bin.98	AbiQ
MAG	Other defense system	SWFF02-meta.47	AbiD
MAG	Other defense system	SWFF02-meta.7	Abi2
MAG	Other defense system	SWFF04-meta.198	AbiD
MAG	Other defense system	SWFF06-meta.183	AbiD
MAG	Other defense system	SWFF06-meta.199	AbiD
MAG	Other defense system	SWFF06-meta.210	AbiQ
MAG	Other defense system	SWFF06-meta.211	Abi2
MAG	Other defense system	SWFH04-meta.31	AbiD
MAG	Other defense system	SWFM02-meta.121	AbiQ
MAG	Other defense system	SWFM06-meta.249	AbiD
MAG	Other defense system	SWFM06-meta.24	AbiD
MAG	Other defense system	SWMF01-meta.242	RloC
MAG	Other defense system	SWMF01-meta.351	AbiO
MAG	Other defense system	SWMF05-meta.107	AbiD
MAG	Other defense system	SWMM01-meta.195	Abi2
MAG	Other defense system	SWMM01-meta.221	AbiU
MAG	Other defense system	SWMM01-meta.255	AbiD
MAG	Other defense system	SWMM03-meta.2	AbiH
MAG	Other defense system	SWMM03-meta.42	Abi2
MAG	Other defense system	SWMM03-meta.89	AbiU
MAG	Other defense system	SWMM05-meta.135	Abi2
MAG	Other defense system	SWMM05-meta.154	AbiD
MAG	Other defense system	SWMM05-meta.85	AbiD
MAG	Other defense system	Tibetan-s1400-38F_bin_9	AbiD
MAG	Other defense system	Tibetan-s3480-16M_bin_9	Abi2
MAG	Other defense system	Tibetan-s3480-3M_bin_2	AbiQ
MAG	Other defense system	Tibetan-s3800-12F_bin_17	AbiQ
MAG	Other defense system	W4930_bin_11	AbiD
MAG	Other defense system	W4930_bin_13	AbiH
MAG	Other defense system	W4930_bin_54	Lit
MAG	Other defense system	W4982_bin_13	Lit
MAG	Other defense system	W5007_bin_3	AbiD
MAG	Other defense system	W5021_bin_105	Abi2
MAG	Other defense system	W5021_bin_22	AbiQ
MAG	Other defense system	W5021_bin_22	AbiQ
MAG	Other defense system	W5021_bin_87	RloC
MAG	Other defense system	ZF2.bin.37	AbiD
MAG	Other defense system	ZF3.bin.82	AbiQ
MAG	Other defense system	ZF4.bin.72	AbiQ
MAG	Other defense system	ZF6.bin.41	AbiD
MAG	Other defense system	ZF7.bin.30	AbiH
MAG	Other defense system	ZW3.bin.2	AbiD
MAG	Other defense system	ZW5.bin.8	AbiQ
MAG	Other defense system	ZW7.bin.48	AbiD
MAG	Other defense system	2006-17-001_bin.40	SoFIC
MAG	Other defense system	5026-17-001_binning.60	SoFIC
MAG	Other defense system	5041-17-001_binning.2	SoFIC
MAG	Other defense system	8002-17-001_binning.12	SoFIC
MAG	Other defense system	9015-17-001_binning.46	Retron
MAG	Other defense system	9023-17-001_binning.27	Retron
MAG	Other defense system	BMXFF06-meta.63	SoFIC
MAG	Other defense system	BMXFM06-meta.223	SoFIC
MAG	Other defense system	BMXMF05-meta.384	SoFIC
MAG	Other defense system	BMXMF10-meta.402	SoFIC
MAG	Other defense system	BMXMF10-meta.94	pAgo
MAG	Other defense system	Boar-s10_bin_49	SEFIR
MAG	Other defense system	Boar-s18_bin_6	SoFIC
MAG	Other defense system	Boar-s18_bin_8	SoFIC
MAG	Other defense system	Boar-s22_bin_22	Retron
MAG	Other defense system	Boar-s35_bin_26	SoFIC
MAG	Other defense system	Boar-s35_bin_7	SoFIC
MAG	Other defense system	CF4.bin.42	Retron
MAG	Other defense system	CF8.bin.38	Tiamat
MAG	Other defense system	CW6.bin.101	SoFIC
MAG	Other defense system	CW8.bin.108	Retron
MAG	Other defense system	DBFF03-meta.273	SoFIC
MAG	Other defense system	DBFF04-meta.165	SoFIC
MAG	Other defense system	DBFF04-meta.367	SEFIR
MAG	Other defense system	DBFF06-meta.134	SoFIC
MAG	Other defense system	DBFF06-meta.200	Tiamat
MAG	Other defense system	DBFF08-meta.166	Uzume
MAG	Other defense system	DBFM06-meta.39	SoFIC
MAG	Other defense system	DBMF01-meta.140	pAgo
MAG	Other defense system	DBMF01-meta.263	pAgo
MAG	Other defense system	DBMM01-meta.360	SoFIC
MAG	Other defense system	DBMM05-meta.59	SoFIC
MAG	Other defense system	DBMM07-meta.89	Tiamat
MAG	Other defense system	DKLLFF11-meta.255	SoFIC
MAG	Other defense system	DKLLFM07-meta.393	SoFIC
MAG	Other defense system	DKLLFM10-meta.269	Retron
MAG	Other defense system	DKLLMF02-meta.347	SoFIC
MAG	Other defense system	DKLLMF03-meta.167	SoFIC
MAG	Other defense system	DKYYFF08-meta.161	SoFIC
MAG	Other defense system	DKYYFM12-meta.176	Tiamat
MAG	Other defense system	DKYYFM12-meta.268	SoFIC
MAG	Other defense system	DKYYMF04-meta.64	SoFIC
MAG	Other defense system	DKYYMF05-meta.146	SoFIC
MAG	Other defense system	DKYYMM01-meta.187	pAgo
MAG	Other defense system	Duroc-High6_bin_34	SoFIC
MAG	Other defense system	Duroc.SH-FCR.LF5_bin_7	Retron
MAG	Other defense system	F5300_bin_35	pAgo
MAG	Other defense system	F5313_bin_46	Uzume
MAG	Other defense system	F5641_bin_15	SoFIC
MAG	Other defense system	HW2.bin.47	SoFIC
MAG	Other defense system	HW2.bin.70	SEFIR
MAG	Other defense system	HW8.bin.72	pAgo
MAG	Other defense system	LF3.bin.112	SoFIC
MAG	Other defense system	LW2-s126572_bin_7	SoFIC
MAG	Other defense system	LW2-s126610_bin_20	Uzume
MAG	Other defense system	LW2-s127152_bin_8	SoFIC
MAG	Other defense system	LW2-s127530_bin_18	SoFIC
MAG	Other defense system	LW3.bin.32	SoFIC
MAG	Other defense system	NW8.bin.12	SoFIC
MAG	Other defense system	NWFF04-meta.454	Retron
MAG	Other defense system	NWFF05-meta.442	Tiamat
MAG	Other defense system	NWMF02-meta.257	SoFIC
MAG	Other defense system	NWMF02-meta.309	pAgo
MAG	Other defense system	NWMF07-meta.292	SoFIC
MAG	Other defense system	QHF9FF09-meta.100	SoFIC
MAG	Other defense system	QHF9FF09-meta.191	SoFIC
MAG	Other defense system	S60108B_bin_26	Uzume
MAG	Other defense system	SW5.bin.58	Uzume
MAG	Other defense system	SWFF02-meta.228	SoFIC
MAG	Other defense system	SWFF04-meta.117	SoFIC
MAG	Other defense system	SWFF04-meta.243	SoFIC
MAG	Other defense system	SWFH04-meta.26	SoFIC
MAG	Other defense system	SWMF03-meta.34	SoFIC
MAG	Other defense system	SWMF05-meta.167	Tiamat
MAG	Other defense system	SWMF05-meta.234	SoFIC
MAG	Other defense system	SWMF05-meta.238	SoFIC
MAG	Other defense system	SWMF05-meta.266	SEFIR
MAG	Other defense system	SWMF05-meta.298	SoFIC
MAG	Other defense system	SWMM03-meta.47	SoFIC
MAG	Other defense system	Tibetan-s1400-43F_bin_8	SoFIC
MAG	Other defense system	BMXFM03-meta.70	PD-T7-4
MAG	Other defense system	CF6.bin.73	Hna
MAG	Other defense system	DKLLMM06-meta.82	Mokosh
MAG	Other defense system	DKYYMM05-meta.349	Hna
MAG	Other defense system	F5316_bin_15	PD-T4-6
MAG	Other defense system	F5429_bin_27	Mokosh
MAG	Other defense system	GCA_013714535.1	PD-T7-4
MAG	Other defense system	GCA_013894595.1	Hna
MAG	Other defense system	GCA_018502585.1	Mok_Hok_Sok
MAG	Other defense system	GCA_018583245.1	Hna
MAG	Other defense system	GCF_001679985.1	Mok_Hok_Sok
MAG	Other defense system	HW2.bin.25	Hna
MAG	Other defense system	S29410A_bin_32	Mokosh
MAG	Other defense system	SWFF06-meta.353	GAPS2
MAG	Other defense system	SWMF01-meta.78	PD-T7-4
MAG	Other defense system	bacter_genome.10771	Mok_Hok_Sok
MAG	Other defense system	3201-17-001_binning.25	Old_exonuclease
MAG	Other defense system	3210-17-001_binning.232	Old_exonuclease
MAG	Other defense system	5035-17-001_binning.13	Old_exonuclease
MAG	Other defense system	7007-17-001_binning.90	DRT
MAG	Other defense system	8038-17-001_binning.69	PD-Lambda-1
MAG	Other defense system	BMXFM03-meta.95	AbiP2
MAG	Other defense system	BMXMM02-meta.173	PD-Lambda-1
MAG	Other defense system	BMXMM02-meta.62	PD-Lambda-1
MAG	Other defense system	Boar-s13_bin_15	PD-Lambda-1
MAG	Other defense system	Boar-s4_bin_8	Avs
MAG	Other defense system	DBFH02-meta.10	PD-Lambda-1
MAG	Other defense system	DBMF01-meta.115	Old_exonuclease
MAG	Other defense system	DBMF01-meta.164	PD-Lambda-1
MAG	Other defense system	DBMF05-meta.215	PD-Lambda-1
MAG	Other defense system	DBMM01-meta.8	Avs
MAG	Other defense system	DBMM05-meta.184	PD-Lambda-1
MAG	Other defense system	DKLLFF10-meta.165	AbiP2
MAG	Other defense system	DKYYFF09-meta.443	DRT
MAG	Other defense system	DKYYMF01-meta.256	PD-Lambda-1
MAG	Other defense system	DKYYMF04-meta.234	DRT
MAG	Other defense system	DKYYMF04-meta.276	Avs
MAG	Other defense system	F4453_bin_30	Avs
MAG	Other defense system	F5512_bin_1	DRT
MAG	Other defense system	GCA_013825725.1	AbiP2
MAG	Other defense system	LW2-s126610_bin_39	PD-Lambda-1
MAG	Other defense system	Laiwu-LwJeLe_bin_1	NLR
MAG	Other defense system	NF3.bin.33	Old_exonuclease
MAG	Other defense system	NF8.bin.74	AbiP2
MAG	Other defense system	NWFF05-meta.374	NLR
MAG	Other defense system	QHF9FF09-meta.208	Old_exonuclease
MAG	Other defense system	SWMH03-meta.1	NLR
MAG	Other defense system	ZW7.bin.54	AbiP2
MAG	Other defense system	1001-17-002_binning.32	RM
MAG	Other defense system	1019-17-001_binning.135	RM
MAG	Other defense system	1023-17-001_binning.116	RM
MAG	Other defense system	1037-17-001_binning.81	RM
MAG	Other defense system	1041-17-001_binning.125	RM
MAG	Other defense system	2004-17-001_bin.201	RM
MAG	Other defense system	2006-17-001_bin.88	RM
MAG	Other defense system	2006-17-001_bin.88	RM
MAG	Other defense system	2009-17-001_bin.165	RM
MAG	Other defense system	2011-17-001_bin.31	RM
MAG	Other defense system	2014-17-001_bin.21	RM
MAG	Other defense system	2017-17-001_bin.27	RM
MAG	Other defense system	2020-17-001_bin.83	RM
MAG	Other defense system	3202-17-001_binning.42	RM
MAG	Other defense system	3202-17-001_binning.49	RM
MAG	Other defense system	3202-17-001_binning.77	RM
MAG	Other defense system	3206-17-001_binning.79	RM
MAG	Other defense system	3219-17-001_binning.3	RM
MAG	Other defense system	4023-17-001_binning.7	RM
MAG	Other defense system	4024-17-001_binning.26	RM
MAG	Other defense system	4024-17-001_binning.45	RM
MAG	Other defense system	4026-17-001_binning.87	RM
MAG	Other defense system	5011-17-001_binning.70	RM
MAG	Other defense system	5028-17-001_binning.105	RM
MAG	Other defense system	6001-17-001_binning.96	RM
MAG	Other defense system	6013-17-001_binning.58	RM
MAG	Other defense system	6013-17-001_binning.88	RM
MAG	Other defense system	7008-17-001_binning.30	RM
MAG	Other defense system	7009-17-001_binning.38	RM
MAG	Other defense system	7010-17-001_binning.80	RM
MAG	Other defense system	7013-17-001_binning.82	RM
MAG	Other defense system	7016-17-001_binning.44	RM
MAG	Other defense system	7017-17-001_binning.3	RM
MAG	Other defense system	8018-17-001_binning.37	RM
MAG	Other defense system	8026-17-001_binning.66	RM
MAG	Other defense system	8036-17-001_binning.57	RM
MAG	Other defense system	8040-17-001_binning.83	RM
MAG	Other defense system	9015-17-001_binning.74	RM
MAG	Other defense system	BMXFF04-meta.113	RM
MAG	Other defense system	BMXFF04-meta.117	RM
MAG	Other defense system	BMXFF04-meta.238	RM
MAG	Other defense system	BMXFF04-meta.301	RM
MAG	Other defense system	BMXFF06-meta.124	RM
MAG	Other defense system	BMXFF06-meta.179	RM
MAG	Other defense system	BMXFF06-meta.179	RM
MAG	Other defense system	BMXFF06-meta.355	RM
MAG	Other defense system	BMXFF06-meta.390	RM
MAG	Other defense system	BMXFF06-meta.56	RM
MAG	Other defense system	BMXFF06-meta.96	RM
MAG	Other defense system	BMXFF06-meta.96	RM
MAG	Other defense system	BMXFF08-meta.178	RM
MAG	Other defense system	BMXFF08-meta.392	RM
MAG	Other defense system	BMXFF08-meta.485	RM
MAG	Other defense system	BMXFF08-meta.487	RM
MAG	Other defense system	BMXFF08-meta.498	RM
MAG	Other defense system	BMXFF08-meta.81	RM
MAG	Other defense system	BMXFM03-meta.220	RM
MAG	Other defense system	BMXFM03-meta.69	RM
MAG	Other defense system	BMXFM03-meta.71	RM
MAG	Other defense system	BMXFM03-meta.87	RM
MAG	Other defense system	BMXFM04-meta.19	RM
MAG	Other defense system	BMXFM06-meta.331	RM
MAG	Other defense system	BMXFM08-meta.115	RM
MAG	Other defense system	BMXFM08-meta.1	RM
MAG	Other defense system	BMXFM08-meta.266	RM
MAG	Other defense system	BMXMF02-meta.142	RM
MAG	Other defense system	BMXMF05-meta.104	RM
MAG	Other defense system	BMXMF05-meta.200	RM
MAG	Other defense system	BMXMF05-meta.261	RM
MAG	Other defense system	BMXMF05-meta.321	RM
MAG	Other defense system	BMXMF05-meta.353	RM
MAG	Other defense system	BMXMF05-meta.83	RM
MAG	Other defense system	BMXMF05-meta.95	RM
MAG	Other defense system	BMXMF07-meta.401	RM
MAG	Other defense system	BMXMF07-meta.447	RM
MAG	Other defense system	BMXMF07-meta.555	RM
MAG	Other defense system	BMXMF10-meta.377	RM
MAG	Other defense system	BMXMM02-meta.54	RM
MAG	Other defense system	BMXMM05-meta.118	RM
MAG	Other defense system	BMXMM05-meta.217	RM
MAG	Other defense system	BMXMM05-meta.24	RM
MAG	Other defense system	BMXMM05-meta.324	RM
MAG	Other defense system	BMXMM07-meta.218	RM
MAG	Other defense system	BMXMM10-meta.242	RM
MAG	Other defense system	BMXMM10-meta.364	RM
MAG	Other defense system	Boar-s10_bin_14	RM
MAG	Other defense system	Boar-s13_bin_14	RM
MAG	Other defense system	Boar-s14_bin_38	RM
MAG	Other defense system	Boar-s18_bin_2	RM
MAG	Other defense system	Boar-s18_bin_8	RM
MAG	Other defense system	Boar-s19_bin_1	RM
MAG	Other defense system	Boar-s19_bin_9	RM
MAG	Other defense system	Boar-s23_bin_35	RM
MAG	Other defense system	Boar-s2_bin_12	RM
MAG	Other defense system	Boar-s4_bin_12	RM
MAG	Other defense system	Boar-s5_bin_21	RM
MAG	Other defense system	Boar-s5_bin_30	RM
MAG	Other defense system	C4975_bin_28	RM
MAG	Other defense system	C4979_bin_9	RM
MAG	Other defense system	C5042_bin_3	RM
MAG	Other defense system	CF2.bin.53	RM
MAG	Other defense system	CF3.bin.104	RM
MAG	Other defense system	CF5.bin.52	RM
MAG	Other defense system	CF5.bin.62	RM
MAG	Other defense system	CF5.bin.94	RM
MAG	Other defense system	CF6.bin.51	RM
MAG	Other defense system	CF7.bin.20	RM
MAG	Other defense system	CF7.bin.52	RM
MAG	Other defense system	CF7.bin.98	RM
MAG	Other defense system	CW2.bin.125	RM
MAG	Other defense system	CW3.bin.27	RM
MAG	Other defense system	CW5.bin.107	RM
MAG	Other defense system	CW5.bin.36	RM
MAG	Other defense system	CW7.bin.109	RM
MAG	Other defense system	CW7.bin.11	RM
MAG	Other defense system	DBFF02-meta.182	RM
MAG	Other defense system	DBFF02-meta.195	RM
MAG	Other defense system	DBFF02-meta.306	RM
MAG	Other defense system	DBFF02-meta.32	RM
MAG	Other defense system	DBFF02-meta.407	RM
MAG	Other defense system	DBFF02-meta.45	RM
MAG	Other defense system	DBFF02-meta.493	RM
MAG	Other defense system	DBFF02-meta.493	RM
MAG	Other defense system	DBFF02-meta.85	RM
MAG	Other defense system	DBFF03-meta.165	RM
MAG	Other defense system	DBFF03-meta.80	RM
MAG	Other defense system	DBFF04-meta.289	RM
MAG	Other defense system	DBFF04-meta.320	RM
MAG	Other defense system	DBFF04-meta.401	RM
MAG	Other defense system	DBFF04-meta.422	RM
MAG	Other defense system	DBFF06-meta.165	RM
MAG	Other defense system	DBFF06-meta.282	RM
MAG	Other defense system	DBFF06-meta.360	RM
MAG	Other defense system	DBFF08-meta.157	RM
MAG	Other defense system	DBFF08-meta.441	RM
MAG	Other defense system	DBFF08-meta.473	RM
MAG	Other defense system	DBFH06-meta.91	RM
MAG	Other defense system	DBFM02-meta.108	RM
MAG	Other defense system	DBFM02-meta.121	RM
MAG	Other defense system	DBFM02-meta.243	RM
MAG	Other defense system	DBFM03-meta.115	RM
MAG	Other defense system	DBFM03-meta.64	RM
MAG	Other defense system	DBFM04-meta.372	RM
MAG	Other defense system	DBFM04-meta.49	RM
MAG	Other defense system	DBFM06-meta.169	RM
MAG	Other defense system	DBMF01-meta.183	RM
MAG	Other defense system	DBMF01-meta.279	RM
MAG	Other defense system	DBMF05-meta.176	RM
MAG	Other defense system	DBMF05-meta.205	RM
MAG	Other defense system	DBMF05-meta.219	RM
MAG	Other defense system	DBMF05-meta.234	RM
MAG	Other defense system	DBMF05-meta.235	RM
MAG	Other defense system	DBMF05-meta.89	RM
MAG	Other defense system	DBMF05-meta.96	RM
MAG	Other defense system	DBMF05-meta.98	RM
MAG	Other defense system	DBMF07-meta.245	RM
MAG	Other defense system	DBMF07-meta.439	RM
MAG	Other defense system	DBMF07-meta.546	RM
MAG	Other defense system	DBMF07-meta.577	RM
MAG	Other defense system	DBMF07-meta.720	RM
MAG	Other defense system	DBMM01-meta.104	RM
MAG	Other defense system	DBMM01-meta.311	RM
MAG	Other defense system	DBMM01-meta.377	RM
MAG	Other defense system	DBMM01-meta.382	RM
MAG	Other defense system	DBMM05-meta.149	RM
MAG	Other defense system	DBMM05-meta.149	RM
MAG	Other defense system	DBMM05-meta.150	RM
MAG	Other defense system	DBMM05-meta.166	RM
MAG	Other defense system	DBMM05-meta.184	RM
MAG	Other defense system	DBMM07-meta.11	RM
MAG	Other defense system	DBMM07-meta.89	RM
MAG	Other defense system	DBMM07-meta.89	RM
MAG	Other defense system	DBMM07-meta.8	RM
MAG	Other defense system	DF1.bin.77	RM
MAG	Other defense system	DF4.bin.17	RM
MAG	Other defense system	DF4.bin.85	RM
MAG	Other defense system	DF5.bin.88	RM
MAG	Other defense system	DKLLFF10-meta.111	RM
MAG	Other defense system	DKLLFF10-meta.391	RM
MAG	Other defense system	DKLLFF10-meta.85	RM
MAG	Other defense system	DKLLFF11-meta.344	RM
MAG	Other defense system	DKLLFF11-meta.547	RM
MAG	Other defense system	DKLLFF11-meta.89	RM
MAG	Other defense system	DKLLFM07-meta.33	RM
MAG	Other defense system	DKLLFM07-meta.375	RM
MAG	Other defense system	DKLLFM07-meta.393	RM
MAG	Other defense system	DKLLFM07-meta.83	RM
MAG	Other defense system	DKLLFM10-meta.123	RM
MAG	Other defense system	DKLLFM10-meta.32	RM
MAG	Other defense system	DKLLFM10-meta.32	RM
MAG	Other defense system	DKLLFM10-meta.419	RM
MAG	Other defense system	DKLLFM11-meta.278	RM
MAG	Other defense system	DKLLFM11-meta.470	RM
MAG	Other defense system	DKLLMF02-meta.213	RM
MAG	Other defense system	DKLLMF02-meta.4	RM
MAG	Other defense system	DKLLMF03-meta.183	RM
MAG	Other defense system	DKLLMF03-meta.19	RM
MAG	Other defense system	DKLLMF03-meta.266	RM
MAG	Other defense system	DKLLMF03-meta.31	RM
MAG	Other defense system	DKLLMF03-meta.404	RM
MAG	Other defense system	DKLLMF03-meta.450	RM
MAG	Other defense system	DKLLMF06-meta.140	RM
MAG	Other defense system	DKLLMF06-meta.180	RM
MAG	Other defense system	DKLLMF06-meta.306	RM
MAG	Other defense system	DKLLMF06-meta.306	RM
MAG	Other defense system	DKLLMF06-meta.468	RM
MAG	Other defense system	DKLLMF06-meta.8	RM
MAG	Other defense system	DKLLMM02-meta.222	RM
MAG	Other defense system	DKLLMM02-meta.358	RM
MAG	Other defense system	DKLLMM03-meta.153	RM
MAG	Other defense system	DKLLMM03-meta.169	RM
MAG	Other defense system	DKLLMM03-meta.181	RM
MAG	Other defense system	DKLLMM03-meta.242	RM
MAG	Other defense system	DKLLMM03-meta.333	RM
MAG	Other defense system	DKLLMM06-meta.233	RM
MAG	Other defense system	DKYYFF08-meta.147	RM
MAG	Other defense system	DKYYFF08-meta.161	RM
MAG	Other defense system	DKYYFF08-meta.168	RM
MAG	Other defense system	DKYYFF08-meta.86	RM
MAG	Other defense system	DKYYFF09-meta.329	RM
MAG	Other defense system	DKYYFF09-meta.443	RM
MAG	Other defense system	DKYYFF12-meta.222	RM
MAG	Other defense system	DKYYFF12-meta.329	RM
MAG	Other defense system	DKYYFF12-meta.3	RM
MAG	Other defense system	DKYYFF12-meta.64	RM
MAG	Other defense system	DKYYFF12-meta.64	RM
MAG	Other defense system	DKYYFM08-meta.227	RM
MAG	Other defense system	DKYYFM08-meta.452	RM
MAG	Other defense system	DKYYFM08-meta.48	RM
MAG	Other defense system	DKYYFM08-meta.54	RM
MAG	Other defense system	DKYYFM09-meta.210	RM
MAG	Other defense system	DKYYFM09-meta.386	RM
MAG	Other defense system	DKYYFM09-meta.87	RM
MAG	Other defense system	DKYYFM12-meta.342	RM
MAG	Other defense system	DKYYMF01-meta.229	RM
MAG	Other defense system	DKYYMF01-meta.251	RM
MAG	Other defense system	DKYYMF01-meta.251	RM
MAG	Other defense system	DKYYMF01-meta.367	RM
MAG	Other defense system	DKYYMF01-meta.367	RM
MAG	Other defense system	DKYYMF01-meta.461	RM
MAG	Other defense system	DKYYMF01-meta.474	RM
MAG	Other defense system	DKYYMF01-meta.63	RM
MAG	Other defense system	DKYYMF05-meta.102	RM
MAG	Other defense system	DKYYMF05-meta.150	RM
MAG	Other defense system	DKYYMM01-meta.249	RM
MAG	Other defense system	DKYYMM01-meta.410	RM
MAG	Other defense system	DKYYMM04-meta.259	RM
MAG	Other defense system	DKYYMM04-meta.329	RM
MAG	Other defense system	DKYYMM05-meta.179	RM
MAG	Other defense system	DKYYMM05-meta.97	RM
MAG	Other defense system	DW1.bin.40	RM
MAG	Other defense system	DW1.bin.42	RM
MAG	Other defense system	DW4.bin.5	RM
MAG	Other defense system	DW7.bin.16	RM
MAG	Other defense system	Duroc-Low1_bin_26	RM
MAG	Other defense system	Duroc-Low6_bin_35	RM
MAG	Other defense system	Duroc-Low7_bin_38	RM
MAG	Other defense system	Duroc.SH-FCR.HF2_bin_13	RM
MAG	Other defense system	Duroc.SH-FCR.HF3_bin_17	RM
MAG	Other defense system	Duroc.SH-FCR.HF3_bin_26	RM
MAG	Other defense system	Duroc.SH-FCR.LF5_bin_18	RM
MAG	Other defense system	Duroc.SH-FCR.LF5_bin_18	RM
MAG	Other defense system	Duroc.SH-FCR.LM1_bin_1	RM
MAG	Other defense system	F4453_bin_30	RM
MAG	Other defense system	F4653_bin_32	RM
MAG	Other defense system	F4692_bin_42	RM
MAG	Other defense system	F4856_bin_8	RM
MAG	Other defense system	F4890_bin_4	RM
MAG	Other defense system	F4981_bin_61	RM
MAG	Other defense system	F5021_bin_25	RM
MAG	Other defense system	F5031_bin_47	RM
MAG	Other defense system	F5046_bin_25	RM
MAG	Other defense system	F5097_bin_37	RM
MAG	Other defense system	F5122_bin_22	RM
MAG	Other defense system	F5268_bin_41	RM
MAG	Other defense system	F5284_bin_1	RM
MAG	Other defense system	F5323_bin_11	RM
MAG	Other defense system	F5332_bin_58	RM
MAG	Other defense system	F5379_bin_5	RM
MAG	Other defense system	F5380_bin_1	RM
MAG	Other defense system	F5380_bin_1	RM
MAG	Other defense system	F5384_bin_1	RM
MAG	Other defense system	F5393_bin_26	RM
MAG	Other defense system	F5399_bin_28	RM
MAG	Other defense system	F5404_bin_10	RM
MAG	Other defense system	F5404_bin_46	RM
MAG	Other defense system	F5421_bin_22	RM
MAG	Other defense system	F5447_bin_38	RM
MAG	Other defense system	F5455_bin_40	RM
MAG	Other defense system	F5500_bin_51	RM
MAG	Other defense system	F5505_bin_4	RM
MAG	Other defense system	F5511_bin_47	RM
MAG	Other defense system	F5525_bin_26	RM
MAG	Other defense system	F5608_bin_42	RM
MAG	Other defense system	GCA_000182855.2	RM
MAG	Other defense system	GCA_000191545.1	RM
MAG	Other defense system	GCA_000194115.1	RM
MAG	Other defense system	GCA_002201855.1	RM
MAG	Other defense system	GCA_003355515.1	RM
MAG	Other defense system	GCA_011045875.1	RM
MAG	Other defense system	GCA_013596835.1	RM
MAG	Other defense system	GCA_013714535.1	RM
MAG	Other defense system	GCA_013813425.1	RM
MAG	Other defense system	GCA_013894595.1	RM
MAG	Other defense system	GCA_020309985.1	RM
MAG	Other defense system	GCA_020614355.1	RM
MAG	Other defense system	GCA_024662255.1	RM
MAG	Other defense system	HF1.bin.47	RM
MAG	Other defense system	HF3.bin.43	RM
MAG	Other defense system	HW1.bin.104	RM
MAG	Other defense system	HW1.bin.50	RM
MAG	Other defense system	HW1.bin.65	RM
MAG	Other defense system	HW2.bin.49	RM
MAG	Other defense system	HW2.bin.68	RM
MAG	Other defense system	HW4.bin.32	RM
MAG	Other defense system	HW4.bin.45	RM
MAG	Other defense system	HW6.bin.115	RM
MAG	Other defense system	HW8.bin.60	RM
MAG	Other defense system	HW8.bin.69	RM
MAG	Other defense system	HW8.bin.72	RM
MAG	Other defense system	I5640_bin_19	RM
MAG	Other defense system	I5640_bin_19	RM
MAG	Other defense system	LF1.bin.2	RM
MAG	Other defense system	LF3.bin.81	RM
MAG	Other defense system	LW1-s151337_bin_7	RM
MAG	Other defense system	LW1-s151691_bin_15	RM
MAG	Other defense system	LW1-s151760_bin_10	RM
MAG	Other defense system	LW1-s151760_bin_5	RM
MAG	Other defense system	LW1-sD150971_bin_8	RM
MAG	Other defense system	LW1-sD151116_bin_32	RM
MAG	Other defense system	LW2-s126610_bin_18	RM
MAG	Other defense system	LW2-s126610_bin_1	RM
MAG	Other defense system	LW2-s127145_bin_51	RM
MAG	Other defense system	LW2-s127145_bin_51	RM
MAG	Other defense system	LW2-s127152_bin_8	RM
MAG	Other defense system	LW2-s127153_bin_20	RM
MAG	Other defense system	LW2-s127530_bin_35	RM
MAG	Other defense system	LW2-s127530_bin_35	RM
MAG	Other defense system	LW2-s127575_bin_25	RM
MAG	Other defense system	LW2-s127575_bin_27	RM
MAG	Other defense system	LW2-s127575_bin_34	RM
MAG	Other defense system	LW2-s127575_bin_34	RM
MAG	Other defense system	LW2-s127575_bin_7	RM
MAG	Other defense system	LW2.bin.99	RM
MAG	Other defense system	LW4.bin.74	RM
MAG	Other defense system	LW6.bin.63	RM
MAG	Other defense system	LW8.bin.107	RM
MAG	Other defense system	LW8.bin.3	RM
MAG	Other defense system	Laiwu-LwJeOb_bin_9	RM
MAG	Other defense system	NF1.bin.10	RM
MAG	Other defense system	NF1.bin.24	RM
MAG	Other defense system	NF1.bin.75	RM
MAG	Other defense system	NF2.bin.13	RM
MAG	Other defense system	NF3.bin.31	RM
MAG	Other defense system	NF3.bin.82	RM
MAG	Other defense system	NF5.bin.59	RM
MAG	Other defense system	NF5.bin.65	RM
MAG	Other defense system	NW2.bin.95	RM
MAG	Other defense system	NW2.bin.95	RM
MAG	Other defense system	NW5.bin.15	RM
MAG	Other defense system	NW6.bin.65	RM
MAG	Other defense system	NW7.bin.121	RM
MAG	Other defense system	NW7.bin.4	RM
MAG	Other defense system	NW7.bin.59	RM
MAG	Other defense system	NW7.bin.59	RM
MAG	Other defense system	NW8.bin.89	RM
MAG	Other defense system	NWFF03-meta.161	RM
MAG	Other defense system	NWFF03-meta.541	RM
MAG	Other defense system	NWFF04-meta.110	RM
MAG	Other defense system	NWFF04-meta.372	RM
MAG	Other defense system	NWFF04-meta.532	RM
MAG	Other defense system	NWFF05-meta.108	RM
MAG	Other defense system	NWFF05-meta.112	RM
MAG	Other defense system	NWFF05-meta.112	RM
MAG	Other defense system	NWFF05-meta.268	RM
MAG	Other defense system	NWFF05-meta.442	RM
MAG	Other defense system	NWFF05-meta.65	RM
MAG	Other defense system	NWFF05-meta.83	RM
MAG	Other defense system	NWFF06-meta.108	RM
MAG	Other defense system	NWFF06-meta.138	RM
MAG	Other defense system	NWFF06-meta.244	RM
MAG	Other defense system	NWFF06-meta.276	RM
MAG	Other defense system	NWFF06-meta.95	RM
MAG	Other defense system	NWMF01-meta.107	RM
MAG	Other defense system	NWMF01-meta.150	RM
MAG	Other defense system	NWMF01-meta.153	RM
MAG	Other defense system	NWMF01-meta.153	RM
MAG	Other defense system	NWMF01-meta.153	RM
MAG	Other defense system	NWMF01-meta.264	RM
MAG	Other defense system	NWMF01-meta.437	RM
MAG	Other defense system	NWMF02-meta.117	RM
MAG	Other defense system	NWMF02-meta.309	RM
MAG	Other defense system	NWMF02-meta.393	RM
MAG	Other defense system	NWMF07-meta.76	RM
MAG	Other defense system	NWMF08-meta.116	RM
MAG	Other defense system	NWMF08-meta.174	RM
MAG	Other defense system	NWMF08-meta.49	RM
MAG	Other defense system	QHF6-unmapped_bin_312	RM
MAG	Other defense system	QHF6-unmapped_bin_413	RM
MAG	Other defense system	QHF6-unmapped_bin_552	RM
MAG	Other defense system	QHF6-unmapped_bin_738	RM
MAG	Other defense system	QHF9FF09-meta.161	RM
MAG	Other defense system	QHF9FF09-meta.263	RM
MAG	Other defense system	QHF9FM09-meta.195	RM
MAG	Other defense system	QHF9FM09-meta.55	RM
MAG	Other defense system	S127912A_bin_33	RM
MAG	Other defense system	S133204A_bin_17	RM
MAG	Other defense system	S191108A_bin_8	RM
MAG	Other defense system	S28902A_bin_37	RM
MAG	Other defense system	S6202B_bin_30	RM
MAG	Other defense system	S6202B_bin_30	RM
MAG	Other defense system	S67912A_bin_17	RM
MAG	Other defense system	S72204A_bin_33	RM
MAG	Other defense system	S72204A_bin_33	RM
MAG	Other defense system	S95006B_bin_44	RM
MAG	Other defense system	SF1.bin.38	RM
MAG	Other defense system	SF3.bin.26	RM
MAG	Other defense system	SW1.bin.75	RM
MAG	Other defense system	SW1.bin.75	RM
MAG	Other defense system	SW2.bin.56	RM
MAG	Other defense system	SW3.bin.43	RM
MAG	Other defense system	SW4.bin.110	RM
MAG	Other defense system	SW4.bin.14	RM
MAG	Other defense system	SW5.bin.114	RM
MAG	Other defense system	SW5.bin.7	RM
MAG	Other defense system	SW7.bin.101	RM
MAG	Other defense system	SW7.bin.103	RM
MAG	Other defense system	SWFF02-meta.101	RM
MAG	Other defense system	SWFF02-meta.165	RM
MAG	Other defense system	SWFF02-meta.169	RM
MAG	Other defense system	SWFF02-meta.24	RM
MAG	Other defense system	SWFF02-meta.5	RM
MAG	Other defense system	SWFF04-meta.191	RM
MAG	Other defense system	SWFF04-meta.257	RM
MAG	Other defense system	SWFF04-meta.60	RM
MAG	Other defense system	SWFF04-meta.81	RM
MAG	Other defense system	SWFF06-meta.159	RM
MAG	Other defense system	SWFF06-meta.72	RM
MAG	Other defense system	SWFM02-meta.238	RM
MAG	Other defense system	SWFM02-meta.40	RM
MAG	Other defense system	SWFM02-meta.40	RM
MAG	Other defense system	SWFM04-meta.168	RM
MAG	Other defense system	SWFM04-meta.24	RM
MAG	Other defense system	SWFM06-meta.193	RM
MAG	Other defense system	SWMF01-meta.134	RM
MAG	Other defense system	SWMF01-meta.15	RM
MAG	Other defense system	SWMF01-meta.282	RM
MAG	Other defense system	SWMF01-meta.285	RM
MAG	Other defense system	SWMF01-meta.285	RM
MAG	Other defense system	SWMF01-meta.287	RM
MAG	Other defense system	SWMF01-meta.318	RM
MAG	Other defense system	SWMF01-meta.347	RM
MAG	Other defense system	SWMF01-meta.34	RM
MAG	Other defense system	SWMF01-meta.365	RM
MAG	Other defense system	SWMF03-meta.118	RM
MAG	Other defense system	SWMF03-meta.130	RM
MAG	Other defense system	SWMF03-meta.17	RM
MAG	Other defense system	SWMF03-meta.26	RM
MAG	Other defense system	SWMF05-meta.107	RM
MAG	Other defense system	SWMF05-meta.132	RM
MAG	Other defense system	SWMF05-meta.141	RM
MAG	Other defense system	SWMF05-meta.141	RM
MAG	Other defense system	SWMF05-meta.167	RM
MAG	Other defense system	SWMF05-meta.210	RM
MAG	Other defense system	SWMF05-meta.32	RM
MAG	Other defense system	SWMF05-meta.341	RM
MAG	Other defense system	SWMF05-meta.369	RM
MAG	Other defense system	SWMF05-meta.87	RM
MAG	Other defense system	SWMM01-meta.139	RM
MAG	Other defense system	SWMM03-meta.103	RM
MAG	Other defense system	SWMM05-meta.121	RM
MAG	Other defense system	SWMM05-meta.154	RM
MAG	Other defense system	SWMM05-meta.202	RM
MAG	Other defense system	SWMM05-meta.258	RM
MAG	Other defense system	Tibetan-s1004M_bin_22	RM
MAG	Other defense system	Tibetan-s1400-30F_bin_4	RM
MAG	Other defense system	Tibetan-s1400-38F_bin_5	RM
MAG	Other defense system	Tibetan-s3480-29M_bin_17	RM
MAG	Other defense system	Tibetan-s3800-12F_bin_31	RM
MAG	Other defense system	Tibetan-s3800-48F_bin_3	RM
MAG	Other defense system	Tibetan-s3800-48F_bin_9	RM
MAG	Other defense system	Tibetan-s3800-8M_bin_10	RM
MAG	Other defense system	W4936_bin_44	RM
MAG	Other defense system	W4950_bin_23	RM
MAG	Other defense system	W5021_bin_22	RM
MAG	Other defense system	W5042_bin_14	RM
MAG	Other defense system	W5042_bin_24	RM
MAG	Other defense system	ZF5.bin.99	RM
MAG	Other defense system	ZF7.bin.30	RM
MAG	Other defense system	ZF8.bin.87	RM
MAG	Other defense system	ZW1.bin.2	RM
MAG	Other defense system	ZW4.bin.33	RM
MAG	Other defense system	ZW6.bin.83	RM
MAG	Other defense system	3204-17-001_binning.8	Paris
MAG	Other defense system	7018-17-001_binning.43	CapRel
MAG	Other defense system	8024-17-001_binning.16	PD-T4-3
MAG	Other defense system	BMXFM03-meta.71	Paris
MAG	Other defense system	BMXFM04-meta.32	CapRel
MAG	Other defense system	BMXMF02-meta.47	SpbK
MAG	Other defense system	BMXMF05-meta.94	Paris
MAG	Other defense system	BMXMF10-meta.260	Paris
MAG	Other defense system	Boar-s19_bin_32	CapRel
MAG	Other defense system	Boar-s35_bin_31	CapRel
MAG	Other defense system	Boar-s35_bin_9	Paris
MAG	Other defense system	CW6.bin.56	SpbK
MAG	Other defense system	CW7.bin.67	Paris
MAG	Other defense system	DBFF02-meta.49	PD-T4-3
MAG	Other defense system	DBFF06-meta.268	CapRel
MAG	Other defense system	DBFF06-meta.360	Paris
MAG	Other defense system	DBFM02-meta.221	CapRel
MAG	Other defense system	DBFM03-meta.68	Paris
MAG	Other defense system	DBFM04-meta.315	Paris
MAG	Other defense system	DBMF05-meta.199	CapRel
MAG	Other defense system	DBMF05-meta.266	PD-T4-3
MAG	Other defense system	DKLLFF10-meta.501	Paris
MAG	Other defense system	DKLLFF11-meta.466	Paris
MAG	Other defense system	DKLLFM11-meta.159	Paris
MAG	Other defense system	DKLLMF02-meta.398	Paris
MAG	Other defense system	DKLLMF06-meta.296	Paris
MAG	Other defense system	DKYYFF08-meta.344	Paris
MAG	Other defense system	DKYYMF01-meta.117	PD-T4-7
MAG	Other defense system	DKYYMF04-meta.5	Paris
MAG	Other defense system	DW6.bin.13	Paris
MAG	Other defense system	DW8.bin.5	Paris
MAG	Other defense system	F4905_bin_4	SpbK
MAG	Other defense system	F5052_bin_11	CapRel
MAG	Other defense system	F5165_bin_14	PD-T4-3
MAG	Other defense system	F5343_bin_55	PD-T4-1
MAG	Other defense system	F5380_bin_1	SpbK
MAG	Other defense system	F5399_bin_28	Paris
MAG	Other defense system	F5610_bin_7	PD-T4-1
MAG	Other defense system	GCA_000281195.1	SpbK
MAG	Other defense system	GCA_018583205.1	PD-T4-3
MAG	Other defense system	GCA_024499175.1	PD-T4-3
MAG	Other defense system	HF1.bin.62	Paris
MAG	Other defense system	HW1.bin.41	CapRel
MAG	Other defense system	HW2.bin.13	PD-T4-3
MAG	Other defense system	HW2.bin.68	Paris
MAG	Other defense system	HW8.bin.68	PD-T4-3
MAG	Other defense system	LF2.bin.34	Paris
MAG	Other defense system	LW1-s150947_bin_15	Paris
MAG	Other defense system	LW2-s126575_bin_27	Paris
MAG	Other defense system	LW5.bin.59	Paris
MAG	Other defense system	NW7.bin.95	PD-T4-3
MAG	Other defense system	NWFF03-meta.558	Paris
MAG	Other defense system	NWFF04-meta.454	Paris
MAG	Other defense system	NWFF04-meta.50	CapRel
MAG	Other defense system	NWFF04-meta.73	PD-T4-3
MAG	Other defense system	NWFF06-meta.108	Paris
MAG	Other defense system	NWMF07-meta.298	Paris
MAG	Other defense system	QHF9FF09-meta.320	PD-T4-7
MAG	Other defense system	QHF9FF09-meta.364	Paris
MAG	Other defense system	QHF9FM09-meta.267	CapRel
MAG	Other defense system	SWFF02-meta.228	SpbK
MAG	Other defense system	SWMF01-meta.247	PD-T4-3
MAG	Other defense system	SWMM03-meta.46	CapRel
MAG	Other defense system	SWMM05-meta.141	PD-T4-3
MAG	Other defense system	SWMM05-meta.72	CapRel
MAG	Other defense system	Tibetan-s3480-40M_bin_21	Paris
MAG	Other defense system	Tibetan-s3800-26F_bin_4	SpbK
MAG	Other defense system	W4930_bin_7	PD-T4-1
MAG	Other defense system	W4950_bin_16	Paris
MAG	Other defense system	W4974_bin_24	Paris
MAG	Other defense system	ZF1.bin.73	Paris
MAG	Other defense system	ZF8.bin.65	Paris
MAG	Other defense system	ZW6.bin.2	Paris
MAG	Other defense system	1019-17-001_binning.174	RloC
MAG	Other defense system	2001-17-001_bin.56	Abi2
MAG	Other defense system	2002-17-001_bin.66	AbiH
MAG	Other defense system	2007-17-001_bin.132	AbiD
MAG	Other defense system	2009-17-001_bin.157	AbiH
MAG	Other defense system	2012-17-001_bin.36	Abi2
MAG	Other defense system	2014-17-001_bin.62	Abi2
MAG	Other defense system	2020-17-001_bin.142	AbiD
MAG	Other defense system	2020-17-001_bin.71	AbiU
MAG	Other defense system	3201-17-001_binning.9	Shedu
MAG	Other defense system	3215-17-001_binning.79	Viperin
MAG	Other defense system	4001-17-001_binning.69	AbiH
MAG	Other defense system	4024-17-001_binning.26	AbiQ
MAG	Other defense system	4025-17-001_binning.38	AbiD
MAG	Other defense system	5007-17-001_binning.14	AbiD
MAG	Other defense system	5035-17-001_binning.40	Abi2
MAG	Other defense system	6008-17-001_binning.83	AbiQ
MAG	Other defense system	6010-17-001_binning.23	AbiH
MAG	Other defense system	6013-17-001_binning.58	RloC
MAG	Other defense system	6013-17-001_binning.88	AbiQ
MAG	Other defense system	8034-17-001_binning.4	AbiQ
MAG	Other defense system	8034-17-001_binning.77	AbiD
MAG	Other defense system	9015-17-001_binning.46	AbiH
MAG	Other defense system	9022-17-001_binning.112	AbiD
MAG	Other defense system	9022-17-001_binning.60	AbiN
MAG	Other defense system	BMXFF04-meta.129	AbiH
MAG	Other defense system	BMXFF04-meta.155	AbiD
MAG	Other defense system	BMXFF06-meta.171	AbiH
MAG	Other defense system	BMXFF06-meta.30	AbiD
MAG	Other defense system	BMXFF08-meta.256	AbiD
MAG	Other defense system	BMXFF08-meta.279	AbiD
MAG	Other defense system	BMXFF08-meta.340	AbiD
MAG	Other defense system	BMXFM03-meta.114	RloC
MAG	Other defense system	BMXFM03-meta.34	AbiD
MAG	Other defense system	BMXFM04-meta.102	AbiH
MAG	Other defense system	BMXFM04-meta.231	RloC
MAG	Other defense system	BMXFM04-meta.402	AbiD
MAG	Other defense system	BMXFM04-meta.40	AbiU
MAG	Other defense system	BMXFM08-meta.162	AbiD
MAG	Other defense system	BMXFM08-meta.252	AbiH
MAG	Other defense system	BMXMF02-meta.142	AbiD
MAG	Other defense system	BMXMF05-meta.200	AbiD
MAG	Other defense system	BMXMF05-meta.246	AbiQ
MAG	Other defense system	BMXMF05-meta.263	AbiZ
MAG	Other defense system	BMXMF05-meta.94	AbiD
MAG	Other defense system	BMXMF07-meta.135	AbiH
MAG	Other defense system	BMXMF07-meta.141	AbiD
MAG	Other defense system	BMXMF07-meta.439	AbiH
MAG	Other defense system	BMXMF07-meta.447	AbiH
MAG	Other defense system	BMXMF07-meta.448	AbiD
MAG	Other defense system	BMXMM02-meta.211	AbiD
MAG	Other defense system	BMXMM07-meta.386	AbiD
MAG	Other defense system	BMXMM10-meta.61	AbiQ
MAG	Other defense system	Boar-s11_bin_22	AbiQ
MAG	Other defense system	Boar-s14_bin_10	AbiD
MAG	Other defense system	Boar-s18_bin_12	AbiD
MAG	Other defense system	Boar-s18_bin_17	AbiQ
MAG	Other defense system	Boar-s18_bin_8	AbiQ
MAG	Other defense system	Boar-s19_bin_13	AbiD
MAG	Other defense system	Boar-s22_bin_4	AbiD
MAG	Other defense system	Boar-s23_bin_19	AbiD
MAG	Other defense system	Boar-s23_bin_20	AbiD
MAG	Other defense system	Boar-s23_bin_22	AbiD
MAG	Other defense system	Boar-s2_bin_8	AbiD
MAG	Other defense system	Boar-s4_bin_4	AbiD
MAG	Other defense system	C5042_bin_3	RloC
MAG	Other defense system	CF2.bin.34	AbiU
MAG	Other defense system	CF2.bin.34	AbiU
MAG	Other defense system	CF7.bin.52	AbiD
MAG	Other defense system	CF7.bin.83	AbiD
MAG	Other defense system	CW1.bin.2	AbiD
MAG	Other defense system	CW1.bin.2	RloC
MAG	Other defense system	CW5.bin.113	Abi2
MAG	Other defense system	CW5.bin.32	AbiD
MAG	Other defense system	CW6.bin.110	AbiD
MAG	Other defense system	CW6.bin.27	AbiD
MAG	Other defense system	CW7.bin.103	AbiD
MAG	Other defense system	CW7.bin.93	AbiD
MAG	Other defense system	CW8.bin.41	AbiD
MAG	Other defense system	DBFF02-meta.350	AbiQ
MAG	Other defense system	DBFF04-meta.102	RloC
MAG	Other defense system	DBFF04-meta.165	AbiD
MAG	Other defense system	DBFF04-meta.165	AbiD
MAG	Other defense system	DBFF06-meta.168	AbiD
MAG	Other defense system	DBFF06-meta.222	AbiD
MAG	Other defense system	DBFF06-meta.245	AbiQ
MAG	Other defense system	DBFF06-meta.26	AbiD
MAG	Other defense system	DBFF06-meta.286	Abi2
MAG	Other defense system	DBFF06-meta.305	AbiH
MAG	Other defense system	DBFF06-meta.76	AbiJ
MAG	Other defense system	DBFF06-meta.76	AbiQ
MAG	Other defense system	DBFF08-meta.297	RloC
MAG	Other defense system	DBFF08-meta.297	AbiQ
MAG	Other defense system	DBFF08-meta.339	Abi2
MAG	Other defense system	DBFF08-meta.347	Gao_Ppl
MAG	Other defense system	DBFM03-meta.41	Abi2
MAG	Other defense system	DBFM03-meta.52	AbiH
MAG	Other defense system	DBFM04-meta.138	AbiQ
MAG	Other defense system	DBFM04-meta.418	Abi2
MAG	Other defense system	DBFM06-meta.298	AbiQ
MAG	Other defense system	DBFM08-meta.365	AbiH
MAG	Other defense system	DBFM08-meta.405	AbiD
MAG	Other defense system	DBFM08-meta.585	AbiQ
MAG	Other defense system	DBMF01-meta.208	AbiO
MAG	Other defense system	DBMF01-meta.395	AbiD
MAG	Other defense system	DBMF07-meta.439	Abi2
MAG	Other defense system	DBMM01-meta.161	AbiD
MAG	Other defense system	DBMM01-meta.186	AbiD
MAG	Other defense system	DBMM01-meta.276	AbiD
MAG	Other defense system	DBMM05-meta.226	AbiQ
MAG	Other defense system	DBMM05-meta.229	AbiH
MAG	Other defense system	DBMM07-meta.320	AbiQ
MAG	Other defense system	DBMM07-meta.383	AbiD
MAG	Other defense system	DF4.bin.85	AbiD
MAG	Other defense system	DF5.bin.61	AbiD
MAG	Other defense system	DKLLFF10-meta.42	Abi2
MAG	Other defense system	DKLLFF11-meta.146	AbiD
MAG	Other defense system	DKLLFF11-meta.189	AbiD
MAG	Other defense system	DKLLFM07-meta.20	AbiQ
MAG	Other defense system	DKLLFM07-meta.285	AbiH
MAG	Other defense system	DKLLFM07-meta.37	AbiH
MAG	Other defense system	DKLLFM10-meta.206	AbiD
MAG	Other defense system	DKLLMF02-meta.257	Abi2
MAG	Other defense system	DKLLMF06-meta.424	AbiQ
MAG	Other defense system	DKLLMM02-meta.196	AbiD
MAG	Other defense system	DKLLMM02-meta.244	AbiQ
MAG	Other defense system	DKLLMM03-meta.222	AbiD
MAG	Other defense system	DKLLMM06-meta.121	AbiH
MAG	Other defense system	DKLLMM06-meta.334	AbiD
MAG	Other defense system	DKYYFF08-meta.11	AbiD
MAG	Other defense system	DKYYFF08-meta.256	AbiQ
MAG	Other defense system	DKYYFF08-meta.281	AbiD
MAG	Other defense system	DKYYFF08-meta.284	AbiQ
MAG	Other defense system	DKYYFF09-meta.197	AbiD
MAG	Other defense system	DKYYFF09-meta.336	AbiD
MAG	Other defense system	DKYYFF09-meta.340	AbiD
MAG	Other defense system	DKYYFF09-meta.443	AbiH
MAG	Other defense system	DKYYFF12-meta.210	AbiD
MAG	Other defense system	DKYYFF12-meta.245	AbiD
MAG	Other defense system	DKYYFF12-meta.245	AbiD
MAG	Other defense system	DKYYFM08-meta.281	Abi2
MAG	Other defense system	DKYYFM08-meta.322	AbiQ
MAG	Other defense system	DKYYFM09-meta.386	Abi2
MAG	Other defense system	DKYYFM12-meta.366	Abi2
MAG	Other defense system	DKYYFM12-meta.366	Abi2
MAG	Other defense system	DKYYFM12-meta.43	AbiD
MAG	Other defense system	DKYYMF01-meta.190	AbiQ
MAG	Other defense system	DKYYMF01-meta.330	Nhi
MAG	Other defense system	DKYYMF01-meta.419	RloC
MAG	Other defense system	DKYYMF01-meta.452	Abi2
MAG	Other defense system	DKYYMF04-meta.24	AbiD
MAG	Other defense system	DKYYMF05-meta.102	AbiO
MAG	Other defense system	DKYYMF05-meta.219	Abi2
MAG	Other defense system	DKYYMM01-meta.109	Nhi
MAG	Other defense system	DKYYMM01-meta.438	AbiU
MAG	Other defense system	DKYYMM01-meta.48	AbiD
MAG	Other defense system	DKYYMM04-meta.14	AbiQ
MAG	Other defense system	DKYYMM04-meta.295	RloC
MAG	Other defense system	DKYYMM05-meta.105	AbiQ
MAG	Other defense system	DKYYMM05-meta.131	AbiH
MAG	Other defense system	DW1.bin.65	AbiQ
MAG	Other defense system	DW1.bin.88	AbiD
MAG	Other defense system	DW2.bin.52	AbiD
MAG	Other defense system	DW2.bin.96	AbiU
MAG	Other defense system	DW7.bin.12	AbiD
MAG	Other defense system	DW7.bin.32	Nhi
MAG	Other defense system	Duroc-High6_bin_34	AbiD
MAG	Other defense system	Duroc-Low1_bin_13	Abi2
MAG	Other defense system	Duroc.SH-FCR.HF3_bin_29	AbiQ
MAG	Other defense system	F4595_bin_39	AbiQ
MAG	Other defense system	F4595_bin_39	AbiQ
MAG	Other defense system	F4650_bin_19	RloC
MAG	Other defense system	F4701_bin_12	AbiQ
MAG	Other defense system	F4846_bin_32	Viperin
MAG	Other defense system	F4856_bin_8	AbiD
MAG	Other defense system	F4872_bin_2	Shedu
MAG	Other defense system	F4905_bin_4	AbiQ
MAG	Other defense system	F4945_bin_30	AbiQ
MAG	Other defense system	F5018_bin_45	AbiJ
MAG	Other defense system	F5046_bin_25	AbiQ
MAG	Other defense system	F5094_bin_42	AbiD
MAG	Other defense system	F5094_bin_42	AbiD
MAG	Other defense system	F5108_bin_34	AbiD
MAG	Other defense system	F5158_bin_49	AbiO
MAG	Other defense system	F5218_bin_24	RloC
MAG	Other defense system	F5244_bin_32	Nhi
MAG	Other defense system	F5302_bin_63	AbiD
MAG	Other defense system	F5323_bin_26	AbiD
MAG	Other defense system	F5382_bin_35	AbiD
MAG	Other defense system	F5386_bin_42	RloC
MAG	Other defense system	F5404_bin_10	AbiD
MAG	Other defense system	F5502_bin_36	AbiD
MAG	Other defense system	F5512_bin_1	AbiD
MAG	Other defense system	GCA_000281195.1	AbiN
MAG	Other defense system	GCA_013714535.1	RloC
MAG	Other defense system	GCA_018583225.1	Rst_TIR-NLR
MAG	Other defense system	GCA_025402935.1	Gao_Hhe
MAG	Other defense system	HF1.bin.46	AbiD
MAG	Other defense system	HF2.bin.71	AbiD
MAG	Other defense system	HW1.bin.12	AbiD
MAG	Other defense system	HW2.bin.25	AbiQ
MAG	Other defense system	HW4.bin.80	AbiD
MAG	Other defense system	HW5.bin.47	AbiD
MAG	Other defense system	HW8.bin.19	Abi2
MAG	Other defense system	HW8.bin.3	AbiD
MAG	Other defense system	HW8.bin.3	Abi2
MAG	Other defense system	LW1-s150822_bin_20	AbiQ
MAG	Other defense system	LW1-s151087_bin_12	Shedu
MAG	Other defense system	LW1-s151087_bin_4	AbiD
MAG	Other defense system	LW1-s151260_bin_13	AbiD
MAG	Other defense system	LW1-s151260_bin_14	AbiD
MAG	Other defense system	LW2-s126575_bin_15	AbiQ
MAG	Other defense system	LW2-s126575_bin_24	RloC
MAG	Other defense system	LW2-s126575_bin_36	AbiD
MAG	Other defense system	LW2-s126575_bin_36	AbiQ
MAG	Other defense system	LW2-s126575_bin_36	AbiH
MAG	Other defense system	LW4.bin.83	AbiQ
MAG	Other defense system	LW5.bin.59	AbiD
MAG	Other defense system	LW7.bin.119	AbiQ
MAG	Other defense system	LW7.bin.96	AbiD
MAG	Other defense system	LW8.bin.31	AbiD
MAG	Other defense system	LW8.bin.31	AbiD
MAG	Other defense system	NF4.bin.83	AbiD
MAG	Other defense system	NW7.bin.103	AbiQ
MAG	Other defense system	NW7.bin.59	Abi2
MAG	Other defense system	NW7.bin.69	dCTPdeaminase
MAG	Other defense system	NW7.bin.69	AbiQ
MAG	Other defense system	NWFF03-meta.127	AbiQ
MAG	Other defense system	NWFF03-meta.424	AbiD
MAG	Other defense system	NWFF04-meta.232	AbiD
MAG	Other defense system	NWFF04-meta.378	AbiD
MAG	Other defense system	NWFF04-meta.50	AbiQ
MAG	Other defense system	NWFF04-meta.536	AbiD
MAG	Other defense system	NWFF05-meta.469	Viperin
MAG	Other defense system	NWFF05-meta.68	AbiD
MAG	Other defense system	NWFF05-meta.83	AbiD
MAG	Other defense system	NWFF06-meta.298	AbiD
MAG	Other defense system	NWFF06-meta.298	AbiD
MAG	Other defense system	NWMF01-meta.150	Abi2
MAG	Other defense system	NWMF02-meta.246	AbiD
MAG	Other defense system	NWMF02-meta.393	AbiH
MAG	Other defense system	NWMF07-meta.119	AbiQ
MAG	Other defense system	NWMF07-meta.271	AbiU
MAG	Other defense system	NWMF07-meta.292	AbiQ
MAG	Other defense system	NWMF08-meta.304	AbiD
MAG	Other defense system	QHF9FF09-meta.100	AbiD
MAG	Other defense system	QHF9FF09-meta.108	AbiQ
MAG	Other defense system	QHF9FF09-meta.115	AbiD
MAG	Other defense system	QHF9FF09-meta.208	AbiD
MAG	Other defense system	QHF9FM09-meta.189	Abi2
MAG	Other defense system	S127912A_bin_31	Stk2
MAG	Other defense system	S136810A_bin_44	AbiD
MAG	Other defense system	S29410A_bin_32	AbiQ
MAG	Other defense system	S77806A_bin_22	AbiH
MAG	Other defense system	SF1.bin.93	RloC
MAG	Other defense system	SF2.bin.35	AbiD
MAG	Other defense system	SF2.bin.68	AbiQ
MAG	Other defense system	SW2.bin.46	Abi2
MAG	Other defense system	SW3.bin.28	AbiD
MAG	Other defense system	SW4.bin.90	AbiD
MAG	Other defense system	SW5.bin.45	AbiQ
MAG	Other defense system	SW7.bin.22	AbiD
MAG	Other defense system	SW7.bin.61	Abi2
MAG	Other defense system	SWFF02-meta.198	AbiD
MAG	Other defense system	SWFF02-meta.215	AbiU
MAG	Other defense system	SWFF02-meta.345	AbiQ
MAG	Other defense system	SWFF02-meta.7	AbiQ
MAG	Other defense system	SWFF04-meta.243	Abi2
MAG	Other defense system	SWFF06-meta.115	AbiQ
MAG	Other defense system	SWFM02-meta.258	RloC
MAG	Other defense system	SWFM04-meta.328	Abi2
MAG	Other defense system	SWFM06-meta.234	AbiD
MAG	Other defense system	SWMF01-meta.270	Viperin
MAG	Other defense system	SWMF03-meta.161	AbiH
MAG	Other defense system	SWMF03-meta.90	AbiO
MAG	Other defense system	SWMF05-meta.116	Abi2
MAG	Other defense system	SWMF05-meta.17	RloC
MAG	Other defense system	SWMF05-meta.84	Abi2
MAG	Other defense system	Tibetan-s1400-55F_bin_16	AbiH
MAG	Other defense system	Tibetan-s3016F_bin_7	AbiH
MAG	Other defense system	Tibetan-s3480-16M_bin_22	AbiQ
MAG	Other defense system	Tibetan-s3480-29M_bin_16	Shedu
MAG	Other defense system	Tibetan-s3800-12F_bin_31	AbiD
MAG	Other defense system	Tibetan-s3800-53F_bin_16	Abi2
MAG	Other defense system	W4930_bin_35	AbiD
MAG	Other defense system	W4950_bin_8	AbiQ
MAG	Other defense system	W5021_bin_62	AbiH
MAG	Other defense system	W5042_bin_35	AbiD
MAG	Other defense system	ZF8.bin.47	AbiD
MAG	Other defense system	ZF8.bin.63	AbiD
MAG	Other defense system	ZW4.bin.20	AbiQ
MAG	Other defense system	ZW6.bin.73	AbiH
MAG	Other defense system	ZW8.bin.77	AbiQ
MAG	Other defense system	2007-17-001_bin.136	SoFIC
MAG	Other defense system	2014-17-001_bin.13	pAgo
MAG	Other defense system	2019-17-001_bin.33	SoFIC
MAG	Other defense system	3217-17-001_binning.117	SoFIC
MAG	Other defense system	5026-17-001_binning.60	SoFIC
MAG	Other defense system	5027-17-001_binning.80	pAgo
MAG	Other defense system	BMXFF04-meta.155	pAgo
MAG	Other defense system	BMXFF06-meta.355	Tiamat
MAG	Other defense system	BMXFF06-meta.88	SEFIR
MAG	Other defense system	BMXMF05-meta.104	SEFIR
MAG	Other defense system	BMXMF07-meta.99	Retron
MAG	Other defense system	BMXMM02-meta.182	Uzume
MAG	Other defense system	Boar-s14_bin_38	SoFIC
MAG	Other defense system	Boar-s35_bin_37	SoFIC
MAG	Other defense system	Boar-s35_bin_6	SoFIC
MAG	Other defense system	Boar-s5_bin_21	Retron
MAG	Other defense system	C4936_bin_37	SoFIC
MAG	Other defense system	CF6.bin.73	pAgo
MAG	Other defense system	DBFF03-meta.130	pAgo
MAG	Other defense system	DBFF03-meta.49	SoFIC
MAG	Other defense system	DBFF04-meta.187	SoFIC
MAG	Other defense system	DBFF04-meta.220	SoFIC
MAG	Other defense system	DBFF06-meta.112	SoFIC
MAG	Other defense system	DBFF06-meta.185	Uzume
MAG	Other defense system	DBMF05-meta.131	pAgo
MAG	Other defense system	DBMF07-meta.732	Retron
MAG	Other defense system	DBMM07-meta.197	Tiamat
MAG	Other defense system	DKLLFF10-meta.454	pAgo
MAG	Other defense system	DKLLFF11-meta.344	Retron
MAG	Other defense system	DKLLFM07-meta.243	SoFIC
MAG	Other defense system	DKLLFM11-meta.221	SoFIC
MAG	Other defense system	DKLLFM11-meta.309	pAgo
MAG	Other defense system	DKLLMF06-meta.180	SoFIC
MAG	Other defense system	DKLLMF06-meta.258	SoFIC
MAG	Other defense system	DKLLMM02-meta.191	SoFIC
MAG	Other defense system	DKYYFF08-meta.168	SoFIC
MAG	Other defense system	DKYYFM08-meta.227	SoFIC
MAG	Other defense system	DKYYFM09-meta.386	SoFIC
MAG	Other defense system	DKYYMF01-meta.341	SoFIC
MAG	Other defense system	DKYYMF01-meta.415	Retron
MAG	Other defense system	DKYYMF04-meta.352	Retron
MAG	Other defense system	DKYYMM05-meta.108	Retron
MAG	Other defense system	DW5.bin.66	SoFIC
MAG	Other defense system	Duroc.SH-FCR.HF3_bin_17	Retron
MAG	Other defense system	F4410_bin_1	pAgo
MAG	Other defense system	F4675_bin_45	SoFIC
MAG	Other defense system	F4910_bin_21	Borvo
MAG	Other defense system	F5393_bin_26	SoFIC
MAG	Other defense system	F5421_bin_9	Uzume
MAG	Other defense system	F5429_bin_7	SoFIC
MAG	Other defense system	HF6.bin.46	SoFIC
MAG	Other defense system	HW6.bin.22	Borvo
MAG	Other defense system	HW6.bin.31	Tiamat
MAG	Other defense system	LW1-s151691_bin_29	Uzume
MAG	Other defense system	LW2-s126572_bin_49	Uzume
MAG	Other defense system	LW5.bin.2	Retron
MAG	Other defense system	NF3.bin.33	SoFIC
MAG	Other defense system	NW1.bin.18	SoFIC
MAG	Other defense system	NW8.bin.20	Tiamat
MAG	Other defense system	NWFF05-meta.443	SoFIC
MAG	Other defense system	NWFF05-meta.72	Tiamat
MAG	Other defense system	NWMF02-meta.318	SoFIC
MAG	Other defense system	QHF6-unmapped_bin_193	SoFIC
MAG	Other defense system	QHF6-unmapped_bin_738	pAgo
MAG	Other defense system	QHF9FF09-meta.6	Retron
MAG	Other defense system	S67912A_bin_17	SoFIC
MAG	Other defense system	SF3.bin.74	Retron
MAG	Other defense system	SW5.bin.46	SoFIC
MAG	Other defense system	SWFF06-meta.119	SoFIC
MAG	Other defense system	SWFF06-meta.159	SoFIC
MAG	Other defense system	SWFF06-meta.348	SoFIC
MAG	Other defense system	SWFM06-meta.193	SoFIC
MAG	Other defense system	SWMF03-meta.161	pAgo
MAG	Other defense system	SWMF05-meta.87	SoFIC
MAG	Other defense system	SWMM05-meta.121	SoFIC
MAG	Other defense system	Tibetan-s3480-29M_bin_28	pAgo
MAG	Other defense system	W4930_bin_6	Retron
MAG	Other defense system	W4936_bin_44	SoFIC
MAG	Other defense system	W4975_bin_21	SoFIC
MAG	Other defense system	W5042_bin_24	SoFIC
MAG	Other defense system	5019-17-001_binning.132	PD-T7-1
MAG	Other defense system	7017-17-001_binning.72	Mokosh
MAG	Other defense system	DKYYMM01-meta.183	Hna
MAG	Other defense system	F4364_bin_20	PD-T7-4
MAG	Other defense system	F5260_bin_13	PD-T7-3
MAG	Other defense system	GCA_012516455.1	Mok_Hok_Sok
MAG	Other defense system	GCA_013591455.1	Hna
MAG	Other defense system	GCA_013826045.1	Mok_Hok_Sok
MAG	Other defense system	GCA_013829265.1	Mok_Hok_Sok
MAG	Other defense system	GCA_013897035.1	Mok_Hok_Sok
MAG	Other defense system	GCA_014843355.1	PD-T7-4
MAG	Other defense system	GCA_018583245.1	Hna
MAG	Other defense system	NWFF04-meta.131	Mokosh
MAG	Other defense system	SWMF05-meta.32	PD-T7-4
MAG	Other defense system	W5021_bin_22	PD-T7-3
MAG	Other defense system	bacter_genome.10270	Mok_Hok_Sok
MAG	Other defense system	2008-17-001_bin.11	PD-Lambda-1
MAG	Other defense system	2009-17-001_bin.21	DRT
MAG	Other defense system	3206-17-001_binning.79	Old_exonuclease
MAG	Other defense system	7007-17-001_binning.33	ShosTA
MAG	Other defense system	BMXFF04-meta.185	Dsr
MAG	Other defense system	BMXMF10-meta.191	PD-Lambda-1
MAG	Other defense system	BMXMM10-meta.17	PD-Lambda-1
MAG	Other defense system	BMXMM10-meta.454	ShosTA
MAG	Other defense system	BMXMM10-meta.462	ShosTA
MAG	Other defense system	Boar-s4_bin_20	PD-Lambda-1
MAG	Other defense system	CF8.bin.89	ShosTA
MAG	Other defense system	DBFF02-meta.182	Old_exonuclease
MAG	Other defense system	DBFF06-meta.118	Dsr
MAG	Other defense system	DBFM04-meta.240	PD-Lambda-1
MAG	Other defense system	DBFM06-meta.165	Dsr
MAG	Other defense system	DBMM01-meta.8	Dsr
MAG	Other defense system	DKLLMF06-meta.463	DRT
MAG	Other defense system	DKLLMF06-meta.524	Avs
MAG	Other defense system	DKYYFM08-meta.282	Dsr
MAG	Other defense system	DKYYMF01-meta.57	PD-Lambda-1
MAG	Other defense system	F4390_bin_13	NLR
MAG	Other defense system	F5094_bin_42	AbiK
MAG	Other defense system	F5385_bin_18	AbiP2
MAG	Other defense system	F5393_bin_26	Avs
MAG	Other defense system	F5520_bin_39	AbiP2
MAG	Other defense system	GCA_009740265.1	Avs
MAG	Other defense system	GCA_013899035.1	PD-Lambda-1
MAG	Other defense system	GCA_018255835.1	Avs
MAG	Other defense system	GCA_018583185.1	NLR
MAG	Other defense system	HF3.bin.53	Old_exonuclease
MAG	Other defense system	LW1-s151714_bin_6	DRT
MAG	Other defense system	NF1.bin.75	DRT
MAG	Other defense system	NW8.bin.37	NLR
MAG	Other defense system	SWFM02-meta.260	DRT
MAG	Other defense system	SWFM04-meta.328	AbiP2
MAG	Other defense system	SWFM06-meta.193	Old_exonuclease
MAG	Other defense system	SWMF01-meta.287	DRT
MAG	Other defense system	SWMM05-meta.160	ShosTA
MAG	Other defense system	Tibetan-s1004M_bin_22	Old_exonuclease
MAG	Other defense system	Tibetan-s1400-30F_bin_14	AbiP2
MAG	Other defense system	Tibetan-s1400-55F_bin_9	Dsr
MAG	Other defense system	Tibetan-s3480-3M_bin_2	PD-Lambda-1
MAG	Other defense system	W4950_bin_8	PD-Lambda-1
MAG	Other defense system	ZW6.bin.73	PD-Lambda-1
MAG	Other defense system	1003-17-001_binning.12	RM
MAG	Other defense system	1017-17-001_binning.129	RM
MAG	Other defense system	1017-17-001_binning.129	RM
MAG	Other defense system	1019-17-001_binning.135	RM
MAG	Other defense system	1023-17-001_binning.221	RM
MAG	Other defense system	2002-17-001_bin.66	RM
MAG	Other defense system	2004-17-001_bin.94	RM
MAG	Other defense system	2007-17-001_bin.133	RM
MAG	Other defense system	2009-17-001_bin.165	RM
MAG	Other defense system	2011-17-001_bin.31	RM
MAG	Other defense system	2011-17-001_bin.6	RM
MAG	Other defense system	2019-17-001_bin.33	RM
MAG	Other defense system	3210-17-001_binning.41	RM
MAG	Other defense system	4001-17-001_binning.69	RM
MAG	Other defense system	5015-17-001_binning.165	RM
MAG	Other defense system	5028-17-001_binning.105	RM
MAG	Other defense system	5028-17-001_binning.107	RM
MAG	Other defense system	5035-17-001_binning.13	RM
MAG	Other defense system	6001-17-001_binning.96	RM
MAG	Other defense system	6013-17-001_binning.67	RM
MAG	Other defense system	7005-17-001_binning.37	RM
MAG	Other defense system	7007-17-001_binning.90	RM
MAG	Other defense system	7008-17-001_binning.30	RM
MAG	Other defense system	7008-17-001_binning.64	RM
MAG	Other defense system	7016-17-001_binning.44	RM
MAG	Other defense system	7017-17-001_binning.34	RM
MAG	Other defense system	7020-17-001_binning.102	RM
MAG	Other defense system	7020-17-001_binning.42	RM
MAG	Other defense system	8018-17-001_binning.37	RM
MAG	Other defense system	8032-17-001_binning.62	RM
MAG	Other defense system	8032-17-001_binning.97	RM
MAG	Other defense system	9022-17-001_binning.29	RM
MAG	Other defense system	BMXFF04-meta.292	RM
MAG	Other defense system	BMXFF04-meta.80	RM
MAG	Other defense system	BMXFF06-meta.138	RM
MAG	Other defense system	BMXFF06-meta.151	RM
MAG	Other defense system	BMXFF06-meta.278	RM
MAG	Other defense system	BMXFF06-meta.286	RM
MAG	Other defense system	BMXFF06-meta.336	RM
MAG	Other defense system	BMXFF08-meta.187	RM
MAG	Other defense system	BMXFF08-meta.279	RM
MAG	Other defense system	BMXFF08-meta.312	RM
MAG	Other defense system	BMXFF08-meta.312	RM
MAG	Other defense system	BMXFF08-meta.329	RM
MAG	Other defense system	BMXFF08-meta.329	RM
MAG	Other defense system	BMXFF08-meta.392	RM
MAG	Other defense system	BMXFF08-meta.403	RM
MAG	Other defense system	BMXFF08-meta.403	RM
MAG	Other defense system	BMXFF08-meta.434	RM
MAG	Other defense system	BMXFF08-meta.445	RM
MAG	Other defense system	BMXFF08-meta.476	RM
MAG	Other defense system	BMXFM03-meta.106	RM
MAG	Other defense system	BMXFM03-meta.106	RM
MAG	Other defense system	BMXFM03-meta.153	RM
MAG	Other defense system	BMXFM03-meta.96	RM
MAG	Other defense system	BMXFM03-meta.96	RM
MAG	Other defense system	BMXFM04-meta.20	RM
MAG	Other defense system	BMXFM04-meta.24	RM
MAG	Other defense system	BMXFM04-meta.24	RM
MAG	Other defense system	BMXFM04-meta.32	RM
MAG	Other defense system	BMXFM04-meta.35	RM
MAG	Other defense system	BMXFM06-meta.108	RM
MAG	Other defense system	BMXFM06-meta.122	RM
MAG	Other defense system	BMXFM06-meta.122	RM
MAG	Other defense system	BMXFM06-meta.228	RM
MAG	Other defense system	BMXFM08-meta.123	RM
MAG	Other defense system	BMXFM08-meta.441	RM
MAG	Other defense system	BMXFM08-meta.49	RM
MAG	Other defense system	BMXMF02-meta.149	RM
MAG	Other defense system	BMXMF02-meta.15	RM
MAG	Other defense system	BMXMF02-meta.49	RM
MAG	Other defense system	BMXMF05-meta.22	RM
MAG	Other defense system	BMXMF05-meta.387	RM
MAG	Other defense system	BMXMF05-meta.394	RM
MAG	Other defense system	BMXMF07-meta.347	RM
MAG	Other defense system	BMXMF07-meta.401	RM
MAG	Other defense system	BMXMF07-meta.75	RM
MAG	Other defense system	BMXMF10-meta.23	RM
MAG	Other defense system	BMXMF10-meta.30	RM
MAG	Other defense system	BMXMF10-meta.479	RM
MAG	Other defense system	BMXMH07-meta.13	RM
MAG	Other defense system	BMXMH07-meta.13	RM
MAG	Other defense system	BMXMM05-meta.92	RM
MAG	Other defense system	BMXMM10-meta.135	RM
MAG	Other defense system	BMXMM10-meta.136	RM
MAG	Other defense system	BMXMM10-meta.346	RM
MAG	Other defense system	BMXMM10-meta.374	RM
MAG	Other defense system	BMXMM10-meta.381	RM
MAG	Other defense system	BMXMM10-meta.393	RM
MAG	Other defense system	BMXMM10-meta.462	RM
MAG	Other defense system	BMXMM10-meta.61	RM
MAG	Other defense system	Boar-s10_bin_14	RM
MAG	Other defense system	Boar-s10_bin_21	RM
MAG	Other defense system	Boar-s10_bin_23	RM
MAG	Other defense system	Boar-s11_bin_38	RM
MAG	Other defense system	Boar-s18_bin_27	RM
MAG	Other defense system	Boar-s19_bin_2	RM
MAG	Other defense system	Boar-s19_bin_30	RM
MAG	Other defense system	Boar-s19_bin_37	RM
MAG	Other defense system	Boar-s19_bin_9	RM
MAG	Other defense system	Boar-s23_bin_37	RM
MAG	Other defense system	Boar-s2_bin_17	RM
MAG	Other defense system	Boar-s2_bin_34	RM
MAG	Other defense system	Boar-s2_bin_42	RM
MAG	Other defense system	Boar-s2_bin_8	RM
MAG	Other defense system	Boar-s35_bin_19	RM
MAG	Other defense system	Boar-s35_bin_26	RM
MAG	Other defense system	Boar-s4_bin_25	RM
MAG	Other defense system	Boar-s5_bin_21	RM
MAG	Other defense system	Boar-s5_bin_31	RM
MAG	Other defense system	Boar-s7_bin_15	RM
MAG	Other defense system	Boar-s7_bin_16	RM
MAG	Other defense system	Boar-s7_bin_27	RM
MAG	Other defense system	C4979_bin_44	RM
MAG	Other defense system	CF1.bin.96	RM
MAG	Other defense system	CF2.bin.92	RM
MAG	Other defense system	CF3.bin.104	RM
MAG	Other defense system	CF4.bin.110	RM
MAG	Other defense system	CF5.bin.115	RM
MAG	Other defense system	CF6.bin.20	RM
MAG	Other defense system	CF6.bin.51	RM
MAG	Other defense system	CF6.bin.98	RM
MAG	Other defense system	CF7.bin.20	RM
MAG	Other defense system	CF7.bin.71	RM
MAG	Other defense system	CF8.bin.6	RM
MAG	Other defense system	CF8.bin.89	RM
MAG	Other defense system	CW1.bin.2	RM
MAG	Other defense system	CW1.bin.71	RM
MAG	Other defense system	CW3.bin.27	RM
MAG	Other defense system	CW3.bin.27	RM
MAG	Other defense system	CW4.bin.97	RM
MAG	Other defense system	CW5.bin.107	RM
MAG	Other defense system	CW5.bin.30	RM
MAG	Other defense system	CW7.bin.103	RM
MAG	Other defense system	CW7.bin.28	RM
MAG	Other defense system	CW7.bin.97	RM
MAG	Other defense system	CW8.bin.49	RM
MAG	Other defense system	CW8.bin.49	RM
MAG	Other defense system	DBFF02-meta.112	RM
MAG	Other defense system	DBFF02-meta.144	RM
MAG	Other defense system	DBFF02-meta.182	RM
MAG	Other defense system	DBFF02-meta.493	RM
MAG	Other defense system	DBFF03-meta.229	RM
MAG	Other defense system	DBFF04-meta.111	RM
MAG	Other defense system	DBFF04-meta.113	RM
MAG	Other defense system	DBFF04-meta.200	RM
MAG	Other defense system	DBFF04-meta.253	RM
MAG	Other defense system	DBFF04-meta.372	RM
MAG	Other defense system	DBFF04-meta.401	RM
MAG	Other defense system	DBFF04-meta.408	RM
MAG	Other defense system	DBFF04-meta.535	RM
MAG	Other defense system	DBFF04-meta.96	RM
MAG	Other defense system	DBFF06-meta.268	RM
MAG	Other defense system	DBFF06-meta.268	RM
MAG	Other defense system	DBFF06-meta.26	RM
MAG	Other defense system	DBFF06-meta.282	RM
MAG	Other defense system	DBFF08-meta.197	RM
MAG	Other defense system	DBFF08-meta.212	RM
MAG	Other defense system	DBFF08-meta.237	RM
MAG	Other defense system	DBFF08-meta.357	RM
MAG	Other defense system	DBFH06-meta.50	RM
MAG	Other defense system	DBFH06-meta.91	RM
MAG	Other defense system	DBFM02-meta.265	RM
MAG	Other defense system	DBFM02-meta.348	RM
MAG	Other defense system	DBFM06-meta.239	RM
MAG	Other defense system	DBFM08-meta.265	RM
MAG	Other defense system	DBFM08-meta.415	RM
MAG	Other defense system	DBFM08-meta.469	RM
MAG	Other defense system	DBFM08-meta.605	RM
MAG	Other defense system	DBMF01-meta.286	RM
MAG	Other defense system	DBMF05-meta.234	RM
MAG	Other defense system	DBMF07-meta.245	RM
MAG	Other defense system	DBMF07-meta.245	RM
MAG	Other defense system	DBMF07-meta.56	RM
MAG	Other defense system	DBMF07-meta.630	RM
MAG	Other defense system	DBMM01-meta.385	RM
MAG	Other defense system	DBMM01-meta.408	RM
MAG	Other defense system	DBMM05-meta.149	RM
MAG	Other defense system	DBMM05-meta.150	RM
MAG	Other defense system	DBMM05-meta.167	RM
MAG	Other defense system	DBMM05-meta.273	RM
MAG	Other defense system	DBMM05-meta.317	RM
MAG	Other defense system	DBMM05-meta.31	RM
MAG	Other defense system	DBMM05-meta.35	RM
MAG	Other defense system	DBMM07-meta.11	RM
MAG	Other defense system	DBMM07-meta.274	RM
MAG	Other defense system	DBMM07-meta.354	RM
MAG	Other defense system	DBMM07-meta.383	RM
MAG	Other defense system	DF1.bin.77	RM
MAG	Other defense system	DF3.bin.35	RM
MAG	Other defense system	DF5.bin.57	RM
MAG	Other defense system	DF5.bin.57	RM
MAG	Other defense system	DF6.bin.91	RM
MAG	Other defense system	DKLLFF10-meta.21	RM
MAG	Other defense system	DKLLFF10-meta.375	RM
MAG	Other defense system	DKLLFF10-meta.85	RM
MAG	Other defense system	DKLLFF11-meta.515	RM
MAG	Other defense system	DKLLFM10-meta.272	RM
MAG	Other defense system	DKLLFM10-meta.336	RM
MAG	Other defense system	DKLLFM11-meta.309	RM
MAG	Other defense system	DKLLMF02-meta.184	RM
MAG	Other defense system	DKLLMF02-meta.213	RM
MAG	Other defense system	DKLLMF02-meta.213	RM
MAG	Other defense system	DKLLMF02-meta.460	RM
MAG	Other defense system	DKLLMF02-meta.494	RM
MAG	Other defense system	DKLLMF03-meta.234	RM
MAG	Other defense system	DKLLMF03-meta.488	RM
MAG	Other defense system	DKLLMF03-meta.488	RM
MAG	Other defense system	DKLLMF06-meta.180	RM
MAG	Other defense system	DKLLMF06-meta.334	RM
MAG	Other defense system	DKLLMF06-meta.361	RM
MAG	Other defense system	DKLLMF06-meta.444	RM
MAG	Other defense system	DKLLMF06-meta.44	RM
MAG	Other defense system	DKLLMM02-meta.191	RM
MAG	Other defense system	DKLLMM02-meta.252	RM
MAG	Other defense system	DKLLMM03-meta.181	RM
MAG	Other defense system	DKLLMM03-meta.19	RM
MAG	Other defense system	DKLLMM03-meta.272	RM
MAG	Other defense system	DKLLMM03-meta.332	RM
MAG	Other defense system	DKLLMM06-meta.320	RM
MAG	Other defense system	DKLLMM06-meta.342	RM
MAG	Other defense system	DKYYFF08-meta.107	RM
MAG	Other defense system	DKYYFF08-meta.294	RM
MAG	Other defense system	DKYYFF09-meta.374	RM
MAG	Other defense system	DKYYFF09-meta.402	RM
MAG	Other defense system	DKYYFF09-meta.469	RM
MAG	Other defense system	DKYYFF12-meta.222	RM
MAG	Other defense system	DKYYFF12-meta.277	RM
[truncated: 9,235 more rows]
