# Supplementary material for: Comprehensive discovery and functional characterization of diverse prophages in the pig gut microbiome
Source: Front Microbiol. 2025 Sep 9;16:1662087. doi: 10.3389/fmicb.2025.1662087 (PMC12454387; doi:10.3389/fmicb.2025.1662087)
Supplement: Supplementary file 9 [file Table_7.XLSX]

## Sheet: Table_S6
Table S7. The distribution of functions for 10,742 prophage genomes.
Protein IDs (prophages)	Function	E value (hmmsearch)
1001-17-003_binning.25@NODE_3199_length_7877_cov_6.689466||full_10_1	DUF6266	7.5e-09
1001-17-003_binning.25@NODE_3199_length_7877_cov_6.689466||full_10_2	REFSEQ@p6	8.3e-06
1001-17-003_binning.25@NODE_3199_length_7877_cov_6.689466||full_10_3	Erp_C	1.8e-06
1001-17-003_binning.25@NODE_3199_length_7877_cov_6.689466||full_10_4	DUF3987	2e-11
1001-17-003_binning.25@NODE_3199_length_7877_cov_6.689466||full_10_5	REFSEQ@hypothetical@protein	2.2e-38
1001-17-003_binning.27@NODE_1134_length_14336_cov_3.886703||full_7_1	REFSEQ@hypothetical@protein	1.5e-06
1001-17-003_binning.27@NODE_1134_length_14336_cov_3.886703||full_7_2	DUF2120	8.8e-08
1001-17-003_binning.27@NODE_1134_length_14336_cov_3.886703||full_7_3	DUF2513	6.9e-16
1001-17-003_binning.27@NODE_1134_length_14336_cov_3.886703||full_7_4	DUF2513	1.7e-08
1001-17-003_binning.27@NODE_1134_length_14336_cov_3.886703||full_7_6	REFSEQ@hypothetical@protein	2.4e-06
1001-17-003_binning.27@NODE_1134_length_14336_cov_3.886703||full_7_7	sp|Q5UPX7|RPO5_MIMIV@DNA-directed@RNA@polymerase@subunit@5	3.7e-35
1001-17-003_binning.27@NODE_1134_length_14336_cov_3.886703||full_7_8	phage_P2_V	2.5e-24
1001-17-003_binning.27@NODE_1134_length_14336_cov_3.886703||full_7_9	REFSEQ@tail@family@protein	2.2e-77
1001-17-003_binning.27@NODE_1134_length_14336_cov_3.886703||full_7_10	sp|C0MHL9|POLG_SAFV@Genome@polyprotein	1e-12
1001-17-003_binning.27@NODE_1134_length_14336_cov_3.886703||full_7_11	REFSEQ@hypothetical@protein	3e-06
1001-17-003_binning.27@NODE_1134_length_14336_cov_3.886703||full_7_12	REFSEQ@hypothetical@protein	7.4e-45
1001-17-003_binning.27@NODE_1134_length_14336_cov_3.886703||full_7_13	REFSEQ@hypothetical@protein	4e-06
1001-17-003_binning.27@NODE_1134_length_14336_cov_3.886703||full_7_14	REFSEQ@hypothetical@protein	1.8e-18
1001-17-003_binning.27@NODE_1134_length_14336_cov_3.886703||full_7_15	Phage_tube	7.9e-48
1001-17-003_binning.27@NODE_1134_length_14336_cov_3.886703||full_7_16	REFSEQ@hypothetical@protein	2.4e-53
1001-17-003_binning.27@NODE_1134_length_14336_cov_3.886703||full_7_17	sp|Q00105|VG22_ICHVA@Uncharacterized@protein@ORF22	1.8e-09
1001-17-003_binning.27@NODE_1134_length_14336_cov_3.886703||full_7_18	REFSEQ@hypothetical@protein	2.1e-14
1001-17-003_binning.27@NODE_1134_length_14336_cov_3.886703||full_7_19	sp|Q5UPH8|YR106_MIMIV@Uncharacterized@protein@R106	4.9e-23
1001-17-003_binning.27@NODE_1134_length_14336_cov_3.886703||full_7_20	REFSEQ@hypothetical@protein	4.8e-27
1001-17-003_binning.27@NODE_1134_length_14336_cov_3.886703||full_7_21	sp|P03771|NINH_LAMBD@Protein@ninH	7.8e-09
1001-17-003_binning.27@NODE_1134_length_14336_cov_3.886703||full_7_22	Phage_cap_E	1.9e-13
1001-17-003_binning.27@NODE_1160_length_14172_cov_4.067366||full_23_1	sp|P22877|INTR_SACER@Integrase	1.1e-36
1001-17-003_binning.27@NODE_1160_length_14172_cov_4.067366||full_23_2	REFSEQ@hypothetical@protein	1.1e-06
1001-17-003_binning.27@NODE_1160_length_14172_cov_4.067366||full_23_3	Latrotoxin_C	1.3e-06
1001-17-003_binning.27@NODE_1160_length_14172_cov_4.067366||full_23_4	sp|P16472|TOP1_RFVKA@DNA@topoisomerase@1	1.1e-11
1001-17-003_binning.27@NODE_1160_length_14172_cov_4.067366||full_23_5	REFSEQ@hypothetical@protein	1.3e-25
1001-17-003_binning.27@NODE_1160_length_14172_cov_4.067366||full_23_6	sp|P25478|SCAF_BPP2@Capsid@assembly@scaffolding@protein	1.1e-24
1001-17-003_binning.27@NODE_1160_length_14172_cov_4.067366||full_23_7	EptA_B_N	1.5e-06
1001-17-003_binning.27@NODE_1160_length_14172_cov_4.067366||full_23_8	REFSEQ@portal@protein	6.6e-09
1001-17-003_binning.27@NODE_1160_length_14172_cov_4.067366||full_23_9	REFSEQ@hypothetical@protein	1.3e-25
1001-17-003_binning.27@NODE_1160_length_14172_cov_4.067366||full_23_10	Terminase_3	1.1e-40
1001-17-003_binning.27@NODE_1160_length_14172_cov_4.067366||full_23_11	REFSEQ@hypothetical@protein	1.5e-29
1001-17-003_binning.27@NODE_1160_length_14172_cov_4.067366||full_23_12	DUF2721	2.3e-06
1001-17-003_binning.27@NODE_1160_length_14172_cov_4.067366||full_23_13	sp|O27392|ARGD_METTH@Acetylornithine@aminotransferase	4.4e-11
1001-17-003_binning.27@NODE_1160_length_14172_cov_4.067366||full_23_14	DUF1073	7.2e-82
1001-17-003_binning.27@NODE_1160_length_14172_cov_4.067366||full_23_15	REFSEQ@hypothetical@protein	4.5e-25
1001-17-003_binning.27@NODE_1160_length_14172_cov_4.067366||full_23_16	sp|Q1KZ54|P24_CILVC@Uncharacterized@protein@p24	9.5e-61
1001-17-003_binning.27@NODE_1160_length_14172_cov_4.067366||full_23_17	REFSEQ@hypothetical@protein	4.7e-10
1001-17-003_binning.27@NODE_1160_length_14172_cov_4.067366||full_23_18	REFSEQ@hypothetical@protein	8.1e-59
1001-17-003_binning.27@NODE_1160_length_14172_cov_4.067366||full_23_19	REFSEQ@conserved@protein@of@unknown@function@PdcA	7e-07
1001-17-003_binning.27@NODE_1160_length_14172_cov_4.067366||full_23_20	REFSEQ@hypothetical@protein	2e-21
1001-17-003_binning.27@NODE_1401_length_12837_cov_3.942810||full_7_2	SDH_sah	4.5e-24
1001-17-003_binning.27@NODE_1401_length_12837_cov_3.942810||full_7_3	REFSEQ@hypothetical@protein	7.7e-06
1001-17-003_binning.27@NODE_1401_length_12837_cov_3.942810||full_7_4	HTH_3	9.5e-07
1001-17-003_binning.27@NODE_1401_length_12837_cov_3.942810||full_7_5	Choline_sulf_C	1.5e-06
1001-17-003_binning.27@NODE_1401_length_12837_cov_3.942810||full_7_6	sp|P28980|GN_EHV1B@Envelope@glycoprotein@N	1.2e-06
1001-17-003_binning.27@NODE_1401_length_12837_cov_3.942810||full_7_7	oat	2.6e-07
1001-17-003_binning.27@NODE_1401_length_12837_cov_3.942810||full_7_8	Relaxase	1.6e-07
1001-17-003_binning.27@NODE_1401_length_12837_cov_3.942810||full_7_9	REFSEQ@hypothetical@protein	4.1e-07
1001-17-003_binning.27@NODE_1401_length_12837_cov_3.942810||full_7_10	REFSEQ@gp04	7.3e-06
1001-17-003_binning.27@NODE_1401_length_12837_cov_3.942810||full_7_13	Exog_C	1.9e-06
1001-17-003_binning.27@NODE_1401_length_12837_cov_3.942810||full_7_14	sp|Q03209|P78_NPVAC@Protein@P78/83	2.3e-34
1001-17-003_binning.27@NODE_1401_length_12837_cov_3.942810||full_7_15	REFSEQ@hypothetical@protein	8.7e-08
1001-17-003_binning.27@NODE_1401_length_12837_cov_3.942810||full_7_16	REFSEQ@hypothetical@protein	8.6e-09
1001-17-003_binning.27@NODE_1401_length_12837_cov_3.942810||full_7_18	REFSEQ@hypothetical@protein	1e-08
1001-17-003_binning.27@NODE_1401_length_12837_cov_3.942810||full_7_19	sp|Q5UPF8|YL088_MIMIV@Putative@ankyrin@repeat@protein@L88	5.2e-07
1001-17-003_binning.27@NODE_1401_length_12837_cov_3.942810||full_7_20	PRK02318.1-4	2.9e-06
1001-17-003_binning.27@NODE_1401_length_12837_cov_3.942810||full_7_22	sp|P06953|SSB_BPPZA@Single-stranded@DNA-binding@protein	2.5e-11
1001-17-003_binning.27@NODE_1401_length_12837_cov_3.942810||full_7_23	sp|Q8QL34|Y335_SIRV1@Uncharacterized@glycosyltransferase@335	4.2e-31
1001-17-003_binning.27@NODE_1401_length_12837_cov_3.942810||full_7_24	sp|P04868|TGB3_BSMV@Movement@protein@TGB3	2.7e-06
1001-17-003_binning.27@NODE_1401_length_12837_cov_3.942810||full_7_25	CTK3	3.2e-06
1001-17-003_binning.27@NODE_1401_length_12837_cov_3.942810||full_7_26	REFSEQ@capsid@maturation@protease	3.1e-30
1001-17-003_binning.27@NODE_1533_length_12180_cov_3.836124||full_20_1	REFSEQ@hypothetical@protein	1.8e-08
1001-17-003_binning.27@NODE_1533_length_12180_cov_3.836124||full_20_2	REFSEQ@hypothetical@protein	2.3e-09
1001-17-003_binning.27@NODE_1533_length_12180_cov_3.836124||full_20_3	GpA_nuclease	8.1e-84
1001-17-003_binning.27@NODE_1533_length_12180_cov_3.836124||full_20_4	REFSEQ@hypothetical@protein	7.4e-14
1001-17-003_binning.27@NODE_1533_length_12180_cov_3.836124||full_20_5	REFSEQ@DUF1378@family@protein	3.6e-07
1001-17-003_binning.27@NODE_1533_length_12180_cov_3.836124||full_20_6	DUF202	2.1e-06
1001-17-003_binning.27@NODE_1533_length_12180_cov_3.836124||full_20_7	REFSEQ@portal@protein	6.4e-09
1001-17-003_binning.27@NODE_1533_length_12180_cov_3.836124||full_20_9	PRK14857.1	2.2e-06
1001-17-003_binning.27@NODE_1533_length_12180_cov_3.836124||full_20_10	sp|P25478|SCAF_BPP2@Capsid@assembly@scaffolding@protein	1e-22
1001-17-003_binning.27@NODE_1533_length_12180_cov_3.836124||full_20_11	sp|P10310|TERL_BPT3@Terminase,@large@subunit	1.1e-23
1001-17-003_binning.27@NODE_1533_length_12180_cov_3.836124||full_20_12	Herpes_glycop	1.8e-06
1001-17-003_binning.27@NODE_1533_length_12180_cov_3.836124||full_20_13	sp|P16472|TOP1_RFVKA@DNA@topoisomerase@1	5.3e-12
1001-17-003_binning.27@NODE_1533_length_12180_cov_3.836124||full_20_14	Abi_2	2e-53
1001-17-003_binning.27@NODE_1533_length_12180_cov_3.836124||full_20_15	PRK15340.1	7.8e-07
1001-17-003_binning.27@NODE_1533_length_12180_cov_3.836124||full_20_16	sp|P16009|NEEDL_BPT4@Pre-baseplate@central@spike@protein@Gp5	1.5e-10
1001-17-003_binning.27@NODE_1533_length_12180_cov_3.836124||full_20_17	REFSEQ@DUF1351@domain-containing@protein	1.3e-08
1001-17-003_binning.27@NODE_1533_length_12180_cov_3.836124||full_20_18	PRK09182.1	1.1e-52
1001-17-003_binning.27@NODE_1533_length_12180_cov_3.836124||full_20_19	REFSEQ@hypothetical@protein	1.8e-06
1001-17-003_binning.27@NODE_2034_length_10467_cov_4.102670||full_4_1	Peptidase_M78	2.2e-16
1001-17-003_binning.27@NODE_2034_length_10467_cov_4.102670||full_4_3	REFSEQ@hypothetical@protein	6e-29
1001-17-003_binning.27@NODE_2034_length_10467_cov_4.102670||full_4_4	REFSEQ@hypothetical@protein	4.1e-06
1001-17-003_binning.27@NODE_2034_length_10467_cov_4.102670||full_4_7	Phage_AlpA	7.2e-08
1001-17-003_binning.27@NODE_2034_length_10467_cov_4.102670||full_4_8	REFSEQ@gp04	3.9e-06
1001-17-003_binning.27@NODE_2034_length_10467_cov_4.102670||full_4_10	DUF3306	8.2e-08
1001-17-003_binning.27@NODE_2034_length_10467_cov_4.102670||full_4_12	couple_hipB	1.9e-11
1001-17-003_binning.27@NODE_2034_length_10467_cov_4.102670||full_4_13	Toprim_Crpt	9.1e-07
1001-17-003_binning.27@NODE_2034_length_10467_cov_4.102670||full_4_14	sp|Q5UPB7|YR044_MIMIV@Uncharacterized@protein@R44	5.1e-43
1001-17-003_binning.27@NODE_2034_length_10467_cov_4.102670||full_4_15	sp|Q5UR04|YR911_MIMIV@Putative@ankyrin@repeat@protein@R911	5.8e-11
1001-17-003_binning.27@NODE_2034_length_10467_cov_4.102670||full_4_16	REFSEQ@hypothetical@protein	1.9e-33
1001-17-003_binning.27@NODE_2034_length_10467_cov_4.102670||full_4_17	cas_cas6	2.5e-06
1001-17-003_binning.27@NODE_2034_length_10467_cov_4.102670||full_4_18	REFSEQ@capsid@maturation@protease	9.7e-34
1001-17-003_binning.27@NODE_2034_length_10467_cov_4.102670||full_4_19	YdaS_antitoxin	2.2e-07
1001-17-003_binning.27@NODE_2034_length_10467_cov_4.102670||full_4_20	sp|O55752|148R_IIV6@Putative@MSV199@domain-containing@protein@148R	2.2e-12
1001-17-003_binning.27@NODE_2826_length_8519_cov_4.031073||full_70_1	DUF3383	1.6e-45
1001-17-003_binning.27@NODE_2826_length_8519_cov_4.031073||full_70_2	sp|P28980|GN_EHV1B@Envelope@glycoprotein@N	2.6e-30
1001-17-003_binning.27@NODE_2826_length_8519_cov_4.031073||full_70_3	sp|P28813|PACA_BPP1@Terminase@A@protein	9.8e-12
1001-17-003_binning.27@NODE_2826_length_8519_cov_4.031073||full_70_4	SirB	2.6e-07
1001-17-003_binning.27@NODE_2826_length_8519_cov_4.031073||full_70_5	REFSEQ@hypothetical@protein	4.1e-26
1001-17-003_binning.27@NODE_2826_length_8519_cov_4.031073||full_70_6	REFSEQ@hypothetical@protein	4.5e-21
1001-17-003_binning.27@NODE_2826_length_8519_cov_4.031073||full_70_7	REFSEQ@hypothetical@protein	6.9e-53
1001-17-003_binning.27@NODE_2826_length_8519_cov_4.031073||full_70_8	sp|P32270|DDA_BPT4@ATP-dependent@DNA@helicase@dda	4.8e-34
1001-17-003_binning.27@NODE_2826_length_8519_cov_4.031073||full_70_9	REFSEQ@portal@protein	2.9e-11
1001-17-003_binning.27@NODE_2826_length_8519_cov_4.031073||full_70_10	REFSEQ@HNH@endonuclease	6e-81
1001-17-003_binning.27@NODE_2826_length_8519_cov_4.031073||full_70_11	DUF2612	1.7e-06
1001-17-003_binning.27@NODE_4097_length_6786_cov_3.516119||full_36_1	MFS_1	3.2e-47
1001-17-003_binning.27@NODE_4097_length_6786_cov_3.516119||full_36_2	YjcQ	1.3e-10
1001-17-003_binning.27@NODE_4097_length_6786_cov_3.516119||full_36_3	DnaB	5.3e-81
1001-17-003_binning.27@NODE_4097_length_6786_cov_3.516119||full_36_4	REFSEQ@hypothetical@protein	4.1e-12
1001-17-003_binning.27@NODE_4097_length_6786_cov_3.516119||full_36_5	REFSEQ@hypothetical@protein	2.1e-11
1001-17-003_binning.27@NODE_4097_length_6786_cov_3.516119||full_36_6	REFSEQ@capsid@maturation@protease	1.2e-33
1001-17-003_binning.27@NODE_5927_length_5359_cov_4.181184||full_45_1	MsbA_lipidA	2.4e-06
1001-17-003_binning.27@NODE_5927_length_5359_cov_4.181184||full_45_2	REFSEQ@hypothetical@protein	3.8e-26
1001-17-003_binning.27@NODE_5927_length_5359_cov_4.181184||full_45_3	Phage_P2_GpU	1.7e-27
1001-17-003_binning.27@NODE_5927_length_5359_cov_4.181184||full_45_4	REFSEQ@portal@protein	4.7e-19
1001-17-003_binning.27@NODE_5927_length_5359_cov_4.181184||full_45_5	REFSEQ@hypothetical@protein	3.9e-69
1001-17-003_binning.27@NODE_5927_length_5359_cov_4.181184||full_45_6	REFSEQ@hypothetical@protein	3.5e-34
1001-17-003_binning.27@NODE_5927_length_5359_cov_4.181184||full_45_7	REFSEQ@hypothetical@protein	6.5e-25
1003-17-001_binning.113@NODE_2241_length_16941_cov_5.167654||full_46_1	2-thiour_desulf	1.1e-18
1003-17-001_binning.113@NODE_2241_length_16941_cov_5.167654||full_46_2	MtrAB_MtrA	2.4e-72
1003-17-001_binning.113@NODE_2241_length_16941_cov_5.167654||full_46_3	HK_WalK	3.3e-83
1003-17-001_binning.113@NODE_2241_length_16941_cov_5.167654||full_46_4	degP_htrA_DO	2.9e-89
1003-17-001_binning.113@NODE_2241_length_16941_cov_5.167654||full_46_6	sigma70-ECF	3.3e-21
1003-17-001_binning.113@NODE_2241_length_16941_cov_5.167654||full_46_7	PRK13724.1-2	2.7e-06
1003-17-001_binning.113@NODE_2241_length_16941_cov_5.167654||full_46_8	REFSEQ@hypothetical@protein	3.1e-06
1003-17-001_binning.113@NODE_2241_length_16941_cov_5.167654||full_46_10	sp|P25480|PORTL_BPP2@Probable@portal@protein	6.1e-12
1003-17-001_binning.113@NODE_2241_length_16941_cov_5.167654||full_46_12	REFSEQ@hypothetical@protein	5.6e-07
1003-17-001_binning.113@NODE_2241_length_16941_cov_5.167654||full_46_13	EamA	1.9e-35
1003-17-001_binning.113@NODE_2241_length_16941_cov_5.167654||full_46_14	REFSEQ@hypothetical@protein	1.3e-10
1003-17-001_binning.113@NODE_2241_length_16941_cov_5.167654||full_46_16	capsid_maj_N4	1.4e-79
1003-17-001_binning.113@NODE_2241_length_16941_cov_5.167654||full_46_17	SPG4	6.4e-06
1003-17-001_binning.113@NODE_2241_length_16941_cov_5.167654||full_46_18	PRK05422.1	6e-66
1003-17-001_binning.113@NODE_2241_length_16941_cov_5.167654||full_46_19	SecG	3.9e-20
1003-17-001_binning.113@NODE_2241_length_16941_cov_5.167654||full_46_20	LPXTG_anchor	1.4e-08
1003-17-001_binning.113@NODE_2241_length_16941_cov_5.167654||full_46_21	mfd	1.3e-73
1011-17-001_binning.15@NODE_23_length_90917_cov_26.812606||0_partial_5_1	OATP	7.1e-07
1011-17-001_binning.15@NODE_23_length_90917_cov_26.812606||0_partial_5_2	VWA	6.8e-14
1011-17-001_binning.15@NODE_23_length_90917_cov_26.812606||0_partial_5_4	HTH_3	3e-18
1011-17-001_binning.15@NODE_23_length_90917_cov_26.812606||0_partial_5_5	REFSEQ@hypothetical@protein	7.3e-144
1011-17-001_binning.15@NODE_23_length_90917_cov_26.812606||0_partial_5_6	REFSEQ@hypothetical@protein	3.9e-07
1011-17-001_binning.15@NODE_23_length_90917_cov_26.812606||0_partial_5_7	DUF6150	6.7e-07
1011-17-001_binning.15@NODE_23_length_90917_cov_26.812606||0_partial_5_8	DUSP	6.9e-07
1011-17-001_binning.15@NODE_23_length_90917_cov_26.812606||0_partial_5_9	nos_propeller_2	8.3e-07
1011-17-001_binning.15@NODE_23_length_90917_cov_26.812606||0_partial_5_10	SH3_and_anchor	2e-07
1011-17-001_binning.15@NODE_23_length_90917_cov_26.812606||0_partial_5_11	REFSEQ@hypothetical@protein	4.1e-06
1011-17-001_binning.15@NODE_23_length_90917_cov_26.812606||0_partial_5_12	sp|A0QUB2|SECBL_MYCS2@SecB-like@chaperone@SmegB	2.8e-06
1011-17-001_binning.15@NODE_23_length_90917_cov_26.812606||0_partial_5_13	GLDHase	7.3e-06
1011-17-001_binning.15@NODE_23_length_90917_cov_26.812606||0_partial_5_14	Gp-FAR-1	4.3e-07
1011-17-001_binning.15@NODE_23_length_90917_cov_26.812606||0_partial_5_15	REFSEQ@hypothetical@protein	2.6e-06
1011-17-001_binning.15@NODE_23_length_90917_cov_26.812606||0_partial_5_17	Abi_2	9.8e-56
1011-17-001_binning.15@NODE_23_length_90917_cov_26.812606||0_partial_5_18	DUF4269	7.6e-07
1011-17-001_binning.15@NODE_23_length_90917_cov_26.812606||0_partial_5_19	REFSEQ@hypothetical@protein	2e-06
1011-17-001_binning.15@NODE_23_length_90917_cov_26.812606||0_partial_5_20	major_cap_HK97	1.4e-36
1011-17-001_binning.15@NODE_23_length_90917_cov_26.812606||0_partial_5_21	sp|Q9T1Q4|VP44_BPAPS@Putative@nuclease@p44	8.4e-14
1011-17-001_binning.15@NODE_23_length_90917_cov_26.812606||0_partial_5_22	PRK09935.1	6.5e-14
1011-17-001_binning.15@NODE_23_length_90917_cov_26.812606||0_partial_5_23	sp|P59193|YFDT_SHIFL@Uncharacterized@protein@YfdT	4e-62
1011-17-001_binning.15@NODE_23_length_90917_cov_26.812606||0_partial_5_24	sp|P03786|Y47_BPT7@Protein@4.7	8.6e-32
1011-17-001_binning.15@NODE_23_length_90917_cov_26.812606||0_partial_5_25	REFSEQ@putative@head@morphogenesis@protein	1.8e-12
1011-17-001_binning.15@NODE_23_length_90917_cov_26.812606||0_partial_5_26	sp|P22877|INTR_SACER@Integrase	3.5e-22
1011-17-001_binning.15@NODE_23_length_90917_cov_26.812606||0_partial_5_27	sp|P22877|INTR_SACER@Integrase	1.3e-28
1011-17-001_binning.15@NODE_23_length_90917_cov_26.812606||0_partial_5_29	Peptidase_M16_C	2.3e-13
1011-17-001_binning.15@NODE_23_length_90917_cov_26.812606||0_partial_5_30	DUF4954	1.5e-133
1011-17-001_binning.15@NODE_23_length_90917_cov_26.812606||0_partial_5_31	DUF2229	8.2e-92
1011-17-001_binning.15@NODE_23_length_90917_cov_26.812606||0_partial_5_32	DUF2959	4.4e-06
1011-17-001_binning.15@NODE_23_length_90917_cov_26.812606||0_partial_5_33	tol_pal_ybgF	1.5e-22
1011-17-001_binning.15@NODE_722_length_33905_cov_20.231905||full_71_1	PRK00066.1	3.3e-109
1011-17-001_binning.15@NODE_722_length_33905_cov_20.231905||full_71_2	FeFe_hydrog_B1	8.3e-158
1011-17-001_binning.15@NODE_722_length_33905_cov_20.231905||full_71_3	B12_SAM_MJ_1487	1.8e-30
1011-17-001_binning.15@NODE_722_length_33905_cov_20.231905||full_71_4	sp|P22877|INTR_SACER@Integrase	3.7e-51
1011-17-001_binning.15@NODE_722_length_33905_cov_20.231905||full_71_5	HTH_17	1.1e-19
1011-17-001_binning.15@NODE_722_length_33905_cov_20.231905||full_71_7	REFSEQ@putative@head@morphogenesis@protein	1e-12
1011-17-001_binning.15@NODE_722_length_33905_cov_20.231905||full_71_8	sp|P03786|Y47_BPT7@Protein@4.7	8.1e-33
1011-17-001_binning.15@NODE_722_length_33905_cov_20.231905||full_71_9	sp|P59193|YFDT_SHIFL@Uncharacterized@protein@YfdT	6e-61
1011-17-001_binning.15@NODE_722_length_33905_cov_20.231905||full_71_10	PRK09935.1	7.1e-12
1011-17-001_binning.15@NODE_722_length_33905_cov_20.231905||full_71_11	sp|Q9T1Q4|VP44_BPAPS@Putative@nuclease@p44	4.6e-19
1011-17-001_binning.15@NODE_722_length_33905_cov_20.231905||full_71_12	major_cap_HK97	1.5e-34
1011-17-001_binning.15@NODE_722_length_33905_cov_20.231905||full_71_13	DUF4309	1.1e-06
1011-17-001_binning.15@NODE_722_length_33905_cov_20.231905||full_71_15	Vps16_C	6.7e-08
1011-17-001_binning.15@NODE_722_length_33905_cov_20.231905||full_71_16	DNA_methylase	2.5e-80
1011-17-001_binning.15@NODE_722_length_33905_cov_20.231905||full_71_17	BpuJI_N	3e-105
1011-17-001_binning.15@NODE_722_length_33905_cov_20.231905||full_71_18	NOV_C	2.2e-19
1011-17-001_binning.15@NODE_722_length_33905_cov_20.231905||full_71_19	dcm	3.1e-92
1011-17-001_binning.15@NODE_722_length_33905_cov_20.231905||full_71_20	AAA_15	4e-32
1011-17-001_binning.15@NODE_722_length_33905_cov_20.231905||full_71_21	UvrD-helicase	5.2e-22
1011-17-001_binning.15@NODE_722_length_33905_cov_20.231905||full_71_23	Gpos_tandem_5TM	1.3e-09
1011-17-001_binning.15@NODE_722_length_33905_cov_20.231905||full_71_24	CoiA	3.9e-07
1011-17-001_binning.15@NODE_722_length_33905_cov_20.231905||full_71_25	RNaseIII	3.8e-40
1011-17-001_binning.15@NODE_722_length_33905_cov_20.231905||full_71_26	REFSEQ@hypothetical@protein	9.5e-07
1011-17-001_binning.15@NODE_722_length_33905_cov_20.231905||full_71_29	REFSEQ@hypothetical@protein	5.9e-07
1011-17-001_binning.15@NODE_722_length_33905_cov_20.231905||full_71_30	Stap_Strp_toxin	6.6e-06
1011-17-001_binning.15@NODE_722_length_33905_cov_20.231905||full_71_31	sp|A0QUB2|SECBL_MYCS2@SecB-like@chaperone@SmegB	3.8e-07
1011-17-001_binning.15@NODE_722_length_33905_cov_20.231905||full_71_32	SH3_and_anchor	5.4e-08
1011-17-001_binning.15@NODE_722_length_33905_cov_20.231905||full_71_34	REFSEQ@hypothetical@protein	1.9e-07
1011-17-001_binning.15@NODE_722_length_33905_cov_20.231905||full_71_35	REFSEQ@hypothetical@protein	2.3e-06
1011-17-001_binning.15@NODE_722_length_33905_cov_20.231905||full_71_37	REFSEQ@hypothetical@protein	1.6e-128
1011-17-001_binning.15@NODE_2183_length_21527_cov_17.942763||full_21_1	sp|Q5UPF5|YL079_MIMIV@TnpB-like@protein@L79	4.8e-06
1011-17-001_binning.15@NODE_2183_length_21527_cov_17.942763||full_21_2	REFSEQ@hypothetical@protein	8.6e-127
1011-17-001_binning.15@NODE_2183_length_21527_cov_17.942763||full_21_3	PRK05645.1	5.2e-07
1011-17-001_binning.15@NODE_2183_length_21527_cov_17.942763||full_21_4	BppU_N	4.2e-06
1011-17-001_binning.15@NODE_2183_length_21527_cov_17.942763||full_21_7	SH3_and_anchor	2.6e-07
1011-17-001_binning.15@NODE_2183_length_21527_cov_17.942763||full_21_8	REFSEQ@hypothetical@protein	7.6e-09
1011-17-001_binning.15@NODE_2183_length_21527_cov_17.942763||full_21_9	sp|A0QUB2|SECBL_MYCS2@SecB-like@chaperone@SmegB	9.7e-08
1011-17-001_binning.15@NODE_2183_length_21527_cov_17.942763||full_21_10	sp|P39254|Y04O_BPT4@Uncharacterized@36.3@kDa@protein@in@nrdC-mobD@intergenic@region	4.9e-06
1011-17-001_binning.15@NODE_2183_length_21527_cov_17.942763||full_21_11	REFSEQ@hypothetical@protein	9.6e-07
1011-17-001_binning.15@NODE_2183_length_21527_cov_17.942763||full_21_13	Transposase_31	5.6e-16
1011-17-001_binning.15@NODE_2183_length_21527_cov_17.942763||full_21_15	AHH	2.5e-07
1011-17-001_binning.15@NODE_2183_length_21527_cov_17.942763||full_21_16	sp|P17766|POLG_PPVNA@Genome@polyprotein	1.1e-25
1011-17-001_binning.15@NODE_2183_length_21527_cov_17.942763||full_21_17	Imm74	3.1e-19
1011-17-001_binning.15@NODE_2183_length_21527_cov_17.942763||full_21_18	UvrD_C	2.8e-06
1011-17-001_binning.15@NODE_2183_length_21527_cov_17.942763||full_21_19	nirD_assim_sml	2.3e-06
1011-17-001_binning.15@NODE_2183_length_21527_cov_17.942763||full_21_20	VgrG_rel	2.5e-20
1011-17-001_binning.15@NODE_2183_length_21527_cov_17.942763||full_21_21	sp|A8Z640|CH60_SULMW@Chaperonin@GroEL	1.5e-21
1011-17-001_binning.15@NODE_2183_length_21527_cov_17.942763||full_21_22	T4_baseplate	4e-10
1011-17-001_binning.15@NODE_2183_length_21527_cov_17.942763||full_21_23	Pentapeptide_4	6e-19
1011-17-001_binning.15@NODE_2183_length_21527_cov_17.942763||full_21_24	PRK08476.1	6.7e-06
1011-17-001_binning.15@NODE_2183_length_21527_cov_17.942763||full_21_25	zf-C2HE	1e-06
1011-17-001_binning.15@NODE_2183_length_21527_cov_17.942763||full_21_26	Phage_base_V	2.1e-23
1011-17-001_binning.15@NODE_2183_length_21527_cov_17.942763||full_21_27	halocin_of_epi	1.9e-07
1011-17-001_binning.15@NODE_2690_length_19521_cov_22.623960||full_20_2	REFSEQ@hypothetical@protein	4.9e-10
1011-17-001_binning.15@NODE_2690_length_19521_cov_22.623960||full_20_3	DnaA	4.3e-43
1011-17-001_binning.15@NODE_2690_length_19521_cov_22.623960||full_20_4	DnaB_C	3.5e-37
1011-17-001_binning.15@NODE_2690_length_19521_cov_22.623960||full_20_5	REFSEQ@hypothetical@protein	8.2e-07
1011-17-001_binning.15@NODE_2690_length_19521_cov_22.623960||full_20_6	PRK05937.1	9.1e-06
1011-17-001_binning.15@NODE_2690_length_19521_cov_22.623960||full_20_7	DnaB	5.6e-30
1011-17-001_binning.15@NODE_2690_length_19521_cov_22.623960||full_20_8	ASPRs	3e-06
1011-17-001_binning.15@NODE_2690_length_19521_cov_22.623960||full_20_9	sp|P32271|Y06L_BPT4@Uncharacterized@17.7@kDa@protein@in@e-segB@intergenic@region	1.7e-24
1011-17-001_binning.15@NODE_2690_length_19521_cov_22.623960||full_20_10	fliG	3.9e-40
1011-17-001_binning.15@NODE_2690_length_19521_cov_22.623960||full_20_11	PRK13344.1	1e-06
1011-17-001_binning.15@NODE_2690_length_19521_cov_22.623960||full_20_12	HTH_3	4.4e-13
1011-17-001_binning.15@NODE_2690_length_19521_cov_22.623960||full_20_13	REFSEQ@hypothetical@protein	3.6e-09
1011-17-001_binning.15@NODE_2690_length_19521_cov_22.623960||full_20_14	lon	3e-24
1011-17-001_binning.15@NODE_2690_length_19521_cov_22.623960||full_20_15	AAA	4.4e-27
1011-17-001_binning.15@NODE_2690_length_19521_cov_22.623960||full_20_17	REFSEQ@capsid@maturation@protease	1.4e-12
1011-17-001_binning.15@NODE_2690_length_19521_cov_22.623960||full_20_18	sp|P04518|RDRP_CARMV@RNA-directed@RNA@polymerase	2.3e-08
1011-17-001_binning.15@NODE_2690_length_19521_cov_22.623960||full_20_19	RNaseIII	4.8e-33
1011-17-001_binning.15@NODE_2690_length_19521_cov_22.623960||full_20_20	PIN7	2.2e-20
1011-17-001_binning.15@NODE_2856_length_18890_cov_23.509955||full_51_1	DUF4252	1.4e-06
1011-17-001_binning.15@NODE_2856_length_18890_cov_23.509955||full_51_2	REFSEQ@hypothetical@protein	2.8e-07
1011-17-001_binning.15@NODE_2856_length_18890_cov_23.509955||full_51_3	Stap_Strp_toxin	2.1e-06
1011-17-001_binning.15@NODE_2856_length_18890_cov_23.509955||full_51_4	sp|A0QUB2|SECBL_MYCS2@SecB-like@chaperone@SmegB	1.8e-06
1011-17-001_binning.15@NODE_2856_length_18890_cov_23.509955||full_51_5	sp|Q5UNW5|YR703_MIMIV@Uncharacterized@protein@R703	1.3e-08
1011-17-001_binning.15@NODE_2856_length_18890_cov_23.509955||full_51_6	SH3_and_anchor	1.7e-07
1011-17-001_binning.15@NODE_2856_length_18890_cov_23.509955||full_51_7	nos_propeller_2	1.2e-06
1011-17-001_binning.15@NODE_2856_length_18890_cov_23.509955||full_51_9	DUF6126	9.5e-07
1011-17-001_binning.15@NODE_2856_length_18890_cov_23.509955||full_51_10	CAAP1	2.3e-06
1011-17-001_binning.15@NODE_2856_length_18890_cov_23.509955||full_51_11	REFSEQ@hypothetical@protein	2.4e-149
1011-17-001_binning.15@NODE_2856_length_18890_cov_23.509955||full_51_12	REFSEQ@gp36	4.7e-06
1011-17-001_binning.15@NODE_2856_length_18890_cov_23.509955||full_51_13	PRK15429.1	8.5e-08
1011-17-001_binning.15@NODE_2856_length_18890_cov_23.509955||full_51_16	REFSEQ@hypothetical@protein	7e-08
1011-17-001_binning.15@NODE_2856_length_18890_cov_23.509955||full_51_17	WYL	1.4e-42
1011-17-001_binning.15@NODE_2856_length_18890_cov_23.509955||full_51_18	DUF3042	4.9e-07
1011-17-001_binning.15@NODE_2856_length_18890_cov_23.509955||full_51_19	REFSEQ@hypothetical@protein	9e-43
1011-17-001_binning.15@NODE_2856_length_18890_cov_23.509955||full_51_20	REFSEQ@HK97@gp10@family@protein	1e-41
1011-17-001_binning.15@NODE_2856_length_18890_cov_23.509955||full_51_21	REFSEQ@hypothetical@protein	6.1e-08
1011-17-001_binning.15@NODE_2856_length_18890_cov_23.509955||full_51_22	Cut8	6.5e-07
1011-17-001_binning.15@NODE_2856_length_18890_cov_23.509955||full_51_23	REFSEQ@hypothetical@protein	7.4e-08
1011-17-001_binning.15@NODE_2856_length_18890_cov_23.509955||full_51_24	DUF1232	5.7e-16
1011-17-001_binning.15@NODE_2856_length_18890_cov_23.509955||full_51_25	HpnJ	5.8e-06
1011-17-001_binning.15@NODE_2856_length_18890_cov_23.509955||full_51_26	DUF6086	7.3e-06
1011-17-001_binning.15@NODE_6270_length_12409_cov_28.402865||full_57_2	ResIII	2.8e-23
1011-17-001_binning.15@NODE_6270_length_12409_cov_28.402865||full_57_3	N6_N4_Mtase	1.5e-24
1011-17-001_binning.15@NODE_6270_length_12409_cov_28.402865||full_57_4	T_den_put_tspse	8.6e-18
1011-17-001_binning.15@NODE_6270_length_12409_cov_28.402865||full_57_5	NosD_copper_fam	6.7e-08
1011-17-001_binning.15@NODE_6270_length_12409_cov_28.402865||full_57_6	Phage_connect_1	1.9e-06
1011-17-001_binning.15@NODE_6270_length_12409_cov_28.402865||full_57_9	major_cap_HK97	6.9e-35
1011-17-001_binning.15@NODE_6270_length_12409_cov_28.402865||full_57_10	sp|Q9T1Q4|VP44_BPAPS@Putative@nuclease@p44	2.8e-14
1011-17-001_binning.15@NODE_6270_length_12409_cov_28.402865||full_57_11	PRK09935.1	5.8e-10
1011-17-001_binning.15@NODE_6270_length_12409_cov_28.402865||full_57_12	sp|P59193|YFDT_SHIFL@Uncharacterized@protein@YfdT	1.8e-60
1011-17-001_binning.15@NODE_6270_length_12409_cov_28.402865||full_57_13	sp|P03786|Y47_BPT7@Protein@4.7	1.4e-30
1011-17-001_binning.15@NODE_8008_length_10750_cov_19.741000||full_7_1	REFSEQ@hypothetical@protein	2.3e-06
1011-17-001_binning.15@NODE_8008_length_10750_cov_19.741000||full_7_3	YhcG_C	5.7e-52
1011-17-001_binning.15@NODE_8008_length_10750_cov_19.741000||full_7_5	Ni_bind_SCO4226	2.8e-06
1011-17-001_binning.15@NODE_8008_length_10750_cov_19.741000||full_7_7	FUT8_N_cat	4.2e-07
1011-17-001_binning.15@NODE_8008_length_10750_cov_19.741000||full_7_8	sp|P39254|Y04O_BPT4@Uncharacterized@36.3@kDa@protein@in@nrdC-mobD@intergenic@region	2.8e-06
1011-17-001_binning.15@NODE_8008_length_10750_cov_19.741000||full_7_9	sp|A0QUB2|SECBL_MYCS2@SecB-like@chaperone@SmegB	3.2e-07
1011-17-001_binning.15@NODE_8008_length_10750_cov_19.741000||full_7_10	REFSEQ@hypothetical@protein	9.9e-07
1011-17-001_binning.15@NODE_8008_length_10750_cov_19.741000||full_7_11	mob_myst_A	1.7e-06
1011-17-001_binning.15@NODE_8008_length_10750_cov_19.741000||full_7_12	sp|A3EX98|NS3D_BCHK4@Non-structural@protein@3d	3.4e-06
1011-17-001_binning.15@NODE_8008_length_10750_cov_19.741000||full_7_13	DUF4411	5.2e-06
1011-17-001_binning.15@NODE_8008_length_10750_cov_19.741000||full_7_15	REFSEQ@hypothetical@protein	2.3e-146
1011-17-001_binning.15@NODE_8008_length_10750_cov_19.741000||full_7_16	spore_YhcN_YlaJ	6.5e-07
1011-17-001_binning.206@NODE_12530_length_8082_cov_4.836302||full_55_1	FtsQ_DivIB_C	5e-07
1011-17-001_binning.206@NODE_12530_length_8082_cov_4.836302||full_55_2	capsid_maj_N4	5.2e-77
1011-17-001_binning.206@NODE_12530_length_8082_cov_4.836302||full_55_5	REFSEQ@hypothetical@protein	1.5e-10
1011-17-001_binning.206@NODE_12530_length_8082_cov_4.836302||full_55_6	REFSEQ@hypothetical@protein	1.1e-06
1011-17-001_binning.206@NODE_12530_length_8082_cov_4.836302||full_55_7	REFSEQ@hypothetical@protein	3.8e-10
1011-17-001_binning.206@NODE_12530_length_8082_cov_4.836302||full_55_8	REFSEQ@hypothetical@protein	5.6e-14
1011-17-001_binning.206@NODE_12530_length_8082_cov_4.836302||full_55_9	PRK13914.1	7.7e-18
1011-17-001_binning.206@NODE_12530_length_8082_cov_4.836302||full_55_10	Phage_holin_4_1	1.4e-42
1011-17-001_binning.206@NODE_12530_length_8082_cov_4.836302||full_55_11	PRK06835.1	1.2e-48
1017-17-001_binning.139@NODE_12272_length_5941_cov_7.137954||full_55_1	TIGR00043	9.2e-07
1017-17-001_binning.139@NODE_12272_length_5941_cov_7.137954||full_55_2	REFSEQ@hypothetical@protein	1.2e-20
1017-17-001_binning.139@NODE_12272_length_5941_cov_7.137954||full_55_3	sp|O48448|COMPL_BPSPP@Tail@completion@protein@gp17	8.2e-22
1017-17-001_binning.139@NODE_12272_length_5941_cov_7.137954||full_55_4	REFSEQ@hypothetical@protein	2.5e-28
1017-17-001_binning.139@NODE_12272_length_5941_cov_7.137954||full_55_5	REFSEQ@hypothetical@protein	5.8e-36
1019-17-001_binning.135@NODE_1263_length_24861_cov_29.893453||full_48_1	sp|P03786|Y47_BPT7@Protein@4.7	1.2e-23
1019-17-001_binning.135@NODE_1263_length_24861_cov_29.893453||full_48_2	sp|P59193|YFDT_SHIFL@Uncharacterized@protein@YfdT	9.2e-60
1019-17-001_binning.135@NODE_1263_length_24861_cov_29.893453||full_48_3	PRK09935.1	5e-14
1019-17-001_binning.135@NODE_1263_length_24861_cov_29.893453||full_48_4	sp|Q9T1Q4|VP44_BPAPS@Putative@nuclease@p44	2e-17
1019-17-001_binning.135@NODE_1263_length_24861_cov_29.893453||full_48_5	major_cap_HK97	1.7e-35
1019-17-001_binning.135@NODE_1263_length_24861_cov_29.893453||full_48_6	REFSEQ@hypothetical@protein	2.8e-06
1019-17-001_binning.135@NODE_1263_length_24861_cov_29.893453||full_48_8	YhcG_C	7.2e-52
1019-17-001_binning.135@NODE_1263_length_24861_cov_29.893453||full_48_10	Ni_bind_SCO4226	4.7e-06
1019-17-001_binning.135@NODE_1263_length_24861_cov_29.893453||full_48_11	REFSEQ@hypothetical@protein	2e-07
1019-17-001_binning.135@NODE_1263_length_24861_cov_29.893453||full_48_12	Stap_Strp_toxin	4.9e-06
1019-17-001_binning.135@NODE_1263_length_24861_cov_29.893453||full_48_13	sp|A0QUB2|SECBL_MYCS2@SecB-like@chaperone@SmegB	3.6e-07
1019-17-001_binning.135@NODE_1263_length_24861_cov_29.893453||full_48_14	sp|Q5UP92|YL018_MIMIV@Putative@sel1-like@repeat-containing@protein@L18	3.2e-07
1019-17-001_binning.135@NODE_1263_length_24861_cov_29.893453||full_48_15	REFSEQ@hypothetical@protein	4e-06
1019-17-001_binning.135@NODE_1263_length_24861_cov_29.893453||full_48_16	sp|A3EX98|NS3D_BCHK4@Non-structural@protein@3d	3.3e-06
1019-17-001_binning.135@NODE_1263_length_24861_cov_29.893453||full_48_17	DUF4411	1.6e-06
1019-17-001_binning.135@NODE_1263_length_24861_cov_29.893453||full_48_18	REFSEQ@hypothetical@protein	4.2e-06
1019-17-001_binning.135@NODE_1263_length_24861_cov_29.893453||full_48_19	REFSEQ@hypothetical@protein	4.6e-145
1019-17-001_binning.135@NODE_1263_length_24861_cov_29.893453||full_48_20	DUF5667	1.6e-06
1019-17-001_binning.135@NODE_1263_length_24861_cov_29.893453||full_48_21	Cdh1_DBD_1	1.8e-07
1019-17-001_binning.135@NODE_1263_length_24861_cov_29.893453||full_48_22	AAA	1.9e-41
1019-17-001_binning.135@NODE_1263_length_24861_cov_29.893453||full_48_23	LRR_5	1.4e-27
1019-17-001_binning.135@NODE_1263_length_24861_cov_29.893453||full_48_24	LRR_5	2e-101
1019-17-001_binning.135@NODE_1263_length_24861_cov_29.893453||full_48_25	zf-C2H2	5.9e-08
1019-17-001_binning.135@NODE_1263_length_24861_cov_29.893453||full_48_26	CPxCG_zf	6.4e-08
1019-17-001_binning.135@NODE_1263_length_24861_cov_29.893453||full_48_27	Cap4_nuclease	2.2e-07
1019-17-001_binning.135@NODE_1383_length_24129_cov_31.718493||full_56_1	ArsS_fam_HK	1.6e-09
1019-17-001_binning.135@NODE_1383_length_24129_cov_31.718493||full_56_2	ABC_MetN	4.2e-99
1019-17-001_binning.135@NODE_1383_length_24129_cov_31.718493||full_56_3	PRK10782.1	7.6e-67
1019-17-001_binning.135@NODE_1383_length_24129_cov_31.718493||full_56_4	DUF5312	2.9e-12
1019-17-001_binning.135@NODE_1383_length_24129_cov_31.718493||full_56_5	T9SS_PorQ	1.1e-08
1019-17-001_binning.135@NODE_1383_length_24129_cov_31.718493||full_56_6	FlgD_ig	7.3e-51
1019-17-001_binning.135@NODE_1383_length_24129_cov_31.718493||full_56_7	sp|P22877|INTR_SACER@Integrase	2.8e-50
1019-17-001_binning.135@NODE_1383_length_24129_cov_31.718493||full_56_8	HTH_17	1.4e-17
1019-17-001_binning.135@NODE_1383_length_24129_cov_31.718493||full_56_9	REFSEQ@putative@head@morphogenesis@protein	1.7e-10
1019-17-001_binning.135@NODE_1383_length_24129_cov_31.718493||full_56_10	sp|P03786|Y47_BPT7@Protein@4.7	3.2e-32
1019-17-001_binning.135@NODE_1383_length_24129_cov_31.718493||full_56_11	sp|P59193|YFDT_SHIFL@Uncharacterized@protein@YfdT	2.3e-60
1019-17-001_binning.135@NODE_1383_length_24129_cov_31.718493||full_56_12	PRK09935.1	4.5e-15
1019-17-001_binning.135@NODE_1383_length_24129_cov_31.718493||full_56_13	sp|Q9T1Q4|VP44_BPAPS@Putative@nuclease@p44	9.6e-13
1019-17-001_binning.135@NODE_1383_length_24129_cov_31.718493||full_56_14	major_cap_HK97	7.1e-36
1019-17-001_binning.135@NODE_1383_length_24129_cov_31.718493||full_56_15	PRK00982.1-4	1.4e-06
1019-17-001_binning.135@NODE_1383_length_24129_cov_31.718493||full_56_16	DUF5118	1.6e-06
1019-17-001_binning.135@NODE_1383_length_24129_cov_31.718493||full_56_17	REFSEQ@hypothetical@protein	5.9e-48
1019-17-001_binning.135@NODE_1383_length_24129_cov_31.718493||full_56_19	sp|P22877|INTR_SACER@Integrase	2.8e-50
1019-17-001_binning.135@NODE_1383_length_24129_cov_31.718493||full_56_20	HTH_17	1.4e-17
1019-17-001_binning.135@NODE_1383_length_24129_cov_31.718493||full_56_21	REFSEQ@putative@head@morphogenesis@protein	1.7e-10
1019-17-001_binning.135@NODE_1383_length_24129_cov_31.718493||full_56_22	REFSEQ@hypothetical@protein	8.7e-29
1019-17-001_binning.135@NODE_1433_length_23802_cov_25.362067||full_64_1	DISARM_DrmD	2.3e-83
1019-17-001_binning.135@NODE_1433_length_23802_cov_25.362067||full_64_2	HATPase_c_3	2.2e-12
1019-17-001_binning.135@NODE_1433_length_23802_cov_25.362067||full_64_3	RE_AlwI	1.3e-73
1019-17-001_binning.135@NODE_1433_length_23802_cov_25.362067||full_64_4	REFSEQ@hypothetical@protein	7.7e-62
1019-17-001_binning.135@NODE_1433_length_23802_cov_25.362067||full_64_5	MethyltransfD12	2.8e-42
1019-17-001_binning.135@NODE_1433_length_23802_cov_25.362067||full_64_7	REFSEQ@hypothetical@protein	3e-08
1019-17-001_binning.135@NODE_1433_length_23802_cov_25.362067||full_64_8	REFSEQ@hypothetical@protein	4.8e-06
1019-17-001_binning.135@NODE_1433_length_23802_cov_25.362067||full_64_9	REFSEQ@head-tail@connector@protein	2.7e-08
1019-17-001_binning.135@NODE_1433_length_23802_cov_25.362067||full_64_10	major_cap_HK97	6.6e-36
1019-17-001_binning.135@NODE_1433_length_23802_cov_25.362067||full_64_11	sp|Q9T1Q4|VP44_BPAPS@Putative@nuclease@p44	2.7e-17
1019-17-001_binning.135@NODE_1433_length_23802_cov_25.362067||full_64_12	PRK09935.1	1.1e-13
1019-17-001_binning.135@NODE_1433_length_23802_cov_25.362067||full_64_13	Phage_portal	7.2e-57
1019-17-001_binning.135@NODE_1433_length_23802_cov_25.362067||full_64_14	sp|P03786|Y47_BPT7@Protein@4.7	5.8e-30
1019-17-001_binning.135@NODE_1433_length_23802_cov_25.362067||full_64_15	REFSEQ@putative@head@morphogenesis@protein	3e-11
1019-17-001_binning.135@NODE_1433_length_23802_cov_25.362067||full_64_17	HTH_17	3e-13
1019-17-001_binning.135@NODE_1433_length_23802_cov_25.362067||full_64_18	sp|P22877|INTR_SACER@Integrase	5.6e-50
1019-17-001_binning.174@NODE_14128_length_7227_cov_37.856247||full_85_1	sp|O64268|VG87_BPMD2@Gene@87@protein	2e-13
1019-17-001_binning.174@NODE_14128_length_7227_cov_37.856247||full_85_2	REFSEQ@hypothetical@protein	6.4e-48
1019-17-001_binning.174@NODE_14128_length_7227_cov_37.856247||full_85_3	DUF3871	6.5e-118
1019-17-001_binning.174@NODE_14128_length_7227_cov_37.856247||full_85_5	REFSEQ@hypothetical@protein	1.1e-15
1021-17-001_binning.92@NODE_9726_length_7328_cov_8.756772||full_24_1	GAPDH-I	2.7e-73
1021-17-001_binning.92@NODE_9726_length_7328_cov_8.756772||full_24_2	mgtE	1.3e-151
1021-17-001_binning.92@NODE_9726_length_7328_cov_8.756772||full_24_3	Terminase_2	1.6e-17
1021-17-001_binning.92@NODE_9726_length_7328_cov_8.756772||full_24_4	phage_term_2	4.4e-60
1021-17-001_binning.92@NODE_9726_length_7328_cov_8.756772||full_24_5	sp|P04536|EXOD_BPT4@Exodeoxyribonuclease	6.6e-09
1021-17-001_binning.92@NODE_9726_length_7328_cov_8.756772||full_24_6	REFSEQ@hypothetical@protein	9.5e-10
1021-17-001_binning.92@NODE_9726_length_7328_cov_8.756772||full_24_7	REFSEQ@DUF771@domain-containing@protein	1.1e-06
1023-17-001_binning.116@NODE_8143_length_10605_cov_4.293744||full_40_1	PRK10727.1	1.6e-06
1023-17-001_binning.116@NODE_8143_length_10605_cov_4.293744||full_40_3	Yop-YscD_cpl	7.4e-12
1023-17-001_binning.116@NODE_8143_length_10605_cov_4.293744||full_40_4	acidobact_VWFA	2.7e-21
1023-17-001_binning.116@NODE_8143_length_10605_cov_4.293744||full_40_5	sp|P15098|TGB3_NMV@Movement@protein@TGBp3	2.5e-65
1023-17-001_binning.116@NODE_8143_length_10605_cov_4.293744||full_40_6	TIGR02241	4.9e-40
1023-17-001_binning.116@NODE_8143_length_10605_cov_4.293744||full_40_7	CIS_tube	4.5e-41
1023-17-001_binning.116@NODE_8143_length_10605_cov_4.293744||full_40_8	VgrG_rel	1e-33
1023-17-001_binning.116@NODE_8143_length_10605_cov_4.293744||full_40_9	sp|P17357|IL18B_VACCW@Interleukin-18-binding@protein	4.2e-36
1023-17-001_binning.116@NODE_8143_length_10605_cov_4.293744||full_40_10	REFSEQ@hypothetical@protein	1.2e-121
1023-17-001_binning.116@NODE_8143_length_10605_cov_4.293744||full_40_11	Phage_base_V	2.6e-21
1023-17-001_binning.116@NODE_8143_length_10605_cov_4.293744||full_40_12	DUF2997	1.1e-19
1023-17-001_binning.116@NODE_8143_length_10605_cov_4.293744||full_40_13	Phage_TAC_7	1.3e-07
1023-17-001_binning.116@NODE_8143_length_10605_cov_4.293744||full_40_14	Phage_base_V	9e-10
1023-17-001_binning.116@NODE_24962_length_5039_cov_8.019061||full_16_2	Phage_sheath_1N	4.8e-08
1023-17-001_binning.116@NODE_24962_length_5039_cov_8.019061||full_16_3	REFSEQ@hypothetical@protein	2.5e-10
1023-17-001_binning.116@NODE_24962_length_5039_cov_8.019061||full_16_4	REFSEQ@hypothetical@protein	5.9e-06
1023-17-001_binning.116@NODE_24962_length_5039_cov_8.019061||full_16_5	REFSEQ@hypothetical@protein	1e-06
1023-17-001_binning.116@NODE_24962_length_5039_cov_8.019061||full_16_6	REFSEQ@tape@measure@protein	5.4e-38
1023-17-001_binning.116@NODE_24962_length_5039_cov_8.019061||full_16_7	REFSEQ@hypothetical@protein	5.5e-08
1023-17-001_binning.116@NODE_24962_length_5039_cov_8.019061||full_16_8	REFSEQ@hypothetical@protein	6e-10
1023-17-001_binning.164@NODE_3506_length_17014_cov_10.047526||full_15_1	DUF4325	2.7e-07
1023-17-001_binning.164@NODE_3506_length_17014_cov_10.047526||full_15_2	DUF6471	6.8e-09
1023-17-001_binning.164@NODE_3506_length_17014_cov_10.047526||full_15_3	Resolvase	2.6e-31
1023-17-001_binning.164@NODE_3506_length_17014_cov_10.047526||full_15_4	REFSEQ@hypothetical@protein	3.9e-53
1023-17-001_binning.164@NODE_3506_length_17014_cov_10.047526||full_15_5	Phage_prot_Gp6	8.5e-78
1023-17-001_binning.164@NODE_3506_length_17014_cov_10.047526||full_15_6	phageSPP1_gp7	1.5e-15
1023-17-001_binning.164@NODE_3506_length_17014_cov_10.047526||full_15_7	REFSEQ@hypothetical@protein	9.9e-13
1023-17-001_binning.164@NODE_3506_length_17014_cov_10.047526||full_15_9	REFSEQ@hypothetical@protein	1.3e-13
1023-17-001_binning.164@NODE_3506_length_17014_cov_10.047526||full_15_11	sp|Q9YML3|BROJ_NPVLD@Uncharacterized@Bro-N@domain-containing@protein@J	8.6e-09
1023-17-001_binning.164@NODE_3506_length_17014_cov_10.047526||full_15_12	sp|Q7T6Y0|PCNA_MIMIV@Probable@DNA@polymerase@sliding@clamp	1.2e-09
1023-17-001_binning.164@NODE_3506_length_17014_cov_10.047526||full_15_13	sp|P03766|Y290_LAMBD@Uncharacterized@nin@region@protein@ORF290	3.2e-08
1023-17-001_binning.164@NODE_3506_length_17014_cov_10.047526||full_15_14	DUF5055	1.5e-19
1023-17-001_binning.164@NODE_3506_length_17014_cov_10.047526||full_15_16	Hema_stalk	2.3e-08
1023-17-001_binning.164@NODE_3506_length_17014_cov_10.047526||full_15_17	REFSEQ@hypothetical@protein	1.1e-14
1023-17-001_binning.164@NODE_3506_length_17014_cov_10.047526||full_15_18	REFSEQ@hypothetical@protein	1.9e-18
1023-17-001_binning.164@NODE_3506_length_17014_cov_10.047526||full_15_19	REFSEQ@hypothetical@protein	1.6e-09
1023-17-001_binning.164@NODE_10511_length_8974_cov_8.219531||full_19_1	REFSEQ@hypothetical@protein	0
1023-17-001_binning.164@NODE_10511_length_8974_cov_8.219531||full_19_2	REFSEQ@tail@assembly@chaperone	1.3e-95
1023-17-001_binning.164@NODE_10511_length_8974_cov_8.219531||full_19_3	sp|P19727|CAPSB_BPT7@Minor@capsid@protein	5.9e-15
1023-17-001_binning.164@NODE_10511_length_8974_cov_8.219531||full_19_4	AAA_24	3.3e-60
1023-17-001_binning.164@NODE_10511_length_8974_cov_8.219531||full_19_5	sp|P26700|FIBH_BPP2@Probable@tail@fiber@protein	2.8e-33
1023-17-001_binning.164@NODE_10511_length_8974_cov_8.219531||full_19_6	sp|P13390|FIBL1_BPT5@Side@tail@fiber@protein@pb1	3.6e-38
1023-17-001_binning.164@NODE_10511_length_8974_cov_8.219531||full_19_7	sp|O22001|VXIS_BPMD2@Excisionase	2.1e-14
1023-17-001_binning.164@NODE_10511_length_8974_cov_8.219531||full_19_10	ANT	2.6e-10
1023-17-001_binning.221@NODE_150_length_56093_cov_12.323602||full_8_1	PRK00982.1-2	1.4e-34
1023-17-001_binning.221@NODE_150_length_56093_cov_12.323602||full_8_2	sigma70-ECF	2.1e-20
1023-17-001_binning.221@NODE_150_length_56093_cov_12.323602||full_8_3	anti_sig_ChrR	1.2e-07
1023-17-001_binning.221@NODE_150_length_56093_cov_12.323602||full_8_4	REFSEQ@hypothetical@protein	7.7e-12
1023-17-001_binning.221@NODE_150_length_56093_cov_12.323602||full_8_5	PRK09626.1	4.5e-14
1023-17-001_binning.221@NODE_150_length_56093_cov_12.323602||full_8_6	PRK07119.1	6.7e-166
1023-17-001_binning.221@NODE_150_length_56093_cov_12.323602||full_8_7	PRK09628.1	1.3e-42
1023-17-001_binning.221@NODE_150_length_56093_cov_12.323602||full_8_8	PRK08537.1	5.7e-40
1023-17-001_binning.221@NODE_150_length_56093_cov_12.323602||full_8_10	GRP	5.1e-09
1023-17-001_binning.221@NODE_150_length_56093_cov_12.323602||full_8_11	PRK00398.1-4	9.6e-09
1023-17-001_binning.221@NODE_150_length_56093_cov_12.323602||full_8_12	PRK14032.1	1.7e-217
1023-17-001_binning.221@NODE_150_length_56093_cov_12.323602||full_8_13	Aldose_epim	3.2e-29
1023-17-001_binning.221@NODE_150_length_56093_cov_12.323602||full_8_14	DUF6442	3.3e-06
1023-17-001_binning.221@NODE_150_length_56093_cov_12.323602||full_8_15	YibE_F	4.6e-08
1023-17-001_binning.221@NODE_150_length_56093_cov_12.323602||full_8_16	HTH_3	1.8e-19
1023-17-001_binning.221@NODE_150_length_56093_cov_12.323602||full_8_18	Glyco_hydro_36	3.3e-168
1023-17-001_binning.221@NODE_150_length_56093_cov_12.323602||full_8_19	TIGR04002	2.1e-47
1023-17-001_binning.221@NODE_150_length_56093_cov_12.323602||full_8_20	AzlD	1.2e-20
1023-17-001_binning.221@NODE_150_length_56093_cov_12.323602||full_8_21	AzlC	2.9e-38
1023-17-001_binning.221@NODE_150_length_56093_cov_12.323602||full_8_22	Response_reg	1.7e-20
1023-17-001_binning.221@NODE_150_length_56093_cov_12.323602||full_8_23	His_kinase	1.2e-24
1023-17-001_binning.221@NODE_150_length_56093_cov_12.323602||full_8_24	Sortilin-Vps10	8.6e-19
1023-17-001_binning.221@NODE_150_length_56093_cov_12.323602||full_8_25	LRR_5	1.4e-58
1023-17-001_binning.221@NODE_150_length_56093_cov_12.323602||full_8_26	FeoA	7.8e-15
1023-17-001_binning.221@NODE_150_length_56093_cov_12.323602||full_8_29	REFSEQ@hypothetical@protein	6.5e-07
1023-17-001_binning.221@NODE_150_length_56093_cov_12.323602||full_8_30	SspH	3.3e-07
1023-17-001_binning.221@NODE_150_length_56093_cov_12.323602||full_8_31	REFSEQ@hypothetical@protein	6.6e-08
1023-17-001_binning.221@NODE_150_length_56093_cov_12.323602||full_8_32	sp|Q00163|VG09_ICHVA@Putative@zinc-binding@protein@ORF9	2.2e-10
1023-17-001_binning.221@NODE_150_length_56093_cov_12.323602||full_8_33	PRK00465.1	6.6e-06
1023-17-001_binning.221@NODE_150_length_56093_cov_12.323602||full_8_34	phage_term_2	4.9e-67
1023-17-001_binning.221@NODE_150_length_56093_cov_12.323602||full_8_35	Terminase_2	6.6e-18
1023-17-001_binning.221@NODE_150_length_56093_cov_12.323602||full_8_36	ispD	3.1e-64
1023-17-001_binning.221@NODE_150_length_56093_cov_12.323602||full_8_37	BD-FAE	1.4e-34
1023-17-001_binning.221@NODE_150_length_56093_cov_12.323602||full_8_38	dCTP_deam	2.1e-64
1023-17-001_binning.221@NODE_150_length_56093_cov_12.323602||full_8_39	YgjP-like	1.9e-51
1023-17-001_binning.221@NODE_150_length_56093_cov_12.323602||full_8_40	HPP	2e-10
1023-17-001_binning.221@NODE_150_length_56093_cov_12.323602||full_8_41	PRK04319.1	4.3e-108
1023-17-001_binning.221@NODE_150_length_56093_cov_12.323602||full_8_42	MsbA_rel	2.5e-69
1023-17-001_binning.221@NODE_150_length_56093_cov_12.323602||full_8_43	REFSEQ@hypothetical@protein	2.9e-06
1023-17-001_binning.221@NODE_150_length_56093_cov_12.323602||full_8_44	PqqD	1.3e-14
1023-17-001_binning.221@NODE_150_length_56093_cov_12.323602||full_8_46	SCM_chp_ScmC	3.4e-08
1023-17-001_binning.221@NODE_150_length_56093_cov_12.323602||full_8_47	fadh2	4.4e-101
1023-17-001_binning.221@NODE_150_length_56093_cov_12.323602||full_8_48	PRK05222.1	0
1023-17-001_binning.221@NODE_150_length_56093_cov_12.323602||full_8_49	PRK09906.1	6.4e-25
1023-17-001_binning.221@NODE_150_length_56093_cov_12.323602||full_8_50	SigM_subfam	3e-29
1023-17-001_binning.221@NODE_150_length_56093_cov_12.323602||full_8_51	sp|P75988|YCGX_ECOLI@Uncharacterized@protein@YcgX	1.4e-06
1023-17-001_binning.221@NODE_150_length_56093_cov_12.323602||full_8_52	Dockerin_1	3.8e-08
1023-17-001_binning.221@NODE_150_length_56093_cov_12.323602||full_8_53	REFSEQ@hypothetical@protein	1.5e-12
1023-17-001_binning.221@NODE_150_length_56093_cov_12.323602||full_8_54	CW_7	8e-27
1023-17-001_binning.221@NODE_150_length_56093_cov_12.323602||full_8_55	sp|Q51647|YISX_BURM1@Insertion@element@IS401@uncharacterized@12.4@kDa@protein	9.7e-60
1023-17-001_binning.221@NODE_150_length_56093_cov_12.323602||full_8_56	sp|P03796|Y77_BPT7@Protein@7.7	1.9e-25
1023-17-001_binning.221@NODE_150_length_56093_cov_12.323602||full_8_57	sp|P10310|TERL_BPT3@Terminase,@large@subunit	7.7e-22
1023-17-001_binning.221@NODE_150_length_56093_cov_12.323602||full_8_58	REFSEQ@hypothetical@protein	1.5e-97
1023-17-001_binning.221@NODE_494_length_38753_cov_11.375058||0_partial_61_1	GGDEF	2.1e-24
1023-17-001_binning.221@NODE_494_length_38753_cov_11.375058||0_partial_61_2	REFSEQ@hypothetical@protein	2.8e-08
1023-17-001_binning.221@NODE_494_length_38753_cov_11.375058||0_partial_61_3	HK_VanS_ACDEFG	1.2e-39
1023-17-001_binning.221@NODE_494_length_38753_cov_11.375058||0_partial_61_4	sp|P22877|INTR_SACER@Integrase	6.4e-20
1023-17-001_binning.221@NODE_494_length_38753_cov_11.375058||0_partial_61_5	REFSEQ@hypothetical@protein	6.5e-45
1023-17-001_binning.221@NODE_494_length_38753_cov_11.375058||0_partial_61_6	REFSEQ@hypothetical@protein	1.5e-06
1023-17-001_binning.221@NODE_494_length_38753_cov_11.375058||0_partial_61_7	Phage_holin_4_1	4.2e-41
1023-17-001_binning.221@NODE_494_length_38753_cov_11.375058||0_partial_61_9	sigma70-ECF	1.5e-18
1023-17-001_binning.221@NODE_494_length_38753_cov_11.375058||0_partial_61_10	sp|P08358|POXIN_NPVAC@Poxin	7.4e-21
1023-17-001_binning.221@NODE_494_length_38753_cov_11.375058||0_partial_61_11	REFSEQ@hypothetical@protein	9.7e-07
1023-17-001_binning.221@NODE_494_length_38753_cov_11.375058||0_partial_61_12	sigma70-ECF	1e-24
1023-17-001_binning.221@NODE_494_length_38753_cov_11.375058||0_partial_61_13	DUF2520	7.2e-38
1023-17-001_binning.221@NODE_494_length_38753_cov_11.375058||0_partial_61_14	PRK05449.1	2.1e-59
1023-17-001_binning.221@NODE_494_length_38753_cov_11.375058||0_partial_61_15	Pantoate_ligase	2.3e-108
1023-17-001_binning.221@NODE_494_length_38753_cov_11.375058||0_partial_61_16	PRK00311.1	8.3e-124
1023-17-001_binning.221@NODE_494_length_38753_cov_11.375058||0_partial_61_17	REFSEQ@p9	2e-12
1023-17-001_binning.221@NODE_494_length_38753_cov_11.375058||0_partial_61_18	Spore_III_AF	1e-07
1023-17-001_binning.221@NODE_494_length_38753_cov_11.375058||0_partial_61_20	PRK08311.2-6	2e-57
1023-17-001_binning.221@NODE_494_length_38753_cov_11.375058||0_partial_61_21	PRK06761.1	1.6e-29
1023-17-001_binning.221@NODE_494_length_38753_cov_11.375058||0_partial_61_22	PRK06761.1	3e-22
1023-17-001_binning.221@NODE_494_length_38753_cov_11.375058||0_partial_61_23	PRK04319.1	3.5e-108
1023-17-001_binning.221@NODE_494_length_38753_cov_11.375058||0_partial_61_24	Cupin_2	3.1e-19
1023-17-001_binning.221@NODE_494_length_38753_cov_11.375058||0_partial_61_25	tRNA_anti_2	3.7e-08
1023-17-001_binning.221@NODE_494_length_38753_cov_11.375058||0_partial_61_26	ABC-3	2e-51
1023-17-001_binning.221@NODE_494_length_38753_cov_11.375058||0_partial_61_27	anch_rpt_ABC	2.5e-47
1023-17-001_binning.221@NODE_494_length_38753_cov_11.375058||0_partial_61_28	ZnuA	4.5e-67
1023-17-001_binning.221@NODE_494_length_38753_cov_11.375058||0_partial_61_29	PRK00259.1-5	2.6e-06
1023-17-001_binning.221@NODE_3783_length_16347_cov_12.271299||full_1_2	DUF6603	6.3e-140
1023-17-001_binning.221@NODE_3783_length_16347_cov_12.271299||full_1_5	PRK03430.1	1.1e-06
1023-17-001_binning.221@NODE_3783_length_16347_cov_12.271299||full_1_6	REFSEQ@hypothetical@protein	1.1e-06
1023-17-001_binning.221@NODE_3783_length_16347_cov_12.271299||full_1_7	REFSEQ@structural@protein	8.3e-13
1023-17-001_binning.221@NODE_3783_length_16347_cov_12.271299||full_1_8	REFSEQ@hypothetical@protein	9.1e-34
1025-17-001_binning.37@NODE_12455_length_7057_cov_12.947872||full_70_1	GAPDH-I	2.7e-73
1025-17-001_binning.37@NODE_12455_length_7057_cov_12.947872||full_70_2	mgtE	1.3e-151
1025-17-001_binning.37@NODE_12455_length_7057_cov_12.947872||full_70_3	phage_term_2	8.9e-60
1025-17-001_binning.37@NODE_12455_length_7057_cov_12.947872||full_70_4	sp|P04536|EXOD_BPT4@Exodeoxyribonuclease	6.6e-09
1025-17-001_binning.37@NODE_12455_length_7057_cov_12.947872||full_70_5	REFSEQ@hypothetical@protein	9.5e-10
1025-17-001_binning.77@NODE_9801_length_8292_cov_7.689936||full_4_1	PRK13682.1-3	2.6e-06
1025-17-001_binning.77@NODE_9801_length_8292_cov_7.689936||full_4_2	PRK11027.1-2	3.3e-06
1025-17-001_binning.77@NODE_9801_length_8292_cov_7.689936||full_4_3	REFSEQ@hypothetical@protein	1e-06
1025-17-001_binning.77@NODE_9801_length_8292_cov_7.689936||full_4_4	sp|P03801|GP67_BPT7@Protein@6.7	5.7e-47
1025-17-001_binning.108@NODE_18786_length_5368_cov_4.440053||full_83_1	REFSEQ@hypothetical@protein	2.2e-09
1025-17-001_binning.108@NODE_18786_length_5368_cov_4.440053||full_83_2	L-fibroin	1.1e-06
1025-17-001_binning.108@NODE_18786_length_5368_cov_4.440053||full_83_3	sp|P51773|HOLIN_BPP2@Holin	2.2e-07
1025-17-001_binning.108@NODE_18786_length_5368_cov_4.440053||full_83_4	sp|P22877|INTR_SACER@Integrase	4.3e-46
1025-17-001_binning.108@NODE_18786_length_5368_cov_4.440053||full_83_5	GerE	2.8e-11
1025-17-001_binning.108@NODE_18786_length_5368_cov_4.440053||full_83_6	sp|O22001|VXIS_BPMD2@Excisionase	1.7e-24
1025-17-001_binning.108@NODE_18786_length_5368_cov_4.440053||full_83_7	REFSEQ@hypothetical@protein	6.3e-07
1025-17-001_binning.108@NODE_18786_length_5368_cov_4.440053||full_83_8	sp|P36933|VPR_BPP2@Tail@completion@protein@R	2.3e-06
1025-17-001_binning.108@NODE_18786_length_5368_cov_4.440053||full_83_9	Inhibitor_G39P	2.2e-25
1031-17-001_binning.31@NODE_1263_length_13596_cov_8.539325||full_17_1	REFSEQ@hypothetical@protein	1.2e-07
1031-17-001_binning.31@NODE_1263_length_13596_cov_8.539325||full_17_2	V-set_2	6.3e-07
1031-17-001_binning.31@NODE_1263_length_13596_cov_8.539325||full_17_4	UPF0182	5.5e-07
1031-17-001_binning.31@NODE_1263_length_13596_cov_8.539325||full_17_5	sp|A0A0H3G0N3|ASCHD_ZYMMA@ASCH@domain-containing@ribonuclease	3.1e-08
1031-17-001_binning.31@NODE_1263_length_13596_cov_8.539325||full_17_6	bPGM	2.6e-06
1031-17-001_binning.31@NODE_1263_length_13596_cov_8.539325||full_17_7	REFSEQ@hypothetical@protein	7e-18
1031-17-001_binning.31@NODE_1263_length_13596_cov_8.539325||full_17_8	DUF5063	3.9e-08
1031-17-001_binning.31@NODE_1263_length_13596_cov_8.539325||full_17_10	REFSEQ@hypothetical@protein	6.5e-09
1031-17-001_binning.31@NODE_1263_length_13596_cov_8.539325||full_17_11	SSXT	1.6e-08
1031-17-001_binning.31@NODE_1263_length_13596_cov_8.539325||full_17_12	REFSEQ@hypothetical@protein	3e-27
1031-17-001_binning.31@NODE_1263_length_13596_cov_8.539325||full_17_13	HTH_3	5.8e-21
1031-17-001_binning.31@NODE_1263_length_13596_cov_8.539325||full_17_14	DUF2829	2.3e-11
1031-17-001_binning.31@NODE_1263_length_13596_cov_8.539325||full_17_15	REFSEQ@hypothetical@protein	3.9e-07
1031-17-001_binning.31@NODE_1263_length_13596_cov_8.539325||full_17_16	DUF3336	3.8e-06
1031-17-001_binning.31@NODE_1263_length_13596_cov_8.539325||full_17_17	REFSEQ@hypothetical@protein	4.8e-06
1031-17-001_binning.31@NODE_1263_length_13596_cov_8.539325||full_17_18	REFSEQ@hypothetical@protein	1.4e-06
1031-17-001_binning.31@NODE_1263_length_13596_cov_8.539325||full_17_19	sp|O22001|VXIS_BPMD2@Excisionase	7.6e-09
1031-17-001_binning.31@NODE_1722_length_11939_cov_5.713985||full_33_1	REFSEQ@hypothetical@protein	6.2e-07
1031-17-001_binning.31@NODE_1722_length_11939_cov_5.713985||full_33_2	REFSEQ@hypothetical@protein	8.4e-11
1031-17-001_binning.31@NODE_1722_length_11939_cov_5.713985||full_33_3	sp|O64250|VG59_BPMD2@Gene@59@protein	4.6e-27
1031-17-001_binning.31@NODE_1722_length_11939_cov_5.713985||full_33_4	REFSEQ@hypothetical@protein	7.5e-11
1031-17-001_binning.31@NODE_1722_length_11939_cov_5.713985||full_33_5	sp|Q07048|RDRP_SCV23@RNA-directed@RNA@polymerase	6.4e-12
1031-17-001_binning.31@NODE_1722_length_11939_cov_5.713985||full_33_6	REFSEQ@hypothetical@protein	1.6e-09
1031-17-001_binning.31@NODE_1722_length_11939_cov_5.713985||full_33_7	REFSEQ@hypothetical@protein	5.3e-25
1031-17-001_binning.31@NODE_1722_length_11939_cov_5.713985||full_33_8	REFSEQ@hypothetical@protein	1.8e-07
1031-17-001_binning.31@NODE_1722_length_11939_cov_5.713985||full_33_9	REFSEQ@hypothetical@protein	5.4e-10
1031-17-001_binning.31@NODE_1722_length_11939_cov_5.713985||full_33_10	REFSEQ@hypothetical@protein	2e-37
1031-17-001_binning.31@NODE_1722_length_11939_cov_5.713985||full_33_11	sp|Q7T6Y0|PCNA_MIMIV@Probable@DNA@polymerase@sliding@clamp	7.5e-13
1031-17-001_binning.31@NODE_1722_length_11939_cov_5.713985||full_33_12	sp|Q9YML3|BROJ_NPVLD@Uncharacterized@Bro-N@domain-containing@protein@J	7.2e-15
1031-17-001_binning.31@NODE_1722_length_11939_cov_5.713985||full_33_13	ntrCD	1.6e-06
1031-17-001_binning.31@NODE_1722_length_11939_cov_5.713985||full_33_14	REFSEQ@hypothetical@protein	3.3e-14
1031-17-001_binning.31@NODE_1722_length_11939_cov_5.713985||full_33_15	Phage_capsid	7.3e-37
1031-17-001_binning.31@NODE_1722_length_11939_cov_5.713985||full_33_16	sp|Q9T1Q4|VP44_BPAPS@Putative@nuclease@p44	5.1e-47
1031-17-001_binning.31@NODE_1722_length_11939_cov_5.713985||full_33_17	REFSEQ@hypothetical@protein	5.8e-21
1035-17-001_binning.10@NODE_1271_length_18889_cov_5.553414||full_19_1	PRK12363.1	3e-24
1035-17-001_binning.10@NODE_1271_length_18889_cov_5.553414||full_19_2	sp|Q5UQZ0|YR895_MIMIV@Uncharacterized@protein@R895	2.6e-41
1035-17-001_binning.10@NODE_1271_length_18889_cov_5.553414||full_19_3	PRK05618.1-5	6.7e-31
1035-17-001_binning.10@NODE_1271_length_18889_cov_5.553414||full_19_4	CvfB_WH	5.4e-27
1035-17-001_binning.10@NODE_1271_length_18889_cov_5.553414||full_19_5	PRK11778.1	6.4e-121
1035-17-001_binning.10@NODE_1271_length_18889_cov_5.553414||full_19_6	topA_bact	6e-236
1035-17-001_binning.10@NODE_1271_length_18889_cov_5.553414||full_19_8	PRK11779.1	1.7e-16
1035-17-001_binning.10@NODE_1271_length_18889_cov_5.553414||full_19_9	DUF4250	4.6e-31
1035-17-001_binning.10@NODE_1271_length_18889_cov_5.553414||full_19_10	REFSEQ@hypothetical@protein	1.8e-83
1035-17-001_binning.10@NODE_1271_length_18889_cov_5.553414||full_19_11	Glucos_trans_II	9.3e-35
1035-17-001_binning.10@NODE_1271_length_18889_cov_5.553414||full_19_12	REFSEQ@hypothetical@protein	2.8e-78
1035-17-001_binning.10@NODE_1271_length_18889_cov_5.553414||full_19_13	PRK09288.1	1.5e-178
1035-17-001_binning.10@NODE_1271_length_18889_cov_5.553414||full_19_14	PRK00257.1	1.6e-97
1035-17-001_binning.10@NODE_1271_length_18889_cov_5.553414||full_19_15	LMWPc	5.3e-39
1035-17-001_binning.10@NODE_1271_length_18889_cov_5.553414||full_19_16	PRK09116.1	4.8e-62
1035-17-001_binning.10@NODE_1705_length_16321_cov_3.956535||full_49_1	zinc_ribbon_15	3.7e-07
1035-17-001_binning.10@NODE_1705_length_16321_cov_3.956535||full_49_2	REFSEQ@HK97@gp10@family@protein	2.1e-34
1035-17-001_binning.10@NODE_1705_length_16321_cov_3.956535||full_49_3	REFSEQ@hypothetical@protein	5.7e-07
1035-17-001_binning.10@NODE_1705_length_16321_cov_3.956535||full_49_4	REFSEQ@hypothetical@protein	2.5e-10
1035-17-001_binning.10@NODE_1705_length_16321_cov_3.956535||full_49_5	Toprim_3	3.2e-20
1035-17-001_binning.10@NODE_1705_length_16321_cov_3.956535||full_49_8	REFSEQ@hypothetical@protein	3.2e-06
1035-17-001_binning.10@NODE_1705_length_16321_cov_3.956535||full_49_9	REFSEQ@hypothetical@protein	1.9e-06
1035-17-001_binning.10@NODE_1705_length_16321_cov_3.956535||full_49_10	DUF3611	1.7e-06
1035-17-001_binning.10@NODE_1705_length_16321_cov_3.956535||full_49_11	MIG-14_Wnt-bd	1.4e-06
1035-17-001_binning.10@NODE_1705_length_16321_cov_3.956535||full_49_12	Arteri_Gl	5.5e-07
1035-17-001_binning.10@NODE_1705_length_16321_cov_3.956535||full_49_13	sp|P28959|MB43_EHV1B@Membrane@protein@UL43@homolog	1.4e-09
1035-17-001_binning.10@NODE_1705_length_16321_cov_3.956535||full_49_14	REFSEQ@hypothetical@protein	5.7e-06
1035-17-001_binning.10@NODE_1705_length_16321_cov_3.956535||full_49_15	REFSEQ@hypothetical@protein	7.5e-07
1035-17-001_binning.10@NODE_1705_length_16321_cov_3.956535||full_49_16	DUF3150	4.9e-08
1035-17-001_binning.10@NODE_1705_length_16321_cov_3.956535||full_49_17	DUF2721	9.3e-07
1035-17-001_binning.10@NODE_1705_length_16321_cov_3.956535||full_49_18	Fels1	4.7e-06
1035-17-001_binning.10@NODE_1705_length_16321_cov_3.956535||full_49_19	PRK07111.1	1.5e-15
1035-17-001_binning.10@NODE_1705_length_16321_cov_3.956535||full_49_20	sp|Q8QL34|Y335_SIRV1@Uncharacterized@glycosyltransferase@335	1.5e-23
1035-17-001_binning.10@NODE_1705_length_16321_cov_3.956535||full_49_21	penta_rpt_QnrB	5.9e-07
1035-17-001_binning.10@NODE_3458_length_11104_cov_4.839080||full_69_1	REFSEQ@capsid@maturation@protease	4.1e-31
1035-17-001_binning.10@NODE_3458_length_11104_cov_4.839080||full_69_2	sp|Q5UPB7|YR044_MIMIV@Uncharacterized@protein@R44	4.3e-31
1035-17-001_binning.10@NODE_3458_length_11104_cov_4.839080||full_69_3	REFSEQ@hypothetical@protein	8.3e-14
1035-17-001_binning.10@NODE_3458_length_11104_cov_4.839080||full_69_4	couple_hipB	1.9e-11
1035-17-001_binning.10@NODE_3458_length_11104_cov_4.839080||full_69_6	DUF3306	2e-07
1035-17-001_binning.10@NODE_3458_length_11104_cov_4.839080||full_69_8	DUF6684	5.3e-07
1035-17-001_binning.10@NODE_3458_length_11104_cov_4.839080||full_69_9	Phage_AlpA	7.2e-08
1035-17-001_binning.10@NODE_3458_length_11104_cov_4.839080||full_69_11	REFSEQ@anti-CRISPR@protein@AcrF3	3.9e-06
1035-17-001_binning.10@NODE_3458_length_11104_cov_4.839080||full_69_12	REFSEQ@hypothetical@protein	3.8e-06
1035-17-001_binning.10@NODE_3458_length_11104_cov_4.839080||full_69_16	Epimerase_2	8.1e-06
1035-17-001_binning.10@NODE_3458_length_11104_cov_4.839080||full_69_17	REFSEQ@hypothetical@protein	3e-27
1035-17-001_binning.10@NODE_3458_length_11104_cov_4.839080||full_69_20	Peptidase_M78	1.2e-15
1035-17-001_binning.10@NODE_3458_length_11104_cov_4.839080||full_69_21	REFSEQ@capsid@maturation@protease	5e-12
1035-17-001_binning.10@NODE_3458_length_11104_cov_4.839080||full_69_22	PRK05740.1-3	1.2e-06
1035-17-001_binning.10@NODE_3458_length_11104_cov_4.839080||full_69_24	REFSEQ@hypothetical@protein	1.4e-07
1035-17-001_binning.10@NODE_4588_length_9413_cov_4.324856||full_48_1	major_cap_HK97	2.1e-70
1035-17-001_binning.10@NODE_4588_length_9413_cov_4.324856||full_48_2	sp|P13333|TUBE_BPT4@Tail@tube@protein@gp19	5.8e-16
1035-17-001_binning.10@NODE_4588_length_9413_cov_4.324856||full_48_3	sp|Q5UP86|YL012_MIMIV@Uncharacterized@protein@L12	1.1e-16
1035-17-001_binning.10@NODE_4588_length_9413_cov_4.324856||full_48_4	REFSEQ@hypothetical@protein	9.6e-06
1035-17-001_binning.10@NODE_4588_length_9413_cov_4.324856||full_48_5	REFSEQ@hypothetical@protein	3.7e-20
1035-17-001_binning.10@NODE_4588_length_9413_cov_4.324856||full_48_6	REFSEQ@hypothetical@protein	7.5e-56
1035-17-001_binning.10@NODE_4588_length_9413_cov_4.324856||full_48_7	REFSEQ@hypothetical@protein	1.7e-13
1035-17-001_binning.10@NODE_4588_length_9413_cov_4.324856||full_48_8	REFSEQ@hypothetical@protein	1.7e-40
1035-17-001_binning.10@NODE_4588_length_9413_cov_4.324856||full_48_9	REFSEQ@hypothetical@protein	1.2e-51
1035-17-001_binning.10@NODE_4588_length_9413_cov_4.324856||full_48_10	REFSEQ@hypothetical@protein	7.6e-06
1035-17-001_binning.10@NODE_4588_length_9413_cov_4.324856||full_48_11	Heme_oxygenase	8.1e-06
1035-17-001_binning.10@NODE_10060_length_5865_cov_4.513941||full_20_1	PRK09692.1	2.9e-16
1035-17-001_binning.10@NODE_10060_length_5865_cov_4.513941||full_20_2	REFSEQ@hypothetical@protein	5.7e-27
1035-17-001_binning.10@NODE_10060_length_5865_cov_4.513941||full_20_3	sp|P69626|REGA_BPT6@Translation@repressor@protein	1.2e-28
1035-17-001_binning.10@NODE_10060_length_5865_cov_4.513941||full_20_4	Baseplate_J	3.3e-66
1035-17-001_binning.10@NODE_10060_length_5865_cov_4.513941||full_20_5	REFSEQ@hypothetical@protein	2.7e-36
1035-17-001_binning.10@NODE_10060_length_5865_cov_4.513941||full_20_6	sp|P32270|DDA_BPT4@ATP-dependent@DNA@helicase@dda	3e-19
1035-17-001_binning.10@NODE_10060_length_5865_cov_4.513941||full_20_7	sp|P17172|BP27_BPT4@Baseplate@central@spike@complex@protein@gp27	1e-59
1035-17-001_binning.10@NODE_12107_length_5281_cov_7.003062||full_4_1	capsid_maj_Podo	4.9e-19
1035-17-001_binning.10@NODE_12107_length_5281_cov_7.003062||full_4_2	sp|Q9MCN8|RUSA_BPHK7@Crossover@junction@endodeoxyribonuclease@rusA	7.2e-11
1035-17-001_binning.10@NODE_12107_length_5281_cov_7.003062||full_4_3	REFSEQ@hypothetical@protein	1e-08
1035-17-001_binning.10@NODE_12107_length_5281_cov_7.003062||full_4_5	Orientia_TSA56	4.3e-06
1035-17-001_binning.10@NODE_12107_length_5281_cov_7.003062||full_4_6	PRK07889.1	6.6e-07
1035-17-001_binning.10@NODE_12107_length_5281_cov_7.003062||full_4_7	SlyX	1.4e-08
1035-17-001_binning.10@NODE_12107_length_5281_cov_7.003062||full_4_8	REFSEQ@hypothetical@protein	3.4e-07
1035-17-001_binning.50@NODE_11824_length_5348_cov_6.354619||full_22_3	REFSEQ@hypothetical@protein	3e-33
1035-17-001_binning.50@NODE_11824_length_5348_cov_6.354619||full_22_4	Flavi_NS4A	1.9e-06
1035-17-001_binning.110@NODE_17_length_87900_cov_7.220229||0_partial_2_1	HTH_17	5.1e-11
1035-17-001_binning.110@NODE_17_length_87900_cov_7.220229||0_partial_2_3	dnaG	4.5e-90
1035-17-001_binning.110@NODE_17_length_87900_cov_7.220229||0_partial_2_4	P22_AR_N	6e-39
1035-17-001_binning.110@NODE_17_length_87900_cov_7.220229||0_partial_2_5	REFSEQ@hypothetical@protein	5.5e-06
1035-17-001_binning.110@NODE_17_length_87900_cov_7.220229||0_partial_2_7	ArdA	5.9e-35
1035-17-001_binning.110@NODE_17_length_87900_cov_7.220229||0_partial_2_8	REFSEQ@hypothetical@protein	1.5e-29
1035-17-001_binning.110@NODE_17_length_87900_cov_7.220229||0_partial_2_10	choice_anch_B	3.1e-07
1035-17-001_binning.110@NODE_17_length_87900_cov_7.220229||0_partial_2_11	comF	3e-08
1035-17-001_binning.110@NODE_17_length_87900_cov_7.220229||0_partial_2_12	FSIP2	2.6e-07
1035-17-001_binning.110@NODE_17_length_87900_cov_7.220229||0_partial_2_13	REFSEQ@hypothetical@protein	3.6e-11
1035-17-001_binning.110@NODE_94_length_50779_cov_7.071386||full_42_3	REFSEQ@hypothetical@protein	8.4e-10
1035-17-001_binning.110@NODE_94_length_50779_cov_7.071386||full_42_4	REFSEQ@hypothetical@protein	7.2e-06
1035-17-001_binning.110@NODE_94_length_50779_cov_7.071386||full_42_5	REFSEQ@hypothetical@protein	2.1e-06
1035-17-001_binning.110@NODE_94_length_50779_cov_7.071386||full_42_6	uvrC	2.2e-09
1035-17-001_binning.110@NODE_94_length_50779_cov_7.071386||full_42_7	DUF2623	9.4e-08
1035-17-001_binning.110@NODE_94_length_50779_cov_7.071386||full_42_9	DUF262	8e-26
1035-17-001_binning.110@NODE_94_length_50779_cov_7.071386||full_42_10	DUF262	5.4e-30
1035-17-001_binning.110@NODE_94_length_50779_cov_7.071386||full_42_11	hsdR	7.4e-149
1035-17-001_binning.110@NODE_94_length_50779_cov_7.071386||full_42_12	Methylase_S	1.7e-43
1035-17-001_binning.110@NODE_94_length_50779_cov_7.071386||full_42_13	N6_Mtase	5.4e-77
1035-17-001_binning.110@NODE_94_length_50779_cov_7.071386||full_42_14	LRR_5	1.6e-77
1035-17-001_binning.110@NODE_94_length_50779_cov_7.071386||full_42_15	REFSEQ@hypothetical@protein	5.3e-58
1035-17-001_binning.110@NODE_94_length_50779_cov_7.071386||full_42_16	REFSEQ@putative@transglutaminase-like@cysteine@peptidase	2.3e-06
1035-17-001_binning.110@NODE_94_length_50779_cov_7.071386||full_42_17	REFSEQ@hypothetical@protein	1.6e-07
1035-17-001_binning.110@NODE_94_length_50779_cov_7.071386||full_42_18	Tyr-DNA_phospho	1.5e-09
1035-17-001_binning.110@NODE_94_length_50779_cov_7.071386||full_42_19	Cas_Csx8	7.6e-08
1035-17-001_binning.110@NODE_94_length_50779_cov_7.071386||full_42_20	comF	1.1e-08
1035-17-001_binning.110@NODE_94_length_50779_cov_7.071386||full_42_22	PIR	1.7e-06
1035-17-001_binning.110@NODE_94_length_50779_cov_7.071386||full_42_23	REFSEQ@hypothetical@protein	5.3e-28
1035-17-001_binning.110@NODE_94_length_50779_cov_7.071386||full_42_24	PRK03537.1-2	5e-07
1035-17-001_binning.110@NODE_94_length_50779_cov_7.071386||full_42_25	THOC7	5.2e-06
1035-17-001_binning.110@NODE_94_length_50779_cov_7.071386||full_42_26	rpoH_proteo	3e-13
1035-17-001_binning.110@NODE_94_length_50779_cov_7.071386||full_42_28	transpos_IS1634	1.7e-75
1035-17-001_binning.110@NODE_94_length_50779_cov_7.071386||full_42_29	PRK05399.1	1.3e-43
1035-17-001_binning.110@NODE_94_length_50779_cov_7.071386||full_42_30	ArdA	5.7e-37
1035-17-001_binning.110@NODE_94_length_50779_cov_7.071386||full_42_31	REFSEQ@hypothetical@protein	3.5e-06
1035-17-001_binning.110@NODE_94_length_50779_cov_7.071386||full_42_34	PRK05454.2-2	7.4e-07
1035-17-001_binning.110@NODE_94_length_50779_cov_7.071386||full_42_35	sp|Q05235|VG28_BPML5@Minor@tail@protein@Gp28	1.8e-12
1035-17-001_binning.110@NODE_94_length_50779_cov_7.071386||full_42_36	REFSEQ@DNA@polymerase@III@subunit@theta	6.6e-25
1035-17-001_binning.110@NODE_94_length_50779_cov_7.071386||full_42_37	sp|O64253|VG61_BPMD2@Gene@61@protein	1.2e-10
1035-17-001_binning.110@NODE_94_length_50779_cov_7.071386||full_42_38	HTH_17	9.1e-07
1035-17-001_binning.110@NODE_94_length_50779_cov_7.071386||full_42_39	PRK11638.1	3.3e-06
1035-17-001_binning.110@NODE_94_length_50779_cov_7.071386||full_42_40	sp|P22877|INTR_SACER@Integrase	6.3e-37
1035-17-001_binning.110@NODE_94_length_50779_cov_7.071386||full_42_41	sp|P32275|Y12F_BPT4@Uncharacterized@32.4@kDa@protein@in@Gp30-rIII@intergenic@region	1.3e-66
1035-17-001_binning.110@NODE_94_length_50779_cov_7.071386||full_42_42	QueF-II	2.8e-55
1035-17-001_binning.110@NODE_94_length_50779_cov_7.071386||full_42_43	MsbA_lipidA	1.8e-160
1035-17-001_binning.110@NODE_94_length_50779_cov_7.071386||full_42_44	FucT_N	7.4e-27
1035-17-001_binning.110@NODE_94_length_50779_cov_7.071386||full_42_46	PBP_1a_fam	8.3e-151
1035-17-001_binning.110@NODE_94_length_50779_cov_7.071386||full_42_47	Polysacc_synt_3	1.5e-17
1035-17-001_binning.110@NODE_94_length_50779_cov_7.071386||full_42_48	PRK11637.1	1.6e-29
1035-17-001_binning.110@NODE_94_length_50779_cov_7.071386||full_42_49	DUF4292	3.8e-16
1035-17-001_binning.110@NODE_94_length_50779_cov_7.071386||full_42_50	PEP_TPR_lipo	1.3e-26
1035-17-001_binning.110@NODE_94_length_50779_cov_7.071386||full_42_51	PRK00601.1	2.8e-63
1035-17-001_binning.110@NODE_94_length_50779_cov_7.071386||full_42_52	Por_Secre_tail	1.9e-10
1035-17-001_binning.110@NODE_206_length_40036_cov_6.921938||full_32_1	lp_hng_hel_AbrB	1e-07
1035-17-001_binning.110@NODE_206_length_40036_cov_6.921938||full_32_2	DUF3952	3e-06
1035-17-001_binning.110@NODE_206_length_40036_cov_6.921938||full_32_4	PRK14431.1	4.6e-06
1035-17-001_binning.110@NODE_206_length_40036_cov_6.921938||full_32_5	REFSEQ@hypothetical@protein	3.2e-07
1035-17-001_binning.110@NODE_206_length_40036_cov_6.921938||full_32_6	DUF5383	6.1e-08
1035-17-001_binning.110@NODE_206_length_40036_cov_6.921938||full_32_7	Amidase_3	2.9e-28
1035-17-001_binning.110@NODE_206_length_40036_cov_6.921938||full_32_8	REFSEQ@hypothetical@protein	4.1e-21
1035-17-001_binning.110@NODE_206_length_40036_cov_6.921938||full_32_9	sp|P39503|SPAN2_BPT4@Spanin,@outer@lipoprotein@subunit	5.9e-07
1035-17-001_binning.110@NODE_206_length_40036_cov_6.921938||full_32_10	ArdA	5.9e-07
1035-17-001_binning.110@NODE_206_length_40036_cov_6.921938||full_32_11	sp|P03707|TERS_LAMBD@Terminase@small@subunit	6.5e-09
1035-17-001_binning.110@NODE_206_length_40036_cov_6.921938||full_32_14	REFSEQ@hypothetical@protein	4.1e-06
1035-17-001_binning.110@NODE_206_length_40036_cov_6.921938||full_32_15	REFSEQ@hypothetical@protein	2.3e-07
1035-17-001_binning.110@NODE_206_length_40036_cov_6.921938||full_32_16	REFSEQ@hypothetical@protein	3e-06
1035-17-001_binning.110@NODE_206_length_40036_cov_6.921938||full_32_17	REFSEQ@hypothetical@protein	4.8e-20
1035-17-001_binning.110@NODE_206_length_40036_cov_6.921938||full_32_18	REFSEQ@tail@tape@measure@protein	2.1e-25
1035-17-001_binning.110@NODE_206_length_40036_cov_6.921938||full_32_19	sp|P03796|Y77_BPT7@Protein@7.7	5.6e-226
1035-17-001_binning.110@NODE_845_length_22885_cov_7.456986||full_43_1	TMAO_torS	3.5e-58
1035-17-001_binning.110@NODE_845_length_22885_cov_7.456986||full_43_2	Toluene_X	3.1e-67
1035-17-001_binning.110@NODE_845_length_22885_cov_7.456986||full_43_3	PRK03103.1	9.9e-50
1035-17-001_binning.110@NODE_845_length_22885_cov_7.456986||full_43_4	REFSEQ@hypothetical@protein	5.5e-06
1035-17-001_binning.110@NODE_845_length_22885_cov_7.456986||full_43_5	DUF4027	2.2e-08
1035-17-001_binning.110@NODE_845_length_22885_cov_7.456986||full_43_6	DUF4494	1.3e-57
1035-17-001_binning.110@NODE_845_length_22885_cov_7.456986||full_43_7	TIGR00044	2.3e-55
1035-17-001_binning.110@NODE_845_length_22885_cov_7.456986||full_43_8	gluP	3.2e-36
1035-17-001_binning.110@NODE_845_length_22885_cov_7.456986||full_43_9	sp|P22877|INTR_SACER@Integrase	1.3e-23
1035-17-001_binning.110@NODE_845_length_22885_cov_7.456986||full_43_10	REFSEQ@hypothetical@protein	3.8e-07
1035-17-001_binning.110@NODE_845_length_22885_cov_7.456986||full_43_11	sp|P03801|GP67_BPT7@Protein@6.7	1.2e-44
1035-17-001_binning.110@NODE_845_length_22885_cov_7.456986||full_43_13	T6SS_TagK_dom	3.3e-06
1035-17-001_binning.110@NODE_845_length_22885_cov_7.456986||full_43_14	REFSEQ@hypothetical@protein	7.6e-40
1035-17-001_binning.110@NODE_845_length_22885_cov_7.456986||full_43_15	REFSEQ@hypothetical@protein	3.4e-08
1035-17-001_binning.110@NODE_845_length_22885_cov_7.456986||full_43_16	PRK14479.1	5.6e-07
1035-17-001_binning.110@NODE_3436_length_11138_cov_6.729225||full_32_1	Acyl_transf_3	5.4e-23
1035-17-001_binning.110@NODE_3436_length_11138_cov_6.729225||full_32_2	Trypco2	1.8e-08
1035-17-001_binning.110@NODE_3436_length_11138_cov_6.729225||full_32_3	REFSEQ@hypothetical@protein	1.8e-08
1035-17-001_binning.110@NODE_3436_length_11138_cov_6.729225||full_32_4	Bac_rhodopsin	3.7e-08
1035-17-001_binning.110@NODE_3436_length_11138_cov_6.729225||full_32_5	HTH_26	1.9e-13
1035-17-001_binning.110@NODE_3436_length_11138_cov_6.729225||full_32_6	HTH_11	6.2e-06
1035-17-001_binning.110@NODE_3436_length_11138_cov_6.729225||full_32_7	sp|Q5UPF8|YL088_MIMIV@Putative@ankyrin@repeat@protein@L88	1.6e-12
1035-17-001_binning.110@NODE_3436_length_11138_cov_6.729225||full_32_8	REFSEQ@hypothetical@protein	2.8e-08
1035-17-001_binning.110@NODE_3436_length_11138_cov_6.729225||full_32_9	DUF2576	4e-06
1035-17-001_binning.110@NODE_3436_length_11138_cov_6.729225||full_32_10	DUF1478	2.8e-06
1035-17-001_binning.110@NODE_3436_length_11138_cov_6.729225||full_32_12	sp|P39229|Y01L_BPT4@Uncharacterized@24.3@kDa@protein@in@Gp58-sp@intergenic@region	5e-33
1035-17-001_binning.110@NODE_3436_length_11138_cov_6.729225||full_32_13	REFSEQ@hypothetical@protein	1.4e-29
1035-17-001_binning.110@NODE_3436_length_11138_cov_6.729225||full_32_14	sp|Q8QL34|Y335_SIRV1@Uncharacterized@glycosyltransferase@335	2.3e-34
1035-17-001_binning.110@NODE_3436_length_11138_cov_6.729225||full_32_16	DUF4494	1.1e-45
1035-17-001_binning.110@NODE_3436_length_11138_cov_6.729225||full_32_17	sp|Q6SWB9|UL11P_HCMVM@Protein@UL11	2.7e-15
1035-17-001_binning.110@NODE_3436_length_11138_cov_6.729225||full_32_18	DUF6291	1.6e-21
1035-17-001_binning.110@NODE_3436_length_11138_cov_6.729225||full_32_19	REFSEQ@DNA@polymerase@III@subunit@theta	3.3e-09
1035-17-001_binning.120@NODE_14_length_90019_cov_14.049153||full_18_1	REFSEQ@hypothetical@protein	6.7e-08
1035-17-001_binning.120@NODE_14_length_90019_cov_14.049153||full_18_2	sp|C0H677|UL298_HCMVA@Protein@UL29/UL28	5.7e-16
1035-17-001_binning.120@NODE_14_length_90019_cov_14.049153||full_18_3	REFSEQ@hypothetical@protein	1.7e-06
1035-17-001_binning.120@NODE_14_length_90019_cov_14.049153||full_18_4	DUF4252	2.7e-07
1035-17-001_binning.120@NODE_14_length_90019_cov_14.049153||full_18_5	REFSEQ@hypothetical@protein	9.2e-08
1035-17-001_binning.120@NODE_14_length_90019_cov_14.049153||full_18_6	REFSEQ@hypothetical@protein	3.1e-08
1035-17-001_binning.120@NODE_14_length_90019_cov_14.049153||full_18_7	REFSEQ@hypothetical@protein	1.9e-06
1035-17-001_binning.120@NODE_14_length_90019_cov_14.049153||full_18_9	REFSEQ@hypothetical@protein	2.7e-08
1035-17-001_binning.120@NODE_14_length_90019_cov_14.049153||full_18_12	sp|Q69022|EBNA2_EBVA8@Epstein-Barr@nuclear@antigen@2	6.9e-06
1035-17-001_binning.120@NODE_14_length_90019_cov_14.049153||full_18_14	REFSEQ@hypothetical@protein	2.9e-59
1035-17-001_binning.120@NODE_14_length_90019_cov_14.049153||full_18_15	sp|Q06392|VSR_SBWMN@Suppressor@of@RNA@silencing	3.4e-46
1035-17-001_binning.120@NODE_14_length_90019_cov_14.049153||full_18_16	anchor_AmaP	3.6e-06
1035-17-001_binning.120@NODE_14_length_90019_cov_14.049153||full_18_17	Phn_aa_oxid	2e-06
1035-17-001_binning.120@NODE_14_length_90019_cov_14.049153||full_18_18	REFSEQ@hypothetical@protein	3.2e-36
1035-17-001_binning.120@NODE_14_length_90019_cov_14.049153||full_18_19	REFSEQ@putative@silencing@supressor	2.6e-35
1035-17-001_binning.120@NODE_14_length_90019_cov_14.049153||full_18_21	sp|Q5UQF4|YL485_MIMIV@Uncharacterized@protein@L485	2.5e-08
1035-17-001_binning.120@NODE_14_length_90019_cov_14.049153||full_18_22	RdRP	1.6e-17
1035-17-001_binning.120@NODE_14_length_90019_cov_14.049153||full_18_23	REFSEQ@hypothetical@protein	2.7e-13
1035-17-001_binning.120@NODE_14_length_90019_cov_14.049153||full_18_24	REFSEQ@hypothetical@protein	3.2e-06
1035-17-001_binning.120@NODE_14_length_90019_cov_14.049153||full_18_25	REFSEQ@hypothetical@protein	6.4e-07
1035-17-001_binning.120@NODE_14_length_90019_cov_14.049153||full_18_26	sp|I6XEI5|LYS25_MYCTU@Putative@peptidoglycan@hydrolase@Rv2525c	1.2e-53
1035-17-001_binning.120@NODE_14_length_90019_cov_14.049153||full_18_27	Peptidase_M23	1.9e-38
1035-17-001_binning.120@NODE_14_length_90019_cov_14.049153||full_18_28	REFSEQ@hypothetical@protein	9.5e-07
1035-17-001_binning.120@NODE_14_length_90019_cov_14.049153||full_18_29	REFSEQ@immunity@repressor	1.6e-29
1035-17-001_binning.120@NODE_14_length_90019_cov_14.049153||full_18_30	LAGLIDADG_3	1.7e-29
1035-17-001_binning.120@NODE_14_length_90019_cov_14.049153||full_18_31	REFSEQ@hypothetical@protein	1.2e-63
1035-17-001_binning.120@NODE_14_length_90019_cov_14.049153||full_18_32	DUF5659	4.7e-09
1035-17-001_binning.120@NODE_14_length_90019_cov_14.049153||full_18_33	sp|Q5UP90|YL020_MIMIV@Uncharacterized@protein@L20	5.4e-07
1035-17-001_binning.120@NODE_14_length_90019_cov_14.049153||full_18_34	REFSEQ@hypothetical@protein	2.4e-25
1035-17-001_binning.120@NODE_14_length_90019_cov_14.049153||full_18_35	REFSEQ@hypothetical@protein	8.2e-08
1035-17-001_binning.120@NODE_14_length_90019_cov_14.049153||full_18_36	REFSEQ@AAA@family@ATPase	5.6e-20
1035-17-001_binning.120@NODE_14_length_90019_cov_14.049153||full_18_37	REFSEQ@hypothetical@protein	4.1e-06
1035-17-001_binning.120@NODE_14_length_90019_cov_14.049153||full_18_38	REFSEQ@hypothetical@protein	2.5e-13
1035-17-001_binning.120@NODE_14_length_90019_cov_14.049153||full_18_39	GldM_C	5.3e-08
1035-17-001_binning.120@NODE_14_length_90019_cov_14.049153||full_18_40	REFSEQ@hypothetical@protein	7.6e-07
1035-17-001_binning.120@NODE_14_length_90019_cov_14.049153||full_18_41	DUF4735	8.1e-06
1035-17-001_binning.120@NODE_14_length_90019_cov_14.049153||full_18_42	sp|P26746|EXLYS_BPP22@Peptidoglycan@hydrolase@gp4	5.6e-24
1035-17-001_binning.120@NODE_14_length_90019_cov_14.049153||full_18_44	REFSEQ@hypothetical@protein	1.8e-13
1035-17-001_binning.120@NODE_14_length_90019_cov_14.049153||full_18_45	REFSEQ@DNA-binding@protein	2.5e-26
1035-17-001_binning.120@NODE_14_length_90019_cov_14.049153||full_18_46	REFSEQ@gp184	1.8e-13
1035-17-001_binning.120@NODE_14_length_90019_cov_14.049153||full_18_47	Glyco_hydro_25	8.3e-37
1035-17-001_binning.120@NODE_14_length_90019_cov_14.049153||full_18_48	REFSEQ@hypothetical@protein	2.9e-06
1035-17-001_binning.120@NODE_14_length_90019_cov_14.049153||full_18_51	tape_meas_TP901	2e-25
1035-17-001_binning.120@NODE_14_length_90019_cov_14.049153||full_18_52	sp|A0QTG3|WHIB2_MYCS2@Transcriptional@regulator@WhiB2	1.8e-17
1035-17-001_binning.120@NODE_14_length_90019_cov_14.049153||full_18_53	SMC_prok_B	2e-10
1035-17-001_binning.120@NODE_14_length_90019_cov_14.049153||full_18_54	REFSEQ@HNH@endonuclease	2e-14
1035-17-001_binning.120@NODE_14_length_90019_cov_14.049153||full_18_55	REFSEQ@hypothetical@protein	5.1e-33
1035-17-001_binning.120@NODE_14_length_90019_cov_14.049153||full_18_58	REFSEQ@hypothetical@protein	3.8e-36
1035-17-001_binning.120@NODE_14_length_90019_cov_14.049153||full_18_59	sp|Q6QGF0|FIBC_BPT5@Straight@fiber@protein@pb4	1.6e-07
1035-17-001_binning.120@NODE_14_length_90019_cov_14.049153||full_18_60	sp|P03041|RPC1_BPP22@Transcriptional@activator@protein@C1	7.9e-12
1035-17-001_binning.120@NODE_14_length_90019_cov_14.049153||full_18_61	REFSEQ@DNA-binding@protein	1.6e-47
1035-17-001_binning.120@NODE_14_length_90019_cov_14.049153||full_18_62	REFSEQ@hypothetical@protein	4.1e-06
1035-17-001_binning.120@NODE_14_length_90019_cov_14.049153||full_18_63	sp|Q2NNU1|VIE2_NPVHC@E3@ubiquitin-protein@ligase@IE2	8e-18
1035-17-001_binning.120@NODE_14_length_90019_cov_14.049153||full_18_64	REFSEQ@hypothetical@protein	1.8e-07
1035-17-001_binning.120@NODE_14_length_90019_cov_14.049153||full_18_65	REFSEQ@hypothetical@protein	1.4e-06
1035-17-001_binning.120@NODE_14_length_90019_cov_14.049153||full_18_66	REFSEQ@hypothetical@protein@1	1.3e-06
1035-17-001_binning.120@NODE_14_length_90019_cov_14.049153||full_18_67	REFSEQ@hypothetical@protein	4.9e-08
1035-17-001_binning.120@NODE_14_length_90019_cov_14.049153||full_18_68	sp|O64235|DPOL_BPMD2@DNA@polymerase	3.1e-24
1035-17-001_binning.120@NODE_14_length_90019_cov_14.049153||full_18_69	REFSEQ@immunity@repressor	9.6e-08
1035-17-001_binning.120@NODE_14_length_90019_cov_14.049153||full_18_70	REFSEQ@hypothetical@protein	5.5e-60
1035-17-001_binning.120@NODE_14_length_90019_cov_14.049153||full_18_71	PRK13956.1	1.4e-51
1035-17-001_binning.120@NODE_14_length_90019_cov_14.049153||full_18_72	DIP1984_fam	7.7e-08
1035-17-001_binning.120@NODE_14_length_90019_cov_14.049153||full_18_73	sp|Q9WFX3|HEMA_I18A0@Hemagglutinin	5.4e-15
1035-17-001_binning.120@NODE_14_length_90019_cov_14.049153||full_18_74	P450_cycloAA_1	1.3e-06
1035-17-001_binning.120@NODE_14_length_90019_cov_14.049153||full_18_75	sp|P06018|MOM_BPMU@Methylcarbamoylase@mom	2.7e-21
1035-17-001_binning.120@NODE_14_length_90019_cov_14.049153||full_18_76	REFSEQ@hypothetical@protein	2.4e-15
1035-17-001_binning.120@NODE_14_length_90019_cov_14.049153||full_18_77	HSP20	9.9e-12
1035-17-001_binning.120@NODE_14_length_90019_cov_14.049153||full_18_78	sp|Q5UNW2|YR706_MIMIV@Uncharacterized@protein@R706	2.4e-23
1035-17-001_binning.120@NODE_14_length_90019_cov_14.049153||full_18_79	sp|P03746|TUBE1_BPT7@Tail@tubular@protein@gp11	1.9e-137
1035-17-001_binning.120@NODE_14_length_90019_cov_14.049153||full_18_80	sp|P39254|Y04O_BPT4@Uncharacterized@36.3@kDa@protein@in@nrdC-mobD@intergenic@region	5.1e-24
1035-17-001_binning.120@NODE_14_length_90019_cov_14.049153||full_18_81	sp|P39254|Y04O_BPT4@Uncharacterized@36.3@kDa@protein@in@nrdC-mobD@intergenic@region	1.7e-14
1035-17-001_binning.120@NODE_14_length_90019_cov_14.049153||full_18_82	PRK00011.1	6.1e-175
1035-17-001_binning.120@NODE_14_length_90019_cov_14.049153||full_18_83	sp|P17357|IL18B_VACCW@Interleukin-18-binding@protein	1.5e-58
1035-17-001_binning.120@NODE_14_length_90019_cov_14.049153||full_18_84	PRK09263.1	1.6e-271
1035-17-001_binning.120@NODE_14_length_90019_cov_14.049153||full_18_85	sp|P44224|VG28_HAEIN@Mu-like@prophage@FluMu@protein@gp28	1.4e-54
1035-17-001_binning.120@NODE_14_length_90019_cov_14.049153||full_18_86	REFSEQ@hypothetical@protein	2.1e-06
1035-17-001_binning.120@NODE_14_length_90019_cov_14.049153||full_18_87	Tn10_TetC	7.8e-07
1035-17-001_binning.120@NODE_14_length_90019_cov_14.049153||full_18_88	REFSEQ@hypothetical@protein	8.5e-07
1035-17-001_binning.120@NODE_14_length_90019_cov_14.049153||full_18_89	REFSEQ@hypothetical@protein	4.5e-18
1035-17-001_binning.120@NODE_14_length_90019_cov_14.049153||full_18_90	sp|P44224|VG28_HAEIN@Mu-like@prophage@FluMu@protein@gp28	1.1e-40
1035-17-001_binning.120@NODE_14_length_90019_cov_14.049153||full_18_91	guided_IscB	1.7e-12
1035-17-001_binning.120@NODE_14_length_90019_cov_14.049153||full_18_92	sp|Q5UPN4|YL173_MIMIV@Uncharacterized@protein@L173	1e-15
1035-17-001_binning.120@NODE_14_length_90019_cov_14.049153||full_18_93	DUF5846	1.4e-06
1035-17-001_binning.120@NODE_14_length_90019_cov_14.049153||full_18_94	REFSEQ@hypothetical@protein	2.4e-215
1035-17-001_binning.120@NODE_14_length_90019_cov_14.049153||full_18_95	sp|O22001|VXIS_BPMD2@Excisionase	1.5e-21
1035-17-001_binning.120@NODE_14_length_90019_cov_14.049153||full_18_96	sp|Q5UQX5|YR883_MIMIV@Uncharacterized@protein@R883	5.8e-33
1035-17-001_binning.120@NODE_14_length_90019_cov_14.049153||full_18_97	sp|P10930|FIB12_BPT4@Short@tail@fiber@protein@gp12	5.5e-21
1035-17-001_binning.120@NODE_14_length_90019_cov_14.049153||full_18_98	zf-C2H2	5e-07
1035-17-001_binning.120@NODE_14_length_90019_cov_14.049153||full_18_99	PAS_11	6.1e-06
1035-17-001_binning.120@NODE_14_length_90019_cov_14.049153||full_18_100	REFSEQ@hypothetical@protein	1e-26
1035-17-001_binning.120@NODE_14_length_90019_cov_14.049153||full_18_101	dcm	1.3e-70
1035-17-001_binning.120@NODE_14_length_90019_cov_14.049153||full_18_104	ZapB	4.2e-08
1035-17-001_binning.120@NODE_14_length_90019_cov_14.049153||full_18_105	DUF6258	4.1e-07
1035-17-001_binning.120@NODE_14_length_90019_cov_14.049153||full_18_106	TSC22	2.1e-06
1035-17-001_binning.120@NODE_670_length_25515_cov_11.028123||full_24_2	REFSEQ@hypothetical@protein	1.2e-06
1035-17-001_binning.120@NODE_670_length_25515_cov_11.028123||full_24_3	REFSEQ@hypothetical@protein	3.3e-79
1035-17-001_binning.120@NODE_670_length_25515_cov_11.028123||full_24_4	REFSEQ@hypothetical@protein	4.2e-20
1035-17-001_binning.120@NODE_670_length_25515_cov_11.028123||full_24_5	REFSEQ@hypothetical@protein	5.7e-44
1035-17-001_binning.120@NODE_670_length_25515_cov_11.028123||full_24_6	REFSEQ@hypothetical@protein	0
1035-17-001_binning.120@NODE_670_length_25515_cov_11.028123||full_24_7	sp|Q1K9Q1|NRAM_I57A0@Neuraminidase	2.1e-71
1035-17-001_binning.120@NODE_670_length_25515_cov_11.028123||full_24_8	sp|P03796|Y77_BPT7@Protein@7.7	2e-11
1035-17-001_binning.120@NODE_670_length_25515_cov_11.028123||full_24_9	sp|P03796|Y77_BPT7@Protein@7.7	6.1e-14
1035-17-001_binning.120@NODE_670_length_25515_cov_11.028123||full_24_10	sp|P10310|TERL_BPT3@Terminase,@large@subunit	4.9e-17
1035-17-001_binning.120@NODE_670_length_25515_cov_11.028123||full_24_11	sp|O56264|NS1_I97A1@Non-structural@protein@1	3.6e-93
1035-17-001_binning.120@NODE_670_length_25515_cov_11.028123||full_24_12	REFSEQ@hypothetical@protein	0
1035-17-001_binning.120@NODE_670_length_25515_cov_11.028123||full_24_13	sp|P0C5T0|M2_I01A0@Matrix@protein@2	2.5e-39
1035-17-001_binning.120@NODE_670_length_25515_cov_11.028123||full_24_14	REFSEQ@hypothetical@protein	6.1e-48
1035-17-001_binning.120@NODE_670_length_25515_cov_11.028123||full_24_16	SH3_3	2.5e-07
1035-17-001_binning.120@NODE_670_length_25515_cov_11.028123||full_24_17	sp|Q197D7|023R_IIV3@Uncharacterized@protein@023R	6.5e-40
1035-17-001_binning.120@NODE_670_length_25515_cov_11.028123||full_24_18	REFSEQ@hypothetical@protein	1.4e-15
1035-17-001_binning.120@NODE_670_length_25515_cov_11.028123||full_24_19	TerL_nuclease	6.6e-41
1035-17-001_binning.120@NODE_670_length_25515_cov_11.028123||full_24_21	sp|P59193|YFDT_SHIFL@Uncharacterized@protein@YfdT	1.2e-47
1035-17-001_binning.120@NODE_670_length_25515_cov_11.028123||full_24_22	REFSEQ@hypothetical@protein	1.4e-193
1035-17-001_binning.120@NODE_670_length_25515_cov_11.028123||full_24_23	sp|O55727|111R_IIV6@Uncharacterized@protein@111R	1.2e-38
1035-17-001_binning.120@NODE_670_length_25515_cov_11.028123||full_24_24	REFSEQ@structural@protein	2.4e-34
1035-17-001_binning.120@NODE_670_length_25515_cov_11.028123||full_24_25	REFSEQ@hypothetical@protein	2.1e-86
1035-17-001_binning.120@NODE_670_length_25515_cov_11.028123||full_24_26	REFSEQ@capsid@maturation@protease	9.9e-48
1035-17-001_binning.120@NODE_670_length_25515_cov_11.028123||full_24_27	REFSEQ@hypothetical@protein	3.5e-75
1035-17-001_binning.120@NODE_670_length_25515_cov_11.028123||full_24_28	REFSEQ@hypothetical@protein	1.6e-42
1035-17-001_binning.120@NODE_670_length_25515_cov_11.028123||full_24_29	sp|Q03547|VEAE_BPP22@Eae@protein	4.4e-38
1035-17-001_binning.120@NODE_670_length_25515_cov_11.028123||full_24_30	TMP_3	3.2e-17
1035-17-001_binning.120@NODE_726_length_24493_cov_11.168508||full_7_2	Eaf7	1.2e-06
1035-17-001_binning.120@NODE_726_length_24493_cov_11.168508||full_7_3	REFSEQ@hypothetical@protein	1.4e-13
1035-17-001_binning.120@NODE_726_length_24493_cov_11.168508||full_7_4	REFSEQ@hypothetical@protein	1.9e-07
1035-17-001_binning.120@NODE_726_length_24493_cov_11.168508||full_7_5	AAA_30	4.5e-16
1035-17-001_binning.120@NODE_1219_length_19283_cov_11.634439||full_22_2	REFSEQ@hypothetical@protein	3.1e-08
1035-17-001_binning.120@NODE_1219_length_19283_cov_11.634439||full_22_5	REFSEQ@hypothetical@protein	1.6e-14
1035-17-001_binning.120@NODE_1219_length_19283_cov_11.634439||full_22_7	REFSEQ@hypothetical@protein	2.2e-06
1035-17-001_binning.120@NODE_1219_length_19283_cov_11.634439||full_22_8	REFSEQ@Hz102-like@protein	5.9e-20
1035-17-001_binning.120@NODE_1430_length_17727_cov_12.067168||full_22_1	DUF5011	3.6e-06
1035-17-001_binning.120@NODE_1430_length_17727_cov_12.067168||full_22_2	cytoc_DsrJ	1.8e-07
1035-17-001_binning.120@NODE_1430_length_17727_cov_12.067168||full_22_3	PKcGMP_CC	1.2e-07
1035-17-001_binning.120@NODE_1430_length_17727_cov_12.067168||full_22_4	SMC_hinge	1.6e-07
1035-17-001_binning.120@NODE_1430_length_17727_cov_12.067168||full_22_5	Phage_min_cap2	2e-11
1035-17-001_binning.120@NODE_1430_length_17727_cov_12.067168||full_22_6	sp|P03744|FIB37_BPT4@Long-tail@fiber@protein@gp37	5.6e-14
1035-17-001_binning.120@NODE_1430_length_17727_cov_12.067168||full_22_7	antidote_HigA	3.1e-11
1035-17-001_binning.120@NODE_1430_length_17727_cov_12.067168||full_22_8	HTH_39	5.8e-19
1035-17-001_binning.120@NODE_1430_length_17727_cov_12.067168||full_22_9	sp|Q5UPN4|YL173_MIMIV@Uncharacterized@protein@L173	1.4e-20
1035-17-001_binning.120@NODE_1430_length_17727_cov_12.067168||full_22_10	sp|O22001|VXIS_BPMD2@Excisionase	9e-56
1035-17-001_binning.120@NODE_1430_length_17727_cov_12.067168||full_22_11	DUF725	5.6e-06
1035-17-001_binning.120@NODE_1430_length_17727_cov_12.067168||full_22_12	REFSEQ@hypothetical@protein	2.8e-31
1035-17-001_binning.120@NODE_1430_length_17727_cov_12.067168||full_22_13	REFSEQ@hypothetical@protein	5.3e-07
1035-17-001_binning.120@NODE_1430_length_17727_cov_12.067168||full_22_14	sp|O64268|VG87_BPMD2@Gene@87@protein	5e-16
1035-17-001_binning.120@NODE_1430_length_17727_cov_12.067168||full_22_15	REFSEQ@hypothetical@protein	9.8e-16
1035-17-001_binning.120@NODE_1430_length_17727_cov_12.067168||full_22_16	REFSEQ@hypothetical@protein	3.3e-19
1035-17-001_binning.120@NODE_1430_length_17727_cov_12.067168||full_22_17	Inhibitor_G39P	5.5e-14
1035-17-001_binning.120@NODE_1430_length_17727_cov_12.067168||full_22_18	DnaB_2	4.7e-20
1035-17-001_binning.120@NODE_1430_length_17727_cov_12.067168||full_22_19	DUF1778	4.9e-08
1035-17-001_binning.120@NODE_1430_length_17727_cov_12.067168||full_22_20	ZapB	4.2e-07
1035-17-001_binning.120@NODE_1430_length_17727_cov_12.067168||full_22_22	DUF629	3.3e-07
1035-17-001_binning.120@NODE_1430_length_17727_cov_12.067168||full_22_24	DUF2433	1.3e-06
1035-17-001_binning.120@NODE_1430_length_17727_cov_12.067168||full_22_25	Glucosaminidase	1.2e-12
1035-17-001_binning.120@NODE_1430_length_17727_cov_12.067168||full_22_26	REFSEQ@hypothetical@protein	2.7e-06
1035-17-001_binning.120@NODE_1430_length_17727_cov_12.067168||full_22_27	FTA4	3.4e-06
1035-17-001_binning.120@NODE_1430_length_17727_cov_12.067168||full_22_29	Peptidase_M23	1.9e-30
1035-17-001_binning.120@NODE_1430_length_17727_cov_12.067168||full_22_30	Phage_r1t_holin	5.8e-20
1035-17-001_binning.120@NODE_1430_length_17727_cov_12.067168||full_22_31	REFSEQ@hypothetical@protein	2.3e-16
1035-17-001_binning.120@NODE_1430_length_17727_cov_12.067168||full_22_32	sp|P33515|POLG_MCFA@Genome@polyprotein	5.9e-18
1035-17-001_binning.120@NODE_1430_length_17727_cov_12.067168||full_22_33	ATPgrasp_Ter	9e-06
1035-17-001_binning.120@NODE_1430_length_17727_cov_12.067168||full_22_34	sp|Q5UR65|YL620_MIMIV@Uncharacterized@protein@L620	3.8e-17
1035-17-001_binning.120@NODE_1430_length_17727_cov_12.067168||full_22_35	REFSEQ@hypothetical@protein	1.6e-33
1035-17-001_binning.120@NODE_2568_length_13112_cov_14.577621||full_41_1	RdRP	1.5e-22
1035-17-001_binning.120@NODE_2568_length_13112_cov_14.577621||full_41_2	Cript	3.8e-08
1035-17-001_binning.120@NODE_2568_length_13112_cov_14.577621||full_41_3	sp|I6XEI5|LYS25_MYCTU@Putative@peptidoglycan@hydrolase@Rv2525c	1.9e-52
1035-17-001_binning.120@NODE_2568_length_13112_cov_14.577621||full_41_4	REFSEQ@immunity@repressor	7.5e-32
1035-17-001_binning.120@NODE_2568_length_13112_cov_14.577621||full_41_5	sp|O31986|SUNS_BACSU@SPbeta@prophage-derived@glycosyltransferase@SunS	9.3e-25
1035-17-001_binning.120@NODE_2568_length_13112_cov_14.577621||full_41_6	grpIintron_endo	1e-23
1035-17-001_binning.120@NODE_2568_length_13112_cov_14.577621||full_41_7	sp|O31986|SUNS_BACSU@SPbeta@prophage-derived@glycosyltransferase@SunS	3.8e-41
1035-17-001_binning.120@NODE_2568_length_13112_cov_14.577621||full_41_8	REFSEQ@hypothetical@protein	3.3e-51
1035-17-001_binning.120@NODE_2568_length_13112_cov_14.577621||full_41_9	Ferritin	9.5e-10
1035-17-001_binning.120@NODE_2568_length_13112_cov_14.577621||full_41_10	YqhG	2.1e-06
1035-17-001_binning.120@NODE_2568_length_13112_cov_14.577621||full_41_11	REFSEQ@hypothetical@protein	3.9e-26
1035-17-001_binning.120@NODE_2568_length_13112_cov_14.577621||full_41_12	REFSEQ@hypothetical@protein	2.2e-07
1035-17-001_binning.120@NODE_2583_length_13083_cov_14.254375||full_25_1	PRK11071.1	4.2e-06
1035-17-001_binning.120@NODE_2583_length_13083_cov_14.254375||full_25_2	TrbJ_Ti	2.4e-08
1035-17-001_binning.120@NODE_2583_length_13083_cov_14.254375||full_25_3	REFSEQ@hypothetical@protein	1.2e-06
1035-17-001_binning.120@NODE_2583_length_13083_cov_14.254375||full_25_4	REFSEQ@hypothetical@protein	6.7e-07
1035-17-001_binning.120@NODE_2583_length_13083_cov_14.254375||full_25_5	DUF5411	1.5e-06
1035-17-001_binning.120@NODE_2583_length_13083_cov_14.254375||full_25_6	ETF	6.1e-06
1035-17-001_binning.120@NODE_2583_length_13083_cov_14.254375||full_25_7	sp|A0A0H3JNB0|TARP_STAAN@Poly(ribitol-phosphate)@beta-N-acetylglucosaminyltransferase@TarP	8.5e-07
1035-17-001_binning.120@NODE_2956_length_12140_cov_11.055441||full_9_1	PRK05644.1	6.5e-63
1035-17-001_binning.120@NODE_2956_length_12140_cov_11.055441||full_9_2	PRK05560.1	2.8e-232
1035-17-001_binning.120@NODE_2956_length_12140_cov_11.055441||full_9_3	sp|P03746|TUBE1_BPT7@Tail@tubular@protein@gp11	7.4e-151
1035-17-001_binning.120@NODE_2956_length_12140_cov_11.055441||full_9_4	REFSEQ@hypothetical@protein	1.3e-33
1035-17-001_binning.120@NODE_2956_length_12140_cov_11.055441||full_9_5	REFSEQ@hypothetical@protein	9.6e-162
1035-17-001_binning.120@NODE_2956_length_12140_cov_11.055441||full_9_6	REFSEQ@hypothetical@protein	1.3e-06
1035-17-001_binning.120@NODE_2956_length_12140_cov_11.055441||full_9_7	z-alpha	5.4e-08
1035-17-001_binning.120@NODE_2956_length_12140_cov_11.055441||full_9_8	sp|Q5UQC1|YL232_MIMIV@Putative@serine/threonine-protein@kinase@L232	5.9e-27
1035-17-001_binning.120@NODE_2956_length_12140_cov_11.055441||full_9_9	REFSEQ@hypothetical@protein	2.3e-44
1035-17-001_binning.120@NODE_2956_length_12140_cov_11.055441||full_9_10	HTH_24	2.1e-10
1035-17-001_binning.120@NODE_2956_length_12140_cov_11.055441||full_9_11	REFSEQ@hypothetical@protein	2.8e-23
1035-17-001_binning.120@NODE_2956_length_12140_cov_11.055441||full_9_12	LAGLIDADG_3	9.6e-19
1035-17-001_binning.120@NODE_2956_length_12140_cov_11.055441||full_9_13	REFSEQ@hypothetical@protein	2.7e-09
1035-17-001_binning.120@NODE_3124_length_11754_cov_17.106334||full_15_1	sp|Q9J7Z0|CAPSD_PAV@Capsid@protein@alpha	4.5e-58
1035-17-001_binning.120@NODE_3124_length_11754_cov_17.106334||full_15_2	XhlA	4.3e-12
1035-17-001_binning.120@NODE_3124_length_11754_cov_17.106334||full_15_3	sp|Q6QGD5|PORTL_BPT5@Portal@protein	1.8e-06
1035-17-001_binning.120@NODE_3124_length_11754_cov_17.106334||full_15_4	hslU	2.2e-06
1035-17-001_binning.120@NODE_3124_length_11754_cov_17.106334||full_15_5	Poxv_Bcl-2-like	3e-07
1035-17-001_binning.120@NODE_3124_length_11754_cov_17.106334||full_15_6	REFSEQ@hypothetical@protein	4.1e-58
1035-17-001_binning.120@NODE_3124_length_11754_cov_17.106334||full_15_7	Prim-Pol	3.8e-06
1035-17-001_binning.120@NODE_3124_length_11754_cov_17.106334||full_15_8	sp|P54635|CAPSD_LORDV@Capsid@protein	2.3e-08
1035-17-001_binning.120@NODE_3124_length_11754_cov_17.106334||full_15_9	PRK13719.1-3	8.6e-07
1035-17-001_binning.120@NODE_3840_length_10453_cov_12.808906||full_62_1	sp|Q5UPK3|YR132_MIMIV@Uncharacterized@protein@R132	3.1e-07
1035-17-001_binning.120@NODE_3840_length_10453_cov_12.808906||full_62_3	REFSEQ@hypothetical@protein	6.3e-222
1035-17-001_binning.120@NODE_3840_length_10453_cov_12.808906||full_62_4	REFSEQ@hypothetical@protein	2.4e-06
1035-17-001_binning.120@NODE_3840_length_10453_cov_12.808906||full_62_6	OST-HTH	3.8e-06
1035-17-001_binning.120@NODE_3840_length_10453_cov_12.808906||full_62_7	SSXT	9.1e-07
1035-17-001_binning.120@NODE_3840_length_10453_cov_12.808906||full_62_8	PRK08665.1	6e-140
1035-17-001_binning.120@NODE_3840_length_10453_cov_12.808906||full_62_9	ACT_4	6.5e-06
1035-17-001_binning.120@NODE_3840_length_10453_cov_12.808906||full_62_10	REFSEQ@hypothetical@protein	1.6e-18
1035-17-001_binning.120@NODE_3840_length_10453_cov_12.808906||full_62_11	EF1G	1.4e-06
1035-17-001_binning.120@NODE_3840_length_10453_cov_12.808906||full_62_12	zf-3CxxC_2	4.8e-06
1035-17-001_binning.120@NODE_3840_length_10453_cov_12.808906||full_62_13	RabGAP-TBC	5e-07
1035-17-001_binning.120@NODE_6998_length_7308_cov_14.472356||full_39_1	auto_Ata	2.6e-08
1035-17-001_binning.120@NODE_6998_length_7308_cov_14.472356||full_39_2	LRR_5	3.2e-55
1035-17-001_binning.120@NODE_6998_length_7308_cov_14.472356||full_39_3	REFSEQ@hypothetical@protein	2.2e-07
1035-17-001_binning.120@NODE_6998_length_7308_cov_14.472356||full_39_4	PRK13247.1	8.8e-07
1035-17-001_binning.120@NODE_6998_length_7308_cov_14.472356||full_39_5	PRK12749.1	2.6e-07
1035-17-001_binning.120@NODE_6998_length_7308_cov_14.472356||full_39_6	REFSEQ@Signal@peptidase@I	3.9e-06
1035-17-001_binning.120@NODE_6998_length_7308_cov_14.472356||full_39_7	SlyX	4.4e-08
1035-17-001_binning.120@NODE_11947_length_5318_cov_9.186586||full_64_2	sp|Q38200|COM_BPD10@Translational@activator@com	1.2e-15
1035-17-001_binning.120@NODE_11947_length_5318_cov_9.186586||full_64_3	sp|Q5RAL8|OX2G_PONAB@OX-2@membrane@glycoprotein	1.4e-06
1035-17-001_binning.120@NODE_11947_length_5318_cov_9.186586||full_64_4	REFSEQ@hypothetical@protein	2.5e-13
1035-17-001_binning.120@NODE_11947_length_5318_cov_9.186586||full_64_5	Occludin_ELL	3e-07
1035-17-001_binning.120@NODE_11947_length_5318_cov_9.186586||full_64_6	REFSEQ@hypothetical@protein	3.1e-164
1035-17-001_binning.120@NODE_11947_length_5318_cov_9.186586||full_64_7	Phage_holin_4_1	4.4e-28
1035-17-001_binning.120@NODE_11947_length_5318_cov_9.186586||full_64_8	NLPC_P60	2.2e-07
1035-17-001_binning.120@NODE_12304_length_5233_cov_15.286983||full_82_1	sp|Q5UQC1|YL232_MIMIV@Putative@serine/threonine-protein@kinase@L232	8.4e-17
1035-17-001_binning.120@NODE_12304_length_5233_cov_15.286983||full_82_3	REFSEQ@HNH@endonuclease	4.2e-06
1035-17-001_binning.120@NODE_12304_length_5233_cov_15.286983||full_82_4	sp|Q38441|YOR5_BPSPP@Uncharacterized@10.3@kDa@protein@in@GP2-GP6@intergenic@region	3.5e-08
1035-17-001_binning.120@NODE_12304_length_5233_cov_15.286983||full_82_5	PRK00420.1-2	2.2e-06
1035-17-001_binning.120@NODE_12304_length_5233_cov_15.286983||full_82_6	REFSEQ@hypothetical@protein	6.3e-07
1035-17-001_binning.120@NODE_12304_length_5233_cov_15.286983||full_82_7	sp|P03786|Y47_BPT7@Protein@4.7	3.6e-32
1035-17-001_binning.120@NODE_12304_length_5233_cov_15.286983||full_82_8	sp|P36286|POLG_SMSV1@Genome@polyprotein	7.4e-06
1035-17-001_binning.120@NODE_12716_length_5129_cov_14.712061||full_17_1	sp|P26746|EXLYS_BPP22@Peptidoglycan@hydrolase@gp4	1.2e-11
1035-17-001_binning.120@NODE_12716_length_5129_cov_14.712061||full_17_2	REFSEQ@hypothetical@protein	4.6e-07
1035-17-001_binning.120@NODE_12716_length_5129_cov_14.712061||full_17_3	REFSEQ@hypothetical@protein	6.6e-08
1035-17-001_binning.120@NODE_12716_length_5129_cov_14.712061||full_17_4	sp|P02466|CO1A2_RAT@Collagen@alpha-2(I)@chain	9e-10
1035-17-001_binning.120@NODE_12716_length_5129_cov_14.712061||full_17_5	REFSEQ@hypothetical@protein	3e-20
1035-17-001_binning.120@NODE_12716_length_5129_cov_14.712061||full_17_6	REFSEQ@hypothetical@protein	2.3e-14
1035-17-001_binning.120@NODE_12716_length_5129_cov_14.712061||full_17_7	REFSEQ@AAA@family@ATPase	3.1e-30
1035-17-001_binning.123@NODE_8194_length_6649_cov_5.053230||full_11_1	tape_meas_TP901	4.1e-22
1035-17-001_binning.123@NODE_8194_length_6649_cov_5.053230||full_11_2	NMT1	7.4e-08
1035-17-001_binning.123@NODE_8194_length_6649_cov_5.053230||full_11_3	REFSEQ@hypothetical@protein	1.5e-33
1035-17-001_binning.123@NODE_8194_length_6649_cov_5.053230||full_11_4	Minor_capsid_3	1.8e-19
1035-17-001_binning.123@NODE_8194_length_6649_cov_5.053230||full_11_5	PRK05888.2-3	3e-06
1035-17-001_binning.123@NODE_8194_length_6649_cov_5.053230||full_11_6	sp|Q6GZT5|041R_FRG3G@Uncharacterized@protein@041R	5.3e-17
1035-17-001_binning.123@NODE_8194_length_6649_cov_5.053230||full_11_7	sp|A0A0H3G0N3|ASCHD_ZYMMA@ASCH@domain-containing@ribonuclease	3.7e-13
1035-17-001_binning.123@NODE_8194_length_6649_cov_5.053230||full_11_8	REFSEQ@hypothetical@protein	2.9e-07
1035-17-001_binning.123@NODE_8194_length_6649_cov_5.053230||full_11_9	REFSEQ@hypothetical@protein	1.4e-08
1035-17-001_binning.123@NODE_8194_length_6649_cov_5.053230||full_11_10	Gal4_dimer	9.4e-06
1035-17-001_binning.123@NODE_8194_length_6649_cov_5.053230||full_11_11	REFSEQ@hypothetical@protein	6e-29
1041-17-001_binning.163@NODE_14804_length_6415_cov_14.484434||full_71_1	DUF6291	2.9e-25
1041-17-001_binning.163@NODE_14804_length_6415_cov_14.484434||full_71_2	REFSEQ@hypothetical@protein	3e-20
1041-17-001_binning.163@NODE_14804_length_6415_cov_14.484434||full_71_3	REFSEQ@protein@ORF45	8.2e-08
1041-17-001_binning.163@NODE_14804_length_6415_cov_14.484434||full_71_4	REFSEQ@hypothetical@protein	2.2e-06
1041-17-001_binning.163@NODE_14804_length_6415_cov_14.484434||full_71_5	REFSEQ@hypothetical@protein	1.4e-38
1041-17-001_binning.163@NODE_14804_length_6415_cov_14.484434||full_71_6	rect	1.3e-58
1041-17-001_binning.163@NODE_14804_length_6415_cov_14.484434||full_71_7	REFSEQ@hypothetical@protein	9.5e-26
1041-17-001_binning.163@NODE_14804_length_6415_cov_14.484434||full_71_8	DUF739	2.2e-10
1041-17-001_binning.163@NODE_14804_length_6415_cov_14.484434||full_71_9	REFSEQ@capsid@maturation@protease	1e-21
1041-17-001_binning.163@NODE_14804_length_6415_cov_14.484434||full_71_10	REFSEQ@hypothetical@protein	3.8e-103
1041-17-001_binning.163@NODE_14804_length_6415_cov_14.484434||full_71_11	LysM	3.1e-15
1041-17-001_binning.163@NODE_14804_length_6415_cov_14.484434||full_71_12	DUF2443	4.1e-07
1043-17-001_binning.39@NODE_252_length_24838_cov_20.945285||full_36_1	PRK15098.1	3.9e-100
1043-17-001_binning.39@NODE_252_length_24838_cov_20.945285||full_36_2	CDP-OH_P_transf	4.5e-38
1043-17-001_binning.39@NODE_252_length_24838_cov_20.945285||full_36_3	PRK05729.1	0
1043-17-001_binning.39@NODE_252_length_24838_cov_20.945285||full_36_4	Radical_SAM	6.5e-14
1043-17-001_binning.39@NODE_252_length_24838_cov_20.945285||full_36_6	PRK07375.2-1	4.9e-07
1043-17-001_binning.39@NODE_252_length_24838_cov_20.945285||full_36_7	REFSEQ@hypothetical@protein	3.2e-13
1043-17-001_binning.39@NODE_252_length_24838_cov_20.945285||full_36_8	FtsH_ext	2e-06
1043-17-001_binning.39@NODE_252_length_24838_cov_20.945285||full_36_9	sp|P03786|Y47_BPT7@Protein@4.7	9.5e-24
1043-17-001_binning.39@NODE_252_length_24838_cov_20.945285||full_36_11	sp|P17529|CAPSD_PVMR@Capsid@protein	4.8e-37
1043-17-001_binning.39@NODE_252_length_24838_cov_20.945285||full_36_12	LprI	3.1e-06
1043-17-001_binning.39@NODE_252_length_24838_cov_20.945285||full_36_13	capsid_maj_Podo	3.7e-77
1043-17-001_binning.39@NODE_252_length_24838_cov_20.945285||full_36_14	DksA_like	1.1e-06
1043-17-001_binning.39@NODE_252_length_24838_cov_20.945285||full_36_15	NLBH	6.8e-06
1043-17-001_binning.39@NODE_252_length_24838_cov_20.945285||full_36_16	REFSEQ@hypothetical@protein	4.4e-06
1043-17-001_binning.39@NODE_252_length_24838_cov_20.945285||full_36_17	Dna2	1e-06
1043-17-001_binning.39@NODE_252_length_24838_cov_20.945285||full_36_18	REFSEQ@hypothetical@protein	5.6e-09
1043-17-001_binning.39@NODE_252_length_24838_cov_20.945285||full_36_19	PGDH	2.7e-71
1043-17-001_binning.39@NODE_252_length_24838_cov_20.945285||full_36_20	PRK05355.1	9.1e-161
1043-17-001_binning.39@NODE_252_length_24838_cov_20.945285||full_36_21	NTP_transferase	4.9e-48
1043-17-001_binning.39@NODE_252_length_24838_cov_20.945285||full_36_22	MG423	5.8e-170
2001-17-001_bin.56@NODE_8347_length_5899_cov_11.673511||full_32_1	REFSEQ@hypothetical@protein	8.3e-40
2001-17-001_bin.56@NODE_8347_length_5899_cov_11.673511||full_32_2	Metallophos	1.9e-12
2001-17-001_bin.56@NODE_8347_length_5899_cov_11.673511||full_32_3	P_estr_lig_assc	9.7e-10
2001-17-001_bin.56@NODE_8347_length_5899_cov_11.673511||full_32_4	DUF6577	1.8e-58
2001-17-001_bin.57@NODE_3231_length_10368_cov_7.885096||full_12_1	TSC22	2e-07
2001-17-001_bin.57@NODE_3231_length_10368_cov_7.885096||full_12_2	REFSEQ@hypothetical@protein	8.8e-06
2001-17-001_bin.57@NODE_3231_length_10368_cov_7.885096||full_12_4	Hairy_orange	3.6e-06
2001-17-001_bin.57@NODE_3231_length_10368_cov_7.885096||full_12_6	REFSEQ@hypothetical@protein	1.2e-06
2001-17-001_bin.57@NODE_3231_length_10368_cov_7.885096||full_12_7	REFSEQ@hypothetical@protein	3.4e-06
2001-17-001_bin.57@NODE_3231_length_10368_cov_7.885096||full_12_8	ASCH	1.2e-11
2001-17-001_bin.57@NODE_3231_length_10368_cov_7.885096||full_12_9	PriCT_2	1.5e-06
2001-17-001_bin.57@NODE_3231_length_10368_cov_7.885096||full_12_10	REFSEQ@hypothetical@protein	6.4e-42
2001-17-001_bin.57@NODE_3231_length_10368_cov_7.885096||full_12_13	ATP-grasp_4	1.2e-06
2001-17-001_bin.57@NODE_3231_length_10368_cov_7.885096||full_12_14	REFSEQ@hypothetical@protein	1.3e-06
2001-17-001_bin.57@NODE_3231_length_10368_cov_7.885096||full_12_15	REFSEQ@hypothetical@protein	1.6e-29
2001-17-001_bin.57@NODE_3231_length_10368_cov_7.885096||full_12_16	Fez1	4.9e-08
2001-17-001_bin.77@NODE_3438_length_10017_cov_13.046376||full_33_1	gly_rich_SclB	1.8e-11
2001-17-001_bin.77@NODE_3438_length_10017_cov_13.046376||full_33_2	REFSEQ@hypothetical@protein	1.5e-08
2001-17-001_bin.77@NODE_3438_length_10017_cov_13.046376||full_33_4	capsid_maj_N4	2.1e-79
2001-17-001_bin.77@NODE_3438_length_10017_cov_13.046376||full_33_5	REFSEQ@hypothetical@protein	3.6e-09
2001-17-001_bin.77@NODE_3438_length_10017_cov_13.046376||full_33_6	REFSEQ@tail@tape@measure@protein	4.3e-30
2002-17-001_bin.66@NODE_2693_length_12012_cov_9.934264||full_15_1	chp_LLNDYxLRE	1.9e-06
2002-17-001_bin.66@NODE_2693_length_12012_cov_9.934264||full_15_2	HTH_metalloreg	2.4e-07
2002-17-001_bin.66@NODE_2693_length_12012_cov_9.934264||full_15_3	REFSEQ@hypothetical@protein	1.3e-06
2002-17-001_bin.66@NODE_2693_length_12012_cov_9.934264||full_15_4	REFSEQ@hypothetical@protein	6.7e-06
2002-17-001_bin.66@NODE_2693_length_12012_cov_9.934264||full_15_5	REFSEQ@hypothetical@protein	9.3e-07
2002-17-001_bin.66@NODE_2693_length_12012_cov_9.934264||full_15_6	HTH_metalloreg	5.7e-08
2002-17-001_bin.66@NODE_2693_length_12012_cov_9.934264||full_15_7	Mut7-C	3.9e-08
2002-17-001_bin.66@NODE_2693_length_12012_cov_9.934264||full_15_8	PRK04164.1-5	5.4e-08
2002-17-001_bin.66@NODE_2693_length_12012_cov_9.934264||full_15_9	REFSEQ@tapemeasure	2.3e-11
2002-17-001_bin.66@NODE_2693_length_12012_cov_9.934264||full_15_10	REFSEQ@Disulfide@isomerase	1.4e-06
2002-17-001_bin.66@NODE_2693_length_12012_cov_9.934264||full_15_11	sp|P03695|SSB_BPT4@Single-stranded@DNA-binding@protein	2.1e-06
2002-17-001_bin.66@NODE_2693_length_12012_cov_9.934264||full_15_12	PRK08594.1	1.2e-06
2002-17-001_bin.66@NODE_2693_length_12012_cov_9.934264||full_15_14	BEN	2.5e-06
2002-17-001_bin.66@NODE_2693_length_12012_cov_9.934264||full_15_15	sp|P04518|RDRP_CARMV@RNA-directed@RNA@polymerase	4.9e-11
2002-17-001_bin.66@NODE_2693_length_12012_cov_9.934264||full_15_17	REFSEQ@hypothetical@protein	5e-07
2002-17-001_bin.66@NODE_2693_length_12012_cov_9.934264||full_15_18	Molydop_binding	3.2e-07
2002-17-001_bin.66@NODE_2693_length_12012_cov_9.934264||full_15_20	REFSEQ@hypothetical@protein	1.8e-06
2002-17-001_bin.66@NODE_2693_length_12012_cov_9.934264||full_15_21	PRK08300.1	7.3e-07
2002-17-001_bin.66@NODE_2693_length_12012_cov_9.934264||full_15_22	DUF3310	4.8e-22
2002-17-001_bin.66@NODE_2693_length_12012_cov_9.934264||full_15_23	REFSEQ@hypothetical@protein	1.9e-06
2002-17-001_bin.66@NODE_2693_length_12012_cov_9.934264||full_15_24	REFSEQ@peptidase	1.4e-12
2002-17-001_bin.66@NODE_3168_length_11018_cov_6.688863||full_73_1	REFSEQ@hypothetical@protein	5.9e-06
2002-17-001_bin.66@NODE_3168_length_11018_cov_6.688863||full_73_2	leader_Nif11	2.8e-06
2002-17-001_bin.66@NODE_3168_length_11018_cov_6.688863||full_73_3	Peptidase_C39_2	2.8e-18
2002-17-001_bin.66@NODE_3168_length_11018_cov_6.688863||full_73_4	Phage_base_V	2e-23
2002-17-001_bin.66@NODE_3168_length_11018_cov_6.688863||full_73_5	zf-C2HE	8.7e-07
2002-17-001_bin.66@NODE_3168_length_11018_cov_6.688863||full_73_6	PRK08476.1	1.6e-06
2002-17-001_bin.66@NODE_3168_length_11018_cov_6.688863||full_73_7	Pentapeptide_4	2.9e-18
2002-17-001_bin.66@NODE_3168_length_11018_cov_6.688863||full_73_8	T4_baseplate	4e-10
2002-17-001_bin.66@NODE_3168_length_11018_cov_6.688863||full_73_9	sp|A8Z640|CH60_SULMW@Chaperonin@GroEL	1.4e-21
2002-17-001_bin.66@NODE_3168_length_11018_cov_6.688863||full_73_10	VgrG_rel	1.8e-20
2002-17-001_bin.66@NODE_3168_length_11018_cov_6.688863||full_73_11	REFSEQ@hypothetical@protein	4.3e-06
2002-17-001_bin.66@NODE_12001_length_5106_cov_9.062958||full_61_1	sp|Q196Z6|064L_IIV3@Uncharacterized@protein@064L	2.4e-35
2002-17-001_bin.66@NODE_12001_length_5106_cov_9.062958||full_61_2	DUF6353	3.4e-47
2002-17-001_bin.66@NODE_12001_length_5106_cov_9.062958||full_61_3	REFSEQ@hypothetical@protein	2.7e-06
2002-17-001_bin.66@NODE_12001_length_5106_cov_9.062958||full_61_4	REFSEQ@hypothetical@protein	3.7e-06
2002-17-001_bin.66@NODE_12001_length_5106_cov_9.062958||full_61_5	YgiT_finger	2.2e-09
2002-17-001_bin.66@NODE_12001_length_5106_cov_9.062958||full_61_6	DUF6353	1.8e-25
2002-17-001_bin.66@NODE_12001_length_5106_cov_9.062958||full_61_7	sigma70-ECF	1.4e-21
2002-17-001_bin.66@NODE_12001_length_5106_cov_9.062958||full_61_8	PRK13990.1	3.7e-06
2002-17-001_bin.66@NODE_12001_length_5106_cov_9.062958||full_61_9	REFSEQ@hypothetical@protein	2.2e-06
2002-17-001_bin.66@NODE_12001_length_5106_cov_9.062958||full_61_10	SPC25	4e-06
2002-17-001_bin.66@NODE_12001_length_5106_cov_9.062958||full_61_11	Ac76	8.9e-07
2003-17-001_bin.25@NODE_1402_length_14194_cov_8.840371||full_43_1	REFSEQ@gp38,@hypothetical@protein	4e-06
2003-17-001_bin.25@NODE_1402_length_14194_cov_8.840371||full_43_2	phage_term_2	8.5e-50
2003-17-001_bin.25@NODE_1402_length_14194_cov_8.840371||full_43_3	Phage_portal	4.5e-11
2003-17-001_bin.25@NODE_1402_length_14194_cov_8.840371||full_43_4	REFSEQ@ORF73	8.2e-09
2003-17-001_bin.25@NODE_1402_length_14194_cov_8.840371||full_43_5	sp|Q00163|VG09_ICHVA@Putative@zinc-binding@protein@ORF9	9.2e-15
2003-17-001_bin.25@NODE_1402_length_14194_cov_8.840371||full_43_6	DUF668	9e-06
2003-17-001_bin.25@NODE_1402_length_14194_cov_8.840371||full_43_7	sp|Q88425|ORF11_SPV1C@Uncharacterized@protein@ORF11	1.5e-07
2003-17-001_bin.25@NODE_1402_length_14194_cov_8.840371||full_43_8	PRK13394.1	2.3e-06
2003-17-001_bin.25@NODE_1402_length_14194_cov_8.840371||full_43_9	LysM	2e-06
2003-17-001_bin.25@NODE_1402_length_14194_cov_8.840371||full_43_10	sp|P17172|BP27_BPT4@Baseplate@central@spike@complex@protein@gp27	5.3e-09
2003-17-001_bin.25@NODE_1402_length_14194_cov_8.840371||full_43_11	PRK09859.1	5.3e-06
2003-17-001_bin.25@NODE_1402_length_14194_cov_8.840371||full_43_12	GP46	5.8e-06
2003-17-001_bin.25@NODE_1402_length_14194_cov_8.840371||full_43_13	REFSEQ@HNH@endonuclease	1.1e-61
2003-17-001_bin.25@NODE_1402_length_14194_cov_8.840371||full_43_14	sp|O64258|VG66_BPMD2@Gene@66@protein	1.8e-09
2003-17-001_bin.25@NODE_1402_length_14194_cov_8.840371||full_43_16	degP_htrA_DO	4.2e-77
2003-17-001_bin.25@NODE_1402_length_14194_cov_8.840371||full_43_17	HK_WalK	1.7e-76
2003-17-001_bin.46@NODE_192_length_37022_cov_11.750561||0_partial_1_1	2-thiour_desulf	3.3e-47
2003-17-001_bin.46@NODE_192_length_37022_cov_11.750561||0_partial_1_2	MtrAB_MtrA	1.4e-72
2003-17-001_bin.46@NODE_192_length_37022_cov_11.750561||0_partial_1_3	HK_WalK	4.5e-83
2003-17-001_bin.46@NODE_192_length_37022_cov_11.750561||0_partial_1_4	degP_htrA_DO	1.6e-89
2003-17-001_bin.46@NODE_192_length_37022_cov_11.750561||0_partial_1_6	sigma70-ECF	3.3e-21
2003-17-001_bin.46@NODE_192_length_37022_cov_11.750561||0_partial_1_7	PRK13724.1-2	2.7e-06
2003-17-001_bin.46@NODE_192_length_37022_cov_11.750561||0_partial_1_8	REFSEQ@hypothetical@protein	3.1e-06
2003-17-001_bin.46@NODE_192_length_37022_cov_11.750561||0_partial_1_10	sp|P25480|PORTL_BPP2@Probable@portal@protein	6.8e-12
2003-17-001_bin.46@NODE_192_length_37022_cov_11.750561||0_partial_1_12	REFSEQ@hypothetical@protein	5.6e-07
2003-17-001_bin.46@NODE_192_length_37022_cov_11.750561||0_partial_1_13	EamA	2.5e-35
2003-17-001_bin.46@NODE_192_length_37022_cov_11.750561||0_partial_1_14	REFSEQ@hypothetical@protein	1.3e-10
2003-17-001_bin.46@NODE_192_length_37022_cov_11.750561||0_partial_1_15	REFSEQ@hypothetical@protein	5.6e-06
2003-17-001_bin.46@NODE_192_length_37022_cov_11.750561||0_partial_1_16	capsid_maj_N4	6.5e-80
2003-17-001_bin.46@NODE_192_length_37022_cov_11.750561||0_partial_1_17	SPG4	6.4e-06
2003-17-001_bin.46@NODE_192_length_37022_cov_11.750561||0_partial_1_18	PRK05422.1	1.1e-65
2003-17-001_bin.46@NODE_192_length_37022_cov_11.750561||0_partial_1_19	SecG	3.9e-20
2004-17-001_bin.14@NODE_15769_length_6106_cov_22.745497||full_71_1	BD-FAE	1e-23
2004-17-001_bin.14@NODE_15769_length_6106_cov_22.745497||full_71_2	Glyco_hydro_38N	6.8e-72
2004-17-001_bin.14@NODE_15769_length_6106_cov_22.745497||full_71_3	Amidase_3	7.4e-34
2004-17-001_bin.14@NODE_15769_length_6106_cov_22.745497||full_71_4	REFSEQ@hypothetical@protein	2.4e-08
2004-17-001_bin.26@NODE_9136_length_8641_cov_5.707780||full_25_1	REFSEQ@tail@tape@measure@protein	6.3e-30
2004-17-001_bin.26@NODE_9136_length_8641_cov_5.707780||full_25_2	REFSEQ@hypothetical@protein	2.9e-09
2004-17-001_bin.26@NODE_9136_length_8641_cov_5.707780||full_25_3	capsid_maj_N4	1.6e-79
2004-17-001_bin.26@NODE_9136_length_8641_cov_5.707780||full_25_4	REFSEQ@hypothetical@protein	2.9e-08
2004-17-001_bin.26@NODE_9136_length_8641_cov_5.707780||full_25_6	REFSEQ@hypothetical@protein	1.5e-08
2004-17-001_bin.26@NODE_9136_length_8641_cov_5.707780||full_25_7	REFSEQ@hypothetical@protein	6e-06
2004-17-001_bin.26@NODE_10389_length_7966_cov_4.242826||full_8_1	PRK09527.1	1.8e-22
2004-17-001_bin.26@NODE_10389_length_7966_cov_4.242826||full_8_2	Spectrin_like	1.8e-07
2004-17-001_bin.26@NODE_10389_length_7966_cov_4.242826||full_8_3	sp|Q03209|P78_NPVAC@Protein@P78/83	4.2e-58
2004-17-001_bin.26@NODE_10389_length_7966_cov_4.242826||full_8_4	sp|P17357|IL18B_VACCW@Interleukin-18-binding@protein	7.6e-63
2004-17-001_bin.26@NODE_10389_length_7966_cov_4.242826||full_8_5	Wzy_C	1.3e-09
2004-17-001_bin.26@NODE_10389_length_7966_cov_4.242826||full_8_6	REFSEQ@hypothetical@protein	9.5e-07
2004-17-001_bin.26@NODE_10389_length_7966_cov_4.242826||full_8_7	gliding_GltJ	2.5e-07
2004-17-001_bin.26@NODE_10389_length_7966_cov_4.242826||full_8_8	SCM_chp_ScmC	5.6e-07
2004-17-001_bin.26@NODE_10389_length_7966_cov_4.242826||full_8_9	PqqD	5.5e-17
2004-17-001_bin.26@NODE_10389_length_7966_cov_4.242826||full_8_10	sigpep_I_bact	4e-11
2004-17-001_bin.26@NODE_10389_length_7966_cov_4.242826||full_8_11	Wzz	1.4e-09
2004-17-001_bin.73@NODE_651_length_30345_cov_21.807725||0_partial_24_1	PRK12267.1	4.6e-285
2004-17-001_bin.73@NODE_651_length_30345_cov_21.807725||0_partial_24_2	asp_race	3.4e-55
2004-17-001_bin.73@NODE_651_length_30345_cov_21.807725||0_partial_24_3	Phage_holin_5_2	1.2e-20
2004-17-001_bin.73@NODE_651_length_30345_cov_21.807725||0_partial_24_4	REFSEQ@hypothetical@protein	5e-15
2004-17-001_bin.73@NODE_651_length_30345_cov_21.807725||0_partial_24_5	Peptidase_M23	1.8e-26
2004-17-001_bin.73@NODE_651_length_30345_cov_21.807725||0_partial_24_6	sp|P18681|RPC3_BPHK0@Regulatory@protein@CIII	1.1e-07
2004-17-001_bin.73@NODE_651_length_30345_cov_21.807725||0_partial_24_9	sp|Q6GZT5|041R_FRG3G@Uncharacterized@protein@041R	3.8e-08
2004-17-001_bin.73@NODE_651_length_30345_cov_21.807725||0_partial_24_10	capsid_maj_N4	8.7e-54
2004-17-001_bin.73@NODE_651_length_30345_cov_21.807725||0_partial_24_12	A118_put_portal	1.6e-15
2004-17-001_bin.73@NODE_651_length_30345_cov_21.807725||0_partial_24_13	Terminase_3	1.2e-43
2004-17-001_bin.73@NODE_651_length_30345_cov_21.807725||0_partial_24_14	sp|Q38300|CAPSD_BPLC2@Major@capsid@protein	7.2e-10
2004-17-001_bin.73@NODE_651_length_30345_cov_21.807725||0_partial_24_15	Sigma70_r4	2.4e-08
2004-17-001_bin.73@NODE_651_length_30345_cov_21.807725||0_partial_24_16	HSP20	3.4e-27
2004-17-001_bin.73@NODE_651_length_30345_cov_21.807725||0_partial_24_17	bac_cardiolipin	4.5e-97
2004-17-001_bin.94@NODE_406_length_36045_cov_22.007196||full_46_1	DUF4944	5.2e-07
2004-17-001_bin.94@NODE_406_length_36045_cov_22.007196||full_46_2	Glyco_hyd_65N_2	4.9e-40
2004-17-001_bin.94@NODE_406_length_36045_cov_22.007196||full_46_3	Guanylate_cyc	1.4e-59
2004-17-001_bin.94@NODE_406_length_36045_cov_22.007196||full_46_4	DDE_Tnp_1_3	1.3e-09
2004-17-001_bin.94@NODE_406_length_36045_cov_22.007196||full_46_5	REFSEQ@hypothetical@protein	7.8e-07
2004-17-001_bin.94@NODE_406_length_36045_cov_22.007196||full_46_6	RelB_DinJ	2.9e-22
2004-17-001_bin.94@NODE_406_length_36045_cov_22.007196||full_46_7	REFSEQ@hypothetical@protein	8.5e-37
2004-17-001_bin.94@NODE_406_length_36045_cov_22.007196||full_46_8	REFSEQ@hypothetical@protein	2.3e-55
2004-17-001_bin.94@NODE_406_length_36045_cov_22.007196||full_46_9	REFSEQ@hypothetical@protein	1.2e-06
2004-17-001_bin.94@NODE_406_length_36045_cov_22.007196||full_46_11	REFSEQ@hypothetical@protein	2.6e-08
2004-17-001_bin.94@NODE_406_length_36045_cov_22.007196||full_46_12	TMP_3	7.6e-23
2004-17-001_bin.94@NODE_406_length_36045_cov_22.007196||full_46_13	REFSEQ@hypothetical@protein	1.5e-06
2004-17-001_bin.94@NODE_406_length_36045_cov_22.007196||full_46_14	T4_tail_cap	2.5e-07
2004-17-001_bin.94@NODE_406_length_36045_cov_22.007196||full_46_16	DUF6483	1.9e-06
2004-17-001_bin.94@NODE_406_length_36045_cov_22.007196||full_46_17	sp|O39928|POLG_HCVEV@Genome@polyprotein	1.3e-16
2004-17-001_bin.94@NODE_406_length_36045_cov_22.007196||full_46_18	REFSEQ@hypothetical@protein	3.9e-08
2004-17-001_bin.94@NODE_406_length_36045_cov_22.007196||full_46_19	Phage_cap_E	6.4e-29
2004-17-001_bin.94@NODE_406_length_36045_cov_22.007196||full_46_20	REFSEQ@hypothetical@protein	4.1e-12
2004-17-001_bin.94@NODE_406_length_36045_cov_22.007196||full_46_21	7kD_DNA_binding	1.4e-06
2004-17-001_bin.94@NODE_406_length_36045_cov_22.007196||full_46_22	SecB	2.3e-14
2004-17-001_bin.94@NODE_406_length_36045_cov_22.007196||full_46_23	REFSEQ@hypothetical@protein	1.3e-06
2004-17-001_bin.94@NODE_406_length_36045_cov_22.007196||full_46_25	REFSEQ@capsid@maturation@protease	8.3e-30
2004-17-001_bin.94@NODE_406_length_36045_cov_22.007196||full_46_26	REFSEQ@hypothetical@protein	9.2e-07
2004-17-001_bin.94@NODE_406_length_36045_cov_22.007196||full_46_28	antidote_HigA	2.1e-09
2004-17-001_bin.94@NODE_406_length_36045_cov_22.007196||full_46_29	REFSEQ@hypothetical@protein	8.3e-64
2004-17-001_bin.94@NODE_406_length_36045_cov_22.007196||full_46_30	sp|P85225|VPN1_BPPHE@Putative@tail@sheath@protein	5e-47
2004-17-001_bin.94@NODE_406_length_36045_cov_22.007196||full_46_31	REFSEQ@hypothetical@protein	4.8e-07
2004-17-001_bin.94@NODE_406_length_36045_cov_22.007196||full_46_32	REFSEQ@hypothetical@protein	1.7e-07
2004-17-001_bin.94@NODE_406_length_36045_cov_22.007196||full_46_33	arc_protsome_A	6.5e-07
2004-17-001_bin.94@NODE_406_length_36045_cov_22.007196||full_46_34	Phage_Mu_Gam	1.2e-32
2004-17-001_bin.94@NODE_5937_length_11209_cov_22.824458||full_63_1	DDE_Tnp_1_3	6.9e-11
2004-17-001_bin.94@NODE_5937_length_11209_cov_22.824458||full_63_2	PIN_3	5.5e-06
2004-17-001_bin.94@NODE_5937_length_11209_cov_22.824458||full_63_3	REFSEQ@hypothetical@protein	8.2e-07
2004-17-001_bin.94@NODE_5937_length_11209_cov_22.824458||full_63_5	sp|O10293|Y030_NPVOP@Uncharacterized@52.7@kDa@protein	2e-67
2004-17-001_bin.94@NODE_5937_length_11209_cov_22.824458||full_63_6	DUF4406	2e-30
2004-17-001_bin.94@NODE_5937_length_11209_cov_22.824458||full_63_7	REFSEQ@hypothetical@protein	1.8e-23
2004-17-001_bin.94@NODE_5937_length_11209_cov_22.824458||full_63_8	sp|P39510|ARN_BPT4@Anti-restriction@endonuclease	6.2e-49
2004-17-001_bin.94@NODE_5937_length_11209_cov_22.824458||full_63_9	REFSEQ@hypothetical@protein	2.2e-69
2004-17-001_bin.94@NODE_5937_length_11209_cov_22.824458||full_63_10	Phage_Mu_Gp27	8.3e-16
2004-17-001_bin.94@NODE_5937_length_11209_cov_22.824458||full_63_11	sp|P03045|REGN_LAMBD@Antitermination@protein@N	6.9e-11
2004-17-001_bin.94@NODE_5937_length_11209_cov_22.824458||full_63_12	REFSEQ@hypothetical@protein	1.6e-08
2004-17-001_bin.94@NODE_5937_length_11209_cov_22.824458||full_63_13	PRK06328.1	4.3e-08
2004-17-001_bin.94@NODE_5937_length_11209_cov_22.824458||full_63_14	REFSEQ@phage@tail@fiber@protein	6.9e-06
2004-17-001_bin.94@NODE_5937_length_11209_cov_22.824458||full_63_16	HTH_17	1.2e-06
2004-17-001_bin.94@NODE_5937_length_11209_cov_22.824458||full_63_17	GemA	3e-28
2004-17-001_bin.94@NODE_9125_length_8649_cov_23.057249||full_16_1	REFSEQ@hypothetical@protein	5.9e-149
2004-17-001_bin.94@NODE_9125_length_8649_cov_23.057249||full_16_3	BppU_N	2.4e-07
2004-17-001_bin.94@NODE_9125_length_8649_cov_23.057249||full_16_4	PRK12338.1	3.2e-06
2004-17-001_bin.94@NODE_9125_length_8649_cov_23.057249||full_16_5	nos_propeller_2	5.7e-06
2004-17-001_bin.94@NODE_9125_length_8649_cov_23.057249||full_16_6	REFSEQ@hypothetical@protein	2.1e-08
2004-17-001_bin.94@NODE_9125_length_8649_cov_23.057249||full_16_8	Proteasome	1.8e-06
2004-17-001_bin.94@NODE_9125_length_8649_cov_23.057249||full_16_9	DUF2535	3.1e-06
2004-17-001_bin.94@NODE_9866_length_8227_cov_27.470387||full_23_1	sp|P22877|INTR_SACER@Integrase	1.8e-41
2004-17-001_bin.94@NODE_9866_length_8227_cov_27.470387||full_23_2	HTH_17	3.2e-13
2004-17-001_bin.94@NODE_9866_length_8227_cov_27.470387||full_23_4	REFSEQ@putative@head@morphogenesis@protein	1.7e-11
2004-17-001_bin.94@NODE_9866_length_8227_cov_27.470387||full_23_5	sp|P03786|Y47_BPT7@Protein@4.7	4.8e-30
2004-17-001_bin.94@NODE_9866_length_8227_cov_27.470387||full_23_6	Phage_portal	1e-57
2004-17-001_bin.94@NODE_9866_length_8227_cov_27.470387||full_23_7	PRK09935.1	4.2e-13
2004-17-001_bin.94@NODE_9866_length_8227_cov_27.470387||full_23_8	sp|Q9T1Q4|VP44_BPAPS@Putative@nuclease@p44	4.9e-18
2004-17-001_bin.94@NODE_9866_length_8227_cov_27.470387||full_23_9	major_cap_HK97	1.5e-36
2004-17-001_bin.94@NODE_9866_length_8227_cov_27.470387||full_23_10	GSH_synthase	8.2e-07
2004-17-001_bin.94@NODE_9866_length_8227_cov_27.470387||full_23_11	GST_N_4	2.2e-06
2004-17-001_bin.94@NODE_15648_length_6139_cov_28.269888||full_63_1	PRK09935.1	4.4e-15
2004-17-001_bin.94@NODE_15648_length_6139_cov_28.269888||full_63_2	major_cap_HK97	3.8e-34
2004-17-001_bin.94@NODE_15648_length_6139_cov_28.269888||full_63_3	REFSEQ@head-tail@connector@protein	2e-09
2004-17-001_bin.94@NODE_15648_length_6139_cov_28.269888||full_63_4	DUF5118	1.6e-06
2004-17-001_bin.94@NODE_15648_length_6139_cov_28.269888||full_63_5	REFSEQ@hypothetical@protein	6.1e-48
2004-17-001_bin.94@NODE_20903_length_5088_cov_21.658653||full_40_1	DUF5758	2.2e-47
2004-17-001_bin.94@NODE_20903_length_5088_cov_21.658653||full_40_2	Neurochondrin	2.4e-06
2004-17-001_bin.94@NODE_20903_length_5088_cov_21.658653||full_40_3	sp|P03796|Y77_BPT7@Protein@7.7	5.1e-22
2004-17-001_bin.94@NODE_20903_length_5088_cov_21.658653||full_40_5	DUF6225	4.6e-08
2004-17-001_bin.94@NODE_20903_length_5088_cov_21.658653||full_40_6	REFSEQ@membrane@protein@A20A	5.1e-06
2004-17-001_bin.94@NODE_20903_length_5088_cov_21.658653||full_40_7	REFSEQ@hypothetical@protein	7.4e-13
2004-17-001_bin.94@NODE_20903_length_5088_cov_21.658653||full_40_8	sp|Q37976|AEPE_BPA18@L-alanyl-D-glutamate@peptidase	9.6e-08
2004-17-001_bin.94@NODE_20903_length_5088_cov_21.658653||full_40_11	REFSEQ@alkaline@phosphatase	3.2e-09
2004-17-001_bin.94@NODE_20903_length_5088_cov_21.658653||full_40_12	Rap1a	1.2e-07
2004-17-001_bin.112@NODE_264_length_41511_cov_14.553430||full_39_1	MSMEG_0565_glyc	7.1e-27
2004-17-001_bin.112@NODE_264_length_41511_cov_14.553430||full_39_2	sp|P30876|RPB2_HUMAN@DNA-directed@RNA@polymerase@II@subunit@RPB2	1.3e-23
2004-17-001_bin.112@NODE_264_length_41511_cov_14.553430||full_39_3	sp|Q85213|GLYCO_PIRYV@Glycoprotein	1.1e-25
2004-17-001_bin.112@NODE_264_length_41511_cov_14.553430||full_39_4	REFSEQ@hypothetical@protein	3e-56
2004-17-001_bin.112@NODE_264_length_41511_cov_14.553430||full_39_5	sp|A4KXB2|Y057_HVAVE@Uncharacterized@protein@ORF57	7.7e-39
2004-17-001_bin.112@NODE_264_length_41511_cov_14.553430||full_39_6	DUF859	3.7e-236
2004-17-001_bin.112@NODE_264_length_41511_cov_14.553430||full_39_7	REFSEQ@BR0599@family@protein	0
2004-17-001_bin.112@NODE_264_length_41511_cov_14.553430||full_39_8	REFSEQ@hypothetical@protein	2.9e-142
2004-17-001_bin.112@NODE_264_length_41511_cov_14.553430||full_39_9	REFSEQ@hypothetical@protein	5.5e-180
2004-17-001_bin.112@NODE_264_length_41511_cov_14.553430||full_39_10	REFSEQ@hypothetical@protein	1e-72
2004-17-001_bin.112@NODE_264_length_41511_cov_14.553430||full_39_11	sp|Q5UPT0|LONH_MIMIV@Lon@protease@homolog	1.6e-33
2004-17-001_bin.112@NODE_264_length_41511_cov_14.553430||full_39_12	REFSEQ@hypothetical@protein	3.6e-58
2004-17-001_bin.112@NODE_264_length_41511_cov_14.553430||full_39_13	REFSEQ@hypothetical@protein	7.3e-50
2004-17-001_bin.112@NODE_264_length_41511_cov_14.553430||full_39_14	Minor_capsid_2	4.2e-27
2004-17-001_bin.112@NODE_264_length_41511_cov_14.553430||full_39_15	sp|Q5UPV8|MCAR_MIMIV@Mitochondrial@carrier-like@protein@L276	1.3e-37
2004-17-001_bin.112@NODE_264_length_41511_cov_14.553430||full_39_16	sp|Q6GZT5|041R_FRG3G@Uncharacterized@protein@041R	6.7e-40
2004-17-001_bin.112@NODE_264_length_41511_cov_14.553430||full_39_17	REFSEQ@ORF12	1.4e-31
2004-17-001_bin.112@NODE_264_length_41511_cov_14.553430||full_39_18	REFSEQ@hypothetical@protein	1.8e-141
2004-17-001_bin.112@NODE_264_length_41511_cov_14.553430||full_39_19	Phage_GP20	2.8e-42
2004-17-001_bin.112@NODE_264_length_41511_cov_14.553430||full_39_20	DUF494	3.6e-06
2004-17-001_bin.112@NODE_264_length_41511_cov_14.553430||full_39_21	Phage_min_cap2	2.7e-98
2004-17-001_bin.112@NODE_264_length_41511_cov_14.553430||full_39_22	REFSEQ@hypothetical@protein	8.3e-11
2004-17-001_bin.112@NODE_264_length_41511_cov_14.553430||full_39_23	A118_put_portal	1.2e-198
2004-17-001_bin.112@NODE_264_length_41511_cov_14.553430||full_39_24	phage_term_2	2.2e-82
2004-17-001_bin.112@NODE_264_length_41511_cov_14.553430||full_39_25	REFSEQ@VP2	2.8e-61
2004-17-001_bin.112@NODE_264_length_41511_cov_14.553430||full_39_26	REFSEQ@hypothetical@protein	2e-34
2004-17-001_bin.112@NODE_264_length_41511_cov_14.553430||full_39_27	REFSEQ@hypothetical@protein	9.5e-137
2004-17-001_bin.112@NODE_264_length_41511_cov_14.553430||full_39_28	REFSEQ@ORF9	4.3e-66
2004-17-001_bin.112@NODE_264_length_41511_cov_14.553430||full_39_29	sp|C1JJY0|ORF1_HAPV1@Uncharacterized@protein@1	7.5e-23
2004-17-001_bin.112@NODE_264_length_41511_cov_14.553430||full_39_30	REFSEQ@hypothetical@protein	9e-22
2004-17-001_bin.112@NODE_264_length_41511_cov_14.553430||full_39_31	REFSEQ@hypothetical@protein	3.6e-30
2004-17-001_bin.112@NODE_264_length_41511_cov_14.553430||full_39_32	sp|P10188|NP04_HHV11@Nuclear@protein@UL4	5.5e-38
2004-17-001_bin.112@NODE_264_length_41511_cov_14.553430||full_39_33	REFSEQ@hypothetical@protein	2.3e-06
2004-17-001_bin.112@NODE_264_length_41511_cov_14.553430||full_39_34	sp|P21975|V055_FOWPN@Putative@Ig-like@V-type@domain-containing@protein@FPV055	2.9e-06
2004-17-001_bin.112@NODE_264_length_41511_cov_14.553430||full_39_35	REFSEQ@hypothetical@protein	9.3e-09
2004-17-001_bin.112@NODE_264_length_41511_cov_14.553430||full_39_36	REFSEQ@hypothetical@protein	6.7e-93
2004-17-001_bin.112@NODE_264_length_41511_cov_14.553430||full_39_37	sp|A4ZUB2|Y170_ABVP@Uncharacterized@protein@ORF170	7.5e-53
2004-17-001_bin.112@NODE_264_length_41511_cov_14.553430||full_39_38	sp|P03750|Y7_BPT7@Protein@7	5.1e-44
2004-17-001_bin.112@NODE_264_length_41511_cov_14.553430||full_39_39	sp|C1JJY2|MATRX_HAPV1@Matrix@protein	7e-30
2004-17-001_bin.112@NODE_264_length_41511_cov_14.553430||full_39_40	REFSEQ@hypothetical@protein	9.5e-07
2004-17-001_bin.112@NODE_264_length_41511_cov_14.553430||full_39_41	PRK07275.1	2e-65
2004-17-001_bin.112@NODE_264_length_41511_cov_14.553430||full_39_42	Spore_Cse60	1.4e-08
2004-17-001_bin.112@NODE_264_length_41511_cov_14.553430||full_39_43	REFSEQ@holin@family@protein	1.1e-14
2004-17-001_bin.112@NODE_264_length_41511_cov_14.553430||full_39_44	REFSEQ@hypothetical@protein	1.6e-88
2004-17-001_bin.112@NODE_264_length_41511_cov_14.553430||full_39_45	REFSEQ@hypothetical@protein	1.3e-28
2004-17-001_bin.112@NODE_264_length_41511_cov_14.553430||full_39_46	REFSEQ@hypothetical@protein	1.7e-39
2004-17-001_bin.112@NODE_264_length_41511_cov_14.553430||full_39_47	REFSEQ@hypothetical@protein	5.9e-29
2004-17-001_bin.112@NODE_264_length_41511_cov_14.553430||full_39_48	sp|Q5UPF8|YL088_MIMIV@Putative@ankyrin@repeat@protein@L88	7.2e-08
2004-17-001_bin.112@NODE_264_length_41511_cov_14.553430||full_39_49	REFSEQ@hypothetical@protein	2.4e-36
2004-17-001_bin.112@NODE_264_length_41511_cov_14.553430||full_39_50	REFSEQ@hypothetical@protein	3.9e-39
2004-17-001_bin.112@NODE_264_length_41511_cov_14.553430||full_39_51	PRK13169.1-2	2.4e-07
2004-17-001_bin.112@NODE_264_length_41511_cov_14.553430||full_39_53	sp|Q8ZNY9|PRP1_SALTY@Serine/threonine-protein@phosphatase@1	1.4e-06
2004-17-001_bin.112@NODE_264_length_41511_cov_14.553430||full_39_54	REFSEQ@capsid@maturation@protease	3.2e-18
2004-17-001_bin.112@NODE_264_length_41511_cov_14.553430||full_39_55	DUF5316	1e-06
2004-17-001_bin.112@NODE_264_length_41511_cov_14.553430||full_39_56	REFSEQ@capsid@maturation@protease	9.2e-45
2004-17-001_bin.112@NODE_264_length_41511_cov_14.553430||full_39_57	Lipoprotein_Ltp	2.8e-81
2004-17-001_bin.112@NODE_264_length_41511_cov_14.553430||full_39_58	sp|P22877|INTR_SACER@Integrase	4.7e-56
2004-17-001_bin.112@NODE_264_length_41511_cov_14.553430||full_39_59	ccpA	1.2e-165
2004-17-001_bin.112@NODE_952_length_26492_cov_19.738700||full_43_1	N6_N4_Mtase	6.8e-42
2004-17-001_bin.112@NODE_952_length_26492_cov_19.738700||full_43_2	REFSEQ@hypothetical@protein	3.2e-06
2004-17-001_bin.112@NODE_952_length_26492_cov_19.738700||full_43_3	DUF6261	3.6e-42
2004-17-001_bin.112@NODE_952_length_26492_cov_19.738700||full_43_4	PRK15483.1	8.4e-109
2004-17-001_bin.112@NODE_952_length_26492_cov_19.738700||full_43_5	DUF2829	3.3e-26
2004-17-001_bin.112@NODE_952_length_26492_cov_19.738700||full_43_6	PRK06550.1	1.2e-114
2004-17-001_bin.112@NODE_952_length_26492_cov_19.738700||full_43_7	REFSEQ@hypothetical@protein	1.9e-27
2004-17-001_bin.112@NODE_952_length_26492_cov_19.738700||full_43_8	Transgly_assoc	1.1e-13
2004-17-001_bin.112@NODE_952_length_26492_cov_19.738700||full_43_9	ASCH	2.8e-34
2004-17-001_bin.112@NODE_952_length_26492_cov_19.738700||full_43_10	GFO_IDH_MocA	1.7e-26
2004-17-001_bin.112@NODE_952_length_26492_cov_19.738700||full_43_11	PRK14354.1	1e-225
2004-17-001_bin.112@NODE_952_length_26492_cov_19.738700||full_43_12	PRK11762.1	1.7e-24
2004-17-001_bin.112@NODE_952_length_26492_cov_19.738700||full_43_13	accessory_MacP	1.1e-27
2004-17-001_bin.112@NODE_952_length_26492_cov_19.738700||full_43_14	PRK05584.1	6.4e-94
2004-17-001_bin.112@NODE_952_length_26492_cov_19.738700||full_43_15	Pro_isomerase	1.1e-56
2004-17-001_bin.112@NODE_952_length_26492_cov_19.738700||full_43_16	PRK10263.1	2.1e-135
2004-17-001_bin.112@NODE_952_length_26492_cov_19.738700||full_43_17	sp|P22877|INTR_SACER@Integrase	6.3e-77
2004-17-001_bin.112@NODE_952_length_26492_cov_19.738700||full_43_18	REFSEQ@capsid@maturation@protease	2.3e-26
2004-17-001_bin.112@NODE_952_length_26492_cov_19.738700||full_43_19	HTH_3	1.2e-07
2004-17-001_bin.112@NODE_952_length_26492_cov_19.738700||full_43_20	Bro-N	3.7e-23
2004-17-001_bin.112@NODE_952_length_26492_cov_19.738700||full_43_21	sp|P27959|POLG_HCVJ2@Genome@polyprotein@(Fragment)	5.5e-07
2004-17-001_bin.112@NODE_952_length_26492_cov_19.738700||full_43_24	MerR_1	5.4e-09
2004-17-001_bin.112@NODE_952_length_26492_cov_19.738700||full_43_25	DUF3972	9.6e-07
2004-17-001_bin.112@NODE_952_length_26492_cov_19.738700||full_43_26	REFSEQ@hypothetical@protein	3.6e-18
2004-17-001_bin.112@NODE_952_length_26492_cov_19.738700||full_43_27	REFSEQ@DNA@polymerase@III@subunit@theta	3.9e-63
2004-17-001_bin.112@NODE_952_length_26492_cov_19.738700||full_43_28	Cut8	2.4e-06
2004-17-001_bin.112@NODE_952_length_26492_cov_19.738700||full_43_29	sp|Q859P9|RPOLV_BPN4@Virion@DNA-directed@RNA@polymerase	1.1e-09
2004-17-001_bin.112@NODE_952_length_26492_cov_19.738700||full_43_31	REFSEQ@hypothetical@protein	1.4e-06
2004-17-001_bin.112@NODE_952_length_26492_cov_19.738700||full_43_32	REFSEQ@ORF9	4.9e-45
2004-17-001_bin.112@NODE_952_length_26492_cov_19.738700||full_43_33	DUF6290	5.7e-32
2004-17-001_bin.112@NODE_952_length_26492_cov_19.738700||full_43_34	REFSEQ@hypothetical@protein	7.9e-21
2004-17-001_bin.164@NODE_199_length_45284_cov_9.934644||full_34_1	LPD38	4e-34
2004-17-001_bin.164@NODE_199_length_45284_cov_9.934644||full_34_2	REFSEQ@tail@tape@measure@protein	5e-27
2004-17-001_bin.164@NODE_199_length_45284_cov_9.934644||full_34_3	REFSEQ@hypothetical@protein	1.3e-22
2004-17-001_bin.164@NODE_199_length_45284_cov_9.934644||full_34_4	REFSEQ@hypothetical@protein	4.2e-07
2004-17-001_bin.164@NODE_199_length_45284_cov_9.934644||full_34_5	Lant_dehydr_C	3.7e-06
2004-17-001_bin.164@NODE_199_length_45284_cov_9.934644||full_34_7	sp|Q5UPT0|LONH_MIMIV@Lon@protease@homolog	1.2e-06
2004-17-001_bin.164@NODE_199_length_45284_cov_9.934644||full_34_8	PRK05748.1	2e-07
2004-17-001_bin.164@NODE_199_length_45284_cov_9.934644||full_34_10	sp|Q65YU7|VP9_MYRV9@Uncharacterized@protein@VP9	9.4e-14
2004-17-001_bin.164@NODE_199_length_45284_cov_9.934644||full_34_11	REFSEQ@hypothetical@protein	3.2e-06
2004-17-001_bin.164@NODE_199_length_45284_cov_9.934644||full_34_12	PRK14435.1	5.8e-06
2004-17-001_bin.164@NODE_199_length_45284_cov_9.934644||full_34_14	REFSEQ@hypothetical@protein	7.6e-06
2004-17-001_bin.164@NODE_199_length_45284_cov_9.934644||full_34_15	REFSEQ@hypothetical@protein	2.4e-06
2004-17-001_bin.164@NODE_199_length_45284_cov_9.934644||full_34_16	DUF1566	7.5e-10
2004-17-001_bin.164@NODE_199_length_45284_cov_9.934644||full_34_17	DivGenRetAVD	5e-16
2004-17-001_bin.164@NODE_199_length_45284_cov_9.934644||full_34_18	REFSEQ@hypothetical@protein	9.5e-67
2004-17-001_bin.164@NODE_199_length_45284_cov_9.934644||full_34_19	REFSEQ@hypothetical@protein	1.2e-11
2004-17-001_bin.164@NODE_199_length_45284_cov_9.934644||full_34_20	sp|P25478|SCAF_BPP2@Capsid@assembly@scaffolding@protein	1.3e-31
2004-17-001_bin.164@NODE_199_length_45284_cov_9.934644||full_34_21	REFSEQ@hypothetical@protein	1.1e-53
2004-17-001_bin.164@NODE_199_length_45284_cov_9.934644||full_34_22	sp|P16518|GP168_BPPH2@Gene@product@16.8	4.4e-10
2004-17-001_bin.164@NODE_199_length_45284_cov_9.934644||full_34_23	PIN_12	1.2e-06
2004-17-001_bin.164@NODE_199_length_45284_cov_9.934644||full_34_25	sp|P26749|VG10_BPP22@Packaged@DNA@stabilization@protein@gp10	5.6e-07
2004-17-001_bin.164@NODE_199_length_45284_cov_9.934644||full_34_26	REFSEQ@hypothetical@protein	4.8e-06
2004-17-001_bin.164@NODE_199_length_45284_cov_9.934644||full_34_27	REFSEQ@DNA@polymerase@III@subunit@theta	4.4e-23
2004-17-001_bin.164@NODE_199_length_45284_cov_9.934644||full_34_28	DUF6291	4.3e-21
2004-17-001_bin.164@NODE_199_length_45284_cov_9.934644||full_34_29	sp|P10310|TERL_BPT3@Terminase,@large@subunit	2.2e-19
2004-17-001_bin.164@NODE_199_length_45284_cov_9.934644||full_34_31	REFSEQ@hypothetical@protein	1.1e-11
2004-17-001_bin.164@NODE_199_length_45284_cov_9.934644||full_34_32	REFSEQ@hypothetical@protein	4.5e-09
2004-17-001_bin.164@NODE_199_length_45284_cov_9.934644||full_34_33	WaaY	3.1e-06
2004-17-001_bin.164@NODE_199_length_45284_cov_9.934644||full_34_34	MecI_of_mecC	1.8e-06
2004-17-001_bin.164@NODE_199_length_45284_cov_9.934644||full_34_35	F_actin_bind	3.6e-06
2004-17-001_bin.164@NODE_199_length_45284_cov_9.934644||full_34_37	DUF4494	4.3e-51
2004-17-001_bin.164@NODE_199_length_45284_cov_9.934644||full_34_38	REFSEQ@hypothetical@protein	4e-07
2004-17-001_bin.164@NODE_199_length_45284_cov_9.934644||full_34_39	REFSEQ@hypothetical@protein	4.1e-59
2004-17-001_bin.164@NODE_199_length_45284_cov_9.934644||full_34_40	bet_lambda	1.6e-41
2004-17-001_bin.164@NODE_199_length_45284_cov_9.934644||full_34_41	REFSEQ@hypothetical@protein	1.7e-71
2004-17-001_bin.164@NODE_199_length_45284_cov_9.934644||full_34_42	REFSEQ@hypothetical@protein	7.1e-23
2004-17-001_bin.164@NODE_199_length_45284_cov_9.934644||full_34_43	HTH_17	2e-20
2004-17-001_bin.164@NODE_199_length_45284_cov_9.934644||full_34_44	Transp_cyt_pur	1.2e-06
2004-17-001_bin.164@NODE_199_length_45284_cov_9.934644||full_34_45	TruB-C_2	2.5e-06
2004-17-001_bin.164@NODE_199_length_45284_cov_9.934644||full_34_46	REFSEQ@capsid@maturation@protease	9.1e-12
2004-17-001_bin.164@NODE_199_length_45284_cov_9.934644||full_34_49	HTH_26	1.1e-07
2004-17-001_bin.164@NODE_199_length_45284_cov_9.934644||full_34_50	DUF4890	4.1e-16
2004-17-001_bin.164@NODE_199_length_45284_cov_9.934644||full_34_51	REFSEQ@membrane@protein@EE40	6.2e-06
2004-17-001_bin.164@NODE_1711_length_20751_cov_7.912737||full_8_1	N6_Mtase	7.1e-98
2004-17-001_bin.164@NODE_1711_length_20751_cov_7.912737||full_8_2	REFSEQ@hypothetical@protein	8.8e-07
2004-17-001_bin.164@NODE_1711_length_20751_cov_7.912737||full_8_3	sp|P68661|YBCO_ECOLI@Putative@nuclease@YbcO	5.4e-17
2004-17-001_bin.164@NODE_1711_length_20751_cov_7.912737||full_8_4	AbiEi_4	4.8e-07
2004-17-001_bin.164@NODE_1711_length_20751_cov_7.912737||full_8_5	CotH	9.1e-08
2004-17-001_bin.164@NODE_1711_length_20751_cov_7.912737||full_8_6	REFSEQ@hypothetical@protein	1.5e-61
2004-17-001_bin.164@NODE_1711_length_20751_cov_7.912737||full_8_8	SASP_tlp	9.4e-06
2004-17-001_bin.164@NODE_2320_length_18117_cov_9.848134||full_6_1	sp|P03796|Y77_BPT7@Protein@7.7	7.2e-240
2004-17-001_bin.164@NODE_2320_length_18117_cov_9.848134||full_6_2	tolA_full	1.1e-07
2004-17-001_bin.164@NODE_2320_length_18117_cov_9.848134||full_6_3	REFSEQ@HNH@endonuclease	7.9e-07
2004-17-001_bin.164@NODE_2320_length_18117_cov_9.848134||full_6_4	REFSEQ@hypothetical@protein	1.3e-08
2004-17-001_bin.164@NODE_2320_length_18117_cov_9.848134||full_6_5	sp|P22877|INTR_SACER@Integrase	5.6e-53
2004-17-001_bin.164@NODE_4258_length_13397_cov_6.816744||full_64_1	sp|Q38423|GP30_BPSP1@Gene@30@protein	2e-08
2004-17-001_bin.164@NODE_4258_length_13397_cov_6.816744||full_64_3	Spore_III_AF	3.7e-07
2004-17-001_bin.164@NODE_4258_length_13397_cov_6.816744||full_64_4	REFSEQ@hypothetical@protein	3.2e-06
2004-17-001_bin.164@NODE_4258_length_13397_cov_6.816744||full_64_5	sp|O64249|VG58_BPMD2@Gene@58@protein	1.2e-07
2004-17-001_bin.164@NODE_4258_length_13397_cov_6.816744||full_64_6	REFSEQ@protein@ORF45	1.7e-06
2004-17-001_bin.164@NODE_4258_length_13397_cov_6.816744||full_64_7	Rhomboid	1.9e-06
2004-17-001_bin.164@NODE_4258_length_13397_cov_6.816744||full_64_8	REFSEQ@hypothetical@protein	2.8e-23
2004-17-001_bin.164@NODE_4258_length_13397_cov_6.816744||full_64_10	REFSEQ@hypothetical@protein	4.4e-10
2004-17-001_bin.164@NODE_4258_length_13397_cov_6.816744||full_64_11	MMR_HSR1_Xtn	2.5e-06
2004-17-001_bin.164@NODE_4258_length_13397_cov_6.816744||full_64_12	SWIRM	7.1e-07
2004-17-001_bin.164@NODE_5317_length_11862_cov_7.211908||full_36_1	REFSEQ@hypothetical@protein	5e-15
2004-17-001_bin.164@NODE_5317_length_11862_cov_7.211908||full_36_2	sp|O39928|POLG_HCVEV@Genome@polyprotein	5.9e-20
2004-17-001_bin.164@NODE_5317_length_11862_cov_7.211908||full_36_3	REFSEQ@hypothetical@protein	6.3e-19
2004-17-001_bin.164@NODE_5317_length_11862_cov_7.211908||full_36_4	DUF935	5.8e-33
2004-17-001_bin.164@NODE_5317_length_11862_cov_7.211908||full_36_5	Phage_Mu_Gp36	8.7e-17
2004-17-001_bin.164@NODE_5317_length_11862_cov_7.211908||full_36_6	REFSEQ@hypothetical@protein	5.4e-42
2004-17-001_bin.164@NODE_5317_length_11862_cov_7.211908||full_36_7	Terminase_5	1.1e-11
2004-17-001_bin.164@NODE_5317_length_11862_cov_7.211908||full_36_8	sp|Q9T1Q4|VP44_BPAPS@Putative@nuclease@p44	7.5e-18
2004-17-001_bin.164@NODE_5317_length_11862_cov_7.211908||full_36_9	REFSEQ@hypothetical@protein	5.5e-20
2004-17-001_bin.164@NODE_5317_length_11862_cov_7.211908||full_36_10	REFSEQ@hypothetical@protein	3.1e-26
2004-17-001_bin.164@NODE_5317_length_11862_cov_7.211908||full_36_11	REFSEQ@hypothetical@protein	5.8e-07
2004-17-001_bin.164@NODE_5317_length_11862_cov_7.211908||full_36_12	T7SS_EssA_Firm	2.1e-07
2004-17-001_bin.164@NODE_5317_length_11862_cov_7.211908||full_36_13	REFSEQ@hypothetical@protein	6.9e-06
2004-17-001_bin.164@NODE_5317_length_11862_cov_7.211908||full_36_15	TMP_3	8.3e-37
2004-17-001_bin.164@NODE_6861_length_10336_cov_10.177317||full_15_1	sp|P54088|CAPSD_CAVCI@Capsid@protein	1.6e-06
2004-17-001_bin.164@NODE_6861_length_10336_cov_10.177317||full_15_2	sp|P03801|GP67_BPT7@Protein@6.7	1.3e-46
2004-17-001_bin.164@NODE_6861_length_10336_cov_10.177317||full_15_3	REFSEQ@hypothetical@protein	1e-06
2004-17-001_bin.164@NODE_6861_length_10336_cov_10.177317||full_15_4	PRK11027.1-2	3.8e-06
2004-17-001_bin.164@NODE_6861_length_10336_cov_10.177317||full_15_5	DUF6712	6.5e-74
2004-17-001_bin.164@NODE_6861_length_10336_cov_10.177317||full_15_6	Phage_portal	3.7e-07
2004-17-001_bin.168@NODE_280_length_40682_cov_6.917370||full_45_2	Saf4_Yju2	5.8e-08
2004-17-001_bin.168@NODE_280_length_40682_cov_6.917370||full_45_3	PRK09496.3-4	3.8e-159
2004-17-001_bin.168@NODE_280_length_40682_cov_6.917370||full_45_4	2a38	1.3e-51
2004-17-001_bin.168@NODE_280_length_40682_cov_6.917370||full_45_5	2a38	6.4e-89
2004-17-001_bin.168@NODE_280_length_40682_cov_6.917370||full_45_6	Mem_trans	1e-27
2004-17-001_bin.168@NODE_280_length_40682_cov_6.917370||full_45_7	PRK15078.1	2.5e-25
2004-17-001_bin.168@NODE_280_length_40682_cov_6.917370||full_45_8	Peptidase_M23	1.4e-38
2004-17-001_bin.168@NODE_280_length_40682_cov_6.917370||full_45_9	Fe-ADH	1.6e-121
2004-17-001_bin.168@NODE_280_length_40682_cov_6.917370||full_45_10	2A0306	6.7e-61
2004-17-001_bin.168@NODE_280_length_40682_cov_6.917370||full_45_11	Cytidylate_kin2	2e-48
2004-17-001_bin.168@NODE_280_length_40682_cov_6.917370||full_45_12	argD	2.6e-130
2004-17-001_bin.168@NODE_280_length_40682_cov_6.917370||full_45_13	HTH_3	1.2e-15
2004-17-001_bin.168@NODE_280_length_40682_cov_6.917370||full_45_14	GGDEF	3.3e-17
2004-17-001_bin.168@NODE_280_length_40682_cov_6.917370||full_45_15	EAL	5.6e-69
2004-17-001_bin.168@NODE_280_length_40682_cov_6.917370||full_45_16	GtrA	3.2e-14
2004-17-001_bin.168@NODE_280_length_40682_cov_6.917370||full_45_17	AbrB	4.3e-78
2004-17-001_bin.168@NODE_280_length_40682_cov_6.917370||full_45_18	PhoB	2.9e-79
2004-17-001_bin.168@NODE_280_length_40682_cov_6.917370||full_45_19	3a0107s01c2	9.6e-130
2004-17-001_bin.168@NODE_280_length_40682_cov_6.917370||full_45_20	phoU_full	1.6e-65
2004-17-001_bin.168@NODE_280_length_40682_cov_6.917370||full_45_21	HK_WalK	4.8e-95
2004-17-001_bin.168@NODE_280_length_40682_cov_6.917370||full_45_22	sp|P22877|INTR_SACER@Integrase	1.6e-68
2004-17-001_bin.168@NODE_280_length_40682_cov_6.917370||full_45_23	REFSEQ@hypothetical@protein	1.7e-26
2004-17-001_bin.168@NODE_280_length_40682_cov_6.917370||full_45_24	REFSEQ@hypothetical@protein	1.6e-122
2004-17-001_bin.168@NODE_280_length_40682_cov_6.917370||full_45_25	REFSEQ@capsid@maturation@protease	1e-18
2004-17-001_bin.168@NODE_280_length_40682_cov_6.917370||full_45_26	HTH_3	6.6e-16
2004-17-001_bin.168@NODE_280_length_40682_cov_6.917370||full_45_27	REFSEQ@hypothetical@protein	9.2e-08
2004-17-001_bin.168@NODE_280_length_40682_cov_6.917370||full_45_28	sp|O64299|EXO2_BPR69@Exonuclease@subunit@2	2.7e-112
2004-17-001_bin.168@NODE_280_length_40682_cov_6.917370||full_45_29	REFSEQ@hypothetical@protein	1.2e-161
2004-17-001_bin.168@NODE_280_length_40682_cov_6.917370||full_45_30	sp|P10310|TERL_BPT3@Terminase,@large@subunit	1.4e-18
2004-17-001_bin.168@NODE_280_length_40682_cov_6.917370||full_45_31	sp|P03796|Y77_BPT7@Protein@7.7	5.8e-60
2004-17-001_bin.168@NODE_280_length_40682_cov_6.917370||full_45_32	dGTP_diPhyd_N	7.8e-18
2004-17-001_bin.168@NODE_280_length_40682_cov_6.917370||full_45_33	OmpH	3e-06
2004-17-001_bin.168@NODE_280_length_40682_cov_6.917370||full_45_34	PRK13903.1	1.8e-06
2004-17-001_bin.168@NODE_280_length_40682_cov_6.917370||full_45_35	REFSEQ@hypothetical@protein	8.2e-11
2004-17-001_bin.168@NODE_280_length_40682_cov_6.917370||full_45_36	REFSEQ@hypothetical@protein	2e-37
2004-17-001_bin.168@NODE_280_length_40682_cov_6.917370||full_45_37	Terminase_3	1.4e-44
2004-17-001_bin.168@NODE_280_length_40682_cov_6.917370||full_45_38	sp|P04536|EXOD_BPT4@Exodeoxyribonuclease	3.2e-42
2004-17-001_bin.168@NODE_280_length_40682_cov_6.917370||full_45_39	REFSEQ@hypothetical@protein	2.4e-16
2004-17-001_bin.168@NODE_2532_length_17404_cov_7.358407||full_40_1	CAP_C	1.5e-06
2004-17-001_bin.168@NODE_2532_length_17404_cov_7.358407||full_40_3	Phage_tail_2	5.3e-24
2004-17-001_bin.168@NODE_2532_length_17404_cov_7.358407||full_40_4	Phage_TAC_11	1.1e-07
2004-17-001_bin.168@NODE_2532_length_17404_cov_7.358407||full_40_5	TMP_3	1.5e-21
2004-17-001_bin.168@NODE_2532_length_17404_cov_7.358407||full_40_6	DUF2460	9e-13
2004-17-001_bin.168@NODE_2532_length_17404_cov_7.358407||full_40_7	DUF2163	4.4e-20
2004-17-001_bin.168@NODE_2532_length_17404_cov_7.358407||full_40_8	phage_NlpC_fam	7.7e-17
2004-17-001_bin.168@NODE_2532_length_17404_cov_7.358407||full_40_9	Phage-tail_3	1.4e-36
2004-17-001_bin.168@NODE_2532_length_17404_cov_7.358407||full_40_10	PRK13958.1	4.6e-06
2004-17-001_bin.168@NODE_2532_length_17404_cov_7.358407||full_40_11	DUF2460	2.4e-10
2004-17-001_bin.168@NODE_2532_length_17404_cov_7.358407||full_40_12	REFSEQ@hypothetical@protein	2.3e-15
2004-17-001_bin.168@NODE_2532_length_17404_cov_7.358407||full_40_14	Amidase_3	1.4e-42
2004-17-001_bin.168@NODE_2532_length_17404_cov_7.358407||full_40_16	ptsS_2	1.3e-74
2004-17-001_bin.168@NODE_2532_length_17404_cov_7.358407||full_40_17	phosphate_pstC	9.7e-88
2004-17-001_bin.168@NODE_2532_length_17404_cov_7.358407||full_40_18	3a0107s02c	5.7e-79
2004-17-001_bin.168@NODE_2532_length_17404_cov_7.358407||full_40_19	REFSEQ@capsid@maturation@protease	2.4e-16
2004-17-001_bin.203@NODE_14474_length_6450_cov_11.064113||full_85_1	HTH_3	9.7e-18
2004-17-001_bin.203@NODE_14474_length_6450_cov_11.064113||full_85_2	sigpep_I_bact	8.6e-18
2004-17-001_bin.203@NODE_14474_length_6450_cov_11.064113||full_85_3	Peptidase_S26	9.8e-49
2004-17-001_bin.203@NODE_14474_length_6450_cov_11.064113||full_85_4	DUF951	2.3e-30
2004-17-001_bin.203@NODE_14474_length_6450_cov_11.064113||full_85_5	REFSEQ@tail@tape@measure@protein	3.8e-27
2004-17-001_bin.203@NODE_14474_length_6450_cov_11.064113||full_85_6	REFSEQ@hypothetical@protein	1.1e-63
2004-17-001_bin.203@NODE_14474_length_6450_cov_11.064113||full_85_7	REFSEQ@hypothetical@protein	3.2e-07
2005-17-001_bin.49@NODE_193_length_34465_cov_11.557745||full_10_1	PRK11054.1	1.2e-90
2005-17-001_bin.49@NODE_193_length_34465_cov_11.557745||full_10_2	HTH_27	2.7e-08
2005-17-001_bin.49@NODE_193_length_34465_cov_11.557745||full_10_3	group_II_RT_mat	6.4e-103
2005-17-001_bin.49@NODE_193_length_34465_cov_11.557745||full_10_4	PRK11566.1	5.7e-07
2005-17-001_bin.49@NODE_193_length_34465_cov_11.557745||full_10_5	AF0941-like	1e-06
2005-17-001_bin.49@NODE_193_length_34465_cov_11.557745||full_10_6	REFSEQ@bifunctional@phosphoribosyl-AMP@cyclohydrolase/phosphoribosyl-ATP@pyrophosphatase@protein	2.5e-07
2005-17-001_bin.49@NODE_193_length_34465_cov_11.557745||full_10_7	REFSEQ@hypothetical@protein	4.7e-06
2005-17-001_bin.49@NODE_193_length_34465_cov_11.557745||full_10_9	AlbA_2	2e-21
2005-17-001_bin.49@NODE_193_length_34465_cov_11.557745||full_10_10	sp|O64221|VG27_BPMD2@Minor@tail@protein@Gp27	1.8e-07
2005-17-001_bin.49@NODE_193_length_34465_cov_11.557745||full_10_11	TIR_2	6.5e-28
2005-17-001_bin.49@NODE_193_length_34465_cov_11.557745||full_10_12	TIR_2	9e-26
2005-17-001_bin.49@NODE_193_length_34465_cov_11.557745||full_10_13	Lon_rel_chp	0
2005-17-001_bin.49@NODE_193_length_34465_cov_11.557745||full_10_14	TIGR02687	7.1e-183
2005-17-001_bin.49@NODE_193_length_34465_cov_11.557745||full_10_15	BREX_1_MTaseX	0
2005-17-001_bin.49@NODE_193_length_34465_cov_11.557745||full_10_16	BREX_BrxC	0
2005-17-001_bin.49@NODE_193_length_34465_cov_11.557745||full_10_17	BrxB	6e-45
2005-17-001_bin.49@NODE_193_length_34465_cov_11.557745||full_10_18	BrxA	2.3e-58
2005-17-001_bin.49@NODE_193_length_34465_cov_11.557745||full_10_19	DUF1802	4.1e-32
2005-17-001_bin.49@NODE_193_length_34465_cov_11.557745||full_10_20	sp|Q37976|AEPE_BPA18@L-alanyl-D-glutamate@peptidase	1.5e-07
2005-17-001_bin.49@NODE_193_length_34465_cov_11.557745||full_10_21	HTH_45	1.3e-09
2005-17-001_bin.49@NODE_193_length_34465_cov_11.557745||full_10_22	REFSEQ@hypothetical@protein	1.2e-31
2005-17-001_bin.49@NODE_193_length_34465_cov_11.557745||full_10_24	Big_1	8.4e-06
2005-17-001_bin.49@NODE_193_length_34465_cov_11.557745||full_10_26	REFSEQ@hypothetical@protein	6.2e-08
2005-17-001_bin.49@NODE_193_length_34465_cov_11.557745||full_10_27	REFSEQ@hypothetical@protein	1.4e-27
2005-17-001_bin.49@NODE_193_length_34465_cov_11.557745||full_10_28	PRK13995.1	7.3e-07
2005-17-001_bin.49@NODE_193_length_34465_cov_11.557745||full_10_29	REFSEQ@hypothetical@protein	2.3e-25
2005-17-001_bin.49@NODE_193_length_34465_cov_11.557745||full_10_30	SLATT_4	2.6e-06
2005-17-001_bin.49@NODE_193_length_34465_cov_11.557745||full_10_32	REFSEQ@hypothetical@protein	4.3e-06
2005-17-001_bin.49@NODE_453_length_25432_cov_10.630019||full_38_1	REFSEQ@hypothetical@protein	4.7e-33
2005-17-001_bin.49@NODE_453_length_25432_cov_10.630019||full_38_2	REFSEQ@hypothetical@protein	1e-09
2005-17-001_bin.49@NODE_453_length_25432_cov_10.630019||full_38_3	REFSEQ@hypothetical@protein	5.1e-06
2005-17-001_bin.49@NODE_453_length_25432_cov_10.630019||full_38_5	REFSEQ@hypothetical@protein	2.7e-35
2005-17-001_bin.49@NODE_453_length_25432_cov_10.630019||full_38_6	PRK13367.1	4.8e-06
2005-17-001_bin.49@NODE_453_length_25432_cov_10.630019||full_38_7	HTH_45	2e-09
2005-17-001_bin.49@NODE_453_length_25432_cov_10.630019||full_38_8	MazE_antitoxin	1.5e-09
2005-17-001_bin.49@NODE_453_length_25432_cov_10.630019||full_38_9	DNA_methylase	4.9e-57
2005-17-001_bin.49@NODE_453_length_25432_cov_10.630019||full_38_10	sp|O64221|VG27_BPMD2@Minor@tail@protein@Gp27	1e-07
2005-17-001_bin.49@NODE_453_length_25432_cov_10.630019||full_38_11	DNA_methylase	2.4e-87
2005-17-001_bin.49@NODE_453_length_25432_cov_10.630019||full_38_12	REFSEQ@hypothetical@protein	3.6e-07
2005-17-001_bin.49@NODE_453_length_25432_cov_10.630019||full_38_13	sp|Q5UQT5|YR345_MIMIV@Uncharacterized@protein@R345	5.6e-51
2005-17-001_bin.49@NODE_453_length_25432_cov_10.630019||full_38_15	REFSEQ@hypothetical@protein	1.4e-06
2005-17-001_bin.49@NODE_453_length_25432_cov_10.630019||full_38_16	REFSEQ@bifunctional@phosphoribosyl-AMP@cyclohydrolase/phosphoribosyl-ATP@pyrophosphatase@protein	7.2e-07
2005-17-001_bin.49@NODE_453_length_25432_cov_10.630019||full_38_17	AF0941-like	6.3e-07
2005-17-001_bin.49@NODE_453_length_25432_cov_10.630019||full_38_18	sp|Q8ZNY9|PRP1_SALTY@Serine/threonine-protein@phosphatase@1	1.4e-08
2005-17-001_bin.49@NODE_453_length_25432_cov_10.630019||full_38_19	DUF4710	2.8e-06
2005-17-001_bin.49@NODE_453_length_25432_cov_10.630019||full_38_20	REFSEQ@hypothetical@protein	1.7e-15
2005-17-001_bin.49@NODE_453_length_25432_cov_10.630019||full_38_21	DUF4926	2.8e-07
2005-17-001_bin.49@NODE_453_length_25432_cov_10.630019||full_38_22	grpIintron_endo	1.6e-29
2005-17-001_bin.49@NODE_453_length_25432_cov_10.630019||full_38_23	REFSEQ@hypothetical@protein	2.8e-08
2005-17-001_bin.49@NODE_453_length_25432_cov_10.630019||full_38_25	REFSEQ@hypothetical@protein	7.7e-07
2005-17-001_bin.49@NODE_453_length_25432_cov_10.630019||full_38_26	REFSEQ@hypothetical@protein	4.2e-45
2005-17-001_bin.49@NODE_453_length_25432_cov_10.630019||full_38_27	methan_mark_10	1.9e-07
2005-17-001_bin.49@NODE_453_length_25432_cov_10.630019||full_38_28	CcdA	2.1e-10
2005-17-001_bin.49@NODE_453_length_25432_cov_10.630019||full_38_29	MCM	6e-78
2005-17-001_bin.49@NODE_453_length_25432_cov_10.630019||full_38_30	DUF5640	9e-07
2005-17-001_bin.49@NODE_453_length_25432_cov_10.630019||full_38_31	PRK00087.1	6.4e-08
2005-17-001_bin.49@NODE_453_length_25432_cov_10.630019||full_38_32	PRK01253.1	3.8e-06
2005-17-001_bin.49@NODE_453_length_25432_cov_10.630019||full_38_33	PRK09733.1	2.6e-06
2005-17-001_bin.49@NODE_453_length_25432_cov_10.630019||full_38_34	REFSEQ@hypothetical@protein	1.6e-06
2005-17-001_bin.49@NODE_6655_length_6062_cov_9.577659||full_41_1	Caps_synth	2.5e-07
2005-17-001_bin.49@NODE_6655_length_6062_cov_9.577659||full_41_2	REFSEQ@hypothetical@protein	2.2e-06
2005-17-001_bin.49@NODE_6655_length_6062_cov_9.577659||full_41_3	REFSEQ@hypothetical@protein	1.4e-27
2005-17-001_bin.49@NODE_6655_length_6062_cov_9.577659||full_41_4	Big_1	5.4e-11
2005-17-001_bin.49@NODE_6655_length_6062_cov_9.577659||full_41_5	REFSEQ@hypothetical@protein	7.8e-07
2006-17-001_bin.40@NODE_37_length_84742_cov_150.195048||0_partial_45_2	REFSEQ@hypothetical@protein	4.9e-06
2006-17-001_bin.40@NODE_37_length_84742_cov_150.195048||0_partial_45_3	PG0870_Nterm	3.6e-08
2006-17-001_bin.40@NODE_37_length_84742_cov_150.195048||0_partial_45_4	sp|O34448|YOPQ_BACSU@SPbeta@prophage-derived@uncharacterized@protein@YopQ	1.6e-06
2006-17-001_bin.40@NODE_37_length_84742_cov_150.195048||0_partial_45_5	REFSEQ@hypothetical@protein	1.2e-142
2006-17-001_bin.40@NODE_37_length_84742_cov_150.195048||0_partial_45_7	BppU_N	5.5e-06
2006-17-001_bin.40@NODE_37_length_84742_cov_150.195048||0_partial_45_9	nos_propeller_2	1.7e-06
2006-17-001_bin.40@NODE_37_length_84742_cov_150.195048||0_partial_45_10	SH3_and_anchor	6.2e-07
2006-17-001_bin.40@NODE_37_length_84742_cov_150.195048||0_partial_45_11	tRNA_anti-like	1.7e-06
2006-17-001_bin.40@NODE_37_length_84742_cov_150.195048||0_partial_45_12	sp|A0QUB2|SECBL_MYCS2@SecB-like@chaperone@SmegB	1.5e-06
2006-17-001_bin.40@NODE_37_length_84742_cov_150.195048||0_partial_45_13	BCNT	6.9e-06
2006-17-001_bin.40@NODE_37_length_84742_cov_150.195048||0_partial_45_14	REFSEQ@hypothetical@protein	4e-07
2006-17-001_bin.40@NODE_37_length_84742_cov_150.195048||0_partial_45_15	DUF4252	3.1e-07
2006-17-001_bin.40@NODE_37_length_84742_cov_150.195048||0_partial_45_17	PqqD_rel_X	1.7e-06
2006-17-001_bin.40@NODE_37_length_84742_cov_150.195048||0_partial_45_18	ResIII	2.8e-23
2006-17-001_bin.40@NODE_37_length_84742_cov_150.195048||0_partial_45_19	N6_N4_Mtase	1.9e-25
2006-17-001_bin.40@NODE_37_length_84742_cov_150.195048||0_partial_45_20	REFSEQ@hypothetical@protein	2e-06
2006-17-001_bin.40@NODE_37_length_84742_cov_150.195048||0_partial_45_21	T_den_put_tspse	8.7e-18
2006-17-001_bin.40@NODE_37_length_84742_cov_150.195048||0_partial_45_22	NosD_copper_fam	5.4e-08
2006-17-001_bin.40@NODE_37_length_84742_cov_150.195048||0_partial_45_23	PRK00982.1-2	9.7e-08
2006-17-001_bin.40@NODE_37_length_84742_cov_150.195048||0_partial_45_24	major_cap_HK97	6.9e-35
2006-17-001_bin.40@NODE_37_length_84742_cov_150.195048||0_partial_45_25	sp|Q9T1Q4|VP44_BPAPS@Putative@nuclease@p44	2.8e-14
2006-17-001_bin.40@NODE_37_length_84742_cov_150.195048||0_partial_45_26	PRK09935.1	5.8e-10
2006-17-001_bin.40@NODE_37_length_84742_cov_150.195048||0_partial_45_27	sp|P59193|YFDT_SHIFL@Uncharacterized@protein@YfdT	4.6e-62
2006-17-001_bin.40@NODE_37_length_84742_cov_150.195048||0_partial_45_28	sp|P03786|Y47_BPT7@Protein@4.7	4e-32
2006-17-001_bin.40@NODE_37_length_84742_cov_150.195048||0_partial_45_29	REFSEQ@putative@head@morphogenesis@protein	2.9e-12
2006-17-001_bin.40@NODE_37_length_84742_cov_150.195048||0_partial_45_31	HTH_17	1.4e-15
2006-17-001_bin.40@NODE_37_length_84742_cov_150.195048||0_partial_45_32	sp|P22877|INTR_SACER@Integrase	7.7e-49
2006-17-001_bin.40@NODE_37_length_84742_cov_150.195048||0_partial_45_33	DUF6675	8.1e-10
2006-17-001_bin.40@NODE_37_length_84742_cov_150.195048||0_partial_45_34	antiterm_LoaP	2.9e-43
2006-17-001_bin.40@NODE_37_length_84742_cov_150.195048||0_partial_45_35	PRK12446.1	1.7e-82
2006-17-001_bin.40@NODE_37_length_84742_cov_150.195048||0_partial_45_36	Colicin_V	2.5e-32
2006-17-001_bin.40@NODE_37_length_84742_cov_150.195048||0_partial_45_37	DNA_pol3_delta2	5.2e-39
2006-17-001_bin.40@NODE_37_length_84742_cov_150.195048||0_partial_45_38	PRK11360.1	1.1e-72
2006-17-001_bin.40@NODE_37_length_84742_cov_150.195048||0_partial_45_39	PRK11361.1	2.6e-149
2006-17-001_bin.40@NODE_37_length_84742_cov_150.195048||0_partial_45_40	DnaJ	1.6e-11
2006-17-001_bin.40@NODE_37_length_84742_cov_150.195048||0_partial_45_41	PRK02862.1	4.8e-187
2006-17-001_bin.40@NODE_37_length_84742_cov_150.195048||0_partial_45_42	flgF	1.3e-61
2006-17-001_bin.40@NODE_120_length_58253_cov_175.109368||full_26_1	Acetyltransf_1	5.3e-17
2006-17-001_bin.40@NODE_120_length_58253_cov_175.109368||full_26_2	Glyco_hydro_77	6.8e-136
2006-17-001_bin.40@NODE_120_length_58253_cov_175.109368||full_26_3	REFSEQ@hypothetical@protein	1.2e-06
2006-17-001_bin.40@NODE_120_length_58253_cov_175.109368||full_26_4	REFSEQ@hypothetical@protein	8.4e-60
2006-17-001_bin.40@NODE_120_length_58253_cov_175.109368||full_26_5	REFSEQ@hypothetical@protein	1.3e-06
2006-17-001_bin.40@NODE_120_length_58253_cov_175.109368||full_26_6	REFSEQ@hypothetical@protein	4.8e-06
2006-17-001_bin.40@NODE_120_length_58253_cov_175.109368||full_26_7	REFSEQ@hypothetical@protein	2.3e-08
2006-17-001_bin.40@NODE_120_length_58253_cov_175.109368||full_26_8	TMP_3	1.5e-22
2006-17-001_bin.40@NODE_120_length_58253_cov_175.109368||full_26_9	REFSEQ@hypothetical@protein	1.2e-06
2006-17-001_bin.40@NODE_120_length_58253_cov_175.109368||full_26_10	sp|P03766|Y290_LAMBD@Uncharacterized@nin@region@protein@ORF290	6.2e-07
2006-17-001_bin.40@NODE_120_length_58253_cov_175.109368||full_26_12	fvmRadSAM-pep	1.9e-06
2006-17-001_bin.40@NODE_120_length_58253_cov_175.109368||full_26_13	sp|O39928|POLG_HCVEV@Genome@polyprotein	5.2e-16
2006-17-001_bin.40@NODE_120_length_58253_cov_175.109368||full_26_14	REFSEQ@hypothetical@protein	2e-08
2006-17-001_bin.40@NODE_120_length_58253_cov_175.109368||full_26_15	Phage_cap_E	5.1e-29
2006-17-001_bin.40@NODE_120_length_58253_cov_175.109368||full_26_16	REFSEQ@hypothetical@protein	8.1e-12
2006-17-001_bin.40@NODE_120_length_58253_cov_175.109368||full_26_17	7kD_DNA_binding	1.4e-06
2006-17-001_bin.40@NODE_120_length_58253_cov_175.109368||full_26_18	sp|P28929|TEG5_EHV1B@Tegument@protein@UL47@homolog	1.1e-13
2006-17-001_bin.40@NODE_120_length_58253_cov_175.109368||full_26_20	REFSEQ@capsid@maturation@protease	1.1e-19
2006-17-001_bin.40@NODE_120_length_58253_cov_175.109368||full_26_21	REFSEQ@hypothetical@protein	1.1e-06
2006-17-001_bin.40@NODE_120_length_58253_cov_175.109368||full_26_22	REFSEQ@hypothetical@protein	5.6e-06
2006-17-001_bin.40@NODE_120_length_58253_cov_175.109368||full_26_24	sp|Q5UR04|YR911_MIMIV@Putative@ankyrin@repeat@protein@R911	1.1e-13
2006-17-001_bin.40@NODE_120_length_58253_cov_175.109368||full_26_25	REFSEQ@hypothetical@protein	4.5e-63
2006-17-001_bin.40@NODE_120_length_58253_cov_175.109368||full_26_26	sp|P85225|VPN1_BPPHE@Putative@tail@sheath@protein	7.2e-47
2006-17-001_bin.40@NODE_120_length_58253_cov_175.109368||full_26_27	REFSEQ@hypothetical@protein	7.8e-06
2006-17-001_bin.40@NODE_120_length_58253_cov_175.109368||full_26_28	REFSEQ@hypothetical@protein	4.9e-06
2006-17-001_bin.40@NODE_120_length_58253_cov_175.109368||full_26_30	Phage_Mu_Gam	2.1e-33
2006-17-001_bin.40@NODE_120_length_58253_cov_175.109368||full_26_31	DMA	6.7e-08
2006-17-001_bin.40@NODE_120_length_58253_cov_175.109368||full_26_32	GemA	4.5e-26
2006-17-001_bin.40@NODE_120_length_58253_cov_175.109368||full_26_33	HTH_17	1.1e-06
2006-17-001_bin.40@NODE_120_length_58253_cov_175.109368||full_26_34	YkuD	4.9e-06
2006-17-001_bin.40@NODE_120_length_58253_cov_175.109368||full_26_35	REFSEQ@phage@tail@fiber@protein	2.3e-06
2006-17-001_bin.40@NODE_120_length_58253_cov_175.109368||full_26_36	PRK06328.1	4.3e-08
2006-17-001_bin.40@NODE_120_length_58253_cov_175.109368||full_26_37	REFSEQ@hypothetical@protein	2.2e-08
2006-17-001_bin.40@NODE_120_length_58253_cov_175.109368||full_26_38	sp|P03045|REGN_LAMBD@Antitermination@protein@N	6.9e-11
2006-17-001_bin.40@NODE_120_length_58253_cov_175.109368||full_26_39	Phage_Mu_Gp27	1.5e-15
2006-17-001_bin.40@NODE_120_length_58253_cov_175.109368||full_26_40	REFSEQ@hypothetical@protein	6.6e-07
2006-17-001_bin.40@NODE_120_length_58253_cov_175.109368||full_26_41	sp|Q06693|AC78_NPVAC@Protein@AC78	5e-18
2006-17-001_bin.40@NODE_120_length_58253_cov_175.109368||full_26_42	REFSEQ@3B	4.7e-10
2006-17-001_bin.40@NODE_120_length_58253_cov_175.109368||full_26_43	REFSEQ@hypothetical@protein	1.9e-68
2006-17-001_bin.40@NODE_120_length_58253_cov_175.109368||full_26_44	sp|P39510|ARN_BPT4@Anti-restriction@endonuclease	1.1e-48
2006-17-001_bin.40@NODE_120_length_58253_cov_175.109368||full_26_45	REFSEQ@hypothetical@protein	1e-24
2006-17-001_bin.40@NODE_120_length_58253_cov_175.109368||full_26_47	REFSEQ@hypothetical@protein	5.9e-06
2006-17-001_bin.40@NODE_120_length_58253_cov_175.109368||full_26_48	DUF4116	7.8e-06
2006-17-001_bin.40@NODE_120_length_58253_cov_175.109368||full_26_49	DUF4406	1.3e-28
2006-17-001_bin.40@NODE_120_length_58253_cov_175.109368||full_26_50	REFSEQ@hypothetical@protein	2e-15
2006-17-001_bin.40@NODE_120_length_58253_cov_175.109368||full_26_51	sp|O10293|Y030_NPVOP@Uncharacterized@52.7@kDa@protein	4.2e-38
2006-17-001_bin.40@NODE_120_length_58253_cov_175.109368||full_26_53	Acetyltransf_3	3.3e-32
2006-17-001_bin.40@NODE_120_length_58253_cov_175.109368||full_26_55	LytTR	6.4e-18
2006-17-001_bin.40@NODE_120_length_58253_cov_175.109368||full_26_56	DUF3021	1.6e-36
2006-17-001_bin.40@NODE_120_length_58253_cov_175.109368||full_26_57	Esterase	3.6e-09
2006-17-001_bin.40@NODE_120_length_58253_cov_175.109368||full_26_58	Acetyltransf_1	2e-18
2006-17-001_bin.40@NODE_120_length_58253_cov_175.109368||full_26_59	Radical_SAM	6.2e-13
2006-17-001_bin.40@NODE_120_length_58253_cov_175.109368||full_26_60	REFSEQ@hypothetical@protein	2.7e-06
2006-17-001_bin.40@NODE_120_length_58253_cov_175.109368||full_26_61	TIGR00010	3.9e-59
2006-17-001_bin.40@NODE_120_length_58253_cov_175.109368||full_26_62	PRK10839.1	1.6e-39
2006-17-001_bin.40@NODE_120_length_58253_cov_175.109368||full_26_63	sp|Q51647|YISX_BURM1@Insertion@element@IS401@uncharacterized@12.4@kDa@protein	1.3e-57
2006-17-001_bin.40@NODE_120_length_58253_cov_175.109368||full_26_64	PRK05421.1-4	1.5e-12
2006-17-001_bin.40@NODE_120_length_58253_cov_175.109368||full_26_65	ApbE	2.4e-80
2006-17-001_bin.40@NODE_120_length_58253_cov_175.109368||full_26_66	Hpre_diP_synt_I	1.3e-28
2006-17-001_bin.40@NODE_120_length_58253_cov_175.109368||full_26_67	NusG_II	3e-22
2006-17-001_bin.40@NODE_120_length_58253_cov_175.109368||full_26_68	pgm_bpd_ind	5.6e-127
2006-17-001_bin.40@NODE_120_length_58253_cov_175.109368||full_26_69	trpE_most	1.2e-145
2006-17-001_bin.40@NODE_120_length_58253_cov_175.109368||full_26_70	PRK14607.1	6.8e-213
2006-17-001_bin.40@NODE_429_length_37383_cov_149.156156||full_72_1	sp|P22877|INTR_SACER@Integrase	3.6e-48
2006-17-001_bin.40@NODE_429_length_37383_cov_149.156156||full_72_2	HTH_17	1.1e-19
2006-17-001_bin.40@NODE_429_length_37383_cov_149.156156||full_72_4	REFSEQ@putative@head@morphogenesis@protein	1e-12
2006-17-001_bin.40@NODE_429_length_37383_cov_149.156156||full_72_5	sp|P03786|Y47_BPT7@Protein@4.7	7.6e-33
2006-17-001_bin.40@NODE_429_length_37383_cov_149.156156||full_72_6	sp|P59193|YFDT_SHIFL@Uncharacterized@protein@YfdT	1.3e-60
2006-17-001_bin.40@NODE_429_length_37383_cov_149.156156||full_72_7	GerE	4.6e-13
2006-17-001_bin.40@NODE_429_length_37383_cov_149.156156||full_72_8	sp|Q9T1Q4|VP44_BPAPS@Putative@nuclease@p44	2.9e-19
2006-17-001_bin.40@NODE_429_length_37383_cov_149.156156||full_72_9	major_cap_HK97	3.5e-35
2006-17-001_bin.40@NODE_429_length_37383_cov_149.156156||full_72_12	T_den_put_tspse	4.5e-20
2006-17-001_bin.40@NODE_429_length_37383_cov_149.156156||full_72_14	REFSEQ@hypothetical@protein	7.5e-06
2006-17-001_bin.40@NODE_429_length_37383_cov_149.156156||full_72_15	DISARM_DrmD	9e-40
2006-17-001_bin.40@NODE_429_length_37383_cov_149.156156||full_72_16	Virulence_RhuM	4.2e-116
2006-17-001_bin.40@NODE_429_length_37383_cov_149.156156||full_72_17	BREX_1_MTaseX	1.3e-30
2006-17-001_bin.40@NODE_429_length_37383_cov_149.156156||full_72_18	TaqI_C	6.8e-16
2006-17-001_bin.40@NODE_429_length_37383_cov_149.156156||full_72_19	PRK13413.1	8.8e-57
2006-17-001_bin.40@NODE_429_length_37383_cov_149.156156||full_72_20	PRK13413.1	1.2e-27
2006-17-001_bin.40@NODE_429_length_37383_cov_149.156156||full_72_22	Peptidase_C25_C	6.8e-06
2006-17-001_bin.40@NODE_429_length_37383_cov_149.156156||full_72_23	REFSEQ@hypothetical@protein	6.3e-07
2006-17-001_bin.40@NODE_429_length_37383_cov_149.156156||full_72_24	PRK05888.1-3	2.1e-06
2006-17-001_bin.40@NODE_429_length_37383_cov_149.156156||full_72_25	sp|A0QUB2|SECBL_MYCS2@SecB-like@chaperone@SmegB	3.8e-07
2006-17-001_bin.40@NODE_429_length_37383_cov_149.156156||full_72_26	SH3_and_anchor	5.7e-08
2006-17-001_bin.40@NODE_429_length_37383_cov_149.156156||full_72_29	REFSEQ@hypothetical@protein	3.9e-06
2006-17-001_bin.40@NODE_429_length_37383_cov_149.156156||full_72_31	REFSEQ@hypothetical@protein	3.8e-143
2006-17-001_bin.40@NODE_429_length_37383_cov_149.156156||full_72_32	AcrIIA4_fam	1.7e-06
2006-17-001_bin.40@NODE_429_length_37383_cov_149.156156||full_72_33	Insulin_TMD	4.7e-06
2006-17-001_bin.40@NODE_429_length_37383_cov_149.156156||full_72_34	REFSEQ@hypothetical@protein	3.1e-06
2006-17-001_bin.40@NODE_429_length_37383_cov_149.156156||full_72_35	PP2C_2	8.7e-31
2006-17-001_bin.40@NODE_429_length_37383_cov_149.156156||full_72_36	VWA	3.2e-12
2006-17-001_bin.40@NODE_429_length_37383_cov_149.156156||full_72_37	Pkinase	6.3e-24
2006-17-001_bin.40@NODE_429_length_37383_cov_149.156156||full_72_38	TerY_C	1.2e-13
2006-17-001_bin.40@NODE_429_length_37383_cov_149.156156||full_72_39	Rubredoxin_2	7.4e-09
2006-17-001_bin.40@NODE_429_length_37383_cov_149.156156||full_72_40	REFSEQ@hypothetical@protein	2.7e-23
2006-17-001_bin.40@NODE_429_length_37383_cov_149.156156||full_72_41	sigma70-ECF	2.3e-09
2006-17-001_bin.40@NODE_429_length_37383_cov_149.156156||full_72_42	Cas_DxTHG	2e-18
2006-17-001_bin.40@NODE_429_length_37383_cov_149.156156||full_72_43	DUF4145	4.6e-11
2006-17-001_bin.40@NODE_2207_length_19032_cov_157.806028||full_51_1	DUF3800	1.9e-11
2006-17-001_bin.40@NODE_2207_length_19032_cov_157.806028||full_51_2	REFSEQ@hypothetical@protein	1.9e-07
2006-17-001_bin.40@NODE_2207_length_19032_cov_157.806028||full_51_3	REFSEQ@head-tail@joining@protein	2.3e-08
2006-17-001_bin.40@NODE_2207_length_19032_cov_157.806028||full_51_4	REFSEQ@hypothetical@protein	6.8e-143
2006-17-001_bin.40@NODE_2207_length_19032_cov_157.806028||full_51_5	REFSEQ@hypothetical@protein	4.5e-06
2006-17-001_bin.40@NODE_2207_length_19032_cov_157.806028||full_51_9	SH3_and_anchor	5.4e-08
2006-17-001_bin.40@NODE_2207_length_19032_cov_157.806028||full_51_10	sp|A0QUB2|SECBL_MYCS2@SecB-like@chaperone@SmegB	3.8e-07
2006-17-001_bin.40@NODE_2207_length_19032_cov_157.806028||full_51_11	Stap_Strp_toxin	7e-06
2006-17-001_bin.40@NODE_2207_length_19032_cov_157.806028||full_51_12	REFSEQ@hypothetical@protein	3.9e-07
2006-17-001_bin.40@NODE_2207_length_19032_cov_157.806028||full_51_13	sp|A0A0U5AF03|CAPSD_BPK22@Major@capsid@protein	8.2e-07
2006-17-001_bin.40@NODE_2207_length_19032_cov_157.806028||full_51_15	AAA_14	8.6e-27
2006-17-001_bin.40@NODE_2207_length_19032_cov_157.806028||full_51_17	REFSEQ@hypothetical@protein	5.2e-07
2006-17-001_bin.40@NODE_2207_length_19032_cov_157.806028||full_51_18	major_cap_HK97	5.9e-37
2006-17-001_bin.40@NODE_2207_length_19032_cov_157.806028||full_51_19	sp|Q9T1Q4|VP44_BPAPS@Putative@nuclease@p44	2.9e-13
2006-17-001_bin.40@NODE_2207_length_19032_cov_157.806028||full_51_20	PRK10651.1	2e-10
2006-17-001_bin.40@NODE_2207_length_19032_cov_157.806028||full_51_21	sp|P59193|YFDT_SHIFL@Uncharacterized@protein@YfdT	2.4e-63
2006-17-001_bin.40@NODE_2207_length_19032_cov_157.806028||full_51_22	sp|P03786|Y47_BPT7@Protein@4.7	2.7e-32
2006-17-001_bin.40@NODE_2207_length_19032_cov_157.806028||full_51_23	REFSEQ@putative@head@morphogenesis@protein	5.9e-11
2006-17-001_bin.40@NODE_2207_length_19032_cov_157.806028||full_51_24	YbaB_DNA_bd	2.1e-06
2006-17-001_bin.40@NODE_2207_length_19032_cov_157.806028||full_51_25	HTH_17	2.5e-18
2006-17-001_bin.40@NODE_12628_length_6890_cov_193.696416||full_50_1	REFSEQ@hypothetical@protein	8.4e-146
2006-17-001_bin.40@NODE_12628_length_6890_cov_193.696416||full_50_3	DUF4411	1.9e-06
2006-17-001_bin.40@NODE_12628_length_6890_cov_193.696416||full_50_4	nos_propeller_2	1.3e-06
2006-17-001_bin.40@NODE_12628_length_6890_cov_193.696416||full_50_5	SH3_and_anchor	8.4e-08
2006-17-001_bin.40@NODE_12628_length_6890_cov_193.696416||full_50_6	Stap_Strp_toxin	2.1e-06
2006-17-001_bin.40@NODE_12628_length_6890_cov_193.696416||full_50_7	REFSEQ@hypothetical@protein	3.7e-07
2006-17-001_bin.40@NODE_12628_length_6890_cov_193.696416||full_50_8	REFSEQ@hypothetical@protein	6e-06
2006-17-001_bin.55@NODE_1317_length_23974_cov_22.902170||full_7_1	REFSEQ@hypothetical@protein	3.7e-46
2006-17-001_bin.55@NODE_1317_length_23974_cov_22.902170||full_7_2	REFSEQ@hypothetical@protein	3.2e-06
2006-17-001_bin.55@NODE_1317_length_23974_cov_22.902170||full_7_3	Vmethyltransf_C	2e-07
2006-17-001_bin.55@NODE_1317_length_23974_cov_22.902170||full_7_4	sp|O92972|POLG_HCVJ4@Genome@polyprotein	2.9e-06
2006-17-001_bin.55@NODE_1317_length_23974_cov_22.902170||full_7_5	sp|A4ZUD1|Y346_ABVP@Putative@transmembrane@protein@ORF346	1.5e-06
2006-17-001_bin.55@NODE_1317_length_23974_cov_22.902170||full_7_6	sp|Q197D7|023R_IIV3@Uncharacterized@protein@023R	3.8e-43
2006-17-001_bin.55@NODE_1317_length_23974_cov_22.902170||full_7_7	REFSEQ@hypothetical@protein	1.4e-20
2006-17-001_bin.55@NODE_1317_length_23974_cov_22.902170||full_7_8	Phage_holin_Dp1	1.9e-34
2006-17-001_bin.55@NODE_1317_length_23974_cov_22.902170||full_7_9	REFSEQ@hypothetical@protein	1.1e-25
2006-17-001_bin.55@NODE_1317_length_23974_cov_22.902170||full_7_10	sp|Q197A2|VF391_IIV3@Uncharacterized@protein@058R	2.2e-18
2006-17-001_bin.55@NODE_1317_length_23974_cov_22.902170||full_7_12	TerL_nuclease	2.3e-42
2006-17-001_bin.55@NODE_1317_length_23974_cov_22.902170||full_7_13	sp|P59193|YFDT_SHIFL@Uncharacterized@protein@YfdT	1.9e-36
2006-17-001_bin.55@NODE_1317_length_23974_cov_22.902170||full_7_14	REFSEQ@hypothetical@protein	1.6e-202
2006-17-001_bin.55@NODE_1317_length_23974_cov_22.902170||full_7_15	REFSEQ@hypothetical@protein	2.6e-06
2006-17-001_bin.55@NODE_1317_length_23974_cov_22.902170||full_7_16	sp|O55727|111R_IIV6@Uncharacterized@protein@111R	1.9e-36
2006-17-001_bin.55@NODE_1317_length_23974_cov_22.902170||full_7_17	REFSEQ@structural@protein	9.4e-36
2006-17-001_bin.55@NODE_1317_length_23974_cov_22.902170||full_7_18	REFSEQ@hypothetical@protein	1.8e-66
2006-17-001_bin.55@NODE_1317_length_23974_cov_22.902170||full_7_19	LRR_5	7.7e-31
2006-17-001_bin.55@NODE_1317_length_23974_cov_22.902170||full_7_20	PRK10073.1	3.7e-25
2006-17-001_bin.55@NODE_1317_length_23974_cov_22.902170||full_7_21	Erf4	4e-07
2006-17-001_bin.55@NODE_1317_length_23974_cov_22.902170||full_7_22	REFSEQ@hypothetical@protein	1.1e-11
2006-17-001_bin.55@NODE_1317_length_23974_cov_22.902170||full_7_23	REFSEQ@hypothetical@protein	1.9e-15
2006-17-001_bin.55@NODE_1317_length_23974_cov_22.902170||full_7_24	Rubrerythrin	1.1e-09
2006-17-001_bin.55@NODE_1317_length_23974_cov_22.902170||full_7_25	REFSEQ@capsid@maturation@protease	5.2e-42
2006-17-001_bin.55@NODE_1317_length_23974_cov_22.902170||full_7_26	REFSEQ@hypothetical@protein	1.2e-63
2006-17-001_bin.55@NODE_1317_length_23974_cov_22.902170||full_7_27	Glyco_hydro_25	4.8e-25
2006-17-001_bin.55@NODE_1317_length_23974_cov_22.902170||full_7_28	sp|Q03547|VEAE_BPP22@Eae@protein	9.2e-37
2006-17-001_bin.55@NODE_1317_length_23974_cov_22.902170||full_7_29	TMP_3	1.3e-19
2006-17-001_bin.55@NODE_4091_length_13797_cov_17.358827||full_59_1	Amidoligase_2	1.3e-53
2006-17-001_bin.55@NODE_4091_length_13797_cov_17.358827||full_59_2	GGACT	5.8e-13
2006-17-001_bin.55@NODE_4091_length_13797_cov_17.358827||full_59_3	REFSEQ@hypothetical@protein	4.6e-10
2006-17-001_bin.55@NODE_4091_length_13797_cov_17.358827||full_59_4	sp|P03786|Y47_BPT7@Protein@4.7	3.7e-62
2006-17-001_bin.55@NODE_4091_length_13797_cov_17.358827||full_59_5	Phage_portal	4.1e-126
2006-17-001_bin.55@NODE_4091_length_13797_cov_17.358827||full_59_6	REFSEQ@hypothetical@protein	3.9e-35
2006-17-001_bin.55@NODE_4091_length_13797_cov_17.358827||full_59_7	major_cap_HK97	2.9e-99
2006-17-001_bin.55@NODE_4091_length_13797_cov_17.358827||full_59_8	put_DNA_pack	4.6e-23
2006-17-001_bin.55@NODE_4091_length_13797_cov_17.358827||full_59_9	Phage_H_T_join	3.8e-19
2006-17-001_bin.55@NODE_4091_length_13797_cov_17.358827||full_59_10	phge_HK97_gp10	6.9e-15
2006-17-001_bin.55@NODE_4091_length_13797_cov_17.358827||full_59_11	sp|Q7T6Y0|PCNA_MIMIV@Probable@DNA@polymerase@sliding@clamp	4.6e-12
2006-17-001_bin.55@NODE_4091_length_13797_cov_17.358827||full_59_12	REFSEQ@hypothetical@protein	6.8e-46
2006-17-001_bin.55@NODE_4091_length_13797_cov_17.358827||full_59_13	sp|P68626|YVAM_VACCC@Uncharacterized@8.6@kDa@protein	4.3e-06
2006-17-001_bin.55@NODE_4091_length_13797_cov_17.358827||full_59_14	REFSEQ@hypothetical@protein	2.5e-99
2006-17-001_bin.55@NODE_4091_length_13797_cov_17.358827||full_59_15	sp|Q38087|DPOL_BPR69@DNA-directed@DNA@polymerase	7e-46
2006-17-001_bin.55@NODE_4091_length_13797_cov_17.358827||full_59_16	REFSEQ@hypothetical@protein	4.2e-87
2006-17-001_bin.55@NODE_13368_length_6639_cov_16.793894||full_81_1	REFSEQ@putative@silencing@supressor	6.7e-23
2006-17-001_bin.55@NODE_13368_length_6639_cov_16.793894||full_81_2	REFSEQ@hypothetical@protein	6.2e-114
2006-17-001_bin.55@NODE_13368_length_6639_cov_16.793894||full_81_3	sp|P10310|TERL_BPT3@Terminase,@large@subunit	1.1e-21
2006-17-001_bin.55@NODE_13368_length_6639_cov_16.793894||full_81_4	sp|P03796|Y77_BPT7@Protein@7.7	4.8e-61
2006-17-001_bin.55@NODE_13368_length_6639_cov_16.793894||full_81_5	REFSEQ@hypothetical@protein	1.9e-15
2006-17-001_bin.55@NODE_13368_length_6639_cov_16.793894||full_81_6	sp|Q89250|CPRT_SBWMN@84@kDa@readthrough@protein	3.3e-11
2006-17-001_bin.55@NODE_13368_length_6639_cov_16.793894||full_81_7	S-AdoMet_synt_N	2.1e-14
2006-17-001_bin.88@NODE_292_length_42993_cov_45.081746||0_partial_59_1	Fungal_KA1	1.5e-06
2006-17-001_bin.88@NODE_292_length_42993_cov_45.081746||0_partial_59_2	FtsZ_C	8.6e-08
2006-17-001_bin.88@NODE_292_length_42993_cov_45.081746||0_partial_59_3	REFSEQ@hypothetical@protein	4.9e-06
2006-17-001_bin.88@NODE_292_length_42993_cov_45.081746||0_partial_59_4	WYL	1e-36
2006-17-001_bin.88@NODE_292_length_42993_cov_45.081746||0_partial_59_5	sp|O34449|YOQD_BACSU@SPbeta@prophage-derived@putative@antirepressor@protein@YoqD	9.5e-19
2006-17-001_bin.88@NODE_292_length_42993_cov_45.081746||0_partial_59_6	REFSEQ@hypothetical@protein	6.8e-06
2006-17-001_bin.88@NODE_292_length_42993_cov_45.081746||0_partial_59_7	UDG	2.2e-08
2006-17-001_bin.88@NODE_292_length_42993_cov_45.081746||0_partial_59_8	FGE-sulfatase	7.2e-07
2006-17-001_bin.88@NODE_292_length_42993_cov_45.081746||0_partial_59_9	PDDEXK_4	2.8e-14
2006-17-001_bin.88@NODE_292_length_42993_cov_45.081746||0_partial_59_10	hydA	2.1e-06
2006-17-001_bin.88@NODE_292_length_42993_cov_45.081746||0_partial_59_11	WYL	2.6e-33
2006-17-001_bin.88@NODE_292_length_42993_cov_45.081746||0_partial_59_12	PRK09737.1	3.3e-07
2006-17-001_bin.88@NODE_292_length_42993_cov_45.081746||0_partial_59_13	zf-ribbon_3	1.1e-06
2006-17-001_bin.88@NODE_292_length_42993_cov_45.081746||0_partial_59_14	REFSEQ@hypothetical@protein	2.9e-145
2006-17-001_bin.88@NODE_292_length_42993_cov_45.081746||0_partial_59_16	REFSEQ@hypothetical@protein	1.9e-06
2006-17-001_bin.88@NODE_292_length_42993_cov_45.081746||0_partial_59_18	REFSEQ@hypothetical@protein	3.9e-06
2006-17-001_bin.88@NODE_292_length_42993_cov_45.081746||0_partial_59_19	sp|Q5UP92|YL018_MIMIV@Putative@sel1-like@repeat-containing@protein@L18	2.8e-07
2006-17-001_bin.88@NODE_292_length_42993_cov_45.081746||0_partial_59_20	sp|A0QUB2|SECBL_MYCS2@SecB-like@chaperone@SmegB	1.4e-07
2006-17-001_bin.88@NODE_292_length_42993_cov_45.081746||0_partial_59_21	Stap_Strp_toxin	2e-06
2006-17-001_bin.88@NODE_292_length_42993_cov_45.081746||0_partial_59_22	REFSEQ@hypothetical@protein	2e-07
2006-17-001_bin.88@NODE_292_length_42993_cov_45.081746||0_partial_59_23	Ni_bind_SCO4226	2.2e-06
2006-17-001_bin.88@NODE_292_length_42993_cov_45.081746||0_partial_59_25	YhcG_C	1.2e-51
2006-17-001_bin.88@NODE_292_length_42993_cov_45.081746||0_partial_59_27	REFSEQ@hypothetical@protein	3.7e-06
2006-17-001_bin.88@NODE_292_length_42993_cov_45.081746||0_partial_59_28	major_cap_HK97	5.8e-36
2006-17-001_bin.88@NODE_292_length_42993_cov_45.081746||0_partial_59_29	sp|Q9T1Q4|VP44_BPAPS@Putative@nuclease@p44	1.7e-16
2006-17-001_bin.88@NODE_292_length_42993_cov_45.081746||0_partial_59_30	PRK09935.1	1.2e-14
2006-17-001_bin.88@NODE_292_length_42993_cov_45.081746||0_partial_59_31	sp|P59193|YFDT_SHIFL@Uncharacterized@protein@YfdT	2.5e-60
2006-17-001_bin.88@NODE_292_length_42993_cov_45.081746||0_partial_59_32	sp|P03786|Y47_BPT7@Protein@4.7	1e-32
2006-17-001_bin.88@NODE_292_length_42993_cov_45.081746||0_partial_59_33	REFSEQ@putative@head@morphogenesis@protein	8.3e-12
2006-17-001_bin.88@NODE_292_length_42993_cov_45.081746||0_partial_59_35	excise	2.3e-18
2006-17-001_bin.88@NODE_292_length_42993_cov_45.081746||0_partial_59_36	sp|P22877|INTR_SACER@Integrase	5.3e-48
2006-17-001_bin.88@NODE_292_length_42993_cov_45.081746||0_partial_59_37	TIGR03546	2.1e-51
2006-17-001_bin.88@NODE_292_length_42993_cov_45.081746||0_partial_59_38	TIGR03545	1.7e-54
2006-17-001_bin.88@NODE_292_length_42993_cov_45.081746||0_partial_59_39	argS	1.9e-144
2006-17-001_bin.102@NODE_3941_length_14127_cov_6.377629||full_68_1	REFSEQ@hypothetical@protein	2.7e-09
2006-17-001_bin.102@NODE_3941_length_14127_cov_6.377629||full_68_2	DUF4355	7.8e-29
2006-17-001_bin.102@NODE_3941_length_14127_cov_6.377629||full_68_3	phageSPP1_gp7	4.2e-08
2006-17-001_bin.102@NODE_3941_length_14127_cov_6.377629||full_68_4	Phage_prot_Gp6	9.5e-121
2006-17-001_bin.102@NODE_3941_length_14127_cov_6.377629||full_68_5	phage_term_2	6.3e-76
2006-17-001_bin.102@NODE_3941_length_14127_cov_6.377629||full_68_6	sp|Q38300|CAPSD_BPLC2@Major@capsid@protein	1.2e-10
2006-17-001_bin.102@NODE_3941_length_14127_cov_6.377629||full_68_7	grpIintron_endo	2.7e-11
2006-17-001_bin.102@NODE_3941_length_14127_cov_6.377629||full_68_8	Peptidase_C33	4.5e-07
2006-17-001_bin.102@NODE_3941_length_14127_cov_6.377629||full_68_9	HTH_26	5.5e-09
2006-17-001_bin.102@NODE_3941_length_14127_cov_6.377629||full_68_10	Endonuc-PvuII	2.1e-06
2006-17-001_bin.102@NODE_3941_length_14127_cov_6.377629||full_68_11	sp|P38396|SIEB_BPP22@Superinfection@exclusion@protein@B	2.8e-06
2006-17-001_bin.102@NODE_3941_length_14127_cov_6.377629||full_68_13	DUF1002	8e-07
2006-17-001_bin.102@NODE_3941_length_14127_cov_6.377629||full_68_14	REFSEQ@Cro/CI@family@transcriptional@regulator	3.2e-08
2006-17-001_bin.102@NODE_3941_length_14127_cov_6.377629||full_68_15	REFSEQ@putative@tail@fiber@protein	1.3e-40
2006-17-001_bin.102@NODE_3941_length_14127_cov_6.377629||full_68_16	REFSEQ@hypothetical@protein	6.2e-07
2006-17-001_bin.102@NODE_3941_length_14127_cov_6.377629||full_68_17	PRK08040.1	2.8e-06
2006-17-001_bin.102@NODE_3941_length_14127_cov_6.377629||full_68_18	Flg_new_2	1.2e-14
2006-17-001_bin.102@NODE_3941_length_14127_cov_6.377629||full_68_21	Phage_tail_2	8.5e-17
2006-17-001_bin.102@NODE_3941_length_14127_cov_6.377629||full_68_22	sp|P20703|UVSW_BPT4@ATP-dependent@DNA@helicase@uvsW	6.6e-07
2006-17-001_bin.102@NODE_6287_length_10690_cov_10.719229||full_16_1	REFSEQ@hypothetical@protein	1.3e-304
2006-17-001_bin.102@NODE_6287_length_10690_cov_10.719229||full_16_2	REFSEQ@hypothetical@protein	1.6e-29
2006-17-001_bin.102@NODE_6287_length_10690_cov_10.719229||full_16_3	REFSEQ@hypothetical@protein	5e-10
2006-17-001_bin.102@NODE_6287_length_10690_cov_10.719229||full_16_4	REFSEQ@hypothetical@protein	7.3e-07
2006-17-001_bin.102@NODE_6287_length_10690_cov_10.719229||full_16_5	DUF6353	8e-19
2006-17-001_bin.102@NODE_6287_length_10690_cov_10.719229||full_16_6	sp|Q196Z6|064L_IIV3@Uncharacterized@protein@064L	7.8e-29
2006-17-001_bin.102@NODE_6287_length_10690_cov_10.719229||full_16_7	REFSEQ@DUF1654@domain-containing@protein	7e-07
2006-17-001_bin.102@NODE_6287_length_10690_cov_10.719229||full_16_8	DUF6353	3.8e-19
2006-17-001_bin.102@NODE_6287_length_10690_cov_10.719229||full_16_9	REFSEQ@hypothetical@protein	3.1e-06
2006-17-001_bin.102@NODE_6287_length_10690_cov_10.719229||full_16_10	thiW	3.8e-07
2006-17-001_bin.102@NODE_6287_length_10690_cov_10.719229||full_16_11	HypA	6.7e-07
2006-17-001_bin.102@NODE_6287_length_10690_cov_10.719229||full_16_13	YnfE	4.2e-06
2006-17-001_bin.102@NODE_6287_length_10690_cov_10.719229||full_16_15	Mid2	4.6e-06
2006-17-001_bin.102@NODE_6287_length_10690_cov_10.719229||full_16_16	ABC2_membrane_3	6.4e-09
2006-17-001_bin.102@NODE_6287_length_10690_cov_10.719229||full_16_18	REFSEQ@hypothetical@protein	2e-06
2006-17-001_bin.102@NODE_11918_length_7146_cov_7.306868||full_79_2	sp|Q5UPB7|YR044_MIMIV@Uncharacterized@protein@R44	3.6e-34
2006-17-001_bin.102@NODE_11918_length_7146_cov_7.306868||full_79_4	REFSEQ@hypothetical@protein	3.7e-36
2006-17-001_bin.102@NODE_11918_length_7146_cov_7.306868||full_79_5	Trp_syntA	1.2e-43
2006-17-001_bin.102@NODE_11918_length_7146_cov_7.306868||full_79_6	OppC_N	4.4e-07
2006-17-001_bin.102@NODE_11918_length_7146_cov_7.306868||full_79_7	PRK10893.1	8.6e-08
2006-17-001_bin.102@NODE_11918_length_7146_cov_7.306868||full_79_8	DUF4944	5e-06
2006-17-001_bin.102@NODE_11918_length_7146_cov_7.306868||full_79_9	PRK05696.1	5e-07
2006-17-001_bin.102@NODE_11918_length_7146_cov_7.306868||full_79_11	Acetyltransf_1	4.2e-23
2006-17-001_bin.102@NODE_11918_length_7146_cov_7.306868||full_79_12	REFSEQ@hypothetical@protein	9.9e-07
2006-17-001_bin.124@NODE_750_length_30015_cov_7.498565||full_46_1	sp|P22877|INTR_SACER@Integrase	9.5e-72
2006-17-001_bin.124@NODE_750_length_30015_cov_7.498565||full_46_2	REFSEQ@hypothetical@protein	5.3e-07
2006-17-001_bin.124@NODE_750_length_30015_cov_7.498565||full_46_4	LapA_dom	3.4e-07
2006-17-001_bin.124@NODE_750_length_30015_cov_7.498565||full_46_5	DUF6232	2.5e-06
2006-17-001_bin.124@NODE_750_length_30015_cov_7.498565||full_46_6	REFSEQ@hypothetical@protein	2.3e-11
2006-17-001_bin.124@NODE_750_length_30015_cov_7.498565||full_46_7	REFSEQ@capsid@maturation@protease	4.7e-14
2006-17-001_bin.124@NODE_750_length_30015_cov_7.498565||full_46_8	sp|Q5UR04|YR911_MIMIV@Putative@ankyrin@repeat@protein@R911	1.2e-09
2006-17-001_bin.124@NODE_750_length_30015_cov_7.498565||full_46_9	REFSEQ@hypothetical@protein	6e-45
2006-17-001_bin.124@NODE_750_length_30015_cov_7.498565||full_46_10	sp|Q5UPF8|YL088_MIMIV@Putative@ankyrin@repeat@protein@L88	1.8e-09
2006-17-001_bin.124@NODE_750_length_30015_cov_7.498565||full_46_11	REFSEQ@hypothetical@protein	3.8e-07
2006-17-001_bin.124@NODE_750_length_30015_cov_7.498565||full_46_13	Phage_holin_3_6	2.5e-08
2006-17-001_bin.124@NODE_750_length_30015_cov_7.498565||full_46_14	REFSEQ@hypothetical@protein	1.3e-31
2006-17-001_bin.124@NODE_750_length_30015_cov_7.498565||full_46_15	REFSEQ@hypothetical@protein	2.3e-08
2006-17-001_bin.124@NODE_750_length_30015_cov_7.498565||full_46_16	rect	1.2e-55
2006-17-001_bin.124@NODE_750_length_30015_cov_7.498565||full_46_17	DUF1351	9.6e-09
2006-17-001_bin.124@NODE_750_length_30015_cov_7.498565||full_46_18	PRK07275.1	6.3e-54
2006-17-001_bin.124@NODE_750_length_30015_cov_7.498565||full_46_19	REFSEQ@hypothetical@protein	4e-32
2006-17-001_bin.124@NODE_750_length_30015_cov_7.498565||full_46_20	sp|P0CK27|A145_VAR67@Virion@membrane@protein@A14.5	2.4e-06
2006-17-001_bin.124@NODE_750_length_30015_cov_7.498565||full_46_21	RusA	4.7e-34
2006-17-001_bin.124@NODE_750_length_30015_cov_7.498565||full_46_22	HTH_17	3.7e-06
2006-17-001_bin.124@NODE_750_length_30015_cov_7.498565||full_46_23	PRK15103.1	7.4e-09
2006-17-001_bin.124@NODE_750_length_30015_cov_7.498565||full_46_24	PKcGMP_CC	2.8e-08
2006-17-001_bin.124@NODE_750_length_30015_cov_7.498565||full_46_25	sp|P39243|Y16K_BPT4@Uncharacterized@8.1@kDa@protein@in@ndd-denB@intergenic@region	3.5e-07
2006-17-001_bin.124@NODE_750_length_30015_cov_7.498565||full_46_26	Acetyltransf_14	1.8e-06
2006-17-001_bin.124@NODE_750_length_30015_cov_7.498565||full_46_27	REFSEQ@hypothetical@protein	7.5e-08
2006-17-001_bin.124@NODE_750_length_30015_cov_7.498565||full_46_28	REFSEQ@hypothetical@protein	2.6e-24
2006-17-001_bin.124@NODE_750_length_30015_cov_7.498565||full_46_29	REFSEQ@hypothetical@protein	2e-07
2006-17-001_bin.124@NODE_750_length_30015_cov_7.498565||full_46_30	sp|P28929|TEG5_EHV1B@Tegument@protein@UL47@homolog	1.2e-20
2006-17-001_bin.124@NODE_750_length_30015_cov_7.498565||full_46_31	CsbD	1.2e-17
2006-17-001_bin.124@NODE_750_length_30015_cov_7.498565||full_46_32	Transgly_assoc	1.6e-14
2006-17-001_bin.124@NODE_750_length_30015_cov_7.498565||full_46_33	REFSEQ@hypothetical@protein	7.7e-11
2006-17-001_bin.124@NODE_750_length_30015_cov_7.498565||full_46_34	REFSEQ@hypothetical@protein	5.5e-24
2006-17-001_bin.124@NODE_750_length_30015_cov_7.498565||full_46_35	sp|Q89250|CPRT_SBWMN@84@kDa@readthrough@protein	2.1e-34
2006-17-001_bin.124@NODE_750_length_30015_cov_7.498565||full_46_36	sp|P03786|Y47_BPT7@Protein@4.7	1.3e-58
2006-17-001_bin.124@NODE_750_length_30015_cov_7.498565||full_46_37	portal_HK97	2.3e-59
2006-17-001_bin.124@NODE_750_length_30015_cov_7.498565||full_46_38	Peptidase_S78	4.5e-52
2006-17-001_bin.124@NODE_750_length_30015_cov_7.498565||full_46_39	major_cap_HK97	2.1e-57
2006-17-001_bin.124@NODE_750_length_30015_cov_7.498565||full_46_40	REFSEQ@hypothetical@protein	2.7e-29
2006-17-001_bin.124@NODE_750_length_30015_cov_7.498565||full_46_41	sp|Q5UP86|YL012_MIMIV@Uncharacterized@protein@L12	9.6e-11
2006-17-001_bin.124@NODE_750_length_30015_cov_7.498565||full_46_42	sp|Q03547|VEAE_BPP22@Eae@protein	1.4e-18
2006-17-001_bin.124@NODE_750_length_30015_cov_7.498565||full_46_43	REFSEQ@structural@protein	7.3e-24
2006-17-001_bin.124@NODE_750_length_30015_cov_7.498565||full_46_44	REFSEQ@hypothetical@protein	1.4e-39
2006-17-001_bin.124@NODE_750_length_30015_cov_7.498565||full_46_45	REFSEQ@hypothetical@protein	3.6e-47
2006-17-001_bin.124@NODE_750_length_30015_cov_7.498565||full_46_46	REFSEQ@hypothetical@protein	1.2e-12
2006-17-001_bin.124@NODE_750_length_30015_cov_7.498565||full_46_47	his_histam_anti	4.9e-07
2006-17-001_bin.124@NODE_750_length_30015_cov_7.498565||full_46_48	REFSEQ@hypothetical@protein	2.1e-31
2006-17-001_bin.124@NODE_750_length_30015_cov_7.498565||full_46_49	sp|Q38087|DPOL_BPR69@DNA-directed@DNA@polymerase	4.1e-46
2006-17-001_bin.124@NODE_750_length_30015_cov_7.498565||full_46_50	REFSEQ@hypothetical@protein	1.7e-133
2006-17-001_bin.124@NODE_2248_length_18891_cov_6.740444||full_69_1	HGTP_anticodon2	7.3e-07
2006-17-001_bin.124@NODE_2248_length_18891_cov_6.740444||full_69_2	portal_SPP1	3.5e-46
2006-17-001_bin.124@NODE_2248_length_18891_cov_6.740444||full_69_3	CcdA	7.3e-08
2006-17-001_bin.124@NODE_2248_length_18891_cov_6.740444||full_69_4	REFSEQ@hypothetical@protein	7.3e-08
2006-17-001_bin.124@NODE_2248_length_18891_cov_6.740444||full_69_5	REFSEQ@capsid@maturation@protease	7.2e-16
2006-17-001_bin.124@NODE_2248_length_18891_cov_6.740444||full_69_7	Peptidase_M78	1.8e-13
2006-17-001_bin.124@NODE_2248_length_18891_cov_6.740444||full_69_8	REFSEQ@unknown@similar@to@AMEVITR05	4.6e-06
2006-17-001_bin.124@NODE_2248_length_18891_cov_6.740444||full_69_9	REFSEQ@hypothetical@protein	3e-60
2006-17-001_bin.124@NODE_2248_length_18891_cov_6.740444||full_69_10	DUF5378	1.6e-07
2006-17-001_bin.124@NODE_2248_length_18891_cov_6.740444||full_69_11	REFSEQ@hypothetical@protein	1.5e-06
2006-17-001_bin.124@NODE_2248_length_18891_cov_6.740444||full_69_12	sp|P22877|INTR_SACER@Integrase	2.2e-52
2006-17-001_bin.124@NODE_2248_length_18891_cov_6.740444||full_69_13	ccpA	2.7e-152
2006-17-001_bin.124@NODE_2248_length_18891_cov_6.740444||full_69_14	Peptidase_M24	6.9e-62
2006-17-001_bin.124@NODE_2248_length_18891_cov_6.740444||full_69_15	PRK09614.1-4	3.9e-192
2006-17-001_bin.124@NODE_2248_length_18891_cov_6.740444||full_69_16	RNR_1b_NrdE	0
2006-17-001_bin.124@NODE_2248_length_18891_cov_6.740444||full_69_17	GlrX_NrdH	2.3e-32
2006-17-001_bin.124@NODE_2248_length_18891_cov_6.740444||full_69_18	PRK02551.1	8.1e-54
2006-17-001_bin.124@NODE_2248_length_18891_cov_6.740444||full_69_19	MarR	2.7e-16
2006-17-001_bin.124@NODE_2248_length_18891_cov_6.740444||full_69_20	ileS	2.5e-280
2006-17-001_bin.124@NODE_3792_length_14421_cov_7.507935||full_23_1	sp|P39253|Y04N_BPT4@Uncharacterized@12.2@kDa@protein@in@nrdC-mobD@intergenic@region	5.8e-79
2006-17-001_bin.124@NODE_3792_length_14421_cov_7.507935||full_23_2	REFSEQ@hypothetical@protein	6e-28
2006-17-001_bin.124@NODE_3792_length_14421_cov_7.507935||full_23_3	sp|A4KXB2|Y057_HVAVE@Uncharacterized@protein@ORF57	1.6e-21
2006-17-001_bin.124@NODE_3792_length_14421_cov_7.507935||full_23_4	REFSEQ@hypothetical@protein	1.3e-08
2006-17-001_bin.124@NODE_3792_length_14421_cov_7.507935||full_23_5	Glyco_hydro_25	8.4e-35
2006-17-001_bin.124@NODE_3792_length_14421_cov_7.507935||full_23_6	MFS_1	4e-49
2006-17-001_bin.124@NODE_3792_length_14421_cov_7.507935||full_23_7	PRK11819.1	8.4e-155
2006-17-001_bin.124@NODE_3792_length_14421_cov_7.507935||full_23_8	DHFR_1	5.5e-46
2006-17-001_bin.124@NODE_3792_length_14421_cov_7.507935||full_23_9	DUF2929	6.7e-23
2006-17-001_bin.124@NODE_3792_length_14421_cov_7.507935||full_23_10	PRK05673.1	9.6e-285
2006-17-001_bin.124@NODE_3792_length_14421_cov_7.507935||full_23_11	spoT_relA	2e-185
2006-17-001_bin.178@NODE_6135_length_10867_cov_10.236681||full_16_1	phage_term_2	1.5e-39
2006-17-001_bin.178@NODE_6135_length_10867_cov_10.236681||full_16_2	portal_SPP1	6.2e-89
2006-17-001_bin.178@NODE_6135_length_10867_cov_10.236681||full_16_3	sp|P71385|Y1407_HAEIN@Uncharacterized@protein@HI_1407	4e-12
2006-17-001_bin.178@NODE_6135_length_10867_cov_10.236681||full_16_4	REFSEQ@hypothetical@protein	1.6e-26
2006-17-001_bin.178@NODE_6135_length_10867_cov_10.236681||full_16_5	REFSEQ@hypothetical@protein	2e-19
2006-17-001_bin.178@NODE_6135_length_10867_cov_10.236681||full_16_6	REFSEQ@hypothetical@protein	2.8e-06
2006-17-001_bin.178@NODE_6135_length_10867_cov_10.236681||full_16_7	sp|Q9YML3|BROJ_NPVLD@Uncharacterized@Bro-N@domain-containing@protein@J	2e-16
2006-17-001_bin.178@NODE_6135_length_10867_cov_10.236681||full_16_8	sp|Q7T6Y0|PCNA_MIMIV@Probable@DNA@polymerase@sliding@clamp	1.9e-13
2006-17-001_bin.178@NODE_6135_length_10867_cov_10.236681||full_16_9	sp|P03766|Y290_LAMBD@Uncharacterized@nin@region@protein@ORF290	4e-23
2006-17-001_bin.178@NODE_6135_length_10867_cov_10.236681||full_16_10	REFSEQ@hypothetical@protein	3.2e-06
2006-17-001_bin.178@NODE_6135_length_10867_cov_10.236681||full_16_11	REFSEQ@hypothetical@protein	1.2e-06
2006-17-001_bin.178@NODE_6135_length_10867_cov_10.236681||full_16_12	REFSEQ@hypothetical@protein	1.6e-19
2006-17-001_bin.178@NODE_6135_length_10867_cov_10.236681||full_16_13	REFSEQ@hypothetical@protein	5e-10
2006-17-001_bin.178@NODE_6135_length_10867_cov_10.236681||full_16_14	Phage_holin_4_1	7.6e-32
2006-17-001_bin.178@NODE_17815_length_5488_cov_11.831953||full_18_1	sp|Q5UR57|YL805_MIMIV@Uncharacterized@protein@L805	2.5e-06
2006-17-001_bin.178@NODE_17815_length_5488_cov_11.831953||full_18_2	REFSEQ@capsid@maturation@protease	5.4e-19
2006-17-001_bin.178@NODE_17815_length_5488_cov_11.831953||full_18_3	REFSEQ@hypothetical@protein	9.3e-07
2006-17-001_bin.178@NODE_17815_length_5488_cov_11.831953||full_18_5	Ig_3	1.1e-06
2006-17-001_bin.178@NODE_17815_length_5488_cov_11.831953||full_18_6	REFSEQ@hypothetical@protein	1e-24
2006-17-001_bin.178@NODE_17815_length_5488_cov_11.831953||full_18_7	REFSEQ@hypothetical@protein	3.1e-09
2006-17-001_bin.178@NODE_17815_length_5488_cov_11.831953||full_18_8	REFSEQ@hypothetical@protein	1.4e-11
2006-17-001_bin.178@NODE_17815_length_5488_cov_11.831953||full_18_9	GerE	1.5e-11
2007-17-001_bin.30@NODE_313_length_41612_cov_23.307337||full_57_1	REFSEQ@hypothetical@protein	2.1e-06
2007-17-001_bin.30@NODE_313_length_41612_cov_23.307337||full_57_2	REFSEQ@hypothetical@protein	1.3e-07
2007-17-001_bin.30@NODE_313_length_41612_cov_23.307337||full_57_3	sp|Q6QIB5|CAPSD_BPBMU@Major@capsid@protein	9.4e-96
2007-17-001_bin.30@NODE_313_length_41612_cov_23.307337||full_57_4	Mus7	3.1e-07
2007-17-001_bin.30@NODE_313_length_41612_cov_23.307337||full_57_5	REFSEQ@hypothetical@protein	1.4e-06
2007-17-001_bin.30@NODE_313_length_41612_cov_23.307337||full_57_6	REFSEQ@hypothetical@protein	4.5e-06
2007-17-001_bin.30@NODE_313_length_41612_cov_23.307337||full_57_8	DUF5776	4.1e-06
2007-17-001_bin.30@NODE_313_length_41612_cov_23.307337||full_57_9	TolA_bind_tri	1.1e-06
2007-17-001_bin.30@NODE_313_length_41612_cov_23.307337||full_57_10	Tautomerase	6.5e-06
2007-17-001_bin.30@NODE_313_length_41612_cov_23.307337||full_57_11	sp|P12555|HN_NDVD@Hemagglutinin-neuraminidase	6e-08
2007-17-001_bin.30@NODE_313_length_41612_cov_23.307337||full_57_12	sp|P00276|GLRX_BPT4@Glutaredoxin	2.3e-07
2007-17-001_bin.30@NODE_313_length_41612_cov_23.307337||full_57_13	CLP_protease	9.9e-31
2007-17-001_bin.30@NODE_313_length_41612_cov_23.307337||full_57_14	sp|C1JJY5|ORF6_HAPV1@Uncharacterized@protein@6	2.7e-57
2007-17-001_bin.30@NODE_313_length_41612_cov_23.307337||full_57_15	YonK	1.3e-07
2007-17-001_bin.30@NODE_313_length_41612_cov_23.307337||full_57_16	REFSEQ@hypothetical@protein	1.1e-12
2007-17-001_bin.30@NODE_313_length_41612_cov_23.307337||full_57_17	sp|I6XEI5|LYS25_MYCTU@Putative@peptidoglycan@hydrolase@Rv2525c	3e-59
2007-17-001_bin.30@NODE_313_length_41612_cov_23.307337||full_57_18	DUF5659	4.1e-07
2007-17-001_bin.30@NODE_313_length_41612_cov_23.307337||full_57_19	sp|Q05235|VG28_BPML5@Minor@tail@protein@Gp28	2e-08
2007-17-001_bin.30@NODE_313_length_41612_cov_23.307337||full_57_20	REFSEQ@hypothetical@protein	6.7e-12
2007-17-001_bin.30@NODE_313_length_41612_cov_23.307337||full_57_21	sp|Q5UPH2|YL098_MIMIV@Putative@BTB/POZ@domain-containing@protein@L98	2.4e-36
2007-17-001_bin.30@NODE_313_length_41612_cov_23.307337||full_57_22	PglD_N	2.3e-06
2007-17-001_bin.30@NODE_313_length_41612_cov_23.307337||full_57_23	REFSEQ@hypothetical@protein	1.9e-88
2007-17-001_bin.30@NODE_313_length_41612_cov_23.307337||full_57_24	DUF910	2.6e-06
2007-17-001_bin.30@NODE_313_length_41612_cov_23.307337||full_57_25	REFSEQ@hypothetical@protein	1.5e-32
2007-17-001_bin.30@NODE_313_length_41612_cov_23.307337||full_57_26	REFSEQ@hypothetical@protein	2.3e-19
2007-17-001_bin.30@NODE_313_length_41612_cov_23.307337||full_57_27	REFSEQ@AAA@family@ATPase	2.7e-57
2007-17-001_bin.30@NODE_313_length_41612_cov_23.307337||full_57_28	REFSEQ@hypothetical@protein	9.7e-25
2007-17-001_bin.30@NODE_313_length_41612_cov_23.307337||full_57_29	REFSEQ@hypothetical@protein	2.4e-27
2007-17-001_bin.30@NODE_313_length_41612_cov_23.307337||full_57_30	REFSEQ@hypothetical@protein	6.4e-06
2007-17-001_bin.30@NODE_313_length_41612_cov_23.307337||full_57_31	REFSEQ@hypothetical@protein	1.8e-12
2007-17-001_bin.30@NODE_313_length_41612_cov_23.307337||full_57_32	REFSEQ@hypothetical@protein	1.3e-06
2007-17-001_bin.30@NODE_313_length_41612_cov_23.307337||full_57_34	REFSEQ@hypothetical@protein	1.8e-08
2007-17-001_bin.30@NODE_313_length_41612_cov_23.307337||full_57_35	sp|P26746|EXLYS_BPP22@Peptidoglycan@hydrolase@gp4	9.3e-19
2007-17-001_bin.30@NODE_313_length_41612_cov_23.307337||full_57_36	ndhI	2.4e-06
2007-17-001_bin.30@NODE_313_length_41612_cov_23.307337||full_57_37	sp|Q5UQK5|YR403_MIMIV@Uncharacterized@protein@R403	5.5e-07
2007-17-001_bin.30@NODE_313_length_41612_cov_23.307337||full_57_38	DUF6273	1.2e-17
2007-17-001_bin.30@NODE_313_length_41612_cov_23.307337||full_57_39	REFSEQ@hypothetical@protein	3e-06
2007-17-001_bin.30@NODE_313_length_41612_cov_23.307337||full_57_40	Baculo_LEF-11	4.2e-07
2007-17-001_bin.30@NODE_313_length_41612_cov_23.307337||full_57_41	FlgEFG_subfam	8e-09
2007-17-001_bin.30@NODE_313_length_41612_cov_23.307337||full_57_42	REFSEQ@hypothetical@protein	2.1e-09
2007-17-001_bin.30@NODE_313_length_41612_cov_23.307337||full_57_43	REFSEQ@hypothetical@protein	8.9e-07
2007-17-001_bin.30@NODE_313_length_41612_cov_23.307337||full_57_44	REFSEQ@hypothetical@protein	3.7e-06
2007-17-001_bin.30@NODE_313_length_41612_cov_23.307337||full_57_45	REFSEQ@hypothetical@protein	3.7e-07
2007-17-001_bin.30@NODE_313_length_41612_cov_23.307337||full_57_46	PRK06661.1	2.3e-06
2007-17-001_bin.30@NODE_5951_length_9054_cov_22.160129||full_33_1	sp|O22001|VXIS_BPMD2@Excisionase	8.8e-47
2007-17-001_bin.30@NODE_5951_length_9054_cov_22.160129||full_33_2	SMC_prok_A	6e-11
2007-17-001_bin.30@NODE_5951_length_9054_cov_22.160129||full_33_3	CBM32	7e-07
2007-17-001_bin.30@NODE_5951_length_9054_cov_22.160129||full_33_4	REFSEQ@BcepNY3gp58	3.9e-07
2007-17-001_bin.30@NODE_7403_length_7901_cov_25.738848||full_30_1	Prophage_tail	2.8e-11
2007-17-001_bin.30@NODE_7403_length_7901_cov_25.738848||full_30_2	REFSEQ@hypothetical@protein	6.5e-08
2007-17-001_bin.30@NODE_7403_length_7901_cov_25.738848||full_30_5	REFSEQ@hypothetical@protein	2e-08
2007-17-001_bin.30@NODE_7403_length_7901_cov_25.738848||full_30_7	PRK13719.1-3	1.2e-07
2007-17-001_bin.30@NODE_7403_length_7901_cov_25.738848||full_30_9	PRK15396.1	2.2e-06
2007-17-001_bin.30@NODE_7403_length_7901_cov_25.738848||full_30_10	DUF6353	1.2e-88
2007-17-001_bin.30@NODE_7403_length_7901_cov_25.738848||full_30_11	arCOG00985	2.5e-06
2007-17-001_bin.30@NODE_7403_length_7901_cov_25.738848||full_30_12	sp|Q196Z6|064L_IIV3@Uncharacterized@protein@064L	2.8e-53
2007-17-001_bin.30@NODE_7403_length_7901_cov_25.738848||full_30_13	DUF6353	4.6e-95
2007-17-001_bin.30@NODE_7403_length_7901_cov_25.738848||full_30_14	REFSEQ@hypothetical@protein	2.4e-35
2007-17-001_bin.30@NODE_7403_length_7901_cov_25.738848||full_30_15	REFSEQ@hypothetical@protein	9.3e-53
2007-17-001_bin.30@NODE_7820_length_7620_cov_34.467944||full_64_1	HK97-gp10_like	1.6e-10
2007-17-001_bin.30@NODE_7820_length_7620_cov_34.467944||full_64_2	Phage_H_T_join	3.2e-19
2007-17-001_bin.30@NODE_7820_length_7620_cov_34.467944||full_64_3	put_DNA_pack	4.6e-23
2007-17-001_bin.30@NODE_7820_length_7620_cov_34.467944||full_64_4	major_cap_HK97	2.9e-99
2007-17-001_bin.30@NODE_7820_length_7620_cov_34.467944||full_64_5	REFSEQ@hypothetical@protein	3.9e-35
2007-17-001_bin.30@NODE_7820_length_7620_cov_34.467944||full_64_6	Phage_portal	4.1e-126
2007-17-001_bin.30@NODE_7820_length_7620_cov_34.467944||full_64_7	sp|P03786|Y47_BPT7@Protein@4.7	4e-62
2007-17-001_bin.30@NODE_7820_length_7620_cov_34.467944||full_64_8	REFSEQ@hypothetical@protein	5.7e-10
2007-17-001_bin.30@NODE_7820_length_7620_cov_34.467944||full_64_9	GGACT	5.3e-13
2007-17-001_bin.30@NODE_7820_length_7620_cov_34.467944||full_64_10	Amidoligase_2	1.3e-53
2007-17-001_bin.30@NODE_8276_length_7347_cov_32.743829||full_72_1	DUF859	1.1e-17
2007-17-001_bin.30@NODE_8276_length_7347_cov_32.743829||full_72_2	REFSEQ@hypothetical@protein	1.4e-111
2007-17-001_bin.30@NODE_8276_length_7347_cov_32.743829||full_72_3	sp|Q38087|DPOL_BPR69@DNA-directed@DNA@polymerase	7e-46
2007-17-001_bin.30@NODE_8276_length_7347_cov_32.743829||full_72_4	REFSEQ@hypothetical@protein	2.5e-99
2007-17-001_bin.30@NODE_8276_length_7347_cov_32.743829||full_72_5	sp|P68626|YVAM_VACCC@Uncharacterized@8.6@kDa@protein	4.3e-06
2007-17-001_bin.30@NODE_8276_length_7347_cov_32.743829||full_72_6	REFSEQ@hypothetical@protein	6.8e-46
2007-17-001_bin.30@NODE_8276_length_7347_cov_32.743829||full_72_7	sp|Q7T6Y0|PCNA_MIMIV@Probable@DNA@polymerase@sliding@clamp	1.7e-09
2007-17-001_bin.30@NODE_9141_length_6926_cov_31.994615||full_51_1	REFSEQ@hypothetical@protein	9.8e-50
2007-17-001_bin.30@NODE_9141_length_6926_cov_31.994615||full_51_2	REFSEQ@hypothetical@protein	5.2e-22
2007-17-001_bin.30@NODE_9141_length_6926_cov_31.994615||full_51_3	HTH_27	1.4e-08
2007-17-001_bin.30@NODE_9141_length_6926_cov_31.994615||full_51_4	DHFR_1	2.6e-52
2007-17-001_bin.30@NODE_9141_length_6926_cov_31.994615||full_51_5	PRK01827.1-1	9.9e-58
2007-17-001_bin.71@NODE_3252_length_13010_cov_22.697414||full_52_1	REFSEQ@hypothetical@protein	7.1e-86
2007-17-001_bin.71@NODE_3252_length_13010_cov_22.697414||full_52_2	REFSEQ@hypothetical@protein	6e-06
2007-17-001_bin.71@NODE_3252_length_13010_cov_22.697414||full_52_3	REFSEQ@tail@length@tape@measure@protein	3e-25
2007-17-001_bin.71@NODE_3252_length_13010_cov_22.697414||full_52_4	sp|P09714|US01_HCMVA@Uncharacterized@protein@HQLF3	2.4e-42
[truncated: 279,365+ more rows]
