# Supplementary material for: Comprehensive discovery and functional characterization of diverse prophages in the pig gut microbiome
Source: Front Microbiol. 2025 Sep 9;16:1662087. doi: 10.3389/fmicb.2025.1662087 (PMC12454387; doi:10.3389/fmicb.2025.1662087)
Supplement: Supplementary file 10 [file Table_8.XLSX]

## Sheet: Table_S7
Table S8. The distribution of AMGs for 10,742 prophage genomes.
Protein IDs (prophages)	AMGs	AMGs (detailed information)
BMXFM08-meta.343@BMXFM08-meta_921479__full__full-cat_1_37	accC;	accC; acetyl-CoA carboxylase, biotin carboxylase subunit [EC:6.4.1.2 6.3.4.14]
BMXFM03-meta.232@BMXFM03-meta_153823__full__full-cat_1_63	acpP;	acpP; acyl carrier protein
DBMF05-meta.176@DBMF05-meta_186513__full__full-cat_1_46	acpP;	acpP; acyl carrier protein
HW7.bin.94@HW7.bin.94.scaffold_3_1__full__full-cat_1_35	acpP;	acpP; acyl carrier protein
BMXMF10-meta.178@BMXMF10-meta_1426553__full__full-cat_1_45	AKR1B;	AKR1B; aldehyde reductase [EC:1.1.1.21]
W4950_bin_9@W4950_scaffolds_5972__full__full-cat_1_79	amyA;	AMY, amyA, malS; alpha-amylase [EC:3.2.1.1]
DKYYMM05-meta.179@DKYYMM05-meta_1211427__full__full-cat_1_79	asnB;	asnB, ASNS; asparagine synthase (glutamine-hydrolysing) [EC:6.3.5.4]
SW1.bin.75@SW1.bin.75.scaffold_231_1__full__full-cat_1_54	calG2;	calG2; calicheamicin 4-deoxy-4-thio-alpha-D-digitoxosyltransferase [EC:2.4.1.-]
SW8.bin.27@SW8.bin.27.scaffold_1094_1__full__full-cat_1_14	clsA_B;	clsA_B; cardiolipin synthase A/B [EC:2.7.8.-]
DKLLFF10-meta.261@DKLLFF10-meta_1899906__full__full-cat_1_101	cobA;	cobA, btuR; cob(I)alamin adenosyltransferase [EC:2.5.1.17]
DBFM02-meta.221@DBFM02-meta_441665__full__full-cat_2_32	cobS;	cobS; cobaltochelatase CobS [EC:6.6.1.2]
SW8.bin.27@SW8.bin.27.scaffold_1094_1__full__full-cat_1_20	cobS;	cobS; cobaltochelatase CobS [EC:6.6.1.2]
GCA_013801425.1@CP056962.1__full__full-cat_1_19	cobT;	cobT; cobaltochelatase CobT [EC:6.6.1.2]
GCA_013801845.1@CP056969.1__full__full-cat_1_19	cobT;	cobT; cobaltochelatase CobT [EC:6.6.1.2]
GCA_013813205.1@CP057094.1__full__full-cat_1_19	cobT;	cobT; cobaltochelatase CobT [EC:6.6.1.2]
GCA_013826045.1@CP057316.1__full__full-cat_1_82	cobT;	cobT; cobaltochelatase CobT [EC:6.6.1.2]
GCA_024499155.1@CP075739.1__full__full-cat_1_23	cobT;	cobT; cobaltochelatase CobT [EC:6.6.1.2]
GCA_024499175.1@CP075723.1__full__full-cat_1_15	cobT;	cobT; cobaltochelatase CobT [EC:6.6.1.2]
GCF_001679985.1@CP015915.1__full__full-cat_1_57	cobT;	cobT; cobaltochelatase CobT [EC:6.6.1.2]
SW8.bin.27@SW8.bin.27.scaffold_1094_1__full__full-cat_1_22	cobT;	cobT; cobaltochelatase CobT [EC:6.6.1.2]
DKLLFM11-meta.153@DKLLFM11-meta_116134__full__full-cat_1_4	cysE;	cysE; serine O-acetyltransferase [EC:2.3.1.30]
S95012B_bin_11@S95012B_scaffolds_179__full__full-cat_1_19	cysE;	cysE; serine O-acetyltransferase [EC:2.3.1.30]
SWMF05-meta.298@SWMF05-meta_773167__0_partial__full-cat_1_3	cysE;	cysE; serine O-acetyltransferase [EC:2.3.1.30]
2005-17-001_bin.49@NODE_453_length_25432_cov_10.630019__full__full-cat_1_11	dcm;	DNMT1, dcm; DNA (cytosine-5)-methyltransferase 1 [EC:2.1.1.37]
2005-17-001_bin.49@NODE_453_length_25432_cov_10.630019__full__full-cat_1_9	dcm;	DNMT1, dcm; DNA (cytosine-5)-methyltransferase 1 [EC:2.1.1.37]
2011-17-001_bin.31@NODE_1182_length_16693_cov_7.272148__full__full-cat_1_9	dcm;	DNMT1, dcm; DNA (cytosine-5)-methyltransferase 1 [EC:2.1.1.37]
2014-17-001_bin.13@NODE_2046_length_21500_cov_16.027419__full__full-cat_2_19	dcm;	DNMT1, dcm; DNA (cytosine-5)-methyltransferase 1 [EC:2.1.1.37]
9022-17-001_binning.29@NODE_847_length_25518_cov_6.591800__full__full-cat_1_34	dcm;	DNMT1, dcm; DNA (cytosine-5)-methyltransferase 1 [EC:2.1.1.37]
BMXFF06-meta.241@BMXFF06-meta_1874659__full__full-cat_2_13	dcm;	DNMT1, dcm; DNA (cytosine-5)-methyltransferase 1 [EC:2.1.1.37]
BMXFF06-meta.56@BMXFF06-meta_439454__full__full-cat_1_24	dcm;	DNMT1, dcm; DNA (cytosine-5)-methyltransferase 1 [EC:2.1.1.37]
BMXFF06-meta.88@BMXFF06-meta_1336826__0_partial__full-cat_1_45	dcm;	DNMT1, dcm; DNA (cytosine-5)-methyltransferase 1 [EC:2.1.1.37]
BMXFF08-meta.178@BMXFF08-meta_1443526__full__full-cat_2_3	dcm;	DNMT1, dcm; DNA (cytosine-5)-methyltransferase 1 [EC:2.1.1.37]
BMXFM08-meta.371@BMXFM08-meta_1522074__full__full-cat_2_5	dcm;	DNMT1, dcm; DNA (cytosine-5)-methyltransferase 1 [EC:2.1.1.37]
BMXMF02-meta.201@BMXMF02-meta_333621__full__full-cat_2_4	dcm;	DNMT1, dcm; DNA (cytosine-5)-methyltransferase 1 [EC:2.1.1.37]
BMXMF05-meta.108@BMXMF05-meta_314103__full__full-cat_1_52	dcm;	DNMT1, dcm; DNA (cytosine-5)-methyltransferase 1 [EC:2.1.1.37]
BMXMF05-meta.294@BMXMF05-meta_809904__full__full-cat_2_10	dcm;	DNMT1, dcm; DNA (cytosine-5)-methyltransferase 1 [EC:2.1.1.37]
BMXMM05-meta.341@BMXMM05-meta_1527227__full__full-cat_2_11	dcm;	DNMT1, dcm; DNA (cytosine-5)-methyltransferase 1 [EC:2.1.1.37]
BMXMM07-meta.292@BMXMM07-meta_844486__full__full-cat_2_7	dcm;	DNMT1, dcm; DNA (cytosine-5)-methyltransferase 1 [EC:2.1.1.37]
Boar-s10_bin_30@Boar-s10_scaffolds_5584__full__full-cat_2_28	dcm;	DNMT1, dcm; DNA (cytosine-5)-methyltransferase 1 [EC:2.1.1.37]
Boar-s10_bin_49@Boar-s10_scaffolds_10479__full__full-cat_2_5	dcm;	DNMT1, dcm; DNA (cytosine-5)-methyltransferase 1 [EC:2.1.1.37]
Boar-s19_bin_1@Boar-s19_scaffolds_10__full__full-cat_1_7	dcm;	DNMT1, dcm; DNA (cytosine-5)-methyltransferase 1 [EC:2.1.1.37]
Boar-s19_bin_9@Boar-s19_scaffolds_10895__full__full-cat_1_66	dcm;	DNMT1, dcm; DNA (cytosine-5)-methyltransferase 1 [EC:2.1.1.37]
Boar-s19_bin_9@Boar-s19_scaffolds_10895__full__full-cat_1_68	dcm;	DNMT1, dcm; DNA (cytosine-5)-methyltransferase 1 [EC:2.1.1.37]
Boar-s2_bin_34@Boar-s2_scaffolds_4705__full__full-cat_1_37	dcm;	DNMT1, dcm; DNA (cytosine-5)-methyltransferase 1 [EC:2.1.1.37]
Boar-s2_bin_9@Boar-s2_scaffolds_10022__0_partial__full-cat_1_9	dcm;	DNMT1, dcm; DNA (cytosine-5)-methyltransferase 1 [EC:2.1.1.37]
Boar-s4_bin_20@Boar-s4_scaffolds_2358__full__full-cat_2_13	dcm;	DNMT1, dcm; DNA (cytosine-5)-methyltransferase 1 [EC:2.1.1.37]
Boar-s7_bin_37@Boar-s7_scaffolds_9233__full__full-cat_1_15	dcm;	DNMT1, dcm; DNA (cytosine-5)-methyltransferase 1 [EC:2.1.1.37]
C4979_bin_9@C4979_scaffolds_14789__full__full-cat_1_12	dcm;	DNMT1, dcm; DNA (cytosine-5)-methyltransferase 1 [EC:2.1.1.37]
CF2.bin.90@CF2.bin.90.scaffold_8219_1__full__full-cat_2_3	dcm;	DNMT1, dcm; DNA (cytosine-5)-methyltransferase 1 [EC:2.1.1.37]
DBFF02-meta.21@DBFF02-meta_1787942__full__full-cat_2_14	dcm;	DNMT1, dcm; DNA (cytosine-5)-methyltransferase 1 [EC:2.1.1.37]
DBFF08-meta.197@DBFF08-meta_1791936__full__full-cat_1_57	dcm;	DNMT1, dcm; DNA (cytosine-5)-methyltransferase 1 [EC:2.1.1.37]
DBFF08-meta.28@DBFF08-meta_1012169__full__full-cat_2_11	dcm;	DNMT1, dcm; DNA (cytosine-5)-methyltransferase 1 [EC:2.1.1.37]
DBFF08-meta.28@DBFF08-meta_642200__full__full-cat_1_29	dcm;	DNMT1, dcm; DNA (cytosine-5)-methyltransferase 1 [EC:2.1.1.37]
DBFF08-meta.500@DBFF08-meta_2020652__full__full-cat_1_29	dcm;	DNMT1, dcm; DNA (cytosine-5)-methyltransferase 1 [EC:2.1.1.37]
DBFH06-meta.91@DBFH06-meta_226032__full__full-cat_1_56	dcm;	DNMT1, dcm; DNA (cytosine-5)-methyltransferase 1 [EC:2.1.1.37]
DBFM03-meta.123@DBFM03-meta_280458__full__full-cat_1_12	dcm;	DNMT1, dcm; DNA (cytosine-5)-methyltransferase 1 [EC:2.1.1.37]
DBFM03-meta.123@DBFM03-meta_280458__full__full-cat_1_52	dcm;	DNMT1, dcm; DNA (cytosine-5)-methyltransferase 1 [EC:2.1.1.37]
DBFM03-meta.123@DBFM03-meta_280458__full__full-cat_1_76	dcm;	DNMT1, dcm; DNA (cytosine-5)-methyltransferase 1 [EC:2.1.1.37]
DBFM03-meta.123@DBFM03-meta_280458__full__full-cat_1_77	dcm;	DNMT1, dcm; DNA (cytosine-5)-methyltransferase 1 [EC:2.1.1.37]
DBFM03-meta.60@DBFM03-meta_377167__full__full-cat_2_12	dcm;	DNMT1, dcm; DNA (cytosine-5)-methyltransferase 1 [EC:2.1.1.37]
DBFM08-meta.166@DBFM08-meta_2009343__full__full-cat_1_7	dcm;	DNMT1, dcm; DNA (cytosine-5)-methyltransferase 1 [EC:2.1.1.37]
DBMF05-meta.219@DBMF05-meta_144655__full__full-cat_1_15	dcm;	DNMT1, dcm; DNA (cytosine-5)-methyltransferase 1 [EC:2.1.1.37]
DBMF05-meta.292@DBMF05-meta_258715__0_partial__full-cat_1_11	dcm;	DNMT1, dcm; DNA (cytosine-5)-methyltransferase 1 [EC:2.1.1.37]
DBMF05-meta.294@DBMF05-meta_58936__full__full-cat_2_6	dcm;	DNMT1, dcm; DNA (cytosine-5)-methyltransferase 1 [EC:2.1.1.37]
DBMM01-meta.126@DBMM01-meta_1162345__full__full-cat_1_25	dcm;	DNMT1, dcm; DNA (cytosine-5)-methyltransferase 1 [EC:2.1.1.37]
DBMM05-meta.184@DBMM05-meta_469551__full__full-cat_1_20	dcm;	DNMT1, dcm; DNA (cytosine-5)-methyltransferase 1 [EC:2.1.1.37]
DBMM05-meta.300@DBMM05-meta_324245__0_partial__full-cat_1_11	dcm;	DNMT1, dcm; DNA (cytosine-5)-methyltransferase 1 [EC:2.1.1.37]
DKLLFF11-meta.278@DKLLFF11-meta_1707060__full__full-cat_1_18	dcm;	DNMT1, dcm; DNA (cytosine-5)-methyltransferase 1 [EC:2.1.1.37]
DKLLFM07-meta.124@DKLLFM07-meta_1339793__full__full-cat_1_39	dcm;	DNMT1, dcm; DNA (cytosine-5)-methyltransferase 1 [EC:2.1.1.37]
DKLLFM10-meta.59@DKLLFM10-meta_1417405__full__full-cat_1_60	dcm;	DNMT1, dcm; DNA (cytosine-5)-methyltransferase 1 [EC:2.1.1.37]
DKLLMF03-meta.144@DKLLMF03-meta_1108090__full__full-cat_1_3	dcm;	DNMT1, dcm; DNA (cytosine-5)-methyltransferase 1 [EC:2.1.1.37]
DKLLMF03-meta.31@DKLLMF03-meta_916602__full__full-cat_1_17	dcm;	DNMT1, dcm; DNA (cytosine-5)-methyltransferase 1 [EC:2.1.1.37]
DKLLMF03-meta.362@DKLLMF03-meta_1873493__full__full-cat_2_4	dcm;	DNMT1, dcm; DNA (cytosine-5)-methyltransferase 1 [EC:2.1.1.37]
DKLLMF06-meta.401@DKLLMF06-meta_1125683__full__full-cat_1_20	dcm;	DNMT1, dcm; DNA (cytosine-5)-methyltransferase 1 [EC:2.1.1.37]
DKLLMF06-meta.524@DKLLMF06-meta_812293__full__full-cat_1_55	dcm;	DNMT1, dcm; DNA (cytosine-5)-methyltransferase 1 [EC:2.1.1.37]
DKLLMM06-meta.195@DKLLMM06-meta_412681__full__full-cat_1_19	dcm;	DNMT1, dcm; DNA (cytosine-5)-methyltransferase 1 [EC:2.1.1.37]
DKLLMM06-meta.257@DKLLMM06-meta_1292066__full__full-cat_1_16	dcm;	DNMT1, dcm; DNA (cytosine-5)-methyltransferase 1 [EC:2.1.1.37]
DKLLMM06-meta.296@DKLLMM06-meta_57040__full__full-cat_2_20	dcm;	DNMT1, dcm; DNA (cytosine-5)-methyltransferase 1 [EC:2.1.1.37]
DKYYFF09-meta.128@DKYYFF09-meta_599485__full__full-cat_1_12	dcm;	DNMT1, dcm; DNA (cytosine-5)-methyltransferase 1 [EC:2.1.1.37]
DKYYFF12-meta.109@DKYYFF12-meta_954920__full__full-cat_2_7	dcm;	DNMT1, dcm; DNA (cytosine-5)-methyltransferase 1 [EC:2.1.1.37]
DKYYMF01-meta.186@DKYYMF01-meta_300060__full__full-cat_1_6	dcm;	DNMT1, dcm; DNA (cytosine-5)-methyltransferase 1 [EC:2.1.1.37]
DKYYMF01-meta.448@DKYYMF01-meta_1631136__full__full-cat_1_16	dcm;	DNMT1, dcm; DNA (cytosine-5)-methyltransferase 1 [EC:2.1.1.37]
DKYYMF04-meta.64@DKYYMF04-meta_591941__full__full-cat_1_13	dcm;	DNMT1, dcm; DNA (cytosine-5)-methyltransferase 1 [EC:2.1.1.37]
DKYYMF05-meta.102@DKYYMF05-meta_1348793__full__full-cat_2_4	dcm;	DNMT1, dcm; DNA (cytosine-5)-methyltransferase 1 [EC:2.1.1.37]
DKYYMM01-meta.111@DKYYMM01-meta_1805399__full__full-cat_1_8	dcm;	DNMT1, dcm; DNA (cytosine-5)-methyltransferase 1 [EC:2.1.1.37]
DKYYMM05-meta.126@DKYYMM05-meta_1070182__full__full-cat_1_19	dcm;	DNMT1, dcm; DNA (cytosine-5)-methyltransferase 1 [EC:2.1.1.37]
DKYYMM05-meta.179@DKYYMM05-meta_1211427__full__full-cat_1_78	dcm;	DNMT1, dcm; DNA (cytosine-5)-methyltransferase 1 [EC:2.1.1.37]
DKYYMM05-meta.283@DKYYMM05-meta_917635__full__full-cat_1_50	dcm;	DNMT1, dcm; DNA (cytosine-5)-methyltransferase 1 [EC:2.1.1.37]
Duroc-High3_bin_17@Duroc-High3_scaffolds_2435__full__full-cat_1_26	dcm;	DNMT1, dcm; DNA (cytosine-5)-methyltransferase 1 [EC:2.1.1.37]
Duroc-Low3_bin_13@Duroc-Low3_scaffolds_861__full__full-cat_1_4	dcm;	DNMT1, dcm; DNA (cytosine-5)-methyltransferase 1 [EC:2.1.1.37]
Duroc.SH-FCR.LF1_bin_9@Duroc.SH-FCR.LF1_scaffolds_2788__full__full-cat_1_16	dcm;	DNMT1, dcm; DNA (cytosine-5)-methyltransferase 1 [EC:2.1.1.37]
F4563_bin_37@F4563_scaffolds_9376__full__full-cat_1_7	dcm;	DNMT1, dcm; DNA (cytosine-5)-methyltransferase 1 [EC:2.1.1.37]
F4692_bin_37@F4692_scaffolds_7475__full__full-cat_1_61	dcm;	DNMT1, dcm; DNA (cytosine-5)-methyltransferase 1 [EC:2.1.1.37]
F4890_bin_34@F4890_scaffolds_6882__full__full-cat_1_2	dcm;	DNMT1, dcm; DNA (cytosine-5)-methyltransferase 1 [EC:2.1.1.37]
F4936_bin_24@F4936_scaffolds_4533__full__full-cat_1_65	dcm;	DNMT1, dcm; DNA (cytosine-5)-methyltransferase 1 [EC:2.1.1.37]
F5032_bin_57@F5032_scaffolds_11557__full__full-cat_1_23	dcm;	DNMT1, dcm; DNA (cytosine-5)-methyltransferase 1 [EC:2.1.1.37]
F5094_bin_21@F5094_scaffolds_2655__full__full-cat_1_31	dcm;	DNMT1, dcm; DNA (cytosine-5)-methyltransferase 1 [EC:2.1.1.37]
F5111_bin_38@F5111_scaffolds_9566__full__full-cat_1_9	dcm;	DNMT1, dcm; DNA (cytosine-5)-methyltransferase 1 [EC:2.1.1.37]
F5131_bin_1@F5131_scaffolds_6__0_partial__full-cat_1_20	dcm;	DNMT1, dcm; DNA (cytosine-5)-methyltransferase 1 [EC:2.1.1.37]
F5235_bin_23@F5235_scaffolds_3555__full__full-cat_1_22	dcm;	DNMT1, dcm; DNA (cytosine-5)-methyltransferase 1 [EC:2.1.1.37]
F5307_bin_37@F5307_scaffolds_9056__full__full-cat_1_9	dcm;	DNMT1, dcm; DNA (cytosine-5)-methyltransferase 1 [EC:2.1.1.37]
F5379_bin_8@F5379_scaffolds_17639__full__full-cat_2_11	dcm;	DNMT1, dcm; DNA (cytosine-5)-methyltransferase 1 [EC:2.1.1.37]
F5404_bin_10@F5404_scaffolds_501__full__full-cat_2_5	dcm;	DNMT1, dcm; DNA (cytosine-5)-methyltransferase 1 [EC:2.1.1.37]
F5512_bin_1@F5512_scaffolds_25__full__full-cat_1_30	dcm;	DNMT1, dcm; DNA (cytosine-5)-methyltransferase 1 [EC:2.1.1.37]
F5608_bin_49@F5608_scaffolds_12375__full__full-cat_2_69	dcm;	DNMT1, dcm; DNA (cytosine-5)-methyltransferase 1 [EC:2.1.1.37]
F5629_bin_42@F5629_scaffolds_11897__full__full-cat_2_7	dcm;	DNMT1, dcm; DNA (cytosine-5)-methyltransferase 1 [EC:2.1.1.37]
HF6.bin.84@HF6.bin.84.scaffold_11984_1__full__full-cat_2_4	dcm;	DNMT1, dcm; DNA (cytosine-5)-methyltransferase 1 [EC:2.1.1.37]
HW1.bin.88@HW1.bin.88.scaffold_1034_1__full__full-cat_1_78	dcm;	DNMT1, dcm; DNA (cytosine-5)-methyltransferase 1 [EC:2.1.1.37]
HW4.bin.66@HW4.bin.66.scaffold_2535_1__full__full-cat_2_18	dcm;	DNMT1, dcm; DNA (cytosine-5)-methyltransferase 1 [EC:2.1.1.37]
HW6.bin.115@HW6.bin.115.scaffold_7897_1__full__full-cat_1_2	dcm;	DNMT1, dcm; DNA (cytosine-5)-methyltransferase 1 [EC:2.1.1.37]
HW7.bin.3@HW7.bin.3.scaffold_645_1__full__full-cat_1_37	dcm;	DNMT1, dcm; DNA (cytosine-5)-methyltransferase 1 [EC:2.1.1.37]
HW7.bin.94@HW7.bin.94.scaffold_3_1__full__full-cat_1_72	dcm;	DNMT1, dcm; DNA (cytosine-5)-methyltransferase 1 [EC:2.1.1.37]
HW8.bin.68@HW8.bin.68.scaffold_11205_1__full__full-cat_1_6	dcm;	DNMT1, dcm; DNA (cytosine-5)-methyltransferase 1 [EC:2.1.1.37]
LW1-s151103_bin_12@LW1-s151103_scaffolds_988__full__full-cat_2_11	dcm;	DNMT1, dcm; DNA (cytosine-5)-methyltransferase 1 [EC:2.1.1.37]
LW1-s151433_bin_16@LW1-s151433_scaffolds_1638__full__full-cat_1_6	dcm;	DNMT1, dcm; DNA (cytosine-5)-methyltransferase 1 [EC:2.1.1.37]
LW2-s127575_bin_17@LW2-s127575_scaffolds_2522__full__full-cat_1_20	dcm;	DNMT1, dcm; DNA (cytosine-5)-methyltransferase 1 [EC:2.1.1.37]
LW2.bin.28@LW2.bin.28.scaffold_7786_1__full__full-cat_2_6	dcm;	DNMT1, dcm; DNA (cytosine-5)-methyltransferase 1 [EC:2.1.1.37]
NF1.bin.69@NF1.bin.69.scaffold_1000_1__full__full-cat_2_20	dcm;	DNMT1, dcm; DNA (cytosine-5)-methyltransferase 1 [EC:2.1.1.37]
NW6.bin.121@NW6.bin.121.scaffold_965_1__full__full-cat_1_29	dcm;	DNMT1, dcm; DNA (cytosine-5)-methyltransferase 1 [EC:2.1.1.37]
NW6.bin.23@NW6.bin.23.scaffold_2151_1__full__full-cat_1_7	dcm;	DNMT1, dcm; DNA (cytosine-5)-methyltransferase 1 [EC:2.1.1.37]
NWFF03-meta.165@NWFF03-meta_1419054__0_partial__full-cat_1_31	dcm;	DNMT1, dcm; DNA (cytosine-5)-methyltransferase 1 [EC:2.1.1.37]
NWFF03-meta.20@NWFF03-meta_449625__full__full-cat_1_4	dcm;	DNMT1, dcm; DNA (cytosine-5)-methyltransferase 1 [EC:2.1.1.37]
NWFF03-meta.412@NWFF03-meta_262948__0_partial__full-cat_1_26	dcm;	DNMT1, dcm; DNA (cytosine-5)-methyltransferase 1 [EC:2.1.1.37]
NWFF04-meta.166@NWFF04-meta_300887__full__full-cat_2_12	dcm;	DNMT1, dcm; DNA (cytosine-5)-methyltransferase 1 [EC:2.1.1.37]
NWFF05-meta.408@NWFF05-meta_1000802__full__full-cat_1_4	dcm;	DNMT1, dcm; DNA (cytosine-5)-methyltransferase 1 [EC:2.1.1.37]
NWMF02-meta.332@NWMF02-meta_64802__full__full-cat_1_39	dcm;	DNMT1, dcm; DNA (cytosine-5)-methyltransferase 1 [EC:2.1.1.37]
NWMF02-meta.332@NWMF02-meta_700566__full__full-cat_1_70	dcm;	DNMT1, dcm; DNA (cytosine-5)-methyltransferase 1 [EC:2.1.1.37]
NWMF07-meta.218@NWMF07-meta_734315__full__full-cat_1_21	dcm;	DNMT1, dcm; DNA (cytosine-5)-methyltransferase 1 [EC:2.1.1.37]
NWMF08-meta.299@NWMF08-meta_800655__full__full-cat_1_24	dcm;	DNMT1, dcm; DNA (cytosine-5)-methyltransferase 1 [EC:2.1.1.37]
QHF9FM09-meta.129@QHF9FM09-meta_881542__full__full-cat_1_5	dcm;	DNMT1, dcm; DNA (cytosine-5)-methyltransferase 1 [EC:2.1.1.37]
QHF9FM09-meta.77@QHF9FM09-meta_203051__full__full-cat_1_29	dcm;	DNMT1, dcm; DNA (cytosine-5)-methyltransferase 1 [EC:2.1.1.37]
QHF9FM09-meta.77@QHF9FM09-meta_521658__full__full-cat_1_21	dcm;	DNMT1, dcm; DNA (cytosine-5)-methyltransferase 1 [EC:2.1.1.37]
SF6.bin.83@SF6.bin.83.scaffold_115_1__full__full-cat_1_36	dcm;	DNMT1, dcm; DNA (cytosine-5)-methyltransferase 1 [EC:2.1.1.37]
SW1.bin.75@SW1.bin.75.scaffold_231_1__full__full-cat_1_24	dcm;	DNMT1, dcm; DNA (cytosine-5)-methyltransferase 1 [EC:2.1.1.37]
SW1.bin.75@SW1.bin.75.scaffold_231_1__full__full-cat_1_5	dcm;	DNMT1, dcm; DNA (cytosine-5)-methyltransferase 1 [EC:2.1.1.37]
SW4.bin.116@SW4.bin.116.scaffold_226_1__full__full-cat_1_37	dcm;	DNMT1, dcm; DNA (cytosine-5)-methyltransferase 1 [EC:2.1.1.37]
SW4.bin.116@SW4.bin.116.scaffold_866_1__full__full-cat_1_30	dcm;	DNMT1, dcm; DNA (cytosine-5)-methyltransferase 1 [EC:2.1.1.37]
SW8.bin.27@SW8.bin.27.scaffold_510_1__full__full-cat_1_31	dcm;	DNMT1, dcm; DNA (cytosine-5)-methyltransferase 1 [EC:2.1.1.37]
SWFF06-meta.119@SWFF06-meta_211423__full__full-cat_1_7	dcm;	DNMT1, dcm; DNA (cytosine-5)-methyltransferase 1 [EC:2.1.1.37]
SWFF06-meta.206@SWFF06-meta_1033691__full__full-cat_1_12	dcm;	DNMT1, dcm; DNA (cytosine-5)-methyltransferase 1 [EC:2.1.1.37]
SWFF06-meta.87@SWFF06-meta_389643__full__full-cat_1_8	dcm;	DNMT1, dcm; DNA (cytosine-5)-methyltransferase 1 [EC:2.1.1.37]
SWFM02-meta.227@SWFM02-meta_198510__full__full-cat_1_73	dcm;	DNMT1, dcm; DNA (cytosine-5)-methyltransferase 1 [EC:2.1.1.37]
SWFM06-meta.343@SWFM06-meta_20372__full__full-cat_1_33	dcm;	DNMT1, dcm; DNA (cytosine-5)-methyltransferase 1 [EC:2.1.1.37]
SWMF01-meta.287@SWMF01-meta_221418__full__full-cat_1_144	dcm;	DNMT1, dcm; DNA (cytosine-5)-methyltransferase 1 [EC:2.1.1.37]
SWMF01-meta.287@SWMF01-meta_221418__full__full-cat_1_146	dcm;	DNMT1, dcm; DNA (cytosine-5)-methyltransferase 1 [EC:2.1.1.37]
SWMF01-meta.287@SWMF01-meta_221418__full__full-cat_1_147	dcm;	DNMT1, dcm; DNA (cytosine-5)-methyltransferase 1 [EC:2.1.1.37]
SWMF05-meta.167@SWMF05-meta_390345__full__full-cat_1_62	dcm;	DNMT1, dcm; DNA (cytosine-5)-methyltransferase 1 [EC:2.1.1.37]
SWMH05-meta.28@SWMH05-meta_3829546__full__full-cat_1_37	dcm;	DNMT1, dcm; DNA (cytosine-5)-methyltransferase 1 [EC:2.1.1.37]
SWMM01-meta.225@SWMM01-meta_571084__full__full-cat_1_44	dcm;	DNMT1, dcm; DNA (cytosine-5)-methyltransferase 1 [EC:2.1.1.37]
SWMM03-meta.27@SWMM03-meta_89482__full__full-cat_1_57	dcm;	DNMT1, dcm; DNA (cytosine-5)-methyltransferase 1 [EC:2.1.1.37]
Tibetan-s3800-18M_bin_4@Tibetan-s3800-18M_scaffolds_7390__full__full-cat_1_6	dcm;	DNMT1, dcm; DNA (cytosine-5)-methyltransferase 1 [EC:2.1.1.37]
Tibetan-s3800-26F_bin_20@Tibetan-s3800-26F_scaffolds_3985__full__full-cat_1_8	dcm;	DNMT1, dcm; DNA (cytosine-5)-methyltransferase 1 [EC:2.1.1.37]
W5021_bin_19@W5021_scaffolds_8061__full__full-cat_1_20	dcm;	DNMT1, dcm; DNA (cytosine-5)-methyltransferase 1 [EC:2.1.1.37]
W5021_bin_8@W5021_scaffolds_22622__full__full-cat_1_12	dcm;	DNMT1, dcm; DNA (cytosine-5)-methyltransferase 1 [EC:2.1.1.37]
HW2.bin.16@HW2.bin.16.scaffold_239_1__full__full-cat_1_15	fabF;	fabF, OXSM, CEM1; 3-oxoacyl-[acyl-carrier-protein] synthase II [EC:2.3.1.179]
BMXFF08-meta.349@BMXFF08-meta_990336__full__full-cat_1_3	fabG;	fabG, OAR1; 3-oxoacyl-[acyl-carrier protein] reductase [EC:1.1.1.100]
NWMF01-meta.64@NWMF01-meta_526836__full__full-cat_1_17	fabG;	fabG, OAR1; 3-oxoacyl-[acyl-carrier protein] reductase [EC:1.1.1.100]
NWMF08-meta.225@NWMF08-meta_491772__full__full-cat_1_73	fabG;	fabG, OAR1; 3-oxoacyl-[acyl-carrier protein] reductase [EC:1.1.1.100]
F5404_bin_6@F5404_scaffolds_15137__0_partial__full-cat_1_13	fcl;	TSTA3, fcl; GDP-L-fucose synthase [EC:1.1.1.271]
SWMF01-meta.287@SWMF01-meta_221418__full__full-cat_1_193	fhs;	fhs; formate--tetrahydrofolate ligase [EC:6.3.4.3]
BMXFF04-meta.213@BMXFF04-meta_203029__full__full-cat_1_30	folD;	folD; methylenetetrahydrofolate dehydrogenase (NADP+) / methenyltetrahydrofolate cyclohydrolase [EC:1.5.1.5 3.5.4.9]
BMXFM08-meta.222@BMXFM08-meta_1186247__full__full-cat_2_2	folD;	folD; methylenetetrahydrofolate dehydrogenase (NADP+) / methenyltetrahydrofolate cyclohydrolase [EC:1.5.1.5 3.5.4.9]
DBFF08-meta.297@DBFF08-meta_1541089__full__full-cat_2_7	folD;	folD; methylenetetrahydrofolate dehydrogenase (NADP+) / methenyltetrahydrofolate cyclohydrolase [EC:1.5.1.5 3.5.4.9]
SWMF01-meta.287@SWMF01-meta_221418__full__full-cat_1_196	folD;	folD; methylenetetrahydrofolate dehydrogenase (NADP+) / methenyltetrahydrofolate cyclohydrolase [EC:1.5.1.5 3.5.4.9]
SWMM03-meta.1@SWMM03-meta_307490__full__full-cat_1_180	folD;	folD; methylenetetrahydrofolate dehydrogenase (NADP+) / methenyltetrahydrofolate cyclohydrolase [EC:1.5.1.5 3.5.4.9]
CW4.bin.87@CW4.bin.87.scaffold_752_1__full__full-cat_1_40	folE;	GCH1, folE; GTP cyclohydrolase IA [EC:3.5.4.16]
DKYYMF04-meta.346@DKYYMF04-meta_1361380__full__full-cat_1_41	folE;	GCH1, folE; GTP cyclohydrolase IA [EC:3.5.4.16]
DKYYMM01-meta.398@DKYYMM01-meta_1903849__full__full-cat_1_16	folE;	GCH1, folE; GTP cyclohydrolase IA [EC:3.5.4.16]
LW2-s127152_bin_44@LW2-s127152_scaffolds_8733__full__full-cat_2_8	folE;	GCH1, folE; GTP cyclohydrolase IA [EC:3.5.4.16]
NWFF06-meta.85@NWFF06-meta_928188__full__full-cat_1_150	folE;	GCH1, folE; GTP cyclohydrolase IA [EC:3.5.4.16]
SWMF01-meta.15@SWMF01-meta_803596__full__full-cat_1_38	folE;	GCH1, folE; GTP cyclohydrolase IA [EC:3.5.4.16]
BMXMF05-meta.98@BMXMF05-meta_539646__full__full-cat_2_5	galE;	galE, GALE; UDP-glucose 4-epimerase [EC:5.1.3.2]
SW4.bin.116@SW4.bin.116.scaffold_866_1__full__full-cat_1_24	galE;	galE, GALE; UDP-glucose 4-epimerase [EC:5.1.3.2]
1035-17-001_binning.120@NODE_14_length_90019_cov_14.049153__full__full-cat_1_82	glyA;	glyA, SHMT; glycine hydroxymethyltransferase [EC:2.1.2.1]
CF7.bin.20@CF7.bin.20.scaffold_225_1__full__full-cat_1_49	glyA;	glyA, SHMT; glycine hydroxymethyltransferase [EC:2.1.2.1]
S46608A_bin_39@S46608A_scaffolds_10659__full__full-cat_1_31	glyA;	glyA, SHMT; glycine hydroxymethyltransferase [EC:2.1.2.1]
F5404_bin_6@F5404_scaffolds_15137__0_partial__full-cat_1_11	gmd;	gmd, GMDS; GDPmannose 4,6-dehydratase [EC:4.2.1.47]
CW7.bin.97@CW7.bin.97.scaffold_2346_1__full__full-cat_1_21	gmuG;	gmuG; mannan endo-1,4-beta-mannosidase [EC:3.2.1.78]
SWMM03-meta.1@SWMM03-meta_307490__full__full-cat_1_229	iscS;	GYG1, GYG2; glycogenin [EC:2.4.1.186]
8034-17-001_binning.25@NODE_28_length_62087_cov_14.089567__full__full-cat_1_9	iscS;	iscS, NFS1; cysteine desulfurase [EC:2.8.1.7]
DKYYMM01-meta.292@DKYYMM01-meta_1997227__full__full-cat_1_132	iscS;	iscS, NFS1; cysteine desulfurase [EC:2.8.1.7]
F4981_bin_23@F4981_scaffolds_4859__full__full-cat_1_194	iscS;	iscS, NFS1; cysteine desulfurase [EC:2.8.1.7]
F5343_bin_55@F5343_scaffolds_15355__full__full-cat_1_2	iscS;	iscS, NFS1; cysteine desulfurase [EC:2.8.1.7]
BMXFM08-meta.343@BMXFM08-meta_921479__full__full-cat_1_30	lpxB;	lpxB; lipid-A-disaccharide synthase [EC:2.4.1.182]
HW7.bin.94@HW7.bin.94.scaffold_106_1__full__full-cat_2_38	luxS;	luxS; S-ribosylhomocysteine lyase [EC:4.4.1.21]
BMXFF06-meta.88@BMXFF06-meta_1336826__0_partial__full-cat_1_48	metK;	metK; S-adenosylmethionine synthetase [EC:2.5.1.6]
BMXFM04-meta.254@BMXFM04-meta_122839__full__full-cat_1_22	metK;	metK; S-adenosylmethionine synthetase [EC:2.5.1.6]
BMXMF10-meta.178@BMXMF10-meta_1426553__full__full-cat_1_151	metK;	metK; S-adenosylmethionine synthetase [EC:2.5.1.6]
Boar-s2_bin_42@Boar-s2_scaffolds_7138__full__full-cat_1_32	metK;	metK; S-adenosylmethionine synthetase [EC:2.5.1.6]
DBFM03-meta.123@DBFM03-meta_280458__full__full-cat_1_68	metK;	metK; S-adenosylmethionine synthetase [EC:2.5.1.6]
DBFM08-meta.469@DBFM08-meta_1538329__full__full-cat_2_6	metK;	metK; S-adenosylmethionine synthetase [EC:2.5.1.6]
DKLLFF11-meta.166@DKLLFF11-meta_675414__full__full-cat_2_3	metK;	metK; S-adenosylmethionine synthetase [EC:2.5.1.6]
DKYYFF08-meta.207@DKYYFF08-meta_1850596__full__full-cat_2_3	metK;	metK; S-adenosylmethionine synthetase [EC:2.5.1.6]
DKYYFF08-meta.207@DKYYFF08-meta_961639__full__full-cat_2_8	metK;	metK; S-adenosylmethionine synthetase [EC:2.5.1.6]
DKYYFM08-meta.202@DKYYFM08-meta_865531__full__full-cat_2_6	metK;	metK; S-adenosylmethionine synthetase [EC:2.5.1.6]
F4726_bin_35@F4726_scaffolds_9090__full__full-cat_1_21	metK;	metK; S-adenosylmethionine synthetase [EC:2.5.1.6]
F5307_bin_37@F5307_scaffolds_9199__full__full-cat_1_22	metK;	metK; S-adenosylmethionine synthetase [EC:2.5.1.6]
F5343_bin_55@F5343_scaffolds_15399__full__full-cat_2_5	metK;	metK; S-adenosylmethionine synthetase [EC:2.5.1.6]
F5512_bin_1@F5512_scaffolds_25__full__full-cat_1_35	metK;	metK; S-adenosylmethionine synthetase [EC:2.5.1.6]
HW7.bin.94@HW7.bin.94.scaffold_3_1__full__full-cat_1_122	metK;	metK; S-adenosylmethionine synthetase [EC:2.5.1.6]
HW8.bin.60@HW8.bin.60.scaffold_335_1__0_partial__full-cat_1_23	metK;	metK; S-adenosylmethionine synthetase [EC:2.5.1.6]
LW2-s127530_bin_27@LW2-s127530_scaffolds_3252__0_partial__full-cat_1_19	metK;	metK; S-adenosylmethionine synthetase [EC:2.5.1.6]
LW2-s127575_bin_31@LW2-s127575_scaffolds_5271__full__full-cat_2_6	metK;	metK; S-adenosylmethionine synthetase [EC:2.5.1.6]
QHF9FF09-meta.354@QHF9FF09-meta_313019__0_partial__full-cat_1_13	metK;	metK; S-adenosylmethionine synthetase [EC:2.5.1.6]
QHF9FM09-meta.129@QHF9FM09-meta_881542__full__full-cat_1_4	metK;	metK; S-adenosylmethionine synthetase [EC:2.5.1.6]
QHF9FM09-meta.344@QHF9FM09-meta_1399518__full__full-cat_1_38	metK;	metK; S-adenosylmethionine synthetase [EC:2.5.1.6]
SW1.bin.75@SW1.bin.75.scaffold_231_1__full__full-cat_1_22	metK;	metK; S-adenosylmethionine synthetase [EC:2.5.1.6]
SWMF01-meta.15@SWMF01-meta_60741__full__full-cat_2_6	metK;	metK; S-adenosylmethionine synthetase [EC:2.5.1.6]
SWMF01-meta.287@SWMF01-meta_221418__full__full-cat_1_189	metK;	metK; S-adenosylmethionine synthetase [EC:2.5.1.6]
Tibetan-s3800-12F_bin_31@Tibetan-s3800-12F_scaffolds_6375__full__full-cat_1_11	metK;	metK; S-adenosylmethionine synthetase [EC:2.5.1.6]
F5647_bin_24@F5647_scaffolds_5978__full__full-cat_1_8	mgs;	mgs, bgsB; 1,2-diacylglycerol 3-alpha-glucosyltransferase [EC:2.4.1.337]
8038-17-001_binning.69@NODE_5957_length_6670_cov_16.466062__full__full-cat_2_4	nadD;	nadD; nicotinate-nucleotide adenylyltransferase [EC:2.7.7.18]
SWFF02-meta.221@SWFF02-meta_730890__full__full-cat_1_153	nadD;	nadD; nicotinate-nucleotide adenylyltransferase [EC:2.7.7.18]
SWMM03-meta.1@SWMM03-meta_307490__full__full-cat_1_162	nadM;	nadM; nicotinamide-nucleotide adenylyltransferase [EC:2.7.7.1]
SWMF01-meta.218@SWMF01-meta_784241__full__full-cat_1_19	nadR;	nadR; HTH-type transcriptional regulator, transcriptional repressor of NAD biosynthesis genes [EC:2.7.7.1 2.7.1.22]
5036-17-001_binning.39@NODE_4120_length_7225_cov_22.901395__full__full-cat_2_6	nagB;	nagB, GNPDA; glucosamine-6-phosphate deaminase [EC:3.5.99.6]
SWFM06-meta.258@SWFM06-meta_855451__full__full-cat_2_9	nagB;	nagB, GNPDA; glucosamine-6-phosphate deaminase [EC:3.5.99.6]
BMXMF10-meta.178@BMXMF10-meta_1426553__full__full-cat_1_128	NAMPT;	NAMPT; nicotinamide phosphoribosyltransferase [EC:2.4.2.12]
DBFF08-meta.157@DBFF08-meta_714557__full__full-cat_2_16	NAMPT;	NAMPT; nicotinamide phosphoribosyltransferase [EC:2.4.2.12]
DKYYFM12-meta.278@DKYYFM12-meta_183166__full__full-cat_2_8	NAMPT;	NAMPT; nicotinamide phosphoribosyltransferase [EC:2.4.2.12]
Duroc-High3_bin_39@Duroc-High3_scaffolds_9239__full__full-cat_1_48	NAMPT;	NAMPT; nicotinamide phosphoribosyltransferase [EC:2.4.2.12]
F5434_bin_27@F5434_scaffolds_5758__full__full-cat_2_4	NAMPT;	NAMPT; nicotinamide phosphoribosyltransferase [EC:2.4.2.12]
HW7.bin.94@HW7.bin.94.scaffold_2027_1__full__full-cat_2_13	NAMPT;	NAMPT; nicotinamide phosphoribosyltransferase [EC:2.4.2.12]
LW2-s127575_bin_8@LW2-s127575_scaffolds_10029__full__full-cat_1_53	NEU1;	NEU1; sialidase-1 [EC:3.2.1.18]
2014-17-001_bin.13@NODE_639_length_38042_cov_15.445179__full__full-cat_1_18	nplT;	cd, ma, nplT; cyclomaltodextrinase / maltogenic alpha-amylase / neopullulanase [EC:3.2.1.54 3.2.1.133 3.2.1.135]
F5018_bin_46@F5018_scaffolds_10481__full__full-cat_1_5	pncB;	pncB, NAPRT1; nicotinate phosphoribosyltransferase [EC:6.3.4.21]
SWFF02-meta.221@SWFF02-meta_730890__full__full-cat_1_152	pncB;	pncB, NAPRT1; nicotinate phosphoribosyltransferase [EC:6.3.4.21]
SWMM03-meta.1@SWMM03-meta_307490__full__full-cat_1_147	pncB;	pncB, NAPRT1; nicotinate phosphoribosyltransferase [EC:6.3.4.21]
LW1-s151250_bin_11@LW1-s151250_scaffolds_602__0_partial__full-cat_1_22	ppdK;	ppdK; pyruvate, orthophosphate dikinase [EC:2.7.9.1]
LW4.bin.72@LW4.bin.72.scaffold_522_1__full__full-cat_1_16	purA;	purA, ADSS; adenylosuccinate synthase [EC:6.3.4.4]
CW4.bin.87@CW4.bin.87.scaffold_752_1__full__full-cat_1_43	queC;	queC; 7-cyano-7-deazaguanine synthase [EC:6.3.4.20]
DKYYMF04-meta.346@DKYYMF04-meta_1361380__full__full-cat_1_39	queC;	queC; 7-cyano-7-deazaguanine synthase [EC:6.3.4.20]
F4890_bin_22@F4890_scaffolds_3655__full__full-cat_2_2	queC;	queC; 7-cyano-7-deazaguanine synthase [EC:6.3.4.20]
F4890_bin_22@F4890_scaffolds_3655__full__full-cat_2_6	queC;	queC; 7-cyano-7-deazaguanine synthase [EC:6.3.4.20]
LW2-s127152_bin_44@LW2-s127152_scaffolds_8733__full__full-cat_2_4	queC;	queC; 7-cyano-7-deazaguanine synthase [EC:6.3.4.20]
NWFF06-meta.85@NWFF06-meta_928188__full__full-cat_1_138	queC;	queC; 7-cyano-7-deazaguanine synthase [EC:6.3.4.20]
SWMF01-meta.15@SWMF01-meta_803596__full__full-cat_1_33	queC;	queC; 7-cyano-7-deazaguanine synthase [EC:6.3.4.20]
CW4.bin.87@CW4.bin.87.scaffold_752_1__full__full-cat_1_42	queD;	queD, ptpS, PTS; 6-pyruvoyltetrahydropterin/6-carboxytetrahydropterin synthase [EC:4.2.3.12 4.1.2.50]
DKYYMF04-meta.346@DKYYMF04-meta_1361380__full__full-cat_1_43	queD;	queD, ptpS, PTS; 6-pyruvoyltetrahydropterin/6-carboxytetrahydropterin synthase [EC:4.2.3.12 4.1.2.50]
DKYYMM01-meta.398@DKYYMM01-meta_1903849__full__full-cat_1_17	queD;	queD, ptpS, PTS; 6-pyruvoyltetrahydropterin/6-carboxytetrahydropterin synthase [EC:4.2.3.12 4.1.2.50]
LW2-s127152_bin_44@LW2-s127152_scaffolds_8733__full__full-cat_2_5	queD;	queD, ptpS, PTS; 6-pyruvoyltetrahydropterin/6-carboxytetrahydropterin synthase [EC:4.2.3.12 4.1.2.50]
SWMF01-meta.15@SWMF01-meta_803596__full__full-cat_1_36	queD;	queD, ptpS, PTS; 6-pyruvoyltetrahydropterin/6-carboxytetrahydropterin synthase [EC:4.2.3.12 4.1.2.50]
DKLLFM10-meta.123@DKLLFM10-meta_529030__full__full-cat_1_13	queF;	queF; 7-cyano-7-deazaguanine reductase [EC:1.7.1.13]
NWFF04-meta.396@NWFF04-meta_429207__0_partial__full-cat_1_2	serA;	serA, PHGDH; D-3-phosphoglycerate dehydrogenase / 2-oxoglutarate reductase [EC:1.1.1.95 1.1.1.399]
HW1.bin.67@HW1.bin.67.scaffold_2011_1__full__full-cat_1_6	UDP-glucuronate 4-epimerase [EC:5.1.3.6]	E5.1.3.6; UDP-glucuronate 4-epimerase [EC:5.1.3.6]
HW6.bin.115@HW6.bin.115.scaffold_1313_1__full__full-cat_1_24	UDP-glucuronate 4-epimerase [EC:5.1.3.6]	E5.1.3.6; UDP-glucuronate 4-epimerase [EC:5.1.3.6]
BMXFF06-meta.301@BMXFF06-meta_1333536__full__full-cat_1_21	ugd;	UGDH, ugd; UDPglucose 6-dehydrogenase [EC:1.1.1.22]
BMXMF10-meta.178@BMXMF10-meta_1426553__full__full-cat_1_118	ugd;	UGDH, ugd; UDPglucose 6-dehydrogenase [EC:1.1.1.22]
DBFF04-meta.113@DBFF04-meta_141564__full__full-cat_1_20	ugd;	UGDH, ugd; UDPglucose 6-dehydrogenase [EC:1.1.1.22]
DKYYMF04-meta.159@DKYYMF04-meta_126082__full__full-cat_1_6	ugd;	UGDH, ugd; UDPglucose 6-dehydrogenase [EC:1.1.1.22]
NWFF06-meta.85@NWFF06-meta_928188__full__full-cat_1_110	ugd;	UGDH, ugd; UDPglucose 6-dehydrogenase [EC:1.1.1.22]
SWMF05-meta.230@SWMF05-meta_438464__full__full-cat_1_10	waaK;	waaK, rfaK; UDP-N-acetylglucosamine:(glucosyl)LPS alpha-1,2-N-acetylglucosaminyltransferase [EC:2.4.1.56]
DKLLFF10-meta.261@DKLLFF10-meta_1899906__full__full-cat_1_102	waaO;	waaO, rfaI; UDP-glucose:(glucosyl)LPS alpha-1,3-glucosyltransferase [EC:2.4.1.-]
SWMF05-meta.17@SWMF05-meta_1072380__full__full-cat_1_16	waaO;	waaO, rfaI; UDP-glucose:(glucosyl)LPS alpha-1,3-glucosyltransferase [EC:2.4.1.-]
