# Supplementary material for: Comprehensive discovery and functional characterization of diverse prophages in the pig gut microbiome
Source: Front Microbiol. 2025 Sep 9;16:1662087. doi: 10.3389/fmicb.2025.1662087 (PMC12454387; doi:10.3389/fmicb.2025.1662087)
Supplement: Supplementary file 11 [file Table_9.XLSX]

## Sheet: prophage.adjust.function.stats
Table S9. The distribution of eight core functions for prophage genomes in this study.
MHC_prophage_ids	Lysis_num	Integration_num	Replication_num	Regulation_num	Packaging_num	Assembly_num	Infection_num	Immune_num
BMXFF06-meta.301@BMXFF06-meta_1333536||full	2	2	5	4	4	2	3	2
GCA_013596835.1@CP055677.1||full	4	1	3	3	1	4	2	2
HW5.bin.47@HW5.bin.47.scaffold_34_1||full	2	1	1	2	1	146	3	1
HW3.bin.15@HW3.bin.15.scaffold_2_1||full	3	2	3	2	4	236	4	2
CW5.bin.24@CW5.bin.24.scaffold_73_1||full	4	1	2	1	1	124	3	1
ZW1.bin.66@ZW1.bin.66.scaffold_293_1||full	4	1	1	1	2	108	4	1
BMXMM10-meta.104@BMXMM10-meta_745967||full	5	1	1	1	2	3	5	1
GCA_013826985.1@CP057330.1||0_partial	2	1	3	1	2	6	7	1
BMXMM07-meta.104@BMXMM07-meta_1664929||full	2	1	3	4	3	3	5	3
BMXFM03-meta.220@BMXFM03-meta_112212||0_partial	2	1	4	1	1	7	7	1
bacter_genome.9093@CP121285.1||0_partial	15	3	8	4	1	15	12	4
BMXMF02-meta.29@BMXMF02-meta_224847||full	6	1	8	1	5	11	11	2
DBFM08-meta.215@DBFM08-meta_2290728||full	5	1	2	1	1	5	6	1
BMXMF10-meta.178@BMXMF10-meta_1426553||full	2	2	8	4	4	11	3	1
SWMF05-meta.17@SWMF05-meta_1072380||full	1	1	3	4	2	3	5	2
GCA_013801425.1@CP056963.1||full	4	1	3	3	1	4	2	2
NWMF01-meta.398@NWMF01-meta_1919906||full	2	1	4	1	3	5	3	2
GCA_013801845.1@CP056970.1||full	4	1	4	3	1	4	2	2
DKYYMF01-meta.213@DKYYMF01-meta_2139661||full	2	1	3	1	3	3	2	1
SWMF01-meta.287@SWMF01-meta_727392||full	5	1	5	4	10	1	4	2
Tibetan-s3800-12F_bin_31@Tibetan-s3800-12F_scaffolds_6161||full	1	87	4	4	2	87	4	0
GCA_013813425.1@CP057101.1||1_partial	3	1	4	2	1	2	7	0
DBMF05-meta.172@DBMF05-meta_379868||full	2	1	2	1	1	3	2	0
GCA_013825725.1@CP057311.1||0_partial	4	0	2	1	3	2	5	1
SWMM01-meta.225@SWMM01-meta_219715||full	3	1	1	1	1	3	2	0
DBMF07-meta.431@DBMF07-meta_401130||full	2	1	1	2	2	3	2	0
HW2.bin.70@HW2.bin.70.scaffold_167_1||full	4	0	2	1	1	155	2	1
SW8.bin.98@SW8.bin.98.scaffold_12_1||full	2	0	3	1	1	135	3	1
CW6.bin.110@CW6.bin.110.scaffold_189_1||full	1	1	2	1	0	82	5	2
4025-17-001_binning.62@NODE_15_length_95748_cov_17.632920||full	1	0	3	1	1	1	2	1
CW3.bin.56@CW3.bin.56.scaffold_93_1||full	1	0	4	1	1	146	4	1
HF2.bin.16@HF2.bin.16.scaffold_13_1||full	8	1	2	1	2	128	8	0
DW7.bin.107@DW7.bin.107.scaffold_84_1||full	5	2	3	1	3	129	5	0
HF2.bin.45@HF2.bin.45.scaffold_3_1||full	2	0	3	1	2	188	3	1
7020-17-001_binning.42@NODE_230_length_46105_cov_9.014680||full	2	0	2	1	1	5	6	1
GCA_013826505.1@CP057323.1||2_partial	1	1	2	0	1	1	1	1
CF8.bin.6@CF8.bin.6.scaffold_298_1||full	4	1	2	1	1	52	2	0
HW5.bin.3@HW5.bin.3.scaffold_3_1||full	5	1	2	1	1	264	3	0
HF7.bin.8@HF7.bin.8.scaffold_318_1||full	1	0	3	1	1	62	4	1
F5012_bin_49@F5012_scaffolds_13329||full	4	1	2	2	1	105	4	0
LW2-s126610_bin_21@LW2-s126610_scaffolds_1507||full	2	0	1	1	1	166	3	1
GCA_013710495.1@CP055702.1||0_partial	3	2	3	0	2	3	5	1
SWFF02-meta.221@SWFF02-meta_144713||full	2	0	2	1	1	2	2	1
GCA_020640995.1@CP085481.1||2_partial	2	0	2	1	1	2	4	1
DBFF06-meta.76@DBFF06-meta_391617||full	3	3	2	1	1	3	3	0
DKYYFM12-meta.45@DKYYFM12-meta_780758||full	1	1	1	1	1	1	3	0
Tibetan-s1400-55F_bin_9@Tibetan-s1400-55F_scaffolds_6226||full	2	141	1	1	1	141	4	0
SWMF01-meta.287@SWMF01-meta_803590||full	1	0	4	3	2	8	4	1
SWFF02-meta.221@SWFF02-meta_730890||full	3	0	3	8	3	4	1	2
W5021_bin_65@W5021_scaffolds_18435||full	1	1	2	1	1	127	5	0
NWFF06-meta.85@NWFF06-meta_928188||full	5	0	4	6	2	12	9	1
Duroc.SH-FCR.LF5_bin_18@Duroc.SH-FCR.LF5_scaffolds_2561||full	1	1	3	0	1	90	2	1
SWMF03-meta.32@SWMF03-meta_387553||0_partial	1	0	4	1	1	2	1	1
DBFM06-meta.231@DBFM06-meta_287347||full	1	2	3	2	1	1	1	0
SWMF05-meta.229@SWMF05-meta_774325||full	1	1	1	0	1	1	3	1
Tibetan-s3800-12F_bin_31@Tibetan-s3800-12F_scaffolds_6289||full	3	159	7	1	2	159	7	0
GCA_013713585.1@CP055806.1||0_partial	3	2	7	1	6	6	16	0
Boar-s7_bin_40@Boar-s7_scaffolds_10248||full	3	0	3	2	2	81	5	3
W5021_bin_94@W5021_scaffolds_26406||full	3	1	3	1	1	47	3	0
GCA_013897035.1@CP057746.1||0_partial	3	2	3	0	2	3	5	1
GCA_024499175.1@CP075723.1||full	1	1	1	0	2	6	4	2
W4975_bin_7@W4975_scaffolds_4444||full	2	0	1	1	2	62	5	1
DBMM05-meta.149@DBMM05-meta_87687||0_partial	1	2	1	0	2	2	2	1
NWFF03-meta.86@NWFF03-meta_760265||0_partial	1	0	1	2	1	2	3	1
SWFM04-meta.208@SWFM04-meta_98605||0_partial	4	1	4	0	1	5	3	2
Tibetan-s3800-12F_bin_31@Tibetan-s3800-12F_scaffolds_6269||full	1	50	2	1	0	50	1	1
GCA_013826045.1@CP057316.1||full	0	1	1	2	2	5	6	2
DBFF08-meta.103@DBFF08-meta_2119375||full	6	1	1	1	1	5	6	0
BMXFM08-meta.222@BMXFM08-meta_1349710||full	2	0	8	4	2	2	3	1
QHF9FF09-meta.114@QHF9FF09-meta_957933||full	3	1	2	1	1	3	3	0
W4950_bin_9@W4950_scaffolds_5972||full	1	0	3	3	1	113	2	1
GCA_024662255.1@CP097213.1||0_partial	3	0	3	3	2	5	4	1
GCA_000182855.2@CP002338.1||1_partial	2	2	4	2	0	1	2	2
NWMF08-meta.299@NWMF08-meta_256867||full	1	1	2	1	1	2	5	0
NWMF02-meta.199@NWMF02-meta_270419||full	1	1	2	1	1	2	5	0
BMXFM03-meta.126@BMXFM03-meta_36270||0_partial	3	1	1	0	2	4	3	1
GCA_025263625.1@CP079882.1||1_partial	2	1	2	0	3	2	4	2
BMXFF04-meta.138@BMXFF04-meta_252016||full	1	1	5	1	1	4	2	0
GCA_025402935.1@CP104788.1||0_partial	4	0	2	1	1	2	5	1
GCA_018255815.1@CP073771.1||1_partial	3	0	3	1	3	7	5	3
DBFF08-meta.411@DBFF08-meta_570775||full	2	1	1	1	2	1	3	0
GCA_025402935.1@CP104791.1||full	8	1	3	2	1	3	0	1
SWMM03-meta.1@SWMM03-meta_307490||full	4	0	4	2	3	5	5	1
Boar-s5_bin_22@Boar-s5_scaffolds_2823||0_partial	5	1	1	1	2	173	6	0
DBFF06-meta.44@DBFF06-meta_595795||full	6	4	4	3	4	5	4	0
Tibetan-s3800-8M_bin_10@Tibetan-s3800-8M_scaffolds_690||full	2	65	2	1	0	65	1	1
BMXMF10-meta.373@BMXMF10-meta_986607||full	4	0	2	1	1	6	2	1
SWMF01-meta.287@SWMF01-meta_110576||full	1	1	1	0	2	2	1	1
GCA_018255835.1@CP073768.1||0_partial	2	0	1	1	2	6	6	1
GCA_000758365.1@CP007648.1||full	1	0	2	2	2	5	2	3
GCA_018449065.1@CP075286.1||0_partial	6	0	6	1	3	5	7	1
DBMF05-meta.131@DBMF05-meta_411916||full	2	1	6	2	2	12	9	0
GCA_002716885.1@CP015244.1||0_partial	8	0	7	2	6	9	12	1
DKLLFM07-meta.375@DKLLFM07-meta_1493131||full	3	1	2	1	2	5	3	0
NWMF01-meta.64@NWMF01-meta_1948134||full	2	1	1	1	2	4	2	0
F5256_bin_8@F5256_scaffolds_21161||full	2	1	2	1	0	78	1	1
GCA_003691425.1@CP033096.1||0_partial	4	0	1	1	1	4	5	1
GCA_018487825.1@CP075452.1||2_partial	2	1	4	1	2	2	2	0
GCA_003691425.1@CP033097.1||full	1	2	1	0	2	6	4	2
NWMF07-meta.56@NWMF07-meta_1235630||full	1	2	2	1	1	2	5	0
LW2-s126572_bin_45@LW2-s126572_scaffolds_9196||full	3	0	2	2	3	110	5	1
DKYYMM04-meta.189@DKYYMM04-meta_1318618||full	1	1	1	1	1	2	4	0
GCA_013801425.1@CP056961.1||0_partial	8	1	6	2	1	8	7	0
DKLLFF10-meta.261@DKLLFF10-meta_1258995||full	2	2	1	0	1	1	2	2
GCA_005157325.1@CP028384.1||1_partial	2	0	4	1	3	2	4	1
DBFH06-meta.16@DBFH06-meta_129978||0_partial	3	1	2	1	0	3	2	2
GCF_001679985.1@CP015912.1||0_partial	3	1	2	0	2	5	9	1
DKYYMF05-meta.150@DKYYMF05-meta_488972||full	3	1	2	1	1	3	3	0
GCA_013801845.1@CP056968.1||0_partial	8	1	6	2	1	8	7	0
GCA_018583185.1@CP075456.1||2_partial	2	1	4	1	2	2	2	0
DBFM06-meta.279@DBFM06-meta_173152||0_partial	3	3	1	0	2	2	6	1
GCA_011045875.1@CP047455.1||0_partial	2	1	1	1	1	1	4	0
GCA_018583205.1@CP075262.1||2_partial	2	1	4	1	2	2	2	0
SWMF01-meta.218@SWMF01-meta_784241||full	1	0	5	5	4	4	1	3
GCA_013812875.1@CP057104.1||0_partial	7	0	4	2	2	8	11	1
DBMF05-meta.58@DBMF05-meta_103743||full	1	2	3	2	1	1	1	0
GCA_013812875.1@CP057105.1||full	3	1	1	2	1	5	0	1
W5042_bin_24@W5042_scaffolds_3830||full	1	0	2	1	2	173	3	1
SWFF02-meta.239@SWFF02-meta_434406||full	3	1	6	1	1	4	3	0
GCA_011045895.1@CP047461.1||0_partial	1	1	1	1	1	1	4	0
DBFM08-meta.169@DBFM08-meta_1287694||full	4	1	2	1	1	3	5	0
LW1-s151260_bin_2@LW1-s151260_scaffolds_1949||full	3	0	6	1	2	143	4	1
GCA_013813205.1@CP057093.1||0_partial	7	1	7	2	1	10	9	0
GCA_018583225.1@CP075270.1||2_partial	2	1	4	1	2	2	2	0
DBMM01-meta.311@DBMM01-meta_264683||full	2	0	2	1	2	2	2	1
S133204A_bin_20@S133204A_scaffolds_4553||full	1	0	3	1	4	63	3	1
Tibetan-s3800-12F_bin_31@Tibetan-s3800-12F_scaffolds_6159||full	1	31	1	2	0	31	1	0
GCA_012516455.1@CP051219.1||1_partial	3	0	1	0	1	4	3	1
NWFF04-meta.357@NWFF04-meta_1206487||full	4	0	3	0	1	6	3	1
DKYYMM05-meta.228@DKYYMM05-meta_355772||full	1	1	1	0	1	2	2	0
QHF6-unmapped_bin_200@QHF6-unmapped_scaffolds_19182||full	1	1	1	0	1	37	3	0
GCA_013813425.1@CP057101.1||0_partial	2	0	1	1	3	2	3	0
DBMM05-meta.31@DBMM05-meta_181109||full	2	0	2	0	1	2	2	1
NWMF02-meta.232@NWMF02-meta_618149||full	1	1	1	1	0	3	5	0
SWMM03-meta.1@SWMM03-meta_181556||full	2	0	1	1	1	1	1	0
BMXFF06-meta.88@BMXFF06-meta_1336826||0_partial	1	0	4	1	1	2	1	0
LW1-s150947_bin_21@LW1-s150947_scaffolds_2733||0_partial	2	0	3	2	1	127	3	0
DKYYMF01-meta.220@DKYYMF01-meta_2139798||full	3	0	1	1	1	2	2	0
NWFF04-meta.166@NWFF04-meta_1012751||full	2	0	5	1	1	2	4	0
BMXFF08-meta.250@BMXFF08-meta_1296089||0_partial	1	1	0	1	1	2	1	0
SWFF02-meta.28@SWFF02-meta_664973||full	2	1	1	0	1	3	3	0
SWFF06-meta.206@SWFF06-meta_1033691||full	1	0	1	0	2	3	2	1
BMXMM10-meta.104@BMXMM10-meta_220020||full	2	0	3	2	1	3	4	0
GCA_013591455.1@CP055599.1||0_partial	3	1	2	0	0	2	2	1
DKYYMF01-meta.74@DKYYMF01-meta_80739||full	2	0	1	0	2	3	3	1
F5608_bin_49@F5608_scaffolds_12326||full	1	0	2	1	2	76	1	0
GCA_013591455.1@CP055600.1||full	4	1	2	2	0	4	0	1
ZW6.bin.66@ZW6.bin.66.scaffold_163_1||full	3	0	1	1	1	63	4	0
F5610_bin_21@F5610_scaffolds_3408||full	4	1	6	1	0	75	2	0
LW5.bin.80@LW5.bin.80.scaffold_2894_1||full	4	0	1	0	1	57	5	2
SW6.bin.81@SW6.bin.81.scaffold_12_1||0_partial	2	0	3	0	3	116	3	1
SW3.bin.50@SW3.bin.50.scaffold_340_1||full	3	0	6	0	1	138	3	1
SW7.bin.87@SW7.bin.87.scaffold_166_1||full	2	0	1	1	0	153	3	1
HW8.bin.69@HW8.bin.69.scaffold_26_1||0_partial	1	1	0	0	1	63	1	1
NF8.bin.101@NF8.bin.101.scaffold_574_1||full	1	0	1	1	3	38	3	0
DF5.bin.61@DF5.bin.61.scaffold_40_1||full	3	0	1	0	1	80	2	1
CW3.bin.57@CW3.bin.57.scaffold_994_1||full	0	1	2	1	1	54	2	0
HW1.bin.88@HW1.bin.88.scaffold_1034_1||full	1	0	1	0	1	81	1	1
HF3.bin.3@HF3.bin.3.scaffold_704_1||full	3	0	3	1	0	97	1	1
HW4.bin.36@HW4.bin.36.scaffold_629_1||full	2	0	2	0	2	79	2	1
LW5.bin.56@LW5.bin.56.scaffold_89_1||full	4	0	2	1	2	99	3	0
SW8.bin.27@SW8.bin.27.scaffold_510_1||full	2	0	2	1	1	34	4	0
HW4.bin.33@HW4.bin.33.scaffold_628_1||full	1	0	2	1	2	44	1	0
CW3.bin.33@CW3.bin.33.scaffold_199_1||full	1	0	2	2	1	90	2	0
HW6.bin.69@HW6.bin.69.scaffold_650_1||full	4	1	1	0	1	46	3	0
HW2.bin.13@HW2.bin.13.scaffold_475_1||full	1	0	3	1	0	59	3	1
NW5.bin.56@NW5.bin.56.scaffold_326_1||full	2	0	2	1	2	57	2	0
NW5.bin.56@NW5.bin.56.scaffold_404_1||full	1	1	2	1	0	63	4	0
SW3.bin.88@SW3.bin.88.scaffold_1158_1||full	2	0	1	2	1	59	6	0
LW5.bin.80@LW5.bin.80.scaffold_42_1||full	3	0	3	2	1	95	4	0
CF6.bin.98@CF6.bin.98.scaffold_417_1||full	1	2	2	0	1	55	1	0
HW2.bin.67@HW2.bin.67.scaffold_1044_1||full	1	1	2	1	0	43	3	0
CF7.bin.82@CF7.bin.82.scaffold_43_1||0_partial	2	0	3	1	2	93	1	0
F5476_bin_9@F5476_scaffolds_14196||0_partial	4	1	2	2	0	129	3	0
GCA_013826505.1@CP057323.1||3_partial	1	1	2	1	0	3	7	0
SW7.bin.61@SW7.bin.61.scaffold_291_1||full	1	0	1	2	1	113	3	0
LW2.bin.45@LW2.bin.45.scaffold_6020_1||full	2	1	2	0	0	45	6	1
HW2.bin.16@HW2.bin.16.scaffold_239_1||full	1	0	1	0	1	69	2	2
NW5.bin.6@NW5.bin.6.scaffold_526_1||full	3	0	1	2	1	54	3	0
ZW6.bin.73@ZW6.bin.73.scaffold_0_1||0_partial	4	1	1	0	1	198	5	0
9020-17-001_binning.32@NODE_182_length_42410_cov_11.381891||full	1	1	2	1	0	1	3	0
4026-17-001_binning.87@NODE_240_length_47992_cov_43.181238||full	2	0	3	0	2	3	4	1
CW1.bin.94@CW1.bin.94.scaffold_698_1||full	1	1	1	0	1	80	3	0
HW1.bin.65@HW1.bin.65.scaffold_113_1||0_partial	0	0	2	3	1	57	3	1
NW8.bin.12@NW8.bin.12.scaffold_3742_1||full	1	0	2	0	2	49	5	1
ZW1.bin.66@ZW1.bin.66.scaffold_162_1||full	2	0	2	2	1	63	4	0
HW7.bin.94@HW7.bin.94.scaffold_3_1||full	7	0	1	4	2	147	3	0
CW1.bin.106@CW1.bin.106.scaffold_15_1||full	6	0	3	2	0	256	10	1
SW3.bin.63@SW3.bin.63.scaffold_928_1||full	1	0	1	1	1	33	1	0
NW2.bin.23@NW2.bin.23.scaffold_461_1||full	6	1	1	0	1	140	10	0
SW4.bin.70@SW4.bin.70.scaffold_18_1||0_partial	2	0	4	1	1	133	1	0
LW7.bin.107@LW7.bin.107.scaffold_705_1||full	3	1	1	0	1	38	3	0
BMXMM05-meta.92@BMXMM05-meta_311095||full	0	1	2	1	1	1	3	0
GCA_013591455.1@CP055602.1||full	2	1	1	0	1	2	7	0
W4978_bin_34@W4978_scaffolds_6600||full	2	0	4	1	1	62	2	0
LW2-s127153_bin_11@LW2-s127153_scaffolds_114||0_partial	2	0	1	1	3	69	4	0
SWFF04-meta.243@SWFF04-meta_528007||0_partial	4	0	4	0	1	5	3	1
BMXFM08-meta.420@BMXFM08-meta_56008||full	2	0	2	1	2	3	6	0
DKYYMM01-meta.67@DKYYMM01-meta_92471||full	2	0	1	1	0	4	1	1
BMXMM10-meta.294@BMXMM10-meta_617918||0_partial	1	0	2	3	2	3	3	0
LW2-s127575_bin_23@LW2-s127575_scaffolds_3697||full	7	0	2	2	1	148	4	0
GCA_013710495.1@CP055702.1||1_partial	4	0	1	1	3	3	4	0
DBFH02-meta.10@DBFH02-meta_9454||full	2	0	2	2	0	2	4	1
SWFM02-meta.152@SWFM02-meta_124903||full	1	0	1	1	1	2	1	0
Duroc.SH-FCR.HF3_bin_17@Duroc.SH-FCR.HF3_scaffolds_1881||full	2	0	1	1	4	60	1	0
SWMF05-meta.17@SWMF05-meta_118479||full	2	0	1	1	0	4	1	1
GCA_020640995.1@CP085481.1||0_partial	4	0	3	0	1	2	4	1
GCA_020640995.1@CP085481.1||1_partial	4	0	3	1	1	8	5	0
LW2-s127575_bin_7@LW2-s127575_scaffolds_9974||0_partial	2	0	1	1	1	131	4	0
DKLLMM02-meta.379@DKLLMM02-meta_652082||full	1	0	1	0	1	5	3	1
DKLLMM06-meta.114@DKLLMM06-meta_1388515||full	2	0	3	1	1	3	2	0
Duroc.SH-FCR.HF3_bin_6@Duroc.SH-FCR.HF3_scaffolds_7104||full	3	0	4	3	0	123	1	3
GCA_024499155.1@CP075737.1||0_partial	1	1	1	0	1	1	4	0
DBMF01-meta.155@DBMF01-meta_979218||full	1	1	3	1	0	1	2	0
Boar-s4_bin_1@Boar-s4_scaffolds_42||full	0	0	1	1	1	51	2	1
LW2-s127530_bin_6@LW2-s127530_scaffolds_8890||full	2	0	2	0	1	104	1	1
SWFF02-meta.244@SWFF02-meta_730927||full	4	0	1	1	1	4	3	0
Boar-s7_bin_8@Boar-s7_scaffolds_13768||full	2	0	4	1	1	74	3	0
DBMF05-meta.215@DBMF05-meta_208588||full	2	0	1	1	3	5	4	0
SWMM01-meta.225@SWMM01-meta_571084||full	4	0	1	0	3	4	4	2
Boar-s8_bin_1@Boar-s8_scaffolds_20||full	2	1	1	0	3	41	2	0
Duroc-Low5_bin_7@Duroc-Low5_scaffolds_16137||full	2	0	1	1	1	32	4	0
F4981_bin_23@F4981_scaffolds_4859||full	3	0	4	5	0	185	2	2
GCA_013829265.1@CP057359.1||full	3	1	3	2	0	3	0	1
GCA_024499155.1@CP075739.1||full	0	2	1	0	2	7	4	2
SWMF01-meta.287@SWMF01-meta_227835||full	1	0	5	4	0	5	4	2
BMXMM10-meta.458@BMXMM10-meta_255512||full	1	0	2	2	1	4	7	0
DKLLMM06-meta.334@DKLLMM06-meta_421530||full	0	1	1	1	3	2	5	0
F5331_bin_68@F5331_scaffolds_20300||full	3	0	2	1	1	45	3	0
LW2-s127153_bin_45@LW2-s127153_scaffolds_9614||full	2	0	2	1	1	55	2	0
Tibetan-s3480-29M_bin_17@Tibetan-s3480-29M_scaffolds_4229||full	1	80	1	2	0	80	4	0
W4982_bin_1@W4982_scaffolds_2||0_partial	3	0	1	2	1	92	1	0
NWFF04-meta.84@NWFF04-meta_935838||full	2	0	0	2	1	2	3	1
BMXFF04-meta.378@BMXFF04-meta_402294||full	3	0	1	1	1	2	2	0
Boar-s35_bin_1@Boar-s35_scaffolds_60||full	2	0	2	1	2	74	3	0
BMXMF10-meta.444@BMXMF10-meta_1326306||full	2	0	4	2	2	1	4	0
Boar-s10_bin_34@Boar-s10_scaffolds_6465||full	1	0	3	1	1	96	2	0
DBMF05-meta.131@DBMF05-meta_28288||full	2	1	3	0	0	1	1	1
F4563_bin_37@F4563_scaffolds_9376||full	1	0	2	1	2	44	2	0
BMXMM10-meta.135@BMXMM10-meta_1603958||full	2	0	1	2	2	4	4	0
BMXMH07-meta.13@BMXMH07-meta_15082||full	2	0	2	0	1	2	5	2
DKYYFF08-meta.268@DKYYFF08-meta_944||full	1	0	1	2	1	2	4	0
BMXFM04-meta.113@BMXFM04-meta_794758||full	4	0	1	2	1	5	7	0
F4936_bin_24@F4936_scaffolds_4533||full	1	0	2	0	1	67	3	1
Boar-s5_bin_34@Boar-s5_scaffolds_6186||full	3	0	1	0	3	55	3	1
F5300_bin_35@F5300_scaffolds_9441||full	1	1	2	2	0	102	2	0
BMXMM10-meta.153@BMXMM10-meta_1172670||full	3	0	1	1	1	3	3	0
DBFM06-meta.226@DBFM06-meta_193705||full	4	0	1	1	1	4	5	0
GCA_013897035.1@CP057746.1||1_partial	4	0	1	1	3	3	4	0
DBFM02-meta.48@DBFM02-meta_131765||full	3	0	1	0	5	2	3	1
SWMM03-meta.142@SWMM03-meta_354064||full	2	0	1	0	1	4	1	2
DBFF08-meta.157@DBFF08-meta_414834||full	1	0	2	0	2	1	2	1
Tibetan-s3800-12F_bin_32@Tibetan-s3800-12F_scaffolds_6402||full	2	111	0	1	1	111	3	0
BMXFM04-meta.288@BMXFM04-meta_911165||0_partial	2	1	1	0	2	2	3	0
GCA_013714535.1@CP055850.1||0_partial	1	1	1	0	2	1	9	0
GCA_013714535.1@CP055851.1||full	3	1	3	2	0	3	0	1
GCA_013899035.1@CP057824.1||1_partial	6	0	2	2	3	3	2	0
SWMF05-meta.167@SWMF05-meta_390345||full	0	0	1	2	1	3	2	1
SWFM02-meta.227@SWFM02-meta_198510||full	2	0	2	3	1	2	3	0
DBFF06-meta.283@DBFF06-meta_142992||0_partial	2	2	1	0	2	1	5	0
F4791_bin_9@F4791_scaffolds_14285||full	1	0	3	1	1	57	3	0
GCA_013923185.1@CP058057.1||0_partial	1	1	1	0	2	1	9	0
F5404_bin_10@F5404_scaffolds_383||full	2	0	1	1	2	41	3	0
LW2-s126610_bin_14@LW2-s126610_scaffolds_567||full	3	0	5	1	1	82	3	0
F5142_bin_52@F5142_scaffolds_13965||0_partial	2	1	0	0	1	62	1	1
GCA_000182855.2@CP002338.1||0_partial	1	0	9	0	1	2	1	2
DKLLFM10-meta.59@DKLLFM10-meta_1417405||full	2	0	1	0	1	4	4	1
GCA_013923185.1@CP058059.1||full	3	1	2	2	0	3	0	1
Tibetan-s3800-18M_bin_4@Tibetan-s3800-18M_scaffolds_7378||full	1	26	1	2	0	26	1	0
F4653_bin_32@F4653_scaffolds_6540||full	1	1	2	1	0	62	2	0
BMXMF10-meta.479@BMXMF10-meta_646901||full	1	0	2	0	1	2	7	1
GCA_025263625.1@CP079882.1||0_partial	6	1	6	0	1	5	7	0
GCA_014843355.1@CP062137.1||0_partial	2	1	0	1	1	6	6	0
SWFF06-meta.286@SWFF06-meta_383230||full	1	0	4	2	0	4	4	1
Boar-s8_bin_4@Boar-s8_scaffolds_6704||full	5	0	2	1	1	158	6	0
DBFF03-meta.285@DBFF03-meta_255013||full	2	0	1	1	0	1	1	1
DBFM08-meta.166@DBFM08-meta_1593414||full	2	0	2	1	2	4	4	0
NWMF07-meta.306@NWMF07-meta_1533986||full	1	0	1	1	1	5	4	0
GCA_013714825.1@CP055860.1||0_partial	1	1	1	0	2	1	9	0
W5007_bin_11@W5007_scaffolds_259||full	1	0	1	1	2	36	2	0
BMXMF07-meta.447@BMXMF07-meta_2338861||0_partial	1	2	4	1	0	2	5	0
GCA_019431145.1@CP080253.1||0_partial	3	0	4	2	2	1	6	0
GCA_013714825.1@CP055861.1||full	3	1	3	2	0	3	0	1
NWMF02-meta.199@NWMF02-meta_792041||full	2	0	2	0	2	2	2	1
GCA_000281195.1@CP003726.1||1_partial	2	2	3	2	0	5	4	0
LW1-s150947_bin_7@LW1-s150947_scaffolds_9092||full	3	1	1	1	1	100	0	0
SWFF06-meta.250@SWFF06-meta_670479||full	4	0	2	2	1	3	3	0
SWMF01-meta.287@SWMF01-meta_221418||full	6	0	7	8	2	9	9	0
F4930_bin_25@F4930_scaffolds_4796||full	0	2	3	1	1	120	2	0
GCA_030062375.1@CP123581.1||0_partial	2	0	3	0	1	4	4	2
GCA_030062375.1@CP123581.1||2_partial	2	0	1	0	1	3	3	1
DBFF03-meta.250@DBFF03-meta_469287||full	1	0	3	1	2	2	6	0
DBFF04-meta.451@DBFF04-meta_663275||full	1	0	2	0	2	2	1	2
GCA_030062375.1@CP123583.1||full	3	0	1	0	1	3	4	1
SWMF01-meta.76@SWMF01-meta_57957||full	1	0	1	0	3	6	5	1
Boar-s7_bin_37@Boar-s7_scaffolds_9233||full	1	0	3	1	1	36	2	0
BMXFM03-meta.103@BMXFM03-meta_21909||full	1	0	4	0	1	1	3	1
NWFF05-meta.275@NWFF05-meta_2242563||full	2	0	3	1	1	2	3	0
SWMF01-meta.15@SWMF01-meta_803596||full	1	0	4	0	1	4	4	1
GCA_019431145.1@CP080254.1||full	7	1	4	2	0	3	0	1
QHF9FF09-meta.287@QHF9FF09-meta_748325||full	2	0	2	1	0	2	3	1
SWMM03-meta.42@SWMM03-meta_117225||full	1	0	3	1	1	2	1	0
GCA_013715025.1@CP055872.1||0_partial	1	1	1	0	2	1	9	0
GCA_018449065.1@CP075286.1||1_partial	2	0	4	1	2	5	5	0
GCA_018449065.1@CP075286.1||3_partial	1	0	2	1	1	3	6	0
GCA_013715025.1@CP055873.1||full	3	1	3	2	0	3	0	1
GCA_002716885.1@CP015244.1||2_partial	3	0	1	0	1	3	3	1
BMXFM03-meta.146@BMXFM03-meta_227171||full	2	0	1	0	1	3	4	1
NWMF01-meta.96@NWMF01-meta_2116975||full	6	0	3	0	1	3	6	1
DKLLMM06-meta.120@DKLLMM06-meta_726627||full	1	0	2	0	1	2	3	1
F4972_bin_17@F4972_scaffolds_2248||full	4	0	2	3	1	223	3	0
DKLLMF06-meta.524@DKLLMF06-meta_1228726||full	1	1	2	2	1	0	1	0
GCA_900166955.1@LT795502.1||2_partial	2	0	2	1	1	1	3	0
DKYYMM05-meta.179@DKYYMM05-meta_1211427||full	2	0	3	0	1	2	4	1
GCA_003691425.1@CP033096.1||1_partial	3	0	5	1	2	2	4	0
GCA_018487825.1@CP075452.1||0_partial	1	1	0	1	1	1	4	0
S46608A_bin_39@S46608A_scaffolds_10659||full	1	0	1	1	1	38	1	0
DBFM06-meta.159@DBFM06-meta_294288||full	2	1	1	0	0	3	5	1
DKLLMF02-meta.167@DKLLMF02-meta_1182731||full	1	0	2	1	1	2	2	0
F4890_bin_34@F4890_scaffolds_6869||full	1	0	4	2	1	207	4	0
DBMM07-meta.290@DBMM07-meta_1218542||full	2	0	3	1	1	3	1	0
GCA_013826265.1@CP057319.1||0_partial	3	0	2	1	2	5	3	0
NWMF01-meta.96@NWMF01-meta_285607||full	3	0	2	1	1	2	5	0
QHF9FM09-meta.129@QHF9FM09-meta_881542||full	2	0	4	6	2	6	2	0
GCA_013801425.1@CP056961.1||2_partial	1	0	3	0	1	4	7	1
LW2-s127575_bin_8@LW2-s127575_scaffolds_10029||full	1	0	3	0	2	61	2	1
GCA_013801425.1@CP056962.1||full	0	1	1	0	2	6	3	2
LW2-s126610_bin_30@LW2-s126610_scaffolds_4676||full	3	1	2	1	0	57	5	0
F5094_bin_21@F5094_scaffolds_2655||full	2	0	2	1	1	64	1	0
F5347_bin_14@F5347_scaffolds_1887||full	5	0	2	1	4	107	6	0
GCA_009740265.1@CP045008.1||0_partial	10	0	10	0	6	11	17	2
BMXFF04-meta.292@BMXFF04-meta_929206||full	1	0	1	3	1	5	8	0
DBFF06-meta.222@DBFF06-meta_251721||full	1	0	3	2	1	1	4	0
SWMH05-meta.28@SWMH05-meta_3829546||full	2	0	4	0	1	3	2	1
NWFF03-meta.412@NWFF03-meta_262948||0_partial	2	0	1	1	1	3	3	0
GCA_011045615.1@CP042859.1||1_partial	5	0	1	1	3	5	6	0
GCA_013801845.1@CP056968.1||2_partial	1	0	3	0	1	4	7	1
GCA_018583185.1@CP075456.1||0_partial	1	1	0	1	1	1	4	0
BMXFF04-meta.292@BMXFF04-meta_968180||full	2	0	2	1	1	4	1	0
DKLLFM07-meta.49@DKLLFM07-meta_1018430||full	1	0	1	0	1	1	4	1
LW1-s151260_bin_14@LW1-s151260_scaffolds_541||full	1	0	2	1	0	68	1	1
GCA_013596835.1@CP055675.1||0_partial	3	0	0	1	2	3	7	1
GCA_013596835.1@CP055675.1||1_partial	3	0	2	1	2	3	5	0
GCA_013801845.1@CP056969.1||full	0	1	1	0	2	6	3	2
S38404A_bin_78@S38404A_scaffolds_23342||full	1	0	1	1	1	81	1	0
GCA_011045795.1@CP047340.1||0_partial	10	0	12	0	6	11	15	2
Tibetan-s3800-53F_bin_4@Tibetan-s3800-53F_scaffolds_8768||0_partial	1	47	2	0	1	47	1	0
DKLLFF11-meta.261@DKLLFF11-meta_2269782||full	4	1	1	2	0	8	3	0
GCF_001679985.1@CP015915.1||full	0	1	1	0	2	5	3	2
SWMF01-meta.351@SWMF01-meta_789675||full	1	1	1	1	0	3	2	0
LW1-s151070_bin_18@LW1-s151070_scaffolds_2301||0_partial	3	0	1	0	1	70	1	1
DBFF04-meta.505@DBFF04-meta_2032087||full	3	0	1	2	0	2	3	1
DKLLMM03-meta.151@DKLLMM03-meta_1400217||full	1	0	1	1	1	1	6	0
S101306A_bin_19@S101306A_scaffolds_3437||full	2	0	3	3	0	74	1	1
DBFF06-meta.112@DBFF06-meta_524719||full	2	0	1	1	2	2	2	0
W4930_bin_48@W4930_scaffolds_8700||full	3	0	1	0	1	57	2	1
GCA_018583205.1@CP075262.1||0_partial	1	1	0	1	1	1	4	0
DBFF08-meta.297@DBFF08-meta_2301777||full	0	1	2	0	3	3	3	1
DKLLFM10-meta.381@DKLLFM10-meta_365969||full	2	0	1	2	2	4	1	0
F4910_bin_21@F4910_scaffolds_4751||full	2	0	3	0	1	120	6	1
DBFF06-meta.249@DBFF06-meta_79323||0_partial	1	1	0	2	1	1	1	0
F4453_bin_14@F4453_scaffolds_747||0_partial	0	2	2	1	1	52	1	0
F4924_bin_59@F4924_scaffolds_16994||full	5	1	2	2	0	162	4	0
GCA_013596835.1@CP055675.1||3_partial	1	1	1	0	1	1	4	0
Tibetan-s3800-12F_bin_31@Tibetan-s3800-12F_scaffolds_6174||full	5	52	0	1	2	52	3	0
NWMF02-meta.104@NWMF02-meta_1250090||full	1	0	3	2	2	1	3	0
GCA_013813205.1@CP057093.1||2_partial	1	0	3	0	1	4	7	1
GCA_018583225.1@CP075270.1||0_partial	1	1	0	1	1	1	4	0
DKYYMM01-meta.292@DKYYMM01-meta_1997227||full	1	0	3	2	0	3	2	1
DBFF04-meta.505@DBFF04-meta_285418||full	3	0	1	2	3	5	5	0
GCA_013813205.1@CP057094.1||full	0	1	1	0	2	6	3	2
BMXFF08-meta.403@BMXFF08-meta_1462717||0_partial	1	1	1	2	0	3	3	0
DBFM06-meta.250@DBFM06-meta_479607||full	1	0	3	2	1	1	4	0
NWMF02-meta.89@NWMF02-meta_1724394||full	5	0	3	0	3	5	4	1
F4390_bin_23@F4390_scaffolds_4133||0_partial	1	0	2	1	1	62	1	0
DKLLMF02-meta.167@DKLLMF02-meta_2280349||full	4	0	1	0	1	2	4	0
DKYYFF12-meta.3@DKYYFF12-meta_97101||full	2	0	1	0	1	2	4	0
LW2-s126610_bin_2@LW2-s126610_scaffolds_1359||full	2	0	2	1	0	66	4	0
W4974_bin_18@W4974_scaffolds_1900||full	1	0	1	1	0	54	3	0
GCA_012516455.1@CP051219.1||0_partial	2	0	0	1	2	4	5	0
GCA_012516455.1@CP051219.1||2_partial	1	1	0	0	1	1	4	0
GCA_018583245.1@CP075275.1||0_partial	2	0	3	0	2	0	1	1
DBFM06-meta.226@DBFM06-meta_176611||full	3	0	1	0	1	3	3	0
F4846_bin_40@F4846_scaffolds_10606||full	2	0	2	1	0	45	1	0
SWMF05-meta.298@SWMF05-meta_870815||full	1	0	0	1	2	1	4	0
GCA_013813425.1@CP057101.1||2_partial	1	0	1	0	1	1	4	0
GCA_013813425.1@CP057101.1||3_partial	1	0	2	0	1	1	5	0
F5629_bin_42@F5629_scaffolds_11943||full	1	0	1	0	2	70	2	0
BMXMF07-meta.277@BMXMF07-meta_735214||full	1	0	1	0	1	3	2	0
BMXMM07-meta.292@BMXMM07-meta_642165||full	1	0	1	0	1	2	4	0
BMXMF05-meta.331@BMXMF05-meta_653442||full	0	0	1	1	0	2	2	1
SWFF06-meta.350@SWFF06-meta_337615||full	2	0	2	0	1	3	3	0
Tibetan-s3800-12F_bin_37@Tibetan-s3800-12F_scaffolds_7061||full	0	84	0	1	0	84	1	1
BMXFM03-meta.232@BMXFM03-meta_153823||full	0	0	4	1	1	1	3	0
Tibetan-s3800-12F_bin_31@Tibetan-s3800-12F_scaffolds_6164||full	0	54	0	0	1	54	1	1
Boar-s2_bin_42@Boar-s2_scaffolds_7127||full	1	0	1	0	1	83	5	0
SWMF05-meta.204@SWMF05-meta_441341||full	1	0	1	0	1	4	2	0
GCA_013591455.1@CP055599.1||2_partial	3	0	2	0	1	3	3	0
GCA_013825725.1@CP057311.1||1_partial	1	0	2	0	1	2	5	0
GCA_013825725.1@CP057311.1||2_partial	4	0	3	1	0	3	7	0
BMXFM04-meta.140@BMXFM04-meta_89747||full	2	0	4	2	0	1	2	0
DBFF04-meta.61@DBFF04-meta_525035||full	1	1	0	0	1	2	4	0
LW2-s127575_bin_3@LW2-s127575_scaffolds_5155||full	3	0	1	1	0	139	3	0
Tibetan-s3800-26F_bin_11@Tibetan-s3800-26F_scaffolds_45||full	1	91	0	0	1	91	5	0
DBMM07-meta.290@DBMM07-meta_1340813||full	2	0	1	1	0	4	5	0
Boar-s2_bin_42@Boar-s2_scaffolds_7138||full	1	0	2	0	1	54	3	0
SWMF05-meta.204@SWMF05-meta_308015||full	1	0	1	1	0	2	2	0
HW7.bin.3@HW7.bin.3.scaffold_467_1||full	2	0	2	1	0	68	3	0
SW7.bin.48@SW7.bin.48.scaffold_4_1||0_partial	2	0	1	1	0	57	2	0
SW1.bin.75@SW1.bin.75.scaffold_231_1||full	3	0	3	0	1	54	3	0
HW5.bin.55@HW5.bin.55.scaffold_547_1||full	3	0	2	0	2	127	3	0
CW7.bin.116@CW7.bin.116.scaffold_134_1||full	2	1	1	0	0	96	1	0
SF6.bin.83@SF6.bin.83.scaffold_115_1||full	1	0	3	0	1	49	4	0
HW8.bin.69@HW8.bin.69.scaffold_31_1||0_partial	2	0	1	1	0	41	4	0
CF5.bin.52@CF5.bin.52.scaffold_225_1||full	1	0	2	1	0	37	2	0
CW5.bin.30@CW5.bin.30.scaffold_32_1||full	1	0	2	0	2	101	3	0
CF3.bin.32@CF3.bin.32.scaffold_16_1||0_partial	1	0	2	2	0	70	2	0
DW2.bin.92@DW2.bin.92.scaffold_253_1||full	2	3	0	0	3	55	5	0
SW6.bin.30@SW6.bin.30.scaffold_29_1||full	5	0	3	1	0	125	4	0
HF2.bin.71@HF2.bin.71.scaffold_15_1||0_partial	1	0	2	0	0	30	2	1
NF2.bin.7@NF2.bin.7.scaffold_56_1||0_partial	1	0	2	0	1	80	3	0
CF3.bin.32@CF3.bin.32.scaffold_309_1||full	1	0	2	0	1	84	1	0
HW4.bin.89@HW4.bin.89.scaffold_506_1||full	1	0	1	1	1	40	0	0
7007-17-001_binning.33@NODE_79_length_54795_cov_8.952192||full	2	0	2	1	0	4	4	0
HW3.bin.83@HW3.bin.83.scaffold_603_1||full	1	0	1	0	1	47	1	0
CF6.bin.80@CF6.bin.80.scaffold_116_1||full	5	0	2	1	0	73	3	0
CW8.bin.63@CW8.bin.63.scaffold_256_1||full	3	0	1	0	1	103	2	0
LW6.bin.106@LW6.bin.106.scaffold_413_1||full	1	1	0	0	2	50	3	0
2006-17-001_bin.40@NODE_120_length_58253_cov_175.109368||full	1	0	1	0	1	1	3	0
DW4.bin.54@DW4.bin.54.scaffold_27_1||full	3	0	2	0	0	114	3	2
DW4.bin.54@DW4.bin.54.scaffold_42_1||full	0	0	2	1	1	75	2	0
ZW3.bin.2@ZW3.bin.2.scaffold_126_1||0_partial	1	0	1	0	0	46	3	1
2009-17-001_bin.165@NODE_58_length_77864_cov_14.004357||full	0	1	1	0	1	3	5	0
ZF1.bin.37@ZF1.bin.37.scaffold_234_1||full	1	0	1	0	1	69	2	0
SW7.bin.103@SW7.bin.103.scaffold_93_1||full	1	0	1	0	0	129	2	1
CW7.bin.17@CW7.bin.17.scaffold_581_1||full	4	0	2	0	0	88	3	2
5036-17-001_binning.33@NODE_14_length_87122_cov_22.225470||0_partial	1	0	1	0	1	2	4	0
CW4.bin.87@CW4.bin.87.scaffold_752_1||full	2	0	1	1	0	78	2	0
CW2.bin.94@CW2.bin.94.scaffold_31_1||0_partial	1	0	2	1	0	59	1	0
SW4.bin.116@SW4.bin.116.scaffold_866_1||full	1	0	1	0	1	69	5	0
3208-17-001_binning.70@NODE_46_length_56112_cov_12.239506||full	2	1	0	0	1	1	3	0
DBFF03-meta.89@DBFF03-meta_763645||full	3	0	0	0	1	2	3	1
DBMF05-meta.176@DBMF05-meta_186513||full	1	0	1	0	1	2	4	0
LW2-s127153_bin_20@LW2-s127153_scaffolds_3051||full	1	0	1	1	0	60	2	0
GCA_013826505.1@CP057323.1||0_partial	5	0	0	3	2	7	9	0
CF6.bin.51@CF6.bin.51.scaffold_806_1||full	1	0	0	0	1	39	3	2
CW1.bin.84@CW1.bin.84.scaffold_1476_1||full	1	0	0	1	1	37	1	0
SW4.bin.56@SW4.bin.56.scaffold_508_1||full	3	0	1	1	0	43	3	0
HF6.bin.46@HF6.bin.46.scaffold_45_1||full	2	0	7	0	1	142	7	0
CF3.bin.87@CF3.bin.87.scaffold_15_1||0_partial	2	0	2	0	0	152	2	1
SW8.bin.81@SW8.bin.81.scaffold_377_1||full	1	0	0	0	1	48	1	1
CW8.bin.105@CW8.bin.105.scaffold_17_1||full	2	1	1	0	1	141	0	0
HW7.bin.31@HW7.bin.31.scaffold_35_1||0_partial	4	0	3	1	0	131	3	0
CF4.bin.35@CF4.bin.35.scaffold_99_1||full	2	0	4	0	2	141	2	0
NF3.bin.4@NF3.bin.4.scaffold_280_1||full	1	0	2	0	1	39	3	0
CW7.bin.93@CW7.bin.93.scaffold_4_1||0_partial	2	0	3	0	1	61	1	0
HW4.bin.6@HW4.bin.6.scaffold_118_1||full	3	0	1	0	0	51	2	1
LW8.bin.3@LW8.bin.3.scaffold_37_1||0_partial	1	0	1	0	1	38	3	0
3202-17-001_binning.77@NODE_280_length_30624_cov_25.070398||full	1	0	1	0	1	1	4	0
3206-17-001_binning.79@NODE_135_length_38525_cov_7.680868||full	0	0	1	1	1	1	2	0
DW8.bin.8@DW8.bin.8.scaffold_324_2||full	2	0	4	0	2	54	2	0
CW1.bin.77@CW1.bin.77.scaffold_1162_1||full	0	1	1	0	1	48	1	0
HW6.bin.92@HW6.bin.92.scaffold_33_1||full	1	0	2	0	1	124	3	0
8008-17-001_binning.52@NODE_15_length_70804_cov_5.760887||0_partial	1	0	2	0	1	1	3	0
CF7.bin.65@CF7.bin.65.scaffold_2008_1||full	1	0	1	0	1	63	3	0
LW2.bin.103@LW2.bin.103.scaffold_323_1||full	1	0	1	0	1	47	4	0
CW6.bin.104@CW6.bin.104.scaffold_12_1||full	2	0	2	0	3	130	4	0
CF4.bin.61@CF4.bin.61.scaffold_26_1||0_partial	1	0	1	0	1	68	1	0
NWFF05-meta.276@NWFF05-meta_870676||full	2	2	1	0	0	3	3	0
BMXFM03-meta.126@BMXFM03-meta_150968||full	3	0	3	0	1	1	4	0
BMXMM02-meta.178@BMXMM02-meta_455403||full	1	0	2	0	2	5	1	0
DBFH06-meta.35@DBFH06-meta_511782||full	5	0	1	0	1	8	5	0
F5052_bin_1@F5052_scaffolds_24||full	1	0	2	0	2	73	2	0
GCA_013826505.1@CP057323.1||4_partial	2	1	1	0	2	0	3	0
DKLLFM11-meta.153@DKLLFM11-meta_116134||full	5	0	3	0	1	4	6	0
Tibetan-s1400-38F_bin_8@Tibetan-s1400-38F_scaffolds_5661||full	0	66	1	0	3	66	1	0
NWMF01-meta.276@NWMF01-meta_2020507||full	1	0	3	0	1	1	2	0
Boar-s11_bin_10@Boar-s11_scaffolds_421||full	1	0	1	0	2	69	3	0
Duroc.SH-FCR.HF2_bin_16@Duroc.SH-FCR.HF2_scaffolds_1568||full	2	0	0	1	0	48	3	1
GCA_013596835.1@CP055678.1||full	2	0	1	0	1	3	4	0
Boar-s5_bin_44@Boar-s5_scaffolds_8110||full	1	0	2	0	3	146	9	0
Boar-s23_bin_17@Boar-s23_scaffolds_2529||0_partial	3	0	2	0	1	77	4	0
GCA_013710495.1@CP055702.1||2_partial	3	0	0	1	3	4	6	0
SWMF01-meta.318@SWMF01-meta_712343||0_partial	3	0	2	0	0	2	4	2
LW1-s151103_bin_3@LW1-s151103_scaffolds_2876||full	2	0	1	0	2	57	3	0
LW1-s151260_bin_13@LW1-s151260_scaffolds_348||0_partial	2	0	1	1	0	56	4	0
Tibetan-s3800-12F_bin_31@Tibetan-s3800-12F_scaffolds_6281||full	0	62	1	1	0	62	1	0
W5007_bin_5@W5007_scaffolds_855||full	3	0	3	0	0	46	5	2
BMXMF07-meta.494@BMXMF07-meta_774840||full	1	1	3	2	0	0	3	0
C4979_bin_9@C4979_scaffolds_14803||full	0	0	2	1	1	37	3	0
DBMF07-meta.157@DBMF07-meta_201834||full	1	0	3	1	0	3	3	0
DBMM05-meta.35@DBMM05-meta_343506||full	5	0	0	0	2	7	5	1
GCA_013826985.1@CP057330.1||1_partial	2	0	2	0	1	3	6	0
GCA_013826985.1@CP057330.1||2_partial	2	0	3	1	0	3	3	0
DKLLMM06-meta.114@DKLLMM06-meta_274411||full	4	0	3	0	1	2	3	0
bacter_genome.10771@CP171869.1||0_partial	2	0	1	0	1	3	4	0
Boar-s4_bin_8@Boar-s4_scaffolds_8890||full	0	1	1	1	0	51	2	0
Duroc.SH-FCR.LF5_bin_18@Duroc.SH-FCR.LF5_scaffolds_2560||full	2	1	1	0	0	86	6	0
LW2-s127575_bin_3@LW2-s127575_scaffolds_5176||full	1	1	0	0	1	40	4	0
LW1-sD151116_bin_13@LW1-sD151116_scaffolds_1120||0_partial	3	0	2	0	1	87	3	0
DKLLMF03-meta.133@DKLLMF03-meta_2022416||full	2	0	2	2	0	3	2	0
F4983_bin_49@F4983_scaffolds_11456||full	2	0	0	1	2	59	5	0
BMXFF08-meta.178@BMXFF08-meta_238487||0_partial	1	0	1	0	1	2	2	0
NWFF05-meta.408@NWFF05-meta_1000802||full	1	0	1	0	1	3	2	0
bacter_genome.10270@CP116606.1||0_partial	0	1	0	0	2	5	5	3
DKYYMM01-meta.173@DKYYMM01-meta_493573||0_partial	1	0	4	2	0	1	1	0
BMXFF04-meta.213@BMXFF04-meta_83375||full	2	0	1	0	0	3	1	1
BMXFF04-meta.292@BMXFF04-meta_439390||full	2	0	2	0	0	3	5	1
BMXFF08-meta.178@BMXFF08-meta_183856||full	0	0	2	0	1	1	3	1
DBFF04-meta.102@DBFF04-meta_462629||full	1	0	2	1	0	2	2	0
DBMF07-meta.439@DBMF07-meta_1008462||full	1	0	1	0	1	1	4	0
NWFF03-meta.165@NWFF03-meta_628196||full	0	1	0	1	2	2	2	0
QHF6-unmapped_bin_141@QHF6-unmapped_scaffolds_8356||full	1	0	1	0	1	55	4	0
W4982_bin_1@W4982_scaffolds_1||0_partial	2	0	1	1	0	92	6	0
DKYYMF04-meta.182@DKYYMF04-meta_448969||full	2	1	2	0	0	4	5	0
Duroc.SH-FCR.HF3_bin_21@Duroc.SH-FCR.HF3_scaffolds_2524||full	2	0	3	0	1	91	4	0
GCA_013713585.1@CP055806.1||1_partial	0	1	1	0	1	1	4	0
F5218_bin_4@F5218_scaffolds_11415||full	2	0	1	1	0	43	2	0
BMXMF02-meta.107@BMXMF02-meta_382553||full	3	0	1	0	1	4	5	0
Boar-s8_bin_4@Boar-s8_scaffolds_6683||full	4	0	2	1	0	107	3	0
F4404_bin_14@F4404_scaffolds_1233||full	3	0	2	1	0	69	4	0
Boar-s10_bin_4@Boar-s10_scaffolds_7698||full	4	0	1	0	1	182	6	0
Duroc-Low5_bin_7@Duroc-Low5_scaffolds_16140||full	3	0	1	0	1	44	2	0
F5123_bin_11@F5123_scaffolds_678||full	1	0	1	0	1	53	3	0
DBFF03-meta.89@DBFF03-meta_359209||full	2	0	0	0	1	4	3	1
DBFF08-meta.175@DBFF08-meta_1729350||full	2	0	0	1	0	6	6	1
LW1-s150971_bin_11@LW1-s150971_scaffolds_673||full	1	0	2	0	1	65	3	0
DKLLMF06-meta.524@DKLLMF06-meta_159583||full	1	0	2	0	1	2	1	0
GCA_013894595.1@CP057692.1||0_partial	4	0	7	4	0	3	10	0
Boar-s4_bin_26@Boar-s4_scaffolds_3556||full	5	0	3	0	2	173	8	0
NWFF06-meta.189@NWFF06-meta_452005||full	1	0	3	0	1	1	5	0
DBFF06-meta.305@DBFF06-meta_487453||full	3	0	4	1	0	4	3	0
LW1-s151250_bin_6@LW1-s151250_scaffolds_12270||0_partial	1	0	0	0	1	78	1	1
SWFM06-meta.283@SWFM06-meta_1160819||full	1	0	2	1	0	2	1	0
DBFM06-meta.239@DBFM06-meta_521868||full	3	1	0	0	3	4	5	0
NWFF04-meta.147@NWFF04-meta_1147336||full	0	0	2	0	1	2	4	2
SWFM04-meta.320@SWFM04-meta_124205||full	2	0	0	0	2	2	4	1
GCA_013897035.1@CP057746.1||2_partial	3	0	0	1	3	4	6	0
DBFM03-meta.123@DBFM03-meta_280458||full	1	0	0	3	1	1	1	0
DBMM01-meta.104@DBMM01-meta_1313438||full	3	0	1	0	1	5	5	0
DKYYMF05-meta.331@DKYYMF05-meta_715388||full	2	0	0	0	2	2	4	1
LW1-s151103_bin_16@LW1-s151103_scaffolds_1522||full	1	0	3	0	1	70	3	0
BMXFM03-meta.103@BMXFM03-meta_255809||full	3	0	1	0	0	6	3	1
LW1-s151250_bin_6@LW1-s151250_scaffolds_12274||full	3	0	3	1	1	131	0	0
QHF9FM09-meta.288@QHF9FM09-meta_399291||full	2	0	2	1	0	7	3	0
GCA_013714535.1@CP055850.1||1_partial	1	0	2	0	1	3	6	0
LW1-s151260_bin_10@LW1-s151260_scaffolds_80||full	2	0	0	1	0	58	2	2
GCA_013899035.1@CP057824.1||0_partial	3	0	0	1	1	5	5	0
GCA_013899035.1@CP057824.1||2_partial	1	0	2	2	0	2	4	0
GCA_013899035.1@CP057824.1||3_partial	1	1	0	0	1	1	4	0
W4978_bin_1@W4978_scaffolds_10||full	3	0	1	1	0	71	5	0
C5039_bin_4@C5039_scaffolds_10854||full	1	0	2	2	0	93	2	0
DBMF01-meta.341@DBMF01-meta_1361398||full	2	0	3	1	0	3	3	0
GCA_013923185.1@CP058057.1||1_partial	1	0	2	0	1	3	6	0
GCA_024662255.1@CP097213.1||1_partial	1	1	0	0	1	2	4	0
GCA_024662255.1@CP097213.1||2_partial	1	0	2	0	1	4	9	0
DBFM06-meta.99@DBFM06-meta_218569||full	2	0	4	1	0	4	3	0
Boar-s10_bin_30@Boar-s10_scaffolds_5555||0_partial	3	0	1	0	1	80	6	0
DBFF03-meta.285@DBFF03-meta_891677||full	3	0	1	1	0	2	3	0
LW1-s150971_bin_21@LW1-s150971_scaffolds_3857||full	2	1	4	0	0	102	0	1
LW1-sD151116_bin_2@LW1-sD151116_scaffolds_2493||0_partial	5	0	1	0	4	231	10	0
DBMM05-meta.185@DBMM05-meta_199253||0_partial	2	0	2	1	0	2	3	0
GCA_000191545.1@CP002559.1||0_partial	2	0	2	0	0	3	2	3
LW2-s126610_bin_39@LW2-s126610_scaffolds_6585||full	1	0	1	1	0	40	2	0
GCA_025263625.1@CP079882.1||2_partial	3	0	2	0	1	3	3	0
GCA_025263625.1@CP079882.1||3_partial	1	0	3	0	1	3	5	0
SWMF05-meta.374@SWMF05-meta_324954||0_partial	1	1	1	0	0	6	2	0
GCA_014843355.1@CP062137.1||2_partial	3	0	1	1	0	3	1	0
QHF9FF09-meta.170@QHF9FF09-meta_541199||full	8	0	2	0	2	3	4	0
DBFH06-meta.84@DBFH06-meta_62842||full	2	0	1	0	1	2	4	0
bacter_genome.10271@CP116609.1||0_partial	0	1	0	0	2	5	5	3
GCA_013714825.1@CP055860.1||1_partial	1	0	2	0	1	3	6	0
GCA_025402935.1@CP104788.1||1_partial	4	0	2	0	3	2	5	0
GCA_025402935.1@CP104788.1||3_partial	2	1	1	0	0	1	3	0
DKLLFM07-meta.111@DKLLFM07-meta_1553590||full	1	0	1	1	0	3	2	0
BMXMM07-meta.498@BMXMM07-meta_658979||full	1	0	1	1	0	2	2	0
BMXMM10-meta.406@BMXMM10-meta_765766||full	2	0	1	0	2	3	5	0
DKYYFF08-meta.161@DKYYFF08-meta_264519||full	1	0	2	0	2	1	3	0
Boar-s35_bin_37@Boar-s35_scaffolds_6021||0_partial	4	0	2	2	0	121	4	0
DBFF06-meta.275@DBFF06-meta_135951||full	2	1	0	1	1	0	4	0
F5436_bin_33@F5436_scaffolds_8318||full	4	0	1	1	0	64	3	0
W5021_bin_12@W5021_scaffolds_5836||full	1	1	0	0	1	57	3	0
BMXMM02-meta.54@BMXMM02-meta_432458||full	1	0	2	1	0	3	1	0
GCA_000281195.1@CP003726.1||0_partial	4	0	1	0	0	3	2	2
GCA_000281195.1@CP003726.1||3_partial	1	0	1	0	1	4	2	0
BMXMM07-meta.104@BMXMM07-meta_663755||full	1	0	1	0	1	3	2	0
NWFF05-meta.275@NWFF05-meta_598722||full	2	1	1	0	0	3	3	0
BMXFF08-meta.312@BMXFF08-meta_537087||full	0	1	2	0	2	1	3	0
DBFF08-meta.224@DBFF08-meta_1213262||full	1	0	2	1	0	3	1	0
SWMM03-meta.164@SWMM03-meta_459673||full	3	0	1	1	0	4	3	0
GCA_030062375.1@CP123581.1||1_partial	3	1	2	0	0	3	3	0
LW1-s151087_bin_12@LW1-s151087_scaffolds_1636||full	1	0	4	0	1	72	1	0
DKLLMF06-meta.317@DKLLMF06-meta_1052994||full	1	0	2	0	2	2	3	0
F4453_bin_30@F4453_scaffolds_5228||full	1	0	3	0	2	59	5	0
SWFF06-meta.348@SWFF06-meta_366276||full	1	0	1	0	1	4	5	0
BMXFM08-meta.288@BMXFM08-meta_2118778||full	1	1	3	2	0	0	3	0
F4972_bin_17@F4972_scaffolds_2241||0_partial	2	0	1	1	0	46	2	0
GCA_018255835.1@CP073768.1||1_partial	2	0	2	2	0	2	6	0
Boar-s19_bin_9@Boar-s19_scaffolds_10895||full	3	0	1	3	0	76	5	0
DBFH06-meta.16@DBFH06-meta_503072||full	3	1	5	0	0	3	3	0
DKYYFM08-meta.152@DKYYFM08-meta_1785349||full	0	1	1	2	1	2	0	0
GCA_019431145.1@CP080253.1||1_partial	2	0	2	0	1	1	5	0
DBMH01-meta.12@DBMH01-meta_81607||full	2	0	3	0	0	1	2	1
W5021_bin_22@W5021_scaffolds_8992||full	1	0	3	0	2	76	2	0
DBMM05-meta.263@DBMM05-meta_105433||0_partial	3	0	2	1	0	1	1	0
DBFF08-meta.28@DBFF08-meta_1342515||full	1	0	1	0	2	2	1	0
F5512_bin_1@F5512_scaffolds_25||full	1	0	1	0	1	48	1	0
GCA_030169145.1@CP123973.1||full	0	0	2	2	5	5	1	0
QHF9FF09-meta.268@QHF9FF09-meta_302147||full	2	0	2	0	0	3	5	1
SWMF05-meta.56@SWMF05-meta_833761||full	5	1	0	0	2	8	3	0
GCA_002201855.1@CP021909.1||0_partial	2	0	2	0	2	4	12	0
GCA_002201855.1@CP021909.1||1_partial	2	0	2	2	0	3	5	0
GCA_002201855.1@CP021909.1||2_partial	3	0	3	0	1	1	7	0
GCA_013715025.1@CP055872.1||1_partial	1	0	2	0	1	3	6	0
GCA_018449065.1@CP075286.1||4_partial	1	1	0	0	1	1	4	0
DKLLMF06-meta.401@DKLLMF06-meta_1125683||full	1	0	2	4	0	1	6	0
QHF9FM09-meta.244@QHF9FM09-meta_1276445||full	2	0	2	1	0	4	2	0
DKLLMM06-meta.257@DKLLMM06-meta_1292066||full	3	0	0	0	2	3	3	1
F4395_bin_33@F4395_scaffolds_6489||full	4	0	4	0	1	81	7	0
NWFF03-meta.422@NWFF03-meta_1343165||full	1	0	0	0	4	2	1	1
DKYYMM05-meta.349@DKYYMM05-meta_978009||0_partial	2	0	1	0	0	5	4	1
GCA_002716885.1@CP015244.1||1_partial	2	1	0	0	1	2	7	0
GCA_002716885.1@CP015244.1||3_partial	5	0	2	0	1	3	6	0
GCA_031174645.1@CP133398.1||0_partial	3	0	2	1	0	5	6	0
GCA_031174645.1@CP133398.1||2_partial	2	0	1	0	1	2	5	0
F5157_bin_24@F5157_scaffolds_4759||full	1	0	2	0	0	78	1	1
DBMM05-meta.185@DBMM05-meta_502268||0_partial	2	0	1	2	0	3	4	0
DKYYMM01-meta.183@DKYYMM01-meta_842098||0_partial	1	0	1	0	0	3	3	1
DKLLFF10-meta.207@DKLLFF10-meta_684032||full	3	0	1	0	2	4	3	0
LW1-s151250_bin_2@LW1-s151250_scaffolds_3675||full	2	0	1	0	1	89	3	0
GCA_900166955.1@LT795502.1||0_partial	3	0	1	0	1	3	4	0
GCA_900166955.1@LT795502.1||3_partial	3	0	2	0	1	3	4	0
SWMH05-meta.32@SWMH05-meta_1042586||0_partial	2	1	1	0	0	2	1	0
DBFF02-meta.184@DBFF02-meta_1983454||full	1	0	1	0	0	3	4	2
BMXFF04-meta.34@BMXFF04-meta_622166||full	4	0	1	0	0	3	4	1
GCA_003691425.1@CP033096.1||2_partial	2	0	1	2	1	1	0	0
GCA_018487825.1@CP075452.1||1_partial	2	0	2	0	2	2	3	0
DBFM02-meta.263@DBFM02-meta_1808044||full	1	0	2	0	1	2	1	0
F5202_bin_16@F5202_scaffolds_1692||full	1	1	0	0	1	48	3	0
F5510_bin_34@F5510_scaffolds_7765||full	2	0	1	0	1	46	1	0
NWFF03-meta.514@NWFF03-meta_1373821||full	1	0	1	0	1	2	5	0
NWFF04-meta.454@NWFF04-meta_1181225||0_partial	1	1	1	0	0	1	1	0
Boar-s2_bin_30@Boar-s2_scaffolds_4382||full	2	0	1	0	1	117	4	0
DBFM08-meta.630@DBFM08-meta_139991||full	1	0	3	1	0	6	3	0
Duroc.SH-FCR.HM4_bin_3@Duroc.SH-FCR.HM4_scaffolds_2800||full	3	0	1	0	1	74	2	0
F4692_bin_37@F4692_scaffolds_7475||full	0	0	1	0	2	64	3	1
GCA_013591455.1@CP055603.1||full	2	0	1	0	1	3	4	0
NWMF02-meta.332@NWMF02-meta_700566||full	2	0	0	2	1	4	3	0
W4975_bin_1@W4975_scaffolds_4||full	2	0	3	1	0	102	4	0
BMXMM10-meta.242@BMXMM10-meta_806958||0_partial	1	0	1	0	1	1	4	0
NWMF08-meta.225@NWMF08-meta_491772||full	1	0	5	0	3	1	2	0
BMXMM07-meta.386@BMXMM07-meta_1837782||full	3	0	2	0	1	4	3	0
DKYYMF04-meta.346@DKYYMF04-meta_1361380||full	1	0	2	0	2	3	1	0
GCA_018502585.1@CP075552.1||0_partial	2	0	3	0	2	0	1	1
BMXMF02-meta.15@BMXMF02-meta_179220||full	1	0	2	0	2	7	1	0
BMXMF02-meta.47@BMXMF02-meta_424380||full	4	0	1	1	0	1	2	0
LW2-s127592_bin_8@LW2-s127592_scaffolds_6700||full	4	0	1	0	2	105	4	0
GCA_013801425.1@CP056961.1||1_partial	2	0	1	0	1	3	9	0
GCA_013801425.1@CP056961.1||3_partial	1	0	1	0	1	3	9	0
DBMF05-meta.297@DBMF05-meta_383793||full	5	0	3	0	2	4	6	0
GCA_005157325.1@CP028384.1||0_partial	7	0	6	0	3	8	9	0
GCF_000765435.1@CP009578.1||0_partial	1	0	2	1	0	3	4	0
Tibetan-s1400-43F_bin_4@Tibetan-s1400-43F_scaffolds_8180||0_partial	1	28	2	0	0	28	3	0
BMXFM04-meta.35@BMXFM04-meta_1069484||full	1	0	0	0	1	1	1	1
BMXMF02-meta.45@BMXMF02-meta_130810||full	2	0	2	0	2	5	4	0
SWFF02-meta.121@SWFF02-meta_579923||full	0	2	4	2	1	3	0	0
SWFF04-meta.187@SWFF04-meta_171665||0_partial	2	0	1	0	1	3	3	0
Boar-s7_bin_10@Boar-s7_scaffolds_248||full	0	0	1	1	0	29	1	1
F4950_bin_31@F4950_scaffolds_6179||full	1	0	1	0	0	66	5	1
F5218_bin_4@F5218_scaffolds_11562||full	2	0	1	1	0	41	2	0
LW1-sD150971_bin_31@LW1-sD150971_scaffolds_5634||full	0	0	3	1	3	85	1	0
LW2-s127575_bin_8@LW2-s127575_scaffolds_10031||full	2	1	0	0	2	57	3	0
GCA_009740265.1@CP045008.1||1_partial	4	0	0	0	1	4	8	1
GCA_009740265.1@CP045008.1||2_partial	2	0	1	0	1	3	4	0
GCA_009740265.1@CP045008.1||3_partial	1	0	3	0	1	4	7	0
Boar-s23_bin_16@Boar-s23_scaffolds_2289||full	1	0	2	0	1	66	1	0
F5046_bin_25@F5046_scaffolds_3993||full	1	0	1	0	1	65	4	0
LW2-s126575_bin_23@LW2-s126575_scaffolds_3388||full	2	0	1	0	1	31	1	0
W4930_bin_14@W4930_scaffolds_758||full	3	0	3	0	1	117	8	0
W5021_bin_62@W5021_scaffolds_17686||full	2	1	1	0	0	39	3	0
SWMF01-meta.3@SWMF01-meta_696758||full	2	0	1	0	0	2	1	2
GCF_000765435.1@CP009582.1||full	2	0	2	0	1	2	6	0
SWFH06-meta.23@SWFH06-meta_1176031||full	2	1	1	0	0	4	2	0
NWMF01-meta.193@NWMF01-meta_327620||full	3	0	2	1	0	2	4	0
GCF_001679985.1@CP015912.1||2_partial	2	0	1	0	1	2	7	0
GCF_001679985.1@CP015912.1||3_partial	2	0	1	0	2	1	1	0
GCF_001679985.1@CP015912.1||4_partial	1	0	2	0	1	1	5	0
GCA_011045615.1@CP042859.1||2_partial	5	0	1	0	1	2	7	0
GCA_013801845.1@CP056968.1||1_partial	2	0	1	0	1	3	9	0
GCA_013801845.1@CP056968.1||3_partial	1	0	1	0	1	3	9	0
GCA_018583185.1@CP075456.1||1_partial	2	0	2	0	2	2	3	0
DBMF05-meta.153@DBMF05-meta_268820||full	3	0	2	1	0	3	3	0
DKLLFM11-meta.181@DKLLFM11-meta_2003712||full	1	0	1	0	0	2	1	1
GCA_013596835.1@CP055675.1||2_partial	1	0	3	0	1	4	7	0
W5042_bin_26@W5042_scaffolds_3971||full	1	0	1	0	1	54	1	0
GCA_011045795.1@CP047340.1||1_partial	3	0	1	0	2	4	8	0
GCA_011045795.1@CP047340.1||2_partial	3	0	1	0	1	4	4	0
GCA_011045795.1@CP047340.1||3_partial	1	0	3	0	1	6	8	0
SWMM05-meta.277@SWMM05-meta_1097126||full	4	0	3	0	1	6	6	0
F4950_bin_31@F4950_scaffolds_6185||full	1	0	3	0	2	64	3	0
LW1-s151433_bin_4@LW1-s151433_scaffolds_9843||full	1	0	2	0	1	62	5	0
LW2-s126575_bin_27@LW2-s126575_scaffolds_4063||full	1	1	0	1	1	84	0	0
DBFF02-meta.195@DBFF02-meta_816418||full	1	1	0	0	1	2	4	0
DKLLMF06-meta.255@DKLLMF06-meta_1979216||full	2	0	2	1	0	3	1	0
GCA_018583205.1@CP075262.1||1_partial	2	0	2	0	2	2	3	0
F5173_bin_18@F5173_scaffolds_3222||full	1	1	2	0	0	40	2	0
LW2-s127592_bin_7@LW2-s127592_scaffolds_6613||full	3	0	5	0	1	92	5	0
SWFF06-meta.349@SWFF06-meta_148478||full	5	0	0	1	2	6	3	0
SWFM04-meta.92@SWFM04-meta_641456||full	3	0	2	0	1	4	3	0
DBFF03-meta.273@DBFF03-meta_358362||0_partial	0	0	4	2	1	1	2	0
GCA_013812875.1@CP057104.1||1_partial	1	0	4	0	1	1	3	0
GCA_013812875.1@CP057104.1||2_partial	2	0	1	0	1	2	9	0
GCA_013812875.1@CP057104.1||3_partial	1	0	2	0	2	3	6	0
DKLLFM07-meta.113@DKLLFM07-meta_367507||full	0	0	1	1	1	3	1	0
NWMF07-meta.171@NWMF07-meta_614135||full	3	0	0	0	1	3	2	1
Boar-s22_bin_24@Boar-s22_scaffolds_4072||full	1	0	1	0	1	72	2	0
DBFF03-meta.288@DBFF03-meta_170275||full	3	0	1	0	1	4	3	0
Boar-s23_bin_31@Boar-s23_scaffolds_7594||full	1	0	0	2	1	37	1	0
NWFF04-meta.234@NWFF04-meta_618808||full	2	0	1	0	1	3	1	0
BMXMM02-meta.104@BMXMM02-meta_507717||full	2	0	2	0	0	2	1	2
NWFF03-meta.274@NWFF03-meta_1134873||full	2	0	2	1	0	1	1	0
F4989_bin_10@F4989_scaffolds_16||0_partial	1	1	4	0	0	106	3	0
F5181_bin_62@F5181_scaffolds_17331||full	2	0	1	2	0	46	2	0
GCA_013813035.1@CP057099.1||0_partial	2	0	4	0	2	3	1	0
GCA_013813035.1@CP057099.1||1_partial	2	0	1	0	1	4	3	0
GCA_013813035.1@CP057099.1||2_partial	1	0	1	0	1	2	4	0
GCA_013813035.1@CP057099.1||3_partial	2	0	1	0	2	5	3	0
BMXFF08-meta.190@BMXFF08-meta_709563||full	1	1	3	2	0	0	3	0
BMXFM03-meta.103@BMXFM03-meta_112362||full	1	0	1	1	0	1	1	0
DBFM06-meta.117@DBFM06-meta_226452||full	2	1	0	1	1	0	4	0
GCA_013596835.1@CP055675.1||4_partial	2	0	2	0	1	1	3	0
DBFF08-meta.278@DBFF08-meta_200591||full	3	0	1	1	0	3	3	0
DBMF01-meta.404@DBMF01-meta_669051||full	5	0	4	0	5	4	3	0
DBMF05-meta.230@DBMF05-meta_12731||full	1	1	0	0	1	2	2	0
NWFF04-meta.378@NWFF04-meta_445709||full	2	1	1	0	0	6	5	0
GCA_013813205.1@CP057093.1||1_partial	2	0	1	0	1	3	9	0
GCA_018583225.1@CP075270.1||1_partial	2	0	2	0	2	2	3	0
Boar-s35_bin_7@Boar-s35_scaffolds_8624||full	2	0	3	0	1	68	7	0
BMXMM10-meta.109@BMXMM10-meta_519089||full	3	0	2	1	0	2	5	0
DKYYMM01-meta.177@DKYYMM01-meta_195726||full	1	0	0	1	2	2	4	0
NWFF04-meta.50@NWFF04-meta_1041812||0_partial	1	1	4	0	0	5	3	0
DBFM02-meta.87@DBFM02-meta_453551||full	2	0	0	4	1	5	5	0
DBFM04-meta.381@DBFM04-meta_1939931||full	2	1	0	1	0	1	1	0
GCA_012516455.1@CP051219.1||3_partial	1	0	0	0	1	1	5	0
NWFF04-meta.504@NWFF04-meta_373786||full	1	0	1	0	0	1	1	0
Boar-s4_bin_1@Boar-s4_scaffolds_15||full	0	1	2	0	0	85	3	0
SWMH05-meta.28@SWMH05-meta_1598563||full	5	0	2	0	0	3	3	0
BMXMM10-meta.149@BMXMM10-meta_80478||full	0	1	3	0	1	0	1	0
GCA_013813425.1@CP057101.1||4_partial	4	0	0	0	1	2	6	0
DKLLMF06-meta.524@DKLLMF06-meta_812293||full	3	0	0	0	2	4	7	0
BMXMM07-meta.386@BMXMM07-meta_1267420||full	0	1	0	1	0	3	1	0
F4930_bin_4@F4930_scaffolds_7659||0_partial	4	0	0	0	2	87	9	0
Boar-s8_bin_1@Boar-s8_scaffolds_16||0_partial	0	0	2	0	1	53	1	0
GCA_013591455.1@CP055599.1||3_partial	4	0	0	0	1	2	5	0
F4981_bin_23@F4981_scaffolds_4735||full	1	0	1	0	0	13	1	0
GCA_013826045.1@CP057313.1||0_partial	2	0	2	0	0	3	2	0
CF7.bin.20@CF7.bin.20.scaffold_78_1||full	2	0	0	1	0	79	2	0
BMXMM07-meta.94@BMXMM07-meta_1394723||0_partial	0	0	5	0	1	4	2	0
S60108B_bin_39@S60108B_scaffolds_10660||full	2	0	0	1	0	55	2	0
CF7.bin.20@CF7.bin.20.scaffold_225_1||full	0	0	3	0	1	80	1	0
NW1.bin.117@NW1.bin.117.scaffold_37_1||full	1	0	1	0	0	61	2	0
CF1.bin.30@CF1.bin.30.scaffold_731_1||full	1	0	1	0	0	40	3	0
CW1.bin.75@CW1.bin.75.scaffold_1100_1||full	2	0	2	0	0	55	3	0
DW2.bin.96@DW2.bin.96.scaffold_121_1||full	2	0	0	0	1	129	3	0
DW8.bin.105@DW8.bin.105.scaffold_674_1||full	1	0	0	0	1	39	5	0
HW4.bin.22@HW4.bin.22.scaffold_488_1||full	1	0	1	0	0	48	4	0
SF1.bin.38@SF1.bin.38.scaffold_356_1||full	2	0	0	0	1	43	5	0
ZF7.bin.30@ZF7.bin.30.scaffold_157_1||full	2	0	1	0	0	53	2	0
CW2.bin.50@CW2.bin.50.scaffold_442_1||full	0	1	0	0	2	60	2	0
HF6.bin.26@HF6.bin.26.scaffold_149_1||full	1	0	0	0	4	64	5	0
HW1.bin.50@HW1.bin.50.scaffold_34_1||full	2	0	2	0	0	115	3	0
CW4.bin.66@CW4.bin.66.scaffold_487_1||full	0	0	0	0	2	76	1	1
HW2.bin.55@HW2.bin.55.scaffold_37_1||full	3	0	0	0	2	134	4	0
HW8.bin.35@HW8.bin.35.scaffold_191_1||full	2	0	5	0	1	66	0	0
2004-17-001_bin.112@NODE_264_length_41511_cov_14.553430||full	4	0	1	0	0	3	3	0
2006-17-001_bin.124@NODE_750_length_30015_cov_7.498565||full	2	0	1	0	0	3	2	0
CW6.bin.40@CW6.bin.40.scaffold_27_1||0_partial	3	0	0	0	1	65	4	0
CW1.bin.84@CW1.bin.84.scaffold_812_1||full	1	0	0	2	0	37	2	0
5026-17-001_binning.107@NODE_18_length_125213_cov_108.750204||0_partial	0	0	0	1	2	2	4	0
2004-17-001_bin.164@NODE_199_length_45284_cov_9.934644||full	2	0	1	0	0	4	2	0
1035-17-001_binning.110@NODE_94_length_50779_cov_7.071386||full	2	1	1	0	0	0	2	0
W4930_bin_1@W4930_scaffolds_1||0_partial	2	0	0	0	1	85	4	0
F4453_bin_14@F4453_scaffolds_771||full	0	0	0	0	1	64	2	1
GCA_013826505.1@CP057323.1||1_partial	2	0	0	2	0	3	5	0
DW7.bin.16@DW7.bin.16.scaffold_8_1||full	1	1	0	0	0	92	1	0
NF3.bin.4@NF3.bin.4.scaffold_55_1||full	1	0	1	0	1	72	0	0
NW8.bin.37@NW8.bin.37.scaffold_160_1||full	1	0	0	0	2	93	1	0
NW5.bin.85@NW5.bin.85.scaffold_146_1||full	1	0	0	0	3	70	5	0
CW5.bin.36@CW5.bin.36.scaffold_9_1||0_partial	0	0	3	0	1	107	1	0
NW7.bin.9@NW7.bin.9.scaffold_258_1||0_partial	2	0	1	1	0	112	0	0
NF1.bin.75@NF1.bin.75.scaffold_1607_1||full	0	1	0	0	1	35	1	0
3217-17-001_binning.117@NODE_250_length_34969_cov_8.023687||full	0	0	1	0	1	1	2	0
8038-17-001_binning.69@NODE_115_length_36081_cov_15.598512||full	0	0	2	0	1	2	1	0
NW7.bin.9@NW7.bin.9.scaffold_714_1||full	0	0	0	1	2	41	3	0
4036-17-001_binning.22@NODE_48_length_62459_cov_13.958480||full	0	0	0	1	0	1	2	1
HW7.bin.3@HW7.bin.3.scaffold_232_1||full	1	0	0	0	1	59	4	0
CF7.bin.52@CF7.bin.52.scaffold_252_1||0_partial	1	0	0	0	1	68	3	0
SW5.bin.73@SW5.bin.73.scaffold_161_1||full	1	0	0	0	0	49	2	1
DKYYFF12-meta.444@DKYYFF12-meta_1133229||full	2	0	0	1	0	2	2	0
F4690_bin_53@F4690_scaffolds_13495||full	2	0	2	0	0	64	1	0
BMXFF08-meta.344@BMXFF08-meta_1678067||full	2	0	1	0	0	2	2	0
DKYYFF08-meta.11@DKYYFF08-meta_857962||full	1	0	1	0	0	1	1	0
BMXFF08-meta.11@BMXFF08-meta_931739||0_partial	3	0	2	0	0	4	3	0
DKYYFM12-meta.341@DKYYFM12-meta_894285||full	0	0	1	0	0	4	3	1
DBFH06-meta.50@DBFH06-meta_389798||full	0	0	3	1	0	4	3	0
DKYYFF09-meta.128@DKYYFF09-meta_599485||full	2	0	0	0	2	3	2	0
SWMF05-meta.230@SWMF05-meta_912158||full	1	0	4	0	1	0	4	0
NWMF08-meta.225@NWMF08-meta_660195||0_partial	1	0	0	0	1	3	3	0
DKLLMM03-meta.155@DKLLMM03-meta_913904||full	1	0	0	0	0	4	4	1
F5240_bin_26@F5240_scaffolds_5548||full	2	0	0	0	1	37	3	0
F5525_bin_26@F5525_scaffolds_4992||full	1	0	2	0	0	47	3	0
F4726_bin_35@F4726_scaffolds_9093||full	2	0	0	0	0	42	1	1
NWMF01-meta.151@NWMF01-meta_264511||full	0	0	3	0	3	2	1	0
Boar-s35_bin_31@Boar-s35_scaffolds_4806||0_partial	1	0	1	1	0	35	0	0
DBMM07-meta.8@DBMM07-meta_1181005||full	0	0	1	0	2	2	1	0
LW1-s151250_bin_11@LW1-s151250_scaffolds_630||full	1	1	0	0	0	58	1	0
SWFF06-meta.237@SWFF06-meta_902758||full	2	0	0	0	1	4	1	0
F5020_bin_4@F5020_scaffolds_1822||full	2	0	1	0	0	45	1	0
BMXFM03-meta.87@BMXFM03-meta_253834||full	2	0	0	0	1	3	5	0
DBMM05-meta.184@DBMM05-meta_165433||full	4	0	2	0	0	5	6	0
DKLLMF06-meta.361@DKLLMF06-meta_1771514||full	6	0	1	0	0	9	4	0
SWMF03-meta.34@SWMF03-meta_347562||full	1	0	2	0	0	5	2	0
C4979_bin_9@C4979_scaffolds_14709||full	1	0	1	0	0	38	3	0
NWFF06-meta.108@NWFF06-meta_1841065||full	1	0	2	0	0	1	1	0
Boar-s5_bin_10@Boar-s5_scaffolds_41||full	1	0	1	0	0	48	2	0
LW2-s126610_bin_14@LW2-s126610_scaffolds_552||full	2	0	3	0	0	161	4	0
F5165_bin_35@F5165_scaffolds_8813||full	1	0	0	0	0	30	3	1
BMXMF05-meta.95@BMXMF05-meta_400510||0_partial	1	0	3	0	0	1	2	0
W4975_bin_14@W4975_scaffolds_1070||0_partial	1	0	2	0	0	53	1	0
BMXFF06-meta.282@BMXFF06-meta_63325||full	3	0	0	0	1	2	4	0
DBFF02-meta.339@DBFF02-meta_673029||full	1	0	1	0	0	1	1	0
F4563_bin_37@F4563_scaffolds_9375||full	1	0	1	0	0	35	3	0
LW1-s150822_bin_24@LW1-s150822_scaffolds_3650||full	0	0	1	0	1	108	3	0
LW2-s127575_bin_3@LW2-s127575_scaffolds_5182||full	2	0	0	0	1	54	2	0
NWMF02-meta.232@NWMF02-meta_799105||full	1	0	2	1	0	0	3	0
NWFF04-meta.332@NWFF04-meta_401647||0_partial	0	0	4	1	0	2	3	0
SWFF06-meta.232@SWFF06-meta_960788||0_partial	0	0	1	0	1	1	2	0
DKLLMF02-meta.14@DKLLMF02-meta_880282||full	2	0	1	0	0	2	3	0
DBFF04-meta.401@DBFF04-meta_1085938||0_partial	2	0	1	0	3	0	1	0
GCA_013894595.1@CP057692.1||2_partial	3	0	0	0	1	1	5	0
F5380_bin_1@F5380_scaffolds_166||full	1	1	0	0	0	53	3	0
NWFF05-meta.421@NWFF05-meta_1799103||full	1	0	0	0	0	3	3	1
DBFF03-meta.80@DBFF03-meta_724598||full	0	0	3	0	1	1	5	0
DBFM04-meta.378@DBFM04-meta_459009||full	1	0	1	0	0	1	1	0
DKYYMF01-meta.23@DKYYMF01-meta_20462||full	1	0	0	0	1	2	3	0
DBMF07-meta.593@DBMF07-meta_11559||full	4	0	0	0	1	4	4	0
F5512_bin_1@F5512_scaffolds_99||full	4	0	0	0	1	67	2	0
QHF9FF09-meta.210@QHF9FF09-meta_784071||full	3	0	3	0	0	4	4	0
SWFF04-meta.257@SWFF04-meta_190080||full	0	0	3	0	0	2	3	1
BMXFM03-meta.39@BMXFM03-meta_72161||full	3	0	0	2	0	3	1	0
DBFM08-meta.166@DBFM08-meta_2009343||full	5	0	1	0	0	5	5	0
DKLLFM10-meta.381@DKLLFM10-meta_255130||full	4	0	0	0	1	5	6	0
F4453_bin_30@F4453_scaffolds_5076||full	1	0	2	0	0	37	2	0
F5250_bin_43@F5250_scaffolds_14761||full	2	0	0	0	2	69	1	0
F5307_bin_37@F5307_scaffolds_9199||full	1	0	2	0	0	54	2	0
DBMF07-meta.582@DBMF07-meta_2652697||full	1	0	0	0	1	1	1	0
LW1-s151433_bin_10@LW1-s151433_scaffolds_255||full	1	0	0	0	2	36	3	0
BMXFM03-meta.103@BMXFM03-meta_124272||full	2	0	1	0	0	1	2	0
GCA_013714535.1@CP055850.1||2_partial	2	0	2	0	0	5	4	0
DKLLFM10-meta.339@DKLLFM10-meta_1576185||full	1	0	0	0	1	1	2	0
GCA_013899035.1@CP057824.1||4_partial	3	0	0	0	1	1	6	0
GCA_013899035.1@CP057824.1||5_partial	1	0	0	0	1	2	6	0
Boar-s19_bin_32@Boar-s19_scaffolds_6706||full	0	1	2	0	0	52	1	0
DBFM03-meta.80@DBFM03-meta_25759||full	2	0	1	0	0	2	3	0
W4978_bin_5@W4978_scaffolds_7088||full	1	0	1	1	0	22	0	0
GCA_013923185.1@CP058057.1||2_partial	2	0	2	0	0	4	3	0
QHF9FF09-meta.131@QHF9FF09-meta_642992||full	2	0	0	0	1	1	1	0
F4692_bin_37@F4692_scaffolds_7449||0_partial	2	0	1	0	0	67	5	0
F5052_bin_11@F5052_scaffolds_335||0_partial	2	0	2	0	0	63	4	0
DBFF08-meta.197@DBFF08-meta_575424||full	0	0	3	0	4	3	3	0
F5647_bin_24@F5647_scaffolds_5978||full	2	0	1	0	0	52	1	0
Duroc.SH-FCR.LF1_bin_9@Duroc.SH-FCR.LF1_scaffolds_2788||full	2	0	1	0	0	54	1	0
QHF9FM09-meta.344@QHF9FM09-meta_1399518||full	0	0	1	0	1	1	2	0
W4930_bin_11@W4930_scaffolds_220||full	1	0	1	0	0	43	4	0
DBFM03-meta.123@DBFM03-meta_150963||0_partial	1	0	1	0	0	1	1	0
SWFF06-meta.335@SWFF06-meta_140987||0_partial	2	1	0	0	0	1	1	0
DBMM01-meta.404@DBMM01-meta_419632||full	1	0	3	0	0	0	1	1
BMXFF04-meta.138@BMXFF04-meta_266478||full	1	0	2	0	0	1	2	0
DBFM06-meta.39@DBFM06-meta_838||full	2	0	0	0	0	3	3	2
GCA_013826045.1@CP057317.1||full	1	0	1	0	0	2	1	0
SWFF04-meta.81@SWFF04-meta_311722||full	1	0	4	0	0	7	4	0
GCA_013714825.1@CP055860.1||2_partial	2	0	2	0	0	5	4	0
GCA_017132755.1@CP070996.1||0_partial	3	0	1	0	1	2	0	0
GCA_018255815.1@CP073771.1||0_partial	3	0	2	0	0	10	4	0
GCA_018255815.1@CP073771.1||2_partial	0	0	0	0	2	4	6	1
GCA_018255815.1@CP073771.1||4_partial	3	0	1	0	0	1	2	0
LW2-s127153_bin_20@LW2-s127153_scaffolds_2990||full	2	0	0	0	2	47	2	0
BMXFM08-meta.102@BMXFM08-meta_2121482||full	2	0	2	0	0	3	2	0
DBFM04-meta.92@DBFM04-meta_1082205||full	1	0	0	0	1	1	4	0
GCA_000281195.1@CP003726.1||2_partial	1	0	3	0	0	4	2	0
DBMF05-meta.219@DBMF05-meta_144655||full	2	0	3	0	0	2	1	0
DKLLFF10-meta.261@DKLLFF10-meta_1215708||full	1	0	2	0	0	5	0	1
LW1-s151714_bin_6@LW1-s151714_scaffolds_8683||full	5	2	0	0	0	158	4	0
BMXFM03-meta.217@BMXFM03-meta_267511||0_partial	1	0	0	0	2	1	3	0
BMXMF02-meta.47@BMXMF02-meta_302221||0_partial	3	0	1	0	0	7	5	0
Boar-s11_bin_10@Boar-s11_scaffolds_460||full	3	0	0	0	1	55	5	0
DBMM05-meta.101@DBMM05-meta_319770||full	2	0	1	0	1	0	1	0
LW2-s127063_bin_24@LW2-s127063_scaffolds_4386||full	2	0	2	0	0	50	2	0
LW2-s127575_bin_8@LW2-s127575_scaffolds_10011||full	0	0	2	0	1	95	3	0
Tibetan-s3800-18M_bin_4@Tibetan-s3800-18M_scaffolds_7390||full	0	51	0	2	0	51	2	0
GCA_000758365.1@CP007646.1||0_partial	3	0	0	0	1	2	2	0
LW2-s127152_bin_42@LW2-s127152_scaffolds_8591||full	1	0	1	0	0	63	1	0
DBFM04-meta.92@DBFM04-meta_463547||full	0	0	2	0	1	2	5	0
DBMF01-meta.205@DBMF01-meta_410947||full	0	1	1	0	1	0	1	0
S136810A_bin_44@S136810A_scaffolds_13148||full	0	0	1	0	2	101	2	0
BMXMM10-meta.22@BMXMM10-meta_1436517||full	1	0	0	1	0	0	1	1
SWMM05-meta.135@SWMM05-meta_464170||full	2	0	0	0	1	4	5	0
DBMM01-meta.343@DBMM01-meta_1124568||0_partial	1	0	1	0	0	1	1	0
GCA_030062395.1@CP123751.1||0_partial	0	0	2	0	1	2	3	0
DBFM06-meta.312@DBFM06-meta_7327||full	3	0	3	0	0	5	5	0
DBMM05-meta.101@DBMM05-meta_39466||full	1	0	1	0	0	1	2	0
F5350_bin_44@F5350_scaffolds_7842||full	2	0	1	0	0	74	3	0
LW1-sD150971_bin_8@LW1-sD150971_scaffolds_8022||full	2	0	0	0	1	66	7	0
GCA_030169145.1@CP123971.1||0_partial	1	0	1	0	0	2	3	0
SWFF06-meta.77@SWFF06-meta_898491||full	2	0	1	0	0	1	1	0
DKLLFM07-meta.124@DKLLFM07-meta_1339793||full	2	0	2	0	0	4	4	0
BMXFM03-meta.39@BMXFM03-meta_170093||full	0	0	3	1	2	0	1	0
Boar-s19_bin_2@Boar-s19_scaffolds_2790||full	1	0	0	0	1	26	2	0
QHF9FM09-meta.77@QHF9FM09-meta_521658||full	1	0	0	0	1	1	0	1
SWFM06-meta.368@SWFM06-meta_617681||full	1	0	1	1	0	0	1	0
GCA_013715025.1@CP055872.1||2_partial	2	0	2	0	0	4	3	0
GCA_018449065.1@CP075286.1||2_partial	1	0	0	0	1	2	4	0
DBFM02-meta.295@DBFM02-meta_937294||full	0	1	1	0	0	2	1	0
LW1-sD150971_bin_8@LW1-sD150971_scaffolds_8025||full	0	0	1	0	1	52	4	0
SWMF03-meta.16@SWMF03-meta_114664||0_partial	1	0	1	0	0	1	1	0
DBFF08-meta.411@DBFF08-meta_1502750||full	3	1	0	0	0	2	2	0
GCA_031174645.1@CP133398.1||1_partial	1	0	0	0	1	1	4	0
LW1-s150947_bin_21@LW1-s150947_scaffolds_2798||full	1	0	0	0	1	36	3	0
DBMM07-meta.354@DBMM07-meta_102527||0_partial	1	0	1	0	0	1	1	0
SWMM01-meta.161@SWMM01-meta_203895||0_partial	2	0	0	0	1	2	3	0
DBFF06-meta.249@DBFF06-meta_284039||full	3	0	3	0	0	5	6	0
LW1-s150947_bin_21@LW1-s150947_scaffolds_2799||full	1	0	0	0	1	35	2	0
BMXFF06-meta.29@BMXFF06-meta_1603908||0_partial	2	0	0	0	1	3	4	0
DKLLMM06-meta.275@DKLLMM06-meta_482145||full	4	0	1	0	0	3	4	0
BMXFM03-meta.232@BMXFM03-meta_21404||full	3	0	0	1	0	3	1	0
S75706B_bin_32@S75706B_scaffolds_8445||full	1	0	0	0	1	37	5	0
GCA_900166955.1@LT795502.1||1_partial	2	0	0	0	1	1	5	0
F5111_bin_38@F5111_scaffolds_9566||full	4	0	1	0	0	50	3	0
Boar-s35_bin_37@Boar-s35_scaffolds_6038||0_partial	3	0	0	0	1	47	4	0
LW1-s151433_bin_16@LW1-s151433_scaffolds_1599||full	2	0	7	0	0	68	2	0
BMXFM04-meta.254@BMXFM04-meta_546269||full	1	1	0	0	0	5	3	0
DBMM01-meta.404@DBMM01-meta_142256||full	3	0	2	0	0	7	5	0
F5502_bin_36@F5502_scaffolds_8037||full	1	0	1	0	0	61	1	0
LW1-s151103_bin_3@LW1-s151103_scaffolds_2868||full	1	0	3	0	0	68	1	0
BMXMF07-meta.229@BMXMF07-meta_1489765||0_partial	0	0	5	0	1	4	2	0
GCA_013826265.1@CP057319.1||1_partial	2	0	0	0	2	4	7	0
LW2-s127063_bin_35@LW2-s127063_scaffolds_6940||full	0	0	0	1	1	62	5	0
BMXMM10-meta.97@BMXMM10-meta_1603908||full	0	0	1	0	1	4	4	0
DBFF03-meta.147@DBFF03-meta_31257||full	2	0	0	0	1	1	4	0
NWMF07-meta.218@NWMF07-meta_734315||full	0	0	0	0	1	1	3	1
BMXFM06-meta.230@BMXFM06-meta_1070291||0_partial	2	0	0	0	1	4	4	0
Boar-s4_bin_20@Boar-s4_scaffolds_2189||full	1	0	1	0	0	51	1	0
GCF_000765435.1@CP009578.1||2_partial	3	0	0	0	1	2	3	0
SWMM05-meta.156@SWMM05-meta_361828||0_partial	3	0	0	1	0	3	3	0
LW2-s127530_bin_27@LW2-s127530_scaffolds_3267||full	0	0	2	0	1	47	1	0
SWFM06-meta.133@SWFM06-meta_467475||full	1	0	1	0	0	1	1	0
W4950_bin_19@W4950_scaffolds_1701||full	1	1	0	0	0	42	2	0
DBMF07-meta.523@DBMF07-meta_598327||full	2	0	0	0	1	4	2	0
BMXMM10-meta.454@BMXMM10-meta_1597237||full	0	0	1	0	1	2	1	0
Duroc-High6_bin_3@Duroc-High6_scaffolds_5163||full	1	0	1	0	0	39	1	0
F4692_bin_37@F4692_scaffolds_7481||full	1	0	0	0	2	35	6	0
NWMF02-meta.332@NWMF02-meta_64802||full	2	0	2	0	0	3	2	0
DKLLFF10-meta.261@DKLLFF10-meta_1937737||full	2	0	1	0	0	1	3	0
BMXFF08-meta.96@BMXFF08-meta_287675||full	0	0	0	1	1	1	2	0
BMXFM03-meta.138@BMXFM03-meta_94039||full	2	0	0	0	1	3	3	0
DKYYMF04-meta.120@DKYYMF04-meta_532882||full	0	0	1	0	0	2	2	1
F4690_bin_2@F4690_scaffolds_3547||full	1	0	0	0	2	86	3	0
BMXMM02-meta.73@BMXMM02-meta_175455||0_partial	1	0	0	0	1	2	2	0
GCA_013801705.1@CP056967.1||1_partial	2	0	0	0	1	1	5	0
BMXMF05-meta.223@BMXMF05-meta_957468||full	2	0	0	0	1	1	3	0
GCA_011045615.1@CP042859.1||0_partial	2	0	4	0	1	0	1	0
GCA_011045615.1@CP042859.1||4_partial	2	0	0	0	1	1	5	0
GCA_011045615.1@CP042859.1||5_partial	0	0	4	0	2	3	6	0
SWFM06-meta.193@SWFM06-meta_560552||0_partial	0	0	1	0	1	1	2	0
LW1-s151087_bin_4@LW1-s151087_scaffolds_5372||full	1	0	1	0	0	42	1	0
DKYYFF09-meta.266@DKYYFF09-meta_1864357||full	0	2	1	0	0	2	3	0
NWFF04-meta.504@NWFF04-meta_367089||full	1	0	0	0	1	3	1	0
SWFF06-meta.82@SWFF06-meta_729237||full	1	0	0	0	2	2	3	0
W5042_bin_10@W5042_scaffolds_329||full	1	0	1	0	0	52	1	0
DKLLFM10-meta.32@DKLLFM10-meta_1421373||full	0	0	1	0	0	4	3	1
BMXFM03-meta.69@BMXFM03-meta_151209||0_partial	2	0	0	0	1	4	7	0
SWFF02-meta.244@SWFF02-meta_667748||0_partial	2	0	0	0	1	2	3	0
BMXMF07-meta.411@BMXMF07-meta_738950||full	2	0	1	0	0	1	2	0
BMXMM10-meta.135@BMXMM10-meta_380740||full	1	0	2	1	0	0	3	0
Boar-s18_bin_6@Boar-s18_scaffolds_7908||full	0	0	1	0	1	44	4	0
DBFF06-meta.282@DBFF06-meta_264213||0_partial	3	0	2	0	0	7	3	0
DBMF07-meta.720@DBMF07-meta_2482956||full	1	0	3	0	0	2	2	0
BMXFM03-meta.39@BMXFM03-meta_11320||full	0	0	1	0	2	2	2	0
Boar-s4_bin_1@Boar-s4_scaffolds_3||full	0	1	2	0	0	92	5	0
DKLLMF06-meta.140@DKLLMF06-meta_1930352||full	3	0	1	0	0	3	3	0
GCA_013812875.1@CP057104.1||5_partial	4	0	0	0	1	2	6	0
LW1-s151337_bin_11@LW1-s151337_scaffolds_378||0_partial	1	0	1	0	0	62	4	0
SWFH06-meta.23@SWFH06-meta_3347060||full	2	0	1	0	0	3	2	0
DBFM08-meta.278@DBFM08-meta_1627693||0_partial	3	0	0	0	0	3	3	1
F4989_bin_10@F4989_scaffolds_15||0_partial	2	0	3	0	0	66	4	0
Boar-s23_bin_31@Boar-s23_scaffolds_7595||full	1	0	2	0	0	38	2	0
C4936_bin_28@C4936_scaffolds_5078||full	0	0	0	2	2	67	1	0
DBFM04-meta.135@DBFM04-meta_1135918||full	1	0	0	0	1	4	1	0
BMXFM04-meta.254@BMXFM04-meta_630820||full	0	1	1	0	1	2	0	0
DKYYFF08-meta.95@DKYYFF08-meta_821835||full	0	2	1	0	0	2	3	0
Boar-s5_bin_38@Boar-s5_scaffolds_6977||full	1	0	1	0	0	55	0	1
Duroc-Low3_bin_13@Duroc-Low3_scaffolds_861||full	4	0	1	0	0	42	4	0
GCA_013813205.1@CP057093.1||3_partial	3	0	0	0	1	3	5	0
GCA_013813205.1@CP057093.1||4_partial	0	0	1	0	1	2	8	0
F5497_bin_44@F5497_scaffolds_11743||full	2	0	1	0	0	39	3	0
F4945_bin_30@F4945_scaffolds_6854||full	1	0	0	0	1	52	1	0
F5647_bin_24@F5647_scaffolds_5927||full	5	0	2	0	0	58	4	0
DBFF06-meta.26@DBFF06-meta_99384||full	0	0	2	1	0	0	0	1
SWMF05-meta.204@SWMF05-meta_440607||full	1	0	0	0	0	3	3	0
Boar-s14_bin_14@Boar-s14_scaffolds_1600||0_partial	0	0	0	2	0	37	3	0
GCA_013591455.1@CP055599.1||1_partial	0	0	1	0	1	0	5	0
GCA_013825725.1@CP057311.1||3_partial	0	0	1	0	1	0	5	0
Tibetan-s3800-48F_bin_9@Tibetan-s3800-48F_scaffolds_8427||0_partial	1	37	0	0	0	37	0	0
DKYYFF12-meta.516@DKYYFF12-meta_277163||full	0	0	1	1	0	1	0	0
CW1.bin.75@CW1.bin.75.scaffold_55_1||0_partial	0	0	0	0	2	47	0	1
NWMF07-meta.46@NWMF07-meta_1230523||full	0	1	0	0	1	1	0	0
SWMM05-meta.320@SWMM05-meta_738809||full	0	1	0	0	1	0	1	0
QHF6-unmapped_bin_161@QHF6-unmapped_scaffolds_11834||full	0	1	0	0	0	40	0	1
9022-17-001_binning.112@NODE_60_length_71654_cov_14.386653||full	0	0	0	0	1	1	5	0
9022-17-001_binning.112@NODE_96_length_60747_cov_11.538638||full	2	0	1	0	0	0	1	0
NF3.bin.82@NF3.bin.82.scaffold_610_1||full	2	0	0	0	0	32	2	0
DW1.bin.40@DW1.bin.40.scaffold_555_1||full	1	0	1	0	0	58	0	0
HW4.bin.91@HW4.bin.91.scaffold_245_1||full	1	0	0	0	1	50	0	0
NW1.bin.78@NW1.bin.78.scaffold_472_1||full	1	0	0	0	0	57	1	0
ZW8.bin.54@ZW8.bin.54.scaffold_2940_1||full	0	0	1	0	0	36	0	1
LW4.bin.72@LW4.bin.72.scaffold_522_1||full	2	0	0	0	0	44	1	0
2006-17-001_bin.40@NODE_429_length_37383_cov_149.156156||full	0	0	0	0	1	1	1	0
SW8.bin.103@SW8.bin.103.scaffold_1726_1||full	1	0	0	0	0	36	1	0
NF1.bin.75@NF1.bin.75.scaffold_365_1||full	1	0	0	0	0	87	3	0
DBFF02-meta.296@DBFF02-meta_520645||0_partial	0	0	0	0	1	1	1	0
7015-17-001_binning.51@NODE_45_length_58280_cov_9.179133||full	0	0	1	0	1	0	2	0
CW6.bin.101@CW6.bin.101.scaffold_678_1||full	0	0	0	0	0	66	1	2
HW6.bin.115@HW6.bin.115.scaffold_1313_1||full	0	0	1	0	0	51	1	0
NF2.bin.30@NF2.bin.30.scaffold_550_1||0_partial	0	0	2	0	0	52	1	0
CF8.bin.6@CF8.bin.6.scaffold_69_1||full	0	0	0	0	2	59	0	1
HW1.bin.22@HW1.bin.22.scaffold_700_1||full	1	0	0	0	0	46	1	0
9016-17-001_binning.19@NODE_281_length_33049_cov_5.934988||full	1	0	0	0	0	1	4	0
DW1.bin.50@DW1.bin.50.scaffold_1565_1||full	4	0	0	0	0	38	4	0
NW6.bin.11@NW6.bin.11.scaffold_182_1||full	2	0	0	0	0	97	3	0
HW4.bin.39@HW4.bin.39.scaffold_306_1||full	1	0	0	0	0	69	3	0
DF3.bin.58@DF3.bin.58.scaffold_207_1||full	0	0	1	0	0	42	1	0
CW6.bin.104@CW6.bin.104.scaffold_5_1||0_partial	0	0	2	0	1	41	0	0
DBMF01-meta.83@DBMF01-meta_483389||full	1	0	0	0	0	2	4	0
DKLLFM11-meta.181@DKLLFM11-meta_1431600||full	1	0	2	0	0	0	2	0
BMXFM03-meta.51@BMXFM03-meta_212146||full	1	0	1	0	1	0	0	0
DKLLFF10-meta.282@DKLLFF10-meta_14569||full	2	0	0	0	0	2	2	0
F4395_bin_33@F4395_scaffolds_6541||0_partial	0	0	0	0	1	75	3	0
Tibetan-s1400-43F_bin_8@Tibetan-s1400-43F_scaffolds_10145||full	0	29	0	0	0	29	3	0
SWMM05-meta.141@SWMM05-meta_1011651||0_partial	2	0	0	0	0	4	2	0
F4726_bin_2@F4726_scaffolds_3663||full	1	0	0	0	0	26	2	0
LW1-s150947_bin_15@LW1-s150947_scaffolds_1039||full	0	0	1	0	0	61	2	0
NWMF01-meta.6@NWMF01-meta_332675||0_partial	0	0	2	0	0	3	1	0
DKYYFF08-meta.243@DKYYFF08-meta_1279162||0_partial	0	0	1	0	0	1	1	0
DBFF02-meta.339@DBFF02-meta_2074766||full	1	0	1	0	0	0	1	0
DBFF03-meta.80@DBFF03-meta_560013||full	0	0	1	0	0	4	3	0
DKLLMF06-meta.8@DKLLMF06-meta_1855956||full	0	2	0	0	1	0	1	0
GCA_013829265.1@CP057357.1||0_partial	0	0	1	0	1	0	5	0
GCA_013829265.1@CP057357.1||2_partial	0	0	2	0	1	0	4	0
GCA_013829265.1@CP057357.1||3_partial	0	0	2	0	1	0	4	0
DBMF01-meta.164@DBMF01-meta_1140049||full	7	0	0	0	0	11	7	0
BMXFF06-meta.257@BMXFF06-meta_2047207||full	0	0	1	0	0	2	4	0
DKLLMM03-meta.170@DKLLMM03-meta_887813||full	0	0	1	0	0	2	1	0
DKYYMF04-meta.159@DKYYMF04-meta_126082||full	2	0	0	0	0	1	1	0
F5031_bin_47@F5031_scaffolds_10983||full	0	0	1	0	0	28	1	0
GCA_013894595.1@CP057692.1||1_partial	0	0	1	0	1	0	5	0
F5224_bin_75@F5224_scaffolds_24055||full	1	0	0	0	0	60	1	0
QHF9FM09-meta.43@QHF9FM09-meta_427603||full	0	1	0	1	0	0	1	0
W4930_bin_10@W4930_scaffolds_109||full	1	0	0	0	0	95	1	0
F4657_bin_30@F4657_scaffolds_6667||0_partial	0	0	0	0	1	35	0	1
BMXFF06-meta.265@BMXFF06-meta_1359031||full	0	0	1	0	0	0	1	1
F5014_bin_8@F5014_scaffolds_11059||full	0	0	2	0	0	58	1	0
Duroc-High6_bin_23@Duroc-High6_scaffolds_3817||full	1	0	0	0	0	81	0	1
LW1-s150971_bin_11@LW1-s150971_scaffolds_681||full	1	0	0	0	0	59	3	0
SWMF01-meta.299@SWMF01-meta_410279||1_partial	1	0	0	0	0	1	1	0
BMXMM10-meta.97@BMXMM10-meta_1344643||full	2	0	0	1	1	0	0	0
GCA_013714535.1@CP055850.1||4_partial	2	0	0	0	1	0	4	0
W5042_bin_21@W5042_scaffolds_3319||full	0	1	0	0	0	39	2	0
Boar-s10_bin_30@Boar-s10_scaffolds_5551||0_partial	0	0	0	0	1	84	5	0
QHF9FF09-meta.342@QHF9FF09-meta_63736||full	1	1	0	0	0	0	1	0
DBMF01-meta.208@DBMF01-meta_561982||full	2	0	0	0	0	2	4	0
GCA_013923185.1@CP058057.1||4_partial	2	0	0	0	1	0	4	0
DKYYFM09-meta.255@DKYYFM09-meta_1690130||full	2	0	0	0	0	2	2	0
Boar-s14_bin_32@Boar-s14_scaffolds_6396||full	1	0	0	0	0	25	1	0
DBFM03-meta.80@DBFM03-meta_243943||full	0	0	1	0	1	0	2	0
LW1-s150947_bin_21@LW1-s150947_scaffolds_2880||full	0	0	1	0	0	50	1	0
GCA_025263625.1@CP079882.1||4_partial	1	0	0	1	0	0	1	0
GCA_014843355.1@CP062137.1||1_partial	1	0	0	0	0	4	4	0
DBFM03-meta.80@DBFM03-meta_351687||full	1	0	0	0	0	1	1	0
GCA_013714825.1@CP055860.1||4_partial	2	0	0	0	1	0	4	0
NWMF02-meta.163@NWMF02-meta_1172596||full	0	0	1	0	1	0	4	0
F4846_bin_40@F4846_scaffolds_10559||full	0	0	0	1	0	43	2	0
NWFF03-meta.20@NWFF03-meta_449625||full	2	0	0	0	0	3	3	0
SWFF06-meta.180@SWFF06-meta_266044||full	1	0	0	0	0	2	3	0
BMXFF04-meta.376@BMXFF04-meta_823271||full	0	1	2	0	0	0	1	0
QHF6-unmapped_bin_117@QHF6-unmapped_scaffolds_3864||full	1	0	0	0	0	24	1	0
SWFM04-meta.259@SWFM04-meta_617327||full	1	0	0	0	0	1	1	0
SWMF01-meta.76@SWMF01-meta_55951||full	2	0	0	0	0	5	5	0
BMXMF05-meta.108@BMXMF05-meta_314103||full	2	0	0	0	0	4	3	0
LW1-s151691_bin_20@LW1-s151691_scaffolds_1794||0_partial	0	0	1	0	0	77	2	0
SWFF06-meta.349@SWFF06-meta_605391||full	0	0	1	0	2	2	0	0
GCA_018255835.1@CP073768.1||2_partial	1	1	0	0	0	0	1	0
Boar-s35_bin_37@Boar-s35_scaffolds_6131||full	3	0	0	0	0	43	4	0
DKLLMF06-meta.401@DKLLMF06-meta_1023966||full	0	0	0	0	1	2	1	0
NWFF03-meta.422@NWFF03-meta_519967||full	0	0	3	0	0	2	3	0
GCA_013715025.1@CP055872.1||4_partial	2	0	0	0	1	0	4	0
F5165_bin_35@F5165_scaffolds_8746||full	0	0	2	0	0	28	1	0
NWMF01-meta.268@NWMF01-meta_221661||full	4	0	0	0	0	4	3	0
DBFF08-meta.197@DBFF08-meta_1791936||full	0	0	1	0	0	2	2	0
Tibetan-s3800-8M_bin_19@Tibetan-s3800-8M_scaffolds_2222||full	0	19	0	0	0	19	0	1
Boar-s8_bin_8@Boar-s8_scaffolds_12575||full	2	0	0	0	0	82	3	0
DBFM08-meta.334@DBFM08-meta_1213053||full	1	0	0	0	0	2	2	0
NWFF05-meta.353@NWFF05-meta_477320||full	0	0	1	1	1	0	0	0
QHF9FF09-meta.399@QHF9FF09-meta_1284352||full	3	0	0	0	0	6	4	0
BMXMM05-meta.316@BMXMM05-meta_1055486||0_partial	0	0	0	0	1	1	1	0
DBFH06-meta.91@DBFH06-meta_226032||full	0	0	1	1	0	2	0	0
SWFM06-meta.240@SWFM06-meta_56689||full	0	0	1	0	2	2	0	0
NWFF04-meta.297@NWFF04-meta_29742||full	0	0	2	0	1	0	4	0
W4982_bin_12@W4982_scaffolds_507||full	0	0	1	0	0	20	1	0
DKLLFF10-meta.261@DKLLFF10-meta_1743488||full	1	0	0	0	0	1	0	1
Boar-s5_bin_35@Boar-s5_scaffolds_6262||full	0	0	1	0	0	38	3	0
DBMM05-meta.137@DBMM05-meta_216027||full	0	0	1	1	0	1	0	0
BMXMF02-meta.29@BMXMF02-meta_66717||full	1	0	0	0	0	2	2	0
GCA_013801425.1@CP056961.1||4_partial	2	0	0	0	1	0	4	0
GCF_000765435.1@CP009578.1||1_partial	0	0	0	1	1	0	5	0
BMXFM06-meta.108@BMXFM06-meta_1116795||full	0	0	1	0	1	0	2	0
DKLLMM06-meta.275@DKLLMM06-meta_677240||full	0	0	1	1	0	1	0	0
DBMM05-meta.31@DBMM05-meta_202510||full	1	0	0	0	0	1	2	0
GCA_013801845.1@CP056968.1||4_partial	2	0	0	0	1	0	4	0
BMXMF10-meta.111@BMXMF10-meta_151259||full	0	0	1	0	0	2	2	0
DKLLMM06-meta.257@DKLLMM06-meta_45549||full	0	0	1	0	1	0	3	0
S67912A_bin_34@S67912A_scaffolds_9419||full	1	0	0	0	0	67	3	0
W4974_bin_18@W4974_scaffolds_1914||full	0	0	0	1	0	36	1	0
bacter_genome.10769@CP171864.1||0_partial	0	0	0	1	1	0	5	0
DBMM05-meta.280@DBMM05-meta_43185||0_partial	0	0	1	0	0	1	3	0
LW1-s151260_bin_33@LW1-s151260_scaffolds_6293||full	1	0	0	0	0	54	3	0
NWFF04-meta.297@NWFF04-meta_181401||full	0	0	1	0	1	0	5	0
DKLLMF06-meta.317@DKLLMF06-meta_637594||full	1	0	0	0	0	2	1	0
DBFF02-meta.45@DBFF02-meta_644238||0_partial	1	0	0	1	0	0	1	0
BMXFF08-meta.487@BMXFF08-meta_91076||full	2	0	1	0	1	0	0	0
BMXMM10-meta.310@BMXMM10-meta_1139284||full	1	0	0	0	1	0	1	0
F5520_bin_39@F5520_scaffolds_9073||full	0	0	1	0	0	69	1	0
DBFM03-meta.115@DBFM03-meta_271313||full	0	0	0	1	0	0	3	1
NWFF05-meta.408@NWFF05-meta_2299790||full	1	0	0	0	0	6	6	0
NWFF04-meta.284@NWFF04-meta_436171||full	0	1	0	0	1	0	1	0
DBFF03-meta.273@DBFF03-meta_820227||0_partial	0	0	0	1	0	0	3	1
Tibetan-s3800-19M_bin_18@Tibetan-s3800-19M_scaffolds_2434||full	0	13	0	0	0	13	0	1
BMXMF10-meta.206@BMXMF10-meta_1100593||full	2	0	0	0	0	1	1	0
SWMF01-meta.136@SWMF01-meta_590613||0_partial	1	0	0	0	0	3	2	0
DKYYFF09-meta.211@DKYYFF09-meta_837678||full	1	0	0	0	0	1	4	0
LW2-s126610_bin_2@LW2-s126610_scaffolds_1353||full	2	0	0	0	0	57	2	0
GCA_013596835.1@CP055675.1||5_partial	0	0	2	0	1	0	4	0
GCA_013596835.1@CP055675.1||6_partial	2	0	0	0	1	0	4	0
LW1-s150947_bin_15@LW1-s150947_scaffolds_1030||0_partial	1	0	0	0	0	42	1	0
DKYYMF04-meta.64@DKYYMF04-meta_1466892||full	0	0	2	1	0	1	0	0
DKYYMF05-meta.114@DKYYMF05-meta_1667299||full	2	0	0	0	0	2	2	0
NWMF08-meta.92@NWMF08-meta_662763||full	0	0	2	0	1	0	1	0
DKYYFF09-meta.415@DKYYFF09-meta_1047443||full	0	0	1	0	1	0	0	0
LW2-s126610_bin_1@LW2-s126610_scaffolds_49||full	0	0	0	0	1	37	0	0
BMXFM06-meta.108@BMXFM06-meta_1706275||full	0	0	0	0	0	0	1	2
CF7.bin.98@CF7.bin.98.scaffold_3241_1||full	0	0	0	0	0	38	1	0
2015-17-001_bin.7@NODE_336_length_32140_cov_10.487518||full	0	0	0	0	1	0	1	0
NW5.bin.90@NW5.bin.90.scaffold_14447_1||full	0	0	1	0	0	4	0	0
CF8.bin.6@CF8.bin.6.scaffold_5609_1||full	0	0	1	0	0	6	0	0
HW6.bin.96@HW6.bin.96.scaffold_186_1||full	1	0	0	0	0	41	0	0
SW4.bin.116@SW4.bin.116.scaffold_226_1||full	0	0	0	0	0	52	2	0
HF3.bin.41@HF3.bin.41.scaffold_14_1||0_partial	0	0	1	0	0	6	0	0
ZW1.bin.2@ZW1.bin.2.scaffold_3077_1||full	0	0	0	0	1	30	0	0
W4930_bin_7@W4930_scaffolds_13105||full	0	0	1	0	0	5	0	0
2007-17-001_bin.136@NODE_152_length_54946_cov_32.126706||full	0	0	0	0	0	2	1	0
9020-17-001_binning.32@NODE_113_length_53612_cov_12.703923||full	0	0	1	0	0	0	1	0
SW4.bin.14@SW4.bin.14.scaffold_147_1||0_partial	0	0	1	0	0	6	0	0
5028-17-001_binning.107@NODE_1044_length_25896_cov_23.929956||full	0	0	0	0	0	1	2	0
DW1.bin.50@DW1.bin.50.scaffold_1276_1||full	1	0	0	0	0	44	0	0
2020-17-001_bin.142@NODE_3872_length_11641_cov_27.016226||full	0	0	0	0	0	1	0	1
SF1.bin.93@SF1.bin.93.scaffold_10_1||0_partial	1	0	0	0	0	63	0	0
ZW8.bin.13@ZW8.bin.13.scaffold_332_1||full	0	0	0	0	0	39	1	0
LW2-s127575_bin_8@LW2-s127575_scaffolds_10060||full	0	0	1	0	0	6	0	0
F4726_bin_35@F4726_scaffolds_9090||full	0	0	0	0	0	31	1	0
DBFM08-meta.564@DBFM08-meta_1371359||0_partial	0	0	1	0	0	1	0	0
DBMF07-meta.476@DBMF07-meta_433690||0_partial	0	0	0	0	0	1	1	0
W4930_bin_7@W4930_scaffolds_13111||full	0	0	1	0	0	4	0	0
DKLLFF11-meta.479@DKLLFF11-meta_465846||full	0	0	0	0	1	0	4	0
GCA_024499155.1@CP075737.1||1_partial	0	0	0	0	1	0	5	0
NWFF05-meta.375@NWFF05-meta_1888986||full	3	0	0	0	0	3	0	0
Boar-s18_bin_8@Boar-s18_scaffolds_8043||full	0	0	0	0	0	90	5	0
DKYYMM01-meta.39@DKYYMM01-meta_1564264||full	1	0	0	0	1	0	0	0
Boar-s2_bin_12@Boar-s2_scaffolds_548||full	0	0	0	0	0	21	1	0
SWMF01-meta.180@SWMF01-meta_631695||full	0	0	0	0	0	1	1	0
DBFF08-meta.197@DBFF08-meta_1785559||full	0	0	0	0	0	1	0	1
S95012B_bin_11@S95012B_scaffolds_364||full	1	0	0	0	0	55	0	0
BMXFM03-meta.225@BMXFM03-meta_183898||full	0	0	0	0	1	0	5	0
Boar-s5_bin_1@Boar-s5_scaffolds_31||full	1	0	0	0	0	72	0	0
GCA_013714535.1@CP055850.1||3_partial	0	0	0	0	1	0	5	0
DKLLFM07-meta.242@DKLLFM07-meta_387789||full	0	0	0	0	1	2	0	0
GCA_013923185.1@CP058057.1||3_partial	0	0	0	0	1	0	5	0
SWMM05-meta.76@SWMM05-meta_888145||full	1	0	0	0	0	0	0	1
F5525_bin_26@F5525_scaffolds_4921||full	0	0	0	1	0	34	0	0
Boar-s22_bin_23@Boar-s22_scaffolds_3930||0_partial	0	0	0	0	0	44	2	0
DBFM04-meta.164@DBFM04-meta_1536887||full	1	0	0	3	0	0	0	0
Boar-s5_bin_31@Boar-s5_scaffolds_5429||full	0	0	1	0	0	67	0	0
GCA_013714825.1@CP055860.1||3_partial	0	0	0	0	1	0	5	0
Duroc-Low4_bin_15@Duroc-Low4_scaffolds_1307||full	0	0	0	0	0	32	1	0
C4975_bin_19@C4975_scaffolds_2330||full	0	0	0	0	0	25	1	0
SWFF02-meta.165@SWFF02-meta_429900||full	1	1	0	0	0	0	0	0
LW1-s151760_bin_5@LW1-s151760_scaffolds_4734||0_partial	0	0	1	0	0	7	0	0
QHF6-unmapped_bin_157@QHF6-unmapped_scaffolds_11109||full	0	0	0	0	1	34	0	0
Boar-s4_bin_9@Boar-s4_scaffolds_8925||0_partial	0	0	0	0	0	38	1	0
DBMF07-meta.720@DBMF07-meta_737206||full	1	0	0	0	0	1	0	0
LW2-s127530_bin_27@LW2-s127530_scaffolds_3252||0_partial	0	0	0	0	0	45	3	0
Duroc-Low5_bin_7@Duroc-Low5_scaffolds_16119||0_partial	0	0	0	0	0	29	1	0
BMXMM10-meta.22@BMXMM10-meta_797129||full	0	0	0	0	0	1	0	1
GCA_013715025.1@CP055872.1||3_partial	0	0	0	0	1	0	5	0
BMXFF08-meta.289@BMXFF08-meta_423883||full	0	0	0	0	0	1	1	0
LW1-s151087_bin_4@LW1-s151087_scaffolds_5359||0_partial	0	1	0	0	0	55	0	0
F5142_bin_3@F5142_scaffolds_6992||full	0	0	1	0	0	4	0	0
DBFM08-meta.523@DBFM08-meta_78069||full	6	0	0	0	0	1	0	0
LW1-s151691_bin_33@LW1-s151691_scaffolds_4840||full	0	0	0	0	0	31	1	0
LW2-s127592_bin_7@LW2-s127592_scaffolds_6601||full	0	0	0	0	0	22	3	0
Duroc-Low1_bin_13@Duroc-Low1_scaffolds_1321||full	0	0	0	0	0	36	1	0
Boar-s18_bin_6@Boar-s18_scaffolds_7903||0_partial	0	1	0	0	0	55	0	0
GCA_013801705.1@CP056967.1||2_partial	0	0	0	0	0	4	0	2
GCA_011045615.1@CP042859.1||3_partial	2	0	0	0	0	0	1	0
BMXMM05-meta.217@BMXMM05-meta_83821||full	0	0	0	0	0	3	1	0
Boar-s4_bin_13@Boar-s4_scaffolds_679||0_partial	0	0	1	0	0	45	0	0
GCA_011045875.1@CP047455.1||1_partial	0	0	0	0	1	0	5	0
GCA_013812875.1@CP057104.1||4_partial	0	0	0	0	1	0	5	0
DBFM03-meta.115@DBFM03-meta_27334||full	0	0	2	0	0	0	3	0
DKYYMM01-meta.398@DKYYMM01-meta_1903849||full	0	0	1	0	0	1	0	0
GCA_011045895.1@CP047461.1||1_partial	0	0	0	0	1	0	5	0
S101306A_bin_18@S101306A_scaffolds_3147||full	3	0	0	0	0	66	0	0
DBFF03-meta.273@DBFF03-meta_42156||0_partial	0	0	2	0	0	0	3	0
BMXFM04-meta.57@BMXFM04-meta_43525||full	0	0	0	0	0	1	0	0
Boar-s2_bin_34@Boar-s2_scaffolds_4705||full	0	0	0	0	0	49	0	0
2009-17-001_bin.157@NODE_637_length_34595_cov_33.829878||full	0	0	0	0	0	0	1	0
HW2.bin.50@HW2.bin.50.scaffold_14196_1||full	0	0	0	0	0	2	0	0
9022-17-001_binning.60@NODE_13301_length_5250_cov_8.882002||full	0	0	1	0	0	0	0	0
ZF2.bin.49@ZF2.bin.49.scaffold_245_1||full	0	0	0	0	0	23	0	0
HW2.bin.98@HW2.bin.98.scaffold_101_1||0_partial	0	0	0	0	0	50	0	0
2020-17-001_bin.142@NODE_110_length_47941_cov_24.008458||full	0	0	0	0	0	0	1	0
1035-17-001_binning.110@NODE_206_length_40036_cov_6.921938||full	0	0	0	0	0	0	1	0
9020-17-001_binning.32@NODE_149_length_46018_cov_12.265083||full	0	0	1	0	0	0	0	0
HW8.bin.71@HW8.bin.71.scaffold_23785_1||full	0	0	0	0	0	5	0	0
9014-17-001_binning.31@NODE_800_length_14056_cov_5.319906||full	0	0	1	0	0	0	0	0
NWFF05-meta.273@NWFF05-meta_664777||0_partial	1	0	0	0	0	0	0	0
BMXMF10-meta.93@BMXMF10-meta_1307455||0_partial	0	0	1	0	0	0	0	0
DBFF03-meta.289@DBFF03-meta_117163||full	0	0	0	0	0	0	1	0
QHF6-unmapped_bin_760@QHF6-unmapped_scaffolds_135645||0_partial	0	0	0	0	0	18	0	0
DBMM05-meta.263@DBMM05-meta_119590||0_partial	0	0	1	0	0	0	0	0
Boar-s35_bin_6@Boar-s35_scaffolds_8373||full	0	0	0	0	0	5	0	0
SWMF05-meta.167@SWMF05-meta_310995||full	1	0	0	0	0	0	0	0
W4978_bin_3@W4978_scaffolds_5664||full	0	0	0	0	0	30	0	0
DKYYMM04-meta.85@DKYYMM04-meta_585280||0_partial	0	0	1	0	0	0	0	0
BMXMM07-meta.162@BMXMM07-meta_1232509||0_partial	0	0	1	0	0	0	0	0
LW2-s126572_bin_54@LW2-s126572_scaffolds_11445||full	0	0	0	0	0	63	0	0
C4979_bin_9@C4979_scaffolds_14637||0_partial	0	0	0	0	0	5	0	0
DKYYFF12-meta.276@DKYYFF12-meta_1018051||0_partial	0	0	1	0	0	0	0	0
DBFF08-meta.291@DBFF08-meta_1121701||full	0	0	0	0	0	0	1	0
NWMF01-meta.394@NWMF01-meta_36213||full	0	0	1	0	0	0	0	0
BMXFF04-meta.125@BMXFF04-meta_27311||0_partial	2	0	0	0	0	0	0	0
DKLLMM06-meta.161@DKLLMM06-meta_1537652||full	0	0	1	0	0	0	0	0
BMXFF04-meta.126@BMXFF04-meta_738236||0_partial	0	0	1	0	0	0	0	0
DKYYFF09-meta.329@DKYYFF09-meta_1676555||full	0	0	0	0	0	0	1	0
BMXFF08-meta.289@BMXFF08-meta_934156||full	0	0	0	1	0	0	0	0
SWFF04-meta.116@SWFF04-meta_28948||0_partial	0	0	0	0	0	0	1	0
BMXMM07-meta.469@BMXMM07-meta_1588833||0_partial	0	0	0	0	0	2	0	0
BMXMM10-meta.403@BMXMM10-meta_247718||full	0	0	0	0	0	1	0	0
SWMM03-meta.25@SWMM03-meta_430419||0_partial	0	0	0	0	0	0	1	0
DKLLMF06-meta.290@DKLLMF06-meta_658692||full	0	0	1	0	0	0	0	0
DBMF07-meta.245@DBMF07-meta_799064||full	0	0	0	0	0	0	0	0
2014-17-001_bin.21@NODE_11163_length_7523_cov_13.116363||full	0	0	0	0	0	0	0	0
9022-17-001_binning.60@NODE_1672_length_17928_cov_10.104907||full	0	0	0	0	0	0	0	0
2017-17-001_bin.27@NODE_1370_length_10390_cov_7.422158||full	0	0	0	0	0	0	0	0
BMXFF04-meta.150@BMXFF04-meta_968278||full	0	0	0	0	0	0	0	0
DKLLFF11-meta.204@DKLLFF11-meta_1487385||full	0	0	0	0	0	0	0	0
DBMF07-meta.683@DBMF07-meta_2193014||full	0	0	0	0	0	0	0	0
DKLLMM02-meta.379@DKLLMM02-meta_1877291||full	0	0	0	0	0	0	0	0
QHF9FH09-meta.6@QHF9FH09-meta_1277||full	0	0	0	0	0	0	0	0
GCA_000191545.1@CP002559.1||2_partial	0	0	0	0	0	0	0	0
BMXFM03-meta.70@BMXFM03-meta_209074||full	0	0	0	0	0	0	0	0
DKLLFF11-meta.204@DKLLFF11-meta_1150606||full	0	0	0	0	0	0	0	0
DKYYFF12-meta.289@DKYYFF12-meta_1155961||full	0	0	0	0	0	0	0	0
BMXMF07-meta.129@BMXMF07-meta_269667||full	0	0	0	0	0	0	0	0
