# Supplementary material for: Comprehensive discovery and functional characterization of diverse prophages in the pig gut microbiome
Source: Front Microbiol. 2025 Sep 9;16:1662087. doi: 10.3389/fmicb.2025.1662087 (PMC12454387; doi:10.3389/fmicb.2025.1662087)
Supplement: Supplementary file 12 [file Table_10.XLSX]

## Sheet: tmp.1
Table S8 The distribution of ARGs for 10,742 prophages.
ORF_ID	Best_Hit_ARO	ARO	Drug Class	Resistance Mechanism
F5347_bin_14@F5347_scaffolds_1944||full_39_1	APH(3')-IIIa	3002647	aminoglycoside antibiotic	antibiotic inactivation
GCA_019431145.1@CP080253.1||0_partial_23_162	PmrF	3003578	peptide antibiotic	antibiotic target alteration
GCA_019431145.1@CP080253.1||2_partial_25_20	AAC(3)-IId	3004623	aminoglycoside antibiotic	antibiotic inactivation
GCA_013596835.1@CP055675.1||0_partial_42_69	mdtA	3000792	aminocoumarin antibiotic	antibiotic efflux
GCA_013596835.1@CP055675.1||0_partial_42_70	mdtB	3000793	aminocoumarin antibiotic	antibiotic efflux
GCA_013596835.1@CP055675.1||0_partial_42_71	mdtC	3000794	aminocoumarin antibiotic	antibiotic efflux
GCA_013596835.1@CP055675.1||0_partial_42_73	baeS	3000829	aminoglycoside antibiotic; aminocoumarin antibiotic	antibiotic efflux
GCA_013596835.1@CP055675.1||0_partial_42_74	baeR	3000828	aminoglycoside antibiotic; aminocoumarin antibiotic	antibiotic efflux
GCA_013596835.1@CP055675.1||2_partial_43_127	Escherichia coli ampC1 beta-lactamase	3004611	cephalosporin; penam	antibiotic inactivation
GCA_013596835.1@CP055675.1||3_partial_44_107	msbA	3003950	nitroimidazole antibiotic	antibiotic efflux
NWMF07-meta.171@NWMF07-meta_1670472||full_19_15	Klebsiella pneumoniae KpnF	3004583	macrolide antibiotic; aminoglycoside antibiotic; cephalosporin; tetracycline antibiotic; peptide antibiotic; rifamycin antibiotic	antibiotic efflux
NWMF07-meta.171@NWMF07-meta_1670472||full_19_16	Klebsiella pneumoniae KpnE	3004580	macrolide antibiotic; aminoglycoside antibiotic; cephalosporin; tetracycline antibiotic; peptide antibiotic; rifamycin antibiotic	antibiotic efflux
GCA_013826505.1@CP057323.1||1_partial_17_73	mdtG	3001329	fosfomycin	antibiotic efflux
GCA_013826505.1@CP057323.1||4_partial_20_53	cpxA	3000830	aminoglycoside antibiotic; aminocoumarin antibiotic	antibiotic efflux
GCA_013710495.1@CP055702.1||0_partial_21_156	PmrF	3003578	peptide antibiotic	antibiotic target alteration
QHF9FM09-meta.319@QHF9FM09-meta_78953||full_9_2	mdtA	3000792	aminocoumarin antibiotic	antibiotic efflux
QHF9FM09-meta.319@QHF9FM09-meta_78953||full_9_3	mdtB	3000793	aminocoumarin antibiotic	antibiotic efflux
QHF9FM09-meta.319@QHF9FM09-meta_78953||full_9_4	mdtC	3000794	aminocoumarin antibiotic	antibiotic efflux
QHF9FM09-meta.319@QHF9FM09-meta_78953||full_9_6	baeS	3000829	aminoglycoside antibiotic; aminocoumarin antibiotic	antibiotic efflux
QHF9FM09-meta.319@QHF9FM09-meta_78953||full_9_7	baeR	3000828	aminoglycoside antibiotic; aminocoumarin antibiotic	antibiotic efflux
NWFF06-meta.189@NWFF06-meta_1197046||0_partial_38_21	Klebsiella pneumoniae KpnE	3004580	macrolide antibiotic; aminoglycoside antibiotic; cephalosporin; tetracycline antibiotic; peptide antibiotic; rifamycin antibiotic	antibiotic efflux
NWFF06-meta.189@NWFF06-meta_1197046||0_partial_38_22	Klebsiella pneumoniae KpnF	3004583	macrolide antibiotic; aminoglycoside antibiotic; cephalosporin; tetracycline antibiotic; peptide antibiotic; rifamycin antibiotic	antibiotic efflux
SWFF02-meta.215@SWFF02-meta_665443||full_26_1	mdtC	3000794	aminocoumarin antibiotic	antibiotic efflux
SWFF02-meta.215@SWFF02-meta_665443||full_26_3	baeS	3000829	aminoglycoside antibiotic; aminocoumarin antibiotic	antibiotic efflux
SWFF02-meta.215@SWFF02-meta_665443||full_26_4	baeR	3000828	aminoglycoside antibiotic; aminocoumarin antibiotic	antibiotic efflux
GCA_024499155.1@CP075737.1||1_partial_32_44	msbA	3003950	nitroimidazole antibiotic	antibiotic efflux
GCA_013829265.1@CP057357.1||0_partial_25_40	msbA	3003950	nitroimidazole antibiotic	antibiotic efflux
GCA_013713585.1@CP055806.1||0_partial_29_337	Escherichia coli ampC1 beta-lactamase	3004611	cephalosporin; penam	antibiotic inactivation
GCA_013894595.1@CP057692.1||1_partial_17_39	msbA	3003950	nitroimidazole antibiotic	antibiotic efflux
NWFF06-meta.189@NWFF06-meta_452005||full_44_4	emrB	3000074	fluoroquinolone antibiotic	antibiotic efflux
NWFF06-meta.189@NWFF06-meta_452005||full_44_5	emrA	3000027	fluoroquinolone antibiotic	antibiotic efflux
NWFF06-meta.189@NWFF06-meta_452005||full_44_6	emrR	3000516	fluoroquinolone antibiotic	antibiotic efflux
GCA_024499175.1@CP075722.1||0_partial_7_36	Escherichia coli mdfA	3001328	tetracycline antibiotic; benzalkonium chloride; rhodamine	antibiotic efflux
GCA_013897035.1@CP057746.1||0_partial_45_158	PmrF	3003578	peptide antibiotic	antibiotic target alteration
DBFF02-meta.368@DBFF02-meta_2376||full_4_85	adeF	3000777	fluoroquinolone antibiotic; tetracycline antibiotic	antibiotic efflux
GCA_013714535.1@CP055850.1||0_partial_15_146	msbA	3003950	nitroimidazole antibiotic	antibiotic efflux
GCA_013714535.1@CP055850.1||1_partial_16_127	Escherichia coli ampC1 beta-lactamase	3004611	cephalosporin; penam	antibiotic inactivation
Boar-s10_bin_30@Boar-s10_scaffolds_5551||0_partial_35_52	baeR	3000828	aminoglycoside antibiotic; aminocoumarin antibiotic	antibiotic efflux
Boar-s10_bin_30@Boar-s10_scaffolds_5551||0_partial_35_53	baeS	3000829	aminoglycoside antibiotic; aminocoumarin antibiotic	antibiotic efflux
Boar-s10_bin_30@Boar-s10_scaffolds_5551||0_partial_35_55	mdtC	3000794	aminocoumarin antibiotic	antibiotic efflux
Boar-s10_bin_30@Boar-s10_scaffolds_5551||0_partial_35_56	mdtB	3000793	aminocoumarin antibiotic	antibiotic efflux
Boar-s10_bin_30@Boar-s10_scaffolds_5551||0_partial_35_57	mdtA	3000792	aminocoumarin antibiotic	antibiotic efflux
GCA_013899035.1@CP057824.1||1_partial_38_123	QnrB10	3002724	fluoroquinolone antibiotic	antibiotic target protection
GCA_013899035.1@CP057824.1||3_partial_40_59	Escherichia coli mdfA	3001328	tetracycline antibiotic; benzalkonium chloride; rhodamine	antibiotic efflux
GCA_013923185.1@CP058057.1||0_partial_35_145	msbA	3003950	nitroimidazole antibiotic	antibiotic efflux
GCA_013923185.1@CP058057.1||1_partial_36_127	Escherichia coli ampC1 beta-lactamase	3004611	cephalosporin; penam	antibiotic inactivation
GCA_024662255.1@CP097213.1||1_partial_42_58	Escherichia coli mdfA	3001328	tetracycline antibiotic; benzalkonium chloride; rhodamine	antibiotic efflux
GCA_024662255.1@CP097213.1||2_partial_43_91	acrD	3000491	aminoglycoside antibiotic	antibiotic efflux
GCA_024662255.1@CP097213.1||2_partial_43_122	Escherichia coli ampC1 beta-lactamase	3004611	cephalosporin; penam	antibiotic inactivation
Boar-s10_bin_30@Boar-s10_scaffolds_5555||0_partial_30_63	acrD	3000491	aminoglycoside antibiotic	antibiotic efflux
GCA_013714825.1@CP055860.1||0_partial_28_145	msbA	3003950	nitroimidazole antibiotic	antibiotic efflux
GCA_013714825.1@CP055860.1||1_partial_29_127	Escherichia coli ampC1 beta-lactamase	3004611	cephalosporin; penam	antibiotic inactivation
SWMF05-meta.230@SWMF05-meta_34545||0_partial_40_23	msbA	3003950	nitroimidazole antibiotic	antibiotic efflux
GCA_018255815.1@CP073771.1||2_partial_34_7	adeF	3000777	fluoroquinolone antibiotic; tetracycline antibiotic	antibiotic efflux
GCA_018255815.1@CP073771.1||2_partial_34_8	oqxA	3003922	fluoroquinolone antibiotic; glycylcycline; tetracycline antibiotic; diaminopyrimidine antibiotic; nitrofuran antibiotic	antibiotic efflux
GCA_018255815.1@CP073771.1||5_partial_37_58	ramA	3000823	fluoroquinolone antibiotic; monobactam; carbapenem; cephalosporin; glycylcycline; cephamycin; penam; tetracycline antibiotic; rifamycin antibiotic; phenicol antibiotic; triclosan; penem	antibiotic efflux; reduced permeability to antibiotic
DBFH03-meta.11@DBFH03-meta_100719||full_41_34	cpxA	3000830	aminoglycoside antibiotic; aminocoumarin antibiotic	antibiotic efflux
GCA_002201855.1@CP021909.1||0_partial_26_236	emrR	3000516	fluoroquinolone antibiotic	antibiotic efflux
GCA_002201855.1@CP021909.1||0_partial_26_238	emrB	3000074	fluoroquinolone antibiotic	antibiotic efflux
GCA_002201855.1@CP021909.1||1_partial_27_94	mdsC	3000791	monobactam; carbapenem; cephalosporin; cephamycin; penam; phenicol antibiotic; penem	antibiotic efflux
GCA_002201855.1@CP021909.1||1_partial_27_95	adeF	3000777	fluoroquinolone antibiotic; tetracycline antibiotic	antibiotic efflux
GCA_002201855.1@CP021909.1||1_partial_27_96	mdsA	3000789	monobactam; carbapenem; cephalosporin; cephamycin; penam; phenicol antibiotic; penem	antibiotic efflux
GCA_002201855.1@CP021909.1||1_partial_27_98	golS	3000504	monobactam; carbapenem; cephalosporin; cephamycin; penam; phenicol antibiotic; penem	antibiotic efflux
GCA_002201855.1@CP021909.1||1_partial_27_119	Escherichia coli ampH beta-lactamase	3004612	cephalosporin; penam	antibiotic inactivation
GCA_013715025.1@CP055872.1||0_partial_31_146	msbA	3003950	nitroimidazole antibiotic	antibiotic efflux
GCA_013715025.1@CP055872.1||1_partial_32_126	Escherichia coli ampC1 beta-lactamase	3004611	cephalosporin; penam	antibiotic inactivation
GCA_018449065.1@CP075286.1||1_partial_38_115	Klebsiella pneumoniae acrA	3004041	fluoroquinolone antibiotic; cephalosporin; glycylcycline; penam; tetracycline antibiotic; rifamycin antibiotic; phenicol antibiotic; triclosan	antibiotic efflux
GCA_018449065.1@CP075286.1||3_partial_40_88	adeF	3000777	fluoroquinolone antibiotic; tetracycline antibiotic	antibiotic efflux
GCA_002716885.1@CP015244.1||0_partial_30_207	H-NS	3000676	macrolide antibiotic; fluoroquinolone antibiotic; cephalosporin; cephamycin; penam; tetracycline antibiotic	antibiotic efflux
GCA_002716885.1@CP015244.1||1_partial_31_54	cpxA	3000830	aminoglycoside antibiotic; aminocoumarin antibiotic	antibiotic efflux
GCA_002716885.1@CP015244.1||2_partial_32_21	Escherichia coli emrE	3004039	macrolide antibiotic	antibiotic efflux
GCA_031174645.1@CP133398.1||0_partial_35_165	PmrF	3003578	peptide antibiotic	antibiotic target alteration
GCA_900166955.1@LT795502.1||0_partial_42_135	Escherichia coli acrA	3004043	fluoroquinolone antibiotic; cephalosporin; glycylcycline; penam; tetracycline antibiotic; rifamycin antibiotic; phenicol antibiotic; triclosan	antibiotic efflux
GCA_900166955.1@LT795502.1||0_partial_42_136	acrB	3000216	fluoroquinolone antibiotic; cephalosporin; glycylcycline; penam; tetracycline antibiotic; rifamycin antibiotic; phenicol antibiotic; triclosan	antibiotic efflux
GCA_900166955.1@LT795502.1||1_partial_43_45	baeR	3000828	aminoglycoside antibiotic; aminocoumarin antibiotic	antibiotic efflux
GCA_900166955.1@LT795502.1||1_partial_43_46	baeS	3000829	aminoglycoside antibiotic; aminocoumarin antibiotic	antibiotic efflux
GCA_900166955.1@LT795502.1||1_partial_43_48	mdtC	3000794	aminocoumarin antibiotic	antibiotic efflux
GCA_900166955.1@LT795502.1||1_partial_43_49	mdtB	3000793	aminocoumarin antibiotic	antibiotic efflux
GCA_900166955.1@LT795502.1||1_partial_43_50	mdtA	3000792	aminocoumarin antibiotic	antibiotic efflux
DBMF01-meta.155@DBMF01-meta_849964||0_partial_8_15	Klebsiella pneumoniae KpnE	3004580	macrolide antibiotic; aminoglycoside antibiotic; cephalosporin; tetracycline antibiotic; peptide antibiotic; rifamycin antibiotic	antibiotic efflux
DBMF01-meta.155@DBMF01-meta_849964||0_partial_8_16	Klebsiella pneumoniae KpnF	3004583	macrolide antibiotic; aminoglycoside antibiotic; cephalosporin; tetracycline antibiotic; peptide antibiotic; rifamycin antibiotic	antibiotic efflux
GCA_003691425.1@CP033096.1||0_partial_10_143	kdpE	3003841	aminoglycoside antibiotic	antibiotic efflux
GCA_003691425.1@CP033096.1||1_partial_11_1	emrY	3000254	tetracycline antibiotic	antibiotic efflux
GCA_013801425.1@CP056961.1||1_partial_9_127	EC-8	3006881	cephalosporin	antibiotic inactivation
GCF_000765435.1@CP009578.1||0_partial_37_124	Escherichia coli mdfA	3001328	tetracycline antibiotic; benzalkonium chloride; rhodamine	antibiotic efflux
GCF_000765435.1@CP009578.1||1_partial_38_4	cpxA	3000830	aminoglycoside antibiotic; aminocoumarin antibiotic	antibiotic efflux
GCA_013801705.1@CP056967.1||1_partial_31_40	baeR	3000828	aminoglycoside antibiotic; aminocoumarin antibiotic	antibiotic efflux
GCF_001679985.1@CP015912.1||0_partial_33_154	Escherichia coli mdfA	3001328	tetracycline antibiotic; benzalkonium chloride; rhodamine	antibiotic efflux
GCF_001679985.1@CP015912.1||0_partial_33_270	msbA	3003950	nitroimidazole antibiotic	antibiotic efflux
GCA_013801845.1@CP056968.1||1_partial_8_128	EC-8	3006881	cephalosporin	antibiotic inactivation
GCA_011045875.1@CP047455.1||1_partial_12_43	msbA	3003950	nitroimidazole antibiotic	antibiotic efflux
GCA_013812875.1@CP057104.1||2_partial_30_121	EC-8	3006881	cephalosporin	antibiotic inactivation
GCA_011045895.1@CP047461.1||1_partial_8_43	msbA	3003950	nitroimidazole antibiotic	antibiotic efflux
GCA_013813205.1@CP057093.1||1_partial_36_129	EC-8	3006881	cephalosporin	antibiotic inactivation
GCA_012516455.1@CP051219.1||1_partial_9_46	Escherichia coli emrE	3004039	macrolide antibiotic	antibiotic efflux
GCA_012516455.1@CP051219.1||1_partial_9_137	Escherichia coli acrA	3004043	fluoroquinolone antibiotic; cephalosporin; glycylcycline; penam; tetracycline antibiotic; rifamycin antibiotic; phenicol antibiotic; triclosan	antibiotic efflux
GCA_012516455.1@CP051219.1||1_partial_9_138	acrB	3000216	fluoroquinolone antibiotic; cephalosporin; glycylcycline; penam; tetracycline antibiotic; rifamycin antibiotic; phenicol antibiotic; triclosan	antibiotic efflux
GCA_012516455.1@CP051219.1||2_partial_10_54	Escherichia coli mdfA	3001328	tetracycline antibiotic; benzalkonium chloride; rhodamine	antibiotic efflux
GCA_012516455.1@CP051219.1||3_partial_11_46	baeR	3000828	aminoglycoside antibiotic; aminocoumarin antibiotic	antibiotic efflux
GCA_012516455.1@CP051219.1||3_partial_11_47	baeS	3000829	aminoglycoside antibiotic; aminocoumarin antibiotic	antibiotic efflux
GCA_012516455.1@CP051219.1||3_partial_11_49	mdtC	3000794	aminocoumarin antibiotic	antibiotic efflux
GCA_012516455.1@CP051219.1||3_partial_11_50	mdtB	3000793	aminocoumarin antibiotic	antibiotic efflux
GCA_012516455.1@CP051219.1||3_partial_11_51	mdtA	3000792	aminocoumarin antibiotic	antibiotic efflux
GCA_012516455.1@CP051219.1||3_partial_11_93	ugd	3003577	peptide antibiotic	antibiotic target alteration
GCA_013813425.1@CP057101.1||2_partial_40_102	msbA	3003950	nitroimidazole antibiotic	antibiotic efflux
GCA_013591455.1@CP055599.1||1_partial_42_42	msbA	3003950	nitroimidazole antibiotic	antibiotic efflux
GCA_013825725.1@CP057311.1||1_partial_45_121	Escherichia coli ampC1 beta-lactamase	3004611	cephalosporin; penam	antibiotic inactivation
GCA_013825725.1@CP057311.1||3_partial_46_42	msbA	3003950	nitroimidazole antibiotic	antibiotic efflux
GCA_013591455.1@CP055600.1||full_8_73	ANT(3'')-IIa	3004089	aminoglycoside antibiotic	antibiotic inactivation
GCA_013591455.1@CP055600.1||full_8_74	qacEdelta1	3005010	acridine dye; disinfecting agents and intercalating dyes	antibiotic efflux
GCA_013591455.1@CP055600.1||full_8_75	sul1	3000410	sulfonamide antibiotic	antibiotic target replacement
GCA_013826505.1@CP057323.1||5_partial_71_44	Klebsiella pneumoniae KpnF	3004583	macrolide antibiotic; aminoglycoside antibiotic; cephalosporin; tetracycline antibiotic; peptide antibiotic; rifamycin antibiotic	antibiotic efflux
GCA_013826505.1@CP057323.1||5_partial_71_45	Klebsiella pneumoniae KpnE	3004580	macrolide antibiotic; aminoglycoside antibiotic; cephalosporin; tetracycline antibiotic; peptide antibiotic; rifamycin antibiotic	antibiotic efflux
NWFF04-meta.297@NWFF04-meta_295972||full_8_21	Escherichia coli emrE	3004039	macrolide antibiotic	antibiotic efflux
GCA_024499175.1@CP075722.1||2_partial_41_33	marA	3000263	fluoroquinolone antibiotic; monobactam; carbapenem; cephalosporin; glycylcycline; cephamycin; penam; tetracycline antibiotic; rifamycin antibiotic; phenicol antibiotic; triclosan; penem	antibiotic efflux; reduced permeability to antibiotic
NWFF04-meta.297@NWFF04-meta_939483||full_43_44	Klebsiella pneumoniae KpnF	3004583	macrolide antibiotic; aminoglycoside antibiotic; cephalosporin; tetracycline antibiotic; peptide antibiotic; rifamycin antibiotic	antibiotic efflux
NWFF04-meta.297@NWFF04-meta_939483||full_43_45	Klebsiella pneumoniae KpnE	3004580	macrolide antibiotic; aminoglycoside antibiotic; cephalosporin; tetracycline antibiotic; peptide antibiotic; rifamycin antibiotic	antibiotic efflux
GCA_025402935.1@CP104788.1||2_partial_22_62	Klebsiella pneumoniae KpnF	3004583	macrolide antibiotic; aminoglycoside antibiotic; cephalosporin; tetracycline antibiotic; peptide antibiotic; rifamycin antibiotic	antibiotic efflux
GCA_025402935.1@CP104788.1||2_partial_22_63	Klebsiella pneumoniae KpnE	3004580	macrolide antibiotic; aminoglycoside antibiotic; cephalosporin; tetracycline antibiotic; peptide antibiotic; rifamycin antibiotic	antibiotic efflux
GCA_025402935.1@CP104791.1||full_25_17	MCR-1.1	3003689	peptide antibiotic	antibiotic target alteration
SWMF05-meta.230@SWMF05-meta_572507||full_15_22	marA	3000263	fluoroquinolone antibiotic; monobactam; carbapenem; cephalosporin; glycylcycline; cephamycin; penam; tetracycline antibiotic; rifamycin antibiotic; phenicol antibiotic; triclosan; penem	antibiotic efflux; reduced permeability to antibiotic
DKLLMM03-meta.19@DKLLMM03-meta_756235||0_partial_20_61	ykkC	3003063	aminoglycoside antibiotic; tetracycline antibiotic; phenicol antibiotic	antibiotic efflux
DKLLMM03-meta.19@DKLLMM03-meta_756235||0_partial_20_62	ykkD	3003064	aminoglycoside antibiotic; tetracycline antibiotic; phenicol antibiotic	antibiotic efflux
GCA_018255835.1@CP073768.1||3_partial_56_1	evgA	3000832	macrolide antibiotic; fluoroquinolone antibiotic; penam; tetracycline antibiotic	antibiotic efflux
GCA_018255835.1@CP073768.1||3_partial_56_2	emrK	3000206	tetracycline antibiotic	antibiotic efflux
GCA_018255835.1@CP073768.1||3_partial_56_3	emrY	3000254	tetracycline antibiotic	antibiotic efflux
Boar-s4_bin_12@Boar-s4_scaffolds_458||full_67_13	Escherichia coli emrE	3004039	macrolide antibiotic	antibiotic efflux
Boar-s23_bin_1@Boar-s23_scaffolds_9||full_41_11	evgS	3000833	macrolide antibiotic; fluoroquinolone antibiotic; penam; tetracycline antibiotic	antibiotic efflux
Boar-s23_bin_1@Boar-s23_scaffolds_9||full_41_12	evgA	3000832	macrolide antibiotic; fluoroquinolone antibiotic; penam; tetracycline antibiotic	antibiotic efflux
Boar-s23_bin_1@Boar-s23_scaffolds_9||full_41_13	emrK	3000206	tetracycline antibiotic	antibiotic efflux
Boar-s23_bin_1@Boar-s23_scaffolds_9||full_41_14	emrY	3000254	tetracycline antibiotic	antibiotic efflux
DKLLMM02-meta.325@DKLLMM02-meta_319683||0_partial_51_69	ykkC	3003063	aminoglycoside antibiotic; tetracycline antibiotic; phenicol antibiotic	antibiotic efflux
DKLLMM02-meta.325@DKLLMM02-meta_319683||0_partial_51_70	ykkD	3003064	aminoglycoside antibiotic; tetracycline antibiotic; phenicol antibiotic	antibiotic efflux
GCA_003691425.1@CP033096.1||3_partial_19_37	marA	3000263	fluoroquinolone antibiotic; monobactam; carbapenem; cephalosporin; glycylcycline; cephamycin; penam; tetracycline antibiotic; rifamycin antibiotic; phenicol antibiotic; triclosan; penem	antibiotic efflux; reduced permeability to antibiotic
SWFM02-meta.260@SWFM02-meta_84612||full_41_14	TEM-1	3000873	monobactam; cephalosporin; penam; penem	antibiotic inactivation
SWMM01-meta.161@SWMM01-meta_192551||full_65_1	APH(3')-IIIa	3002647	aminoglycoside antibiotic	antibiotic inactivation
GCA_013801705.1@CP056967.1||2_partial_34_52	marA	3000263	fluoroquinolone antibiotic; monobactam; carbapenem; cephalosporin; glycylcycline; cephamycin; penam; tetracycline antibiotic; rifamycin antibiotic; phenicol antibiotic; triclosan; penem	antibiotic efflux; reduced permeability to antibiotic
SWFF02-meta.215@SWFF02-meta_241017||full_55_20	Escherichia coli mdfA	3001328	tetracycline antibiotic; benzalkonium chloride; rhodamine	antibiotic efflux
DKYYMM05-meta.349@DKYYMM05-meta_1394109||0_partial_32_70	ykkC	3003063	aminoglycoside antibiotic; tetracycline antibiotic; phenicol antibiotic	antibiotic efflux
DKYYMM05-meta.349@DKYYMM05-meta_1394109||0_partial_32_71	ykkD	3003064	aminoglycoside antibiotic; tetracycline antibiotic; phenicol antibiotic	antibiotic efflux
SWFF02-meta.215@SWFF02-meta_205316||full_13_3	TEM-171	3001037	monobactam; cephalosporin; penam; penem	antibiotic inactivation
BMXFM06-meta.117@BMXFM06-meta_604870||full_23_2	adeF	3000777	fluoroquinolone antibiotic; tetracycline antibiotic	antibiotic efflux
LW2-s127153_bin_11@LW2-s127153_scaffolds_95||full_76_93	vanI	3003723	glycopeptide antibiotic	antibiotic target alteration
GCA_019431145.1@CP080254.1||full_5_21	MCR-1.1	3003689	peptide antibiotic	antibiotic target alteration
bacter_genome.9093@CP121285.1||0_partial_1_179	tet(W/N/W)	3004442	tetracycline antibiotic	antibiotic target protection
bacter_genome.9093@CP121285.1||0_partial_1_180	tet(45)	3003196	tetracycline antibiotic	antibiotic efflux
bacter_genome.9093@CP121285.1||0_partial_1_181	tet(W/N/W)	3004442	tetracycline antibiotic	antibiotic target protection
GCA_013713585.1@CP055806.1||1_partial_3_107	msbA	3003950	nitroimidazole antibiotic	antibiotic efflux
GCA_013894595.1@CP057692.1||0_partial_1_194	mdtA	3000792	aminocoumarin antibiotic	antibiotic efflux
GCA_013894595.1@CP057692.1||0_partial_1_195	mdtB	3000793	aminocoumarin antibiotic	antibiotic efflux
GCA_013894595.1@CP057692.1||0_partial_1_196	mdtC	3000794	aminocoumarin antibiotic	antibiotic efflux
GCA_013894595.1@CP057692.1||0_partial_1_198	baeS	3000829	aminoglycoside antibiotic; aminocoumarin antibiotic	antibiotic efflux
GCA_013894595.1@CP057692.1||0_partial_1_199	baeR	3000828	aminoglycoside antibiotic; aminocoumarin antibiotic	antibiotic efflux
GCA_024499175.1@CP075723.1||full_5_25	CMY-2	3002013	carbapenem; cephalosporin; cephamycin; penam	antibiotic inactivation
GCA_013899035.1@CP057824.1||4_partial_3_48	baeR	3000828	aminoglycoside antibiotic; aminocoumarin antibiotic	antibiotic efflux
GCA_013899035.1@CP057824.1||4_partial_3_51	mdtC	3000794	aminocoumarin antibiotic	antibiotic efflux
GCA_013899035.1@CP057824.1||4_partial_3_52	mdtB	3000793	aminocoumarin antibiotic	antibiotic efflux
NWFF03-meta.466@NWFF03-meta_196742||full_1_48	adeF	3000777	fluoroquinolone antibiotic; tetracycline antibiotic	antibiotic efflux
GCA_000281195.1@CP003726.1||1_partial_4_108	lsaA	3000300	macrolide antibiotic; lincosamide antibiotic; streptogramin antibiotic; tetracycline antibiotic; oxazolidinone antibiotic; phenicol antibiotic; pleuromutilin antibiotic	antibiotic target protection
GCA_013801425.1@CP056961.1||0_partial_1_241	mdtG	3001329	fosfomycin	antibiotic efflux
GCA_013801425.1@CP056961.1||2_partial_2_109	Escherichia coli ampC1 beta-lactamase	3004611	cephalosporin; penam	antibiotic inactivation
GCA_013801845.1@CP056968.1||0_partial_3_241	mdtG	3001329	fosfomycin	antibiotic efflux
GCA_013801845.1@CP056968.1||2_partial_4_109	Escherichia coli ampC1 beta-lactamase	3004611	cephalosporin; penam	antibiotic inactivation
GCA_013812875.1@CP057104.1||0_partial_1_195	mdtA	3000792	aminocoumarin antibiotic	antibiotic efflux
GCA_013812875.1@CP057104.1||0_partial_1_196	mdtB	3000793	aminocoumarin antibiotic	antibiotic efflux
GCA_013812875.1@CP057104.1||0_partial_1_197	mdtC	3000794	aminocoumarin antibiotic	antibiotic efflux
GCA_013812875.1@CP057104.1||0_partial_1_199	baeS	3000829	aminoglycoside antibiotic; aminocoumarin antibiotic	antibiotic efflux
GCA_013812875.1@CP057104.1||0_partial_1_200	baeR	3000828	aminoglycoside antibiotic; aminocoumarin antibiotic	antibiotic efflux
GCA_013812875.1@CP057104.1||1_partial_2_108	H-NS	3000676	macrolide antibiotic; fluoroquinolone antibiotic; cephalosporin; cephamycin; penam; tetracycline antibiotic	antibiotic efflux
GCA_013812875.1@CP057104.1||3_partial_3_108	Escherichia coli ampC1 beta-lactamase	3004611	cephalosporin; penam	antibiotic inactivation
GCA_013813205.1@CP057093.1||0_partial_4_277	mdtG	3001329	fosfomycin	antibiotic efflux
GCA_013813205.1@CP057093.1||0_partial_4_289	mdtH	3001216	fluoroquinolone antibiotic	antibiotic efflux
GCA_013813205.1@CP057093.1||2_partial_5_109	Escherichia coli ampC1 beta-lactamase	3004611	cephalosporin; penam	antibiotic inactivation
GCA_013813425.1@CP057101.1||1_partial_5_133	mdtA	3000792	aminocoumarin antibiotic	antibiotic efflux
GCA_013813425.1@CP057101.1||1_partial_5_134	mdtB	3000793	aminocoumarin antibiotic	antibiotic efflux
GCA_013813425.1@CP057101.1||1_partial_5_135	mdtC	3000794	aminocoumarin antibiotic	antibiotic efflux
GCA_013813425.1@CP057101.1||1_partial_5_137	baeS	3000829	aminoglycoside antibiotic; aminocoumarin antibiotic	antibiotic efflux
GCA_013813425.1@CP057101.1||1_partial_5_138	baeR	3000828	aminoglycoside antibiotic; aminocoumarin antibiotic	antibiotic efflux
GCA_013825725.1@CP057311.1||0_partial_2_49	Escherichia coli emrE	3004039	macrolide antibiotic	antibiotic efflux
GCA_019431145.1@CP080253.1||0_partial_23_177	Escherichia coli GlpT with mutation conferring resistance to fosfomycin	3003889	fosfomycin	antibiotic target alteration
GCA_019431145.1@CP080253.1||0_partial_23_187	Escherichia coli gyrA conferring resistance to fluoroquinolones	3003294	fluoroquinolone antibiotic	antibiotic target alteration
bacter_genome.10769@CP171864.1||0_partial_35_95	Escherichia coli EF-Tu mutants conferring resistance to Pulvomycin	3003369	elfamycin antibiotic	antibiotic target alteration
GCA_013710495.1@CP055702.1||0_partial_21_165	Escherichia coli GlpT with mutation conferring resistance to fosfomycin	3003889	fosfomycin	antibiotic target alteration
bacter_genome.10771@CP171869.1||0_partial_15_135	Escherichia coli EF-Tu mutants conferring resistance to Pulvomycin	3003369	elfamycin antibiotic	antibiotic target alteration
GCA_013897035.1@CP057746.1||0_partial_45_167	Escherichia coli GlpT with mutation conferring resistance to fosfomycin	3003889	fosfomycin	antibiotic target alteration
GCA_013714535.1@CP055850.1||3_partial_17_92	Escherichia coli EF-Tu mutants conferring resistance to Pulvomycin	3003369	elfamycin antibiotic	antibiotic target alteration
GCA_013923185.1@CP058057.1||3_partial_37_91	Escherichia coli EF-Tu mutants conferring resistance to Pulvomycin	3003369	elfamycin antibiotic	antibiotic target alteration
GCA_013714825.1@CP055860.1||3_partial_30_91	Escherichia coli EF-Tu mutants conferring resistance to Pulvomycin	3003369	elfamycin antibiotic	antibiotic target alteration
GCA_018255835.1@CP073768.1||0_partial_20_258	Haemophilus influenzae PBP3 conferring resistance to beta-lactam antibiotics	3004446	cephalosporin; cephamycin; penam	antibiotic target alteration
GCA_013715025.1@CP055872.1||3_partial_33_91	Escherichia coli EF-Tu mutants conferring resistance to Pulvomycin	3003369	elfamycin antibiotic	antibiotic target alteration
GCA_031174645.1@CP133398.1||0_partial_35_180	Escherichia coli GlpT with mutation conferring resistance to fosfomycin	3003889	fosfomycin	antibiotic target alteration
GCA_013812875.1@CP057104.1||4_partial_31_96	Escherichia coli EF-Tu mutants conferring resistance to Pulvomycin	3003369	elfamycin antibiotic	antibiotic target alteration
GCA_014843355.1@CP062137.1||2_partial_74_48	Escherichia coli EF-Tu mutants conferring resistance to Pulvomycin	3003369	elfamycin antibiotic	antibiotic target alteration
LW1-s151337_bin_9@LW1-s151337_scaffolds_6260||0_partial_37_34	Escherichia coli EF-Tu mutants conferring resistance to Pulvomycin	3003369	elfamycin antibiotic	antibiotic target alteration
GCA_900166955.1@LT795502.1||0_partial_42_134	Escherichia coli acrR with mutation conferring multidrug antibiotic resistance	3003807	fluoroquinolone antibiotic; cephalosporin; glycylcycline; penam; tetracycline antibiotic; rifamycin antibiotic; phenicol antibiotic; triclosan	antibiotic target alteration; antibiotic efflux
GCA_013801425.1@CP056961.1||1_partial_9_88	Escherichia coli soxS with mutation conferring antibiotic resistance	3003511	fluoroquinolone antibiotic; monobactam; carbapenem; cephalosporin; glycylcycline; cephamycin; penam; tetracycline antibiotic; rifamycin antibiotic; phenicol antibiotic; triclosan; penem	antibiotic target alteration; antibiotic efflux; reduced permeability to antibiotic
GCA_013801425.1@CP056961.1||1_partial_9_89	Escherichia coli soxR with mutation conferring antibiotic resistance	3003381	fluoroquinolone antibiotic; cephalosporin; glycylcycline; penam; tetracycline antibiotic; rifamycin antibiotic; phenicol antibiotic; triclosan	antibiotic target alteration; antibiotic efflux
GCA_013801845.1@CP056968.1||1_partial_8_88	Escherichia coli soxS with mutation conferring antibiotic resistance	3003511	fluoroquinolone antibiotic; monobactam; carbapenem; cephalosporin; glycylcycline; cephamycin; penam; tetracycline antibiotic; rifamycin antibiotic; phenicol antibiotic; triclosan; penem	antibiotic target alteration; antibiotic efflux; reduced permeability to antibiotic
GCA_013801845.1@CP056968.1||1_partial_8_89	Escherichia coli soxR with mutation conferring antibiotic resistance	3003381	fluoroquinolone antibiotic; cephalosporin; glycylcycline; penam; tetracycline antibiotic; rifamycin antibiotic; phenicol antibiotic; triclosan	antibiotic target alteration; antibiotic efflux
GCA_013812875.1@CP057104.1||2_partial_30_82	Escherichia coli soxS with mutation conferring antibiotic resistance	3003511	fluoroquinolone antibiotic; monobactam; carbapenem; cephalosporin; glycylcycline; cephamycin; penam; tetracycline antibiotic; rifamycin antibiotic; phenicol antibiotic; triclosan; penem	antibiotic target alteration; antibiotic efflux; reduced permeability to antibiotic
GCA_013812875.1@CP057104.1||2_partial_30_83	Escherichia coli soxR with mutation conferring antibiotic resistance	3003381	fluoroquinolone antibiotic; cephalosporin; glycylcycline; penam; tetracycline antibiotic; rifamycin antibiotic; phenicol antibiotic; triclosan	antibiotic target alteration; antibiotic efflux
GCA_013813205.1@CP057093.1||1_partial_36_89	Escherichia coli soxS with mutation conferring antibiotic resistance	3003511	fluoroquinolone antibiotic; monobactam; carbapenem; cephalosporin; glycylcycline; cephamycin; penam; tetracycline antibiotic; rifamycin antibiotic; phenicol antibiotic; triclosan; penem	antibiotic target alteration; antibiotic efflux; reduced permeability to antibiotic
GCA_013813205.1@CP057093.1||1_partial_36_90	Escherichia coli soxR with mutation conferring antibiotic resistance	3003381	fluoroquinolone antibiotic; cephalosporin; glycylcycline; penam; tetracycline antibiotic; rifamycin antibiotic; phenicol antibiotic; triclosan	antibiotic target alteration; antibiotic efflux
GCA_012516455.1@CP051219.1||1_partial_9_136	Escherichia coli acrR with mutation conferring multidrug antibiotic resistance	3003807	fluoroquinolone antibiotic; cephalosporin; glycylcycline; penam; tetracycline antibiotic; rifamycin antibiotic; phenicol antibiotic; triclosan	antibiotic target alteration; antibiotic efflux
GCA_024499175.1@CP075722.1||2_partial_41_34	Escherichia coli marR mutant conferring antibiotic resistance	3003378	fluoroquinolone antibiotic; cephalosporin; glycylcycline; penam; tetracycline antibiotic; rifamycin antibiotic; phenicol antibiotic; triclosan	antibiotic target alteration; antibiotic efflux
SWMF05-meta.230@SWMF05-meta_572507||full_15_23	Escherichia coli marR mutant conferring antibiotic resistance	3003378	fluoroquinolone antibiotic; cephalosporin; glycylcycline; penam; tetracycline antibiotic; rifamycin antibiotic; phenicol antibiotic; triclosan	antibiotic target alteration; antibiotic efflux
GCA_003691425.1@CP033096.1||3_partial_19_38	Escherichia coli marR mutant conferring antibiotic resistance	3003378	fluoroquinolone antibiotic; cephalosporin; glycylcycline; penam; tetracycline antibiotic; rifamycin antibiotic; phenicol antibiotic; triclosan	antibiotic target alteration; antibiotic efflux
GCA_013801705.1@CP056967.1||2_partial_34_51	Escherichia coli marR mutant conferring antibiotic resistance	3003378	fluoroquinolone antibiotic; cephalosporin; glycylcycline; penam; tetracycline antibiotic; rifamycin antibiotic; phenicol antibiotic; triclosan	antibiotic target alteration; antibiotic efflux
