# Supplementary material for: Comprehensive discovery and functional characterization of diverse prophages in the pig gut microbiome
Source: Front Microbiol. 2025 Sep 9;16:1662087. doi: 10.3389/fmicb.2025.1662087 (PMC12454387; doi:10.3389/fmicb.2025.1662087)
Supplement: Supplementary file 13 [file Table_11.XLSX]

## Sheet: tmp.4
Table S9 The distribution of VFs for 10,742 prophage genomes.
Protein IDs (prophages)	VFDB	VFs	VFs1	VFs2	E evalue
6001-17-001_binning.20@NODE_349_length_34929_cov_9.175202||0_partial_17_1	VFG012095(gb|WP_003435012)	groEL	GroEL	Adherence	3.57e-250
9022-17-001_binning.112@NODE_60_length_71654_cov_14.386653||full_10_47	VFG000670(gb|NP_706258)	gtrB	LPS	Immune modulation	1.97e-193
9022-17-001_binning.112@NODE_60_length_71654_cov_14.386653||full_10_66	VFG001381(gb|YP_177728)	icl	Isocitrate lyase	Others	2.24e-178
9022-17-001_binning.112@NODE_962_length_24032_cov_12.816366||full_34_15	VFG034804(gb|ADD54989)	espO1-1	TTSS secreted effectors	Effector delivery system	1.25e-49
9022-17-001_binning.112@NODE_962_length_24032_cov_12.816366||full_34_20	VFG000467(gb|NP_460811)	sopE2	TTSS-1 secreted effectors	Effector delivery system	2.48e-173
9022-17-001_binning.112@NODE_4384_length_10455_cov_14.145481||full_53_3	VFG004006(gb|NP_461519)	gogB	TTSS-2 secreted effectors	Effector delivery system	0
9022-17-001_binning.112@NODE_4855_length_9809_cov_12.566024||full_5_6	VFG000463(gb|NP_460019)	sodCI	SodCI	Stress survival	3.55e-126
BL-unmapped_bin_42@BL-unmapped_scaffolds_90281||0_partial_44_2	VFG001405(gb|NP_217219)	sigA/rpoV	SigA	Regulation	4.76e-117
BMXFF06-meta.404@BMXFF06-meta_1182810||0_partial_19_5	VFG011414(gb|WP_002964262)	kdsA	LPS	Immune modulation	2.24e-123
BMXFF08-meta.300@BMXFF08-meta_649862||full_44_15	VFG011414(gb|WP_002964262)	kdsA	LPS	Immune modulation	1.8e-125
BMXFF08-meta.487@BMXFF08-meta_91076||full_33_11	VFG013286(gb|WP_005694325)	galE	LOS	Immune modulation	2.81e-152
BMXFM03-meta.70@BMXFM03-meta_132557||full_52_17	VFG001988(gb|YP_002344798)	cysC	Capsule	Immune modulation	4.83e-74
BMXFM03-meta.232@BMXFM03-meta_21404||full_27_16	VFG048797(gb|WP_004175261)	ugd	Capsule	Immune modulation	1.55e-172
BMXFM04-meta.40@BMXFM04-meta_863449||full_40_4	VFG007136(gb|WP_001142947)	hcp-1	VAS T6SS	Effector delivery system	6.83e-75
BMXFM06-meta.251@BMXFM06-meta_128204||0_partial_7_28	VFG011414(gb|WP_002964262)	kdsA	LPS	Immune modulation	2.24e-123
BMXFM08-meta.142@BMXFM08-meta_1997388||full_40_39	VFG011414(gb|WP_002964262)	kdsA	LPS	Immune modulation	1.8e-125
BMXMF02-meta.15@BMXMF02-meta_143937||full_53_15	VFG002162(gb|NP_465591)	bsh	BSH	Stress survival	3.91e-152
BMXMF02-meta.29@BMXMF02-meta_224847||full_10_120	VFG000077(gb|NP_465991)	clpP	ClpP	Stress survival	6.09e-87
BMXMF02-meta.107@BMXMF02-meta_382553||full_74_7	VFG002162(gb|NP_465591)	bsh	BSH	Stress survival	3e-149
BMXMF05-meta.308@BMXMF05-meta_531091||full_28_3	VFG047039(gb|WP_003018140)	wbtL	LPS	Immune modulation	3.29e-132
BMXMF07-meta.441@BMXMF07-meta_781280||0_partial_14_29	VFG011414(gb|WP_002964262)	kdsA	LPS	Immune modulation	2.24e-123
BMXMF10-meta.23@BMXMF10-meta_979652||full_5_105	VFG002225(gb|WP_002963680)	gmd	LPS	Immune modulation	5.17e-153
BMXMM05-meta.316@BMXMM05-meta_1063369||0_partial_15_40	VFG011430(gb|WP_002963616)	acpXL	LPS	Immune modulation	7.16e-36
BMXMM05-meta.324@BMXMM05-meta_1398174||0_partial_46_4	VFG011414(gb|WP_002964262)	kdsA	LPS	Immune modulation	1.8e-125
BMXMM07-meta.191@BMXMM07-meta_1166421||full_28_41	VFG012095(gb|WP_003435012)	groEL	GroEL	Adherence	6.4e-235
BMXMM10-meta.49@BMXMM10-meta_512266||0_partial_19_31	VFG011414(gb|WP_002964262)	kdsA	LPS	Immune modulation	3.68e-122
BMXMM10-meta.403@BMXMM10-meta_247718||full_28_53	VFG046465(gb|WP_003028672)	tufA	EF-Tu	Adherence	3.05e-215
Boar-s4_bin_12@Boar-s4_scaffolds_458||full_67_31	VFG000449(gb|NP_459544)	fimZ	Type 1 fimbriae	Adherence	4.31e-105
Boar-s4_bin_12@Boar-s4_scaffolds_458||full_67_33	VFG000447(gb|NP_459542)	fimH	Type 1 fimbriae	Adherence	9.15e-168
Boar-s4_bin_12@Boar-s4_scaffolds_458||full_67_34	VFG000446(gb|NP_459541)	fimD	Type 1 fimbriae	Adherence	0
Boar-s4_bin_12@Boar-s4_scaffolds_458||full_67_35	VFG000445(gb|NP_459540)	fimC	Type 1 fimbriae	Adherence	6.06e-100
Boar-s4_bin_12@Boar-s4_scaffolds_458||full_67_36	VFG000443(gb|NP_459538)	fimA	Type 1 fimbriae	Adherence	2.4e-76
Boar-s4_bin_12@Boar-s4_scaffolds_458||full_67_49	VFG049124(gb|WP_012737540)	allD	Allantion utilization	Nutritional/Metabolic factor	2.95e-215
Boar-s4_bin_12@Boar-s4_scaffolds_458||full_67_50	VFG049122(gb|WP_012737539)	allC	Allantion utilization	Nutritional/Metabolic factor	1.66e-250
Boar-s5_bin_44@Boar-s5_scaffolds_8110||full_4_122	VFG001967(gb|YP_002344822)	glf	Capsule	Immune modulation	3.55e-172
Boar-s8_bin_4@Boar-s8_scaffolds_6683||full_4_95	VFG047039(gb|WP_003018140)	wbtL	LPS	Immune modulation	1.54e-130
Boar-s8_bin_8@Boar-s8_scaffolds_12575||full_56_5	VFG013286(gb|WP_005694325)	galE	LOS	Immune modulation	4.33e-152
Boar-s8_bin_21@Boar-s8_scaffolds_3019||full_16_18	VFG012095(gb|WP_003435012)	groEL	GroEL	Adherence	3.37e-248
Boar-s10_bin_30@Boar-s10_scaffolds_5551||0_partial_35_68	VFG048972(gb|WP_014907221)	KP1_RS17340	Capsule	Immune modulation	4.65e-187
Boar-s10_bin_30@Boar-s10_scaffolds_5551||0_partial_35_77	VFG048885(gb|WP_014907227)	gmd	Capsule	Immune modulation	2.16e-250
Boar-s10_bin_30@Boar-s10_scaffolds_5551||0_partial_35_78	VFG048874(gb|WP_041937789)	KP1_RS17305	Capsule	Immune modulation	4.44e-187
Boar-s10_bin_30@Boar-s10_scaffolds_5551||0_partial_35_80	VFG048852(gb|WP_015875022)	KP1_RS17295	Capsule	Immune modulation	2.25e-182
Boar-s10_bin_30@Boar-s10_scaffolds_5551||0_partial_35_81	VFG048819(gb|WP_014907234)	KP1_RS17280	Capsule	Immune modulation	2.23e-212
Boar-s10_bin_30@Boar-s10_scaffolds_5551||0_partial_35_82	VFG048808(gb|WP_004899416)	rfbK1	Capsule	Immune modulation	2.4e-261
Boar-s10_bin_30@Boar-s10_scaffolds_5551||0_partial_35_83	VFG048841(gb|WP_014907232)	wcaJ	Capsule	Immune modulation	1e-220
Boar-s10_bin_30@Boar-s10_scaffolds_5555||0_partial_30_63	VFG049144(gb|WP_002892069)	acrB	AcrAB	Antimicrobial activity/Competitive advantage	0
Boar-s10_bin_30@Boar-s10_scaffolds_5563||0_partial_84_1	VFG047039(gb|WP_003018140)	wbtL	LPS	Immune modulation	9.21e-140
Boar-s10_bin_30@Boar-s10_scaffolds_5563||0_partial_84_3	VFG013368(gb|WP_005693225)	rffG	LOS	Immune modulation	4.91e-156
Boar-s10_bin_30@Boar-s10_scaffolds_5563||0_partial_84_4	VFG048990(gb|WP_001741945)	galF	Capsule	Immune modulation	4.56e-195
Boar-s11_bin_10@Boar-s11_scaffolds_421||full_35_72	VFG047708(gb|WP_003022611)	carB	Pyrimidine biosynthesis	Nutritional/Metabolic factor	2.88e-11
Boar-s23_bin_31@Boar-s23_scaffolds_7595||full_30_38	VFG002162(gb|NP_465591)	bsh	BSH	Stress survival	1.44e-154
Boar-s23_bin_35@Boar-s23_scaffolds_8865||full_77_14	VFG002162(gb|NP_465591)	bsh	BSH	Stress survival	4.06e-147
CF5.bin.69@CF5.bin.69.scaffold_1114_1||full_47_40	VFG001405(gb|NP_217219)	sigA/rpoV	SigA	Regulation	1.45e-116
CF7.bin.7@CF7.bin.7.scaffold_321_1||full_22_25	VFG001967(gb|YP_002344822)	glf	Capsule	Immune modulation	6.9e-183
CW1.bin.24@CW1.bin.24.scaffold_592_1||0_partial_35_6	VFG013286(gb|WP_005694325)	galE	LOS	Immune modulation	2.66e-155
CW1.bin.106@CW1.bin.106.scaffold_15_1||full_40_36	VFG000077(gb|NP_465991)	clpP	ClpP	Stress survival	1.63e-88
CW3.bin.33@CW3.bin.33.scaffold_199_1||full_43_2	VFG000077(gb|NP_465991)	clpP	ClpP	Stress survival	9.24e-85
CW3.bin.40@CW3.bin.40.scaffold_10069_1||full_7_1	VFG047039(gb|WP_003018140)	wbtL	LPS	Immune modulation	4.17e-104
CW6.bin.104@CW6.bin.104.scaffold_12_1||full_3_87	VFG001374(gb|WP_000077424)	cps4J	Capsule	Immune modulation	6e-191
CW6.bin.104@CW6.bin.104.scaffold_12_1||full_3_88	VFG001375(gb|WP_000594468)	cps4K	Capsule	Immune modulation	3.32e-209
CW6.bin.104@CW6.bin.104.scaffold_12_1||full_3_89	VFG001376(gb|WP_000695335)	cps4L	Capsule	Immune modulation	9.87e-243
DBFF02-meta.296@DBFF02-meta_520645||0_partial_39_56	VFG046465(gb|WP_003028672)	tufA	EF-Tu	Adherence	7.15e-230
DBFF02-meta.498@DBFF02-meta_1913334||0_partial_14_3	VFG001855(gb|WP_197535493)	htpB	Hsp60	Adherence	1.06e-232
DBFF03-meta.270@DBFF03-meta_284617||full_60_3	VFG047039(gb|WP_003018140)	wbtL	LPS	Immune modulation	4.02e-133
DBFF06-meta.62@DBFF06-meta_272164||0_partial_33_23	VFG012095(gb|WP_003435012)	groEL	GroEL	Adherence	4.31e-241
DBFF06-meta.99@DBFF06-meta_505614||full_20_66	VFG046465(gb|WP_003028672)	tufA	EF-Tu	Adherence	3.79e-212
DBFF06-meta.133@DBFF06-meta_248642||0_partial_72_17	VFG012095(gb|WP_003435012)	groEL	GroEL	Adherence	1.59e-260
DBFH02-meta.10@DBFH02-meta_9454||full_37_2	VFG000449(gb|NP_459544)	fimZ	Type 1 fimbriae	Adherence	1.75e-104
DBFH06-meta.15@DBFH06-meta_441960||full_21_41	VFG002162(gb|NP_465591)	bsh	BSH	Stress survival	1.73e-148
DBFM02-meta.295@DBFM02-meta_937294||full_75_38	VFG011430(gb|WP_002963616)	acpXL	LPS	Immune modulation	7.16e-36
DBFM04-meta.92@DBFM04-meta_463547||full_38_1	VFG000121(gb|NP_249453)	algU	Alginate	Biofilm	1.53e-86
DBFM04-meta.164@DBFM04-meta_1879098||full_18_23	VFG012095(gb|WP_003435012)	groEL	GroEL	Adherence	1.75e-177
DBFM04-meta.205@DBFM04-meta_1948050||full_12_10	VFG047039(gb|WP_003018140)	wbtL	LPS	Immune modulation	5.52e-134
DBFM04-meta.381@DBFM04-meta_1939931||full_64_15	VFG001855(gb|WP_197535493)	htpB	Hsp60	Adherence	3.31e-222
DBFM04-meta.438@DBFM04-meta_844937||full_58_4	VFG047039(gb|WP_003018140)	wbtL	LPS	Immune modulation	1.33e-131
DBFM06-meta.239@DBFM06-meta_482930||full_40_5	VFG046465(gb|WP_003028672)	tufA	EF-Tu	Adherence	1.54e-211
DBFM08-meta.140@DBFM08-meta_750236||full_7_3	VFG001958(gb|YP_002344813)	rfbC	Capsule	Immune modulation	2.42e-96
DBFM08-meta.140@DBFM08-meta_750236||full_7_5	VFG001958(gb|YP_002344813)	rfbC	Capsule	Immune modulation	1.14e-91
DBFM08-meta.140@DBFM08-meta_750236||full_7_6	VFG001956(gb|YP_002344811)	fcl	Capsule	Immune modulation	1.26e-188
DBFM08-meta.215@DBFM08-meta_2290728||full_4_72	VFG013286(gb|WP_005694325)	galE	LOS	Immune modulation	7.15e-162
DBFM08-meta.392@DBFM08-meta_242966||full_43_78	VFG046465(gb|WP_003028672)	tufA	EF-Tu	Adherence	9.98e-211
DBFM08-meta.523@DBFM08-meta_2250591||full_5_32	VFG002365(gb|WP_005167740)	gmd	O-antigen	Immune modulation	1.64e-151
DBFM08-meta.523@DBFM08-meta_2250591||full_5_59	VFG048797(gb|WP_004175261)	ugd	Capsule	Immune modulation	1.21e-190
DBFM08-meta.523@DBFM08-meta_2250591||full_5_72	VFG013286(gb|WP_005694325)	galE	LOS	Immune modulation	3.37e-155
DBFM08-meta.523@DBFM08-meta_2250591||full_5_87	VFG001405(gb|NP_217219)	sigA/rpoV	SigA	Regulation	3.17e-126
DBMF05-meta.257@DBMF05-meta_358212||0_partial_61_75	VFG002162(gb|NP_465591)	bsh	BSH	Stress survival	1.73e-148
DBMF07-meta.371@DBMF07-meta_2040239||full_3_69	VFG011430(gb|WP_002963616)	acpXL	LPS	Immune modulation	5.57e-26
DBMF07-meta.582@DBMF07-meta_1345531||full_3_3	VFG046465(gb|WP_003028672)	tufA	EF-Tu	Adherence	1.44e-213
DBMF07-meta.593@DBMF07-meta_11559||full_15_22	VFG002365(gb|WP_005167740)	gmd	O-antigen	Immune modulation	4.17e-179
DBMF07-meta.683@DBMF07-meta_1764051||0_partial_25_4	VFG012095(gb|WP_003435012)	groEL	GroEL	Adherence	3.57e-250
DBMF07-meta.812@DBMF07-meta_1001146||full_24_13	VFG012095(gb|WP_003435012)	groEL	GroEL	Adherence	1.25e-221
DBMF07-meta.812@DBMF07-meta_1137086||0_partial_25_18	VFG001967(gb|YP_002344822)	glf	Capsule	Immune modulation	3.04e-173
DBMM05-meta.101@DBMM05-meta_319770||full_1_27	VFG001376(gb|WP_000695335)	cps4L	Capsule	Immune modulation	1.5e-206
DBMM05-meta.101@DBMM05-meta_319770||full_1_29	VFG001374(gb|WP_000077424)	cps4J	Capsule	Immune modulation	5.6e-150
DBMM05-meta.185@DBMM05-meta_199253||0_partial_3_118	VFG013286(gb|WP_005694325)	galE	LOS	Immune modulation	6.07e-161
DBMM05-meta.185@DBMM05-meta_506270||full_67_29	VFG002225(gb|WP_002963680)	gmd	LPS	Immune modulation	5.09e-152
DBMM05-meta.280@DBMM05-meta_43185||0_partial_38_76	VFG047039(gb|WP_003018140)	wbtL	LPS	Immune modulation	1.99e-23
DBMM07-meta.168@DBMM07-meta_1479772||full_27_9	VFG001405(gb|NP_217219)	sigA/rpoV	SigA	Regulation	3.06e-126
DBMM07-meta.168@DBMM07-meta_1479772||full_27_21	VFG013286(gb|WP_005694325)	galE	LOS	Immune modulation	2.66e-160
DKLLFF10-meta.229@DKLLFF10-meta_1829185||full_4_2	VFG006672(gb|WP_001128709)	fliI	Flagella	Motility	1.04e-201
DKLLFF11-meta.354@DKLLFF11-meta_1293003||0_partial_28_1	VFG012095(gb|WP_003435012)	groEL	GroEL	Adherence	7.38e-241
DKLLFF11-meta.484@DKLLFF11-meta_1267529||0_partial_15_5	VFG000077(gb|NP_465991)	clpP	ClpP	Stress survival	5.56e-91
DKLLFF11-meta.518@DKLLFF11-meta_2278910||full_5_3	VFG045296(gb|WP_164919819)	LPG_RS03710	LPS	Immune modulation	2.67e-210
DKLLFM07-meta.246@DKLLFM07-meta_675379||full_31_18	VFG012095(gb|WP_003435012)	groEL	GroEL	Adherence	1.84e-231
DKLLFM07-meta.375@DKLLFM07-meta_1493131||full_62_64	VFG046465(gb|WP_003028672)	tufA	EF-Tu	Adherence	1.66e-198
DKLLFM10-meta.247@DKLLFM10-meta_1451220||full_70_32	VFG006672(gb|WP_001128709)	fliI	Flagella	Motility	2.58e-202
DKLLFM11-meta.36@DKLLFM11-meta_1327026||full_68_20	VFG002365(gb|WP_005167740)	gmd	O-antigen	Immune modulation	5.31e-170
DKLLFM11-meta.92@DKLLFM11-meta_890274||full_76_13	VFG011414(gb|WP_002964262)	kdsA	LPS	Immune modulation	6.4e-123
DKLLMF06-meta.361@DKLLMF06-meta_1771514||full_1_59	VFG001967(gb|YP_002344822)	glf	Capsule	Immune modulation	6.86e-177
DKLLMF06-meta.361@DKLLMF06-meta_1771514||full_1_67	VFG013286(gb|WP_005694325)	galE	LOS	Immune modulation	3.42e-162
DKLLMF06-meta.524@DKLLMF06-meta_449728||full_26_12	VFG000077(gb|NP_465991)	clpP	ClpP	Stress survival	2.4e-94
DKLLMM03-meta.170@DKLLMM03-meta_887813||full_21_9	VFG013286(gb|WP_005694325)	galE	LOS	Immune modulation	1.2e-162
DKLLMM06-meta.257@DKLLMM06-meta_196425||0_partial_14_11	VFG048797(gb|WP_004175261)	ugd	Capsule	Immune modulation	4.25e-191
DKLLMM06-meta.275@DKLLMM06-meta_677240||full_75_12	VFG013286(gb|WP_005694325)	galE	LOS	Immune modulation	1.8e-171
DKYYFF08-meta.243@DKYYFF08-meta_1279162||0_partial_30_38	VFG001405(gb|NP_217219)	sigA/rpoV	SigA	Regulation	2.39e-117
DKYYFF08-meta.249@DKYYFF08-meta_1915070||0_partial_63_19	VFG012095(gb|WP_003435012)	groEL	GroEL	Adherence	3.37e-248
DKYYFF09-meta.40@DKYYFF09-meta_1603773||full_23_40	VFG011414(gb|WP_002964262)	kdsA	LPS	Immune modulation	6.4e-123
DKYYFF12-meta.174@DKYYFF12-meta_1092104||full_49_21	VFG011430(gb|WP_002963616)	acpXL	LPS	Immune modulation	2.08e-23
DKYYFM09-meta.42@DKYYFM09-meta_1273143||full_24_39	VFG012095(gb|WP_003435012)	groEL	GroEL	Adherence	3.85e-263
DKYYFM12-meta.126@DKYYFM12-meta_454617||full_27_33	VFG000077(gb|NP_465991)	clpP	ClpP	Stress survival	1.36e-90
DKYYFM12-meta.320@DKYYFM12-meta_557086||full_75_2	VFG006672(gb|WP_001128709)	fliI	Flagella	Motility	2.58e-202
DKYYMF04-meta.120@DKYYMF04-meta_84184||full_23_5	VFG048797(gb|WP_004175261)	ugd	Capsule	Immune modulation	4.92e-190
DKYYMM01-meta.159@DKYYMM01-meta_180388||full_7_12	VFG001916(gb|YP_002344282)	flhA	Flagella	Motility	3.29e-293
DKYYMM01-meta.167@DKYYMM01-meta_1303653||full_62_1	VFG045304(gb|WP_010946493)	rfbC	LPS	Immune modulation	4.09e-66
DKYYMM01-meta.167@DKYYMM01-meta_1303653||full_62_3	VFG047039(gb|WP_003018140)	wbtL	LPS	Immune modulation	6.62e-132
DW4.bin.41@DW4.bin.41.scaffold_5871_1||full_18_5	VFG000447(gb|NP_459542)	fimH	Type 1 fimbriae	Adherence	6.85e-165
DW4.bin.41@DW4.bin.41.scaffold_5871_1||full_18_6	VFG000446(gb|NP_459541)	fimD	Type 1 fimbriae	Adherence	0
DW4.bin.41@DW4.bin.41.scaffold_14046_1||full_61_1	VFG048990(gb|WP_001741945)	galF	Capsule	Immune modulation	5.35e-24
Duroc-Low3_bin_13@Duroc-Low3_scaffolds_841||full_56_26	VFG012095(gb|WP_003435012)	groEL	GroEL	Adherence	1.37e-251
F4692_bin_37@F4692_scaffolds_7449||0_partial_33_50	VFG000077(gb|NP_465991)	clpP	ClpP	Stress survival	9.86e-85
F4692_bin_37@F4692_scaffolds_7475||full_15_46	VFG010906(gb|WP_011213314)	csrA	CsrA	Regulation	3.07e-19
F4890_bin_34@F4890_scaffolds_6869||full_2_29	VFG000077(gb|NP_465991)	clpP	ClpP	Stress survival	6.54e-92
F4890_bin_34@F4890_scaffolds_6869||full_2_54	VFG001967(gb|YP_002344822)	glf	Capsule	Immune modulation	2.85e-177
F4924_bin_59@F4924_scaffolds_16994||full_1_38	VFG001373(gb|WP_000758382)	cps4I	Capsule	Immune modulation	7.37e-207
F4930_bin_4@F4930_scaffolds_7659||0_partial_32_62	VFG043648(gb|NP_252312)	rpoS	Type IV pili	Adherence	3.15e-205
F4930_bin_4@F4930_scaffolds_7659||0_partial_32_74	VFG013465(gb|WP_005693586)	kdsA	LOS	Immune modulation	8.97e-142
F4930_bin_4@F4930_scaffolds_7659||0_partial_32_86	VFG015000(gb|NP_252339)	mucP	Alginate	Biofilm	4.84e-251
F4930_bin_25@F4930_scaffolds_4796||full_4_64	VFG001416(gb|NP_218118)	panD	PanC/PanD	Nutritional/Metabolic factor	2.3e-42
F4936_bin_24@F4936_scaffolds_4533||full_40_51	VFG010906(gb|WP_011213314)	csrA	CsrA	Regulation	1.08e-20
F4950_bin_31@F4950_scaffolds_6157||0_partial_25_1	VFG000121(gb|NP_249453)	algU	Alginate	Biofilm	5.07e-127
F4988_bin_7@F4988_scaffolds_20281||full_46_21	VFG001967(gb|YP_002344822)	glf	Capsule	Immune modulation	3.81e-182
F4989_bin_10@F4989_scaffolds_15||0_partial_20_58	VFG037792(gb|WP_000064875)	lpxA	LPS	Immune modulation	2.79e-97
F4989_bin_10@F4989_scaffolds_15||0_partial_20_60	VFG037837(gb|WP_000868104)	lpxD	LPS	Immune modulation	6.3e-113
F4989_bin_10@F4989_scaffolds_16||0_partial_49_78	VFG013465(gb|WP_005693586)	kdsA	LOS	Immune modulation	1.96e-125
F4989_bin_10@F4989_scaffolds_30||0_partial_5_3	VFG050910(gb|WP_001178477.1)	vgrG/tssI	T6SS	Effector delivery system	0
F5284_bin_6@F5284_scaffolds_12886||0_partial_67_44	VFG047149(gb|WP_003029668)	wbtF	LPS	Immune modulation	1.08e-41
F5302_bin_54@F5302_scaffolds_13547||full_13_27	VFG046465(gb|WP_003028672)	tufA	EF-Tu	Adherence	2.95e-216
F5347_bin_22@F5347_scaffolds_3904||0_partial_35_2	VFG047149(gb|WP_003029668)	wbtF	LPS	Immune modulation	1.55e-30
F5404_bin_6@F5404_scaffolds_15137||0_partial_59_10	VFG048885(gb|WP_014907227)	gmd	Capsule	Immune modulation	9.58e-189
F5421_bin_9@F5421_scaffolds_15785||full_51_2	VFG002162(gb|NP_465591)	bsh	BSH	Stress survival	3.5e-148
F5440_bin_35@F5440_scaffolds_8251||full_8_24	VFG001405(gb|NP_217219)	sigA/rpoV	SigA	Regulation	4.55e-116
F5476_bin_40@F5476_scaffolds_9422||full_6_33	VFG002182(gb|WP_002376666)	cpsI	Capsule	Immune modulation	5.78e-158
F5490_bin_1@F5490_scaffolds_52||full_3_32	VFG000077(gb|NP_465991)	clpP	ClpP	Stress survival	4.93e-95
F5612_bin_29@F5612_scaffolds_6454||full_28_3	VFG048830(gb|WP_014907233)	gndA	Capsule	Immune modulation	1.97e-244
F5622_bin_29@F5622_scaffolds_4905||0_partial_4_6	VFG048797(gb|WP_004175261)	ugd	Capsule	Immune modulation	8.06e-166
GCA_000182855.2@CP002338.1||1_partial_4_76	VFG037100(gb|WP_010980745)	msrA/BpilB	MsrAB	Stress survival	4.16e-57
GCA_000281195.1@CP003726.1||0_partial_3_89	VFG002165(gb|WP_002356954)	efaA	EfaA	Adherence	6.03e-224
GCA_000281195.1@CP003726.1||0_partial_3_140	VFG047039(gb|WP_003018140)	wbtL	LPS	Immune modulation	5e-136
GCA_000281195.1@CP003726.1||1_partial_4_129	VFG002158(gb|NP_464456)	lplA1	LplA1	Nutritional/Metabolic factor	1.56e-148
GCA_002201855.1@CP021909.1||0_partial_26_9	VFG004006(gb|NP_461519)	gogB	TTSS-2 secreted effectors	Effector delivery system	0
GCA_002201855.1@CP021909.1||0_partial_26_70	VFG000121(gb|NP_249453)	algU	Alginate	Biofilm	6.23e-86
GCA_002201855.1@CP021909.1||0_partial_26_194	VFG044335(gb|WP_015874980)	iroB	Sal	Nutritional/Metabolic factor	1.05e-242
GCA_002201855.1@CP021909.1||0_partial_26_195	VFG044336(gb|WP_050767835)	iroC	Sal	Nutritional/Metabolic factor	0
GCA_002201855.1@CP021909.1||0_partial_26_196	VFG048554(gb|WP_004902400)	iroD	Sal	Nutritional/Metabolic factor	1e-200
GCA_002201855.1@CP021909.1||0_partial_26_197	VFG012501(gb|WP_000271272)	iroE	Salmochelin siderophore	Nutritional/Metabolic factor	8.41e-137
GCA_002201855.1@CP021909.1||0_partial_26_198	VFG044334(gb|WP_015874979)	iroN	Sal	Nutritional/Metabolic factor	0
GCA_002201855.1@CP021909.1||0_partial_26_199	VFG003997(gb|NP_461706)	pipB2	TTSS-2 secreted effectors	Effector delivery system	1.27e-18
GCA_002201855.1@CP021909.1||0_partial_26_202	VFG002302(gb|NP_461708)	mig-14	Mig-14	Antimicrobial activity/Competitive advantage	1.28e-229
GCA_002201855.1@CP021909.1||0_partial_26_240	VFG018241(gb|WP_001130227)	luxS	AI-2	Biofilm	2.97e-88
GCA_002201855.1@CP021909.1||1_partial_27_66	VFG000670(gb|NP_706258)	gtrB	LPS	Immune modulation	2.98e-202
GCA_002201855.1@CP021909.1||1_partial_27_67	VFG000669(gb|NP_706257)	gtrA	LPS	Immune modulation	2.45e-67
GCA_002201855.1@CP021909.1||2_partial_28_48	VFG000463(gb|NP_460019)	sodCI	SodCI	Stress survival	3.55e-126
GCA_002201855.1@CP021909.1||2_partial_28_57	VFG003971(gb|NP_460026)	sseI/srfH	TTSS-2 secreted effectors	Effector delivery system	1.31e-250
GCA_002201855.1@CP021909.1||2_partial_28_74	VFG001443(gb|AAF37887)	ompA	OmpA	Invasion	9.04e-237
GCA_002201855.1@CP021909.1||2_partial_28_93	VFG000589(gb|NP_460061)	pipB	TTSS-2 secreted effectors	Effector delivery system	2.18e-151
GCA_002201855.1@CP021909.1||2_partial_28_95	VFG000465(gb|NP_460064)	sopB/sigD	TTSS-1 secreted effectors	Effector delivery system	0
GCA_002201855.1@CP021909.1||3_partial_29_28	VFG000468(gb|NP_461184)	sspH2	TTSS-2 secreted effectors	Effector delivery system	0
GCA_002201855.1@CP021909.1||3_partial_29_56	VFG049018(gb|WP_002913007)	rcsB	RcsAB	Regulation	7.67e-147
GCA_002201855.1@CP021909.1||4_partial_30_18	VFG000670(gb|NP_706258)	gtrB	LPS	Immune modulation	1.97e-193
GCA_002201855.1@CP021909.1||4_partial_30_19	VFG000669(gb|NP_706257)	gtrA	LPS	Immune modulation	2.06e-59
GCA_002201855.1@CP021909.1||6_partial_68_1	VFG002376(gb|WP_005167723)	rfbG	O-antigen	Immune modulation	1.81e-195
GCA_002201855.1@CP021909.1||6_partial_68_2	VFG002377(gb|WP_005167721)	rfbF	O-antigen	Immune modulation	1.22e-161
GCA_002201855.1@CP021909.1||6_partial_68_5	VFG047039(gb|WP_003018140)	wbtL	LPS	Immune modulation	3.05e-138
GCA_002201855.1@CP021909.1||6_partial_68_7	VFG013368(gb|WP_005693225)	rffG	LOS	Immune modulation	4.91e-156
GCA_002201855.1@CP021909.1||6_partial_68_8	VFG048990(gb|WP_001741945)	galF	Capsule	Immune modulation	3.74e-196
GCA_002716885.1@CP015244.1||0_partial_30_24	VFG000837(gb|WP_000649753)	stx2A	Stx	Exotoxin	5.16e-226
GCA_002716885.1@CP015244.1||0_partial_30_25	VFG000838(gb|WP_000738068)	stx2B	Stx	Exotoxin	1.32e-61
GCA_002716885.1@CP015244.1||0_partial_30_64	VFG000474(gb|NP_460200)	phoQ	PhoPQ	Regulation	1.36e-301
GCA_002716885.1@CP015244.1||0_partial_30_65	VFG000475(gb|NP_460201)	phoP	PhoPQ	Regulation	1.8e-151
GCA_002716885.1@CP015244.1||0_partial_30_186	VFG013465(gb|WP_005693586)	kdsA	LOS	Immune modulation	5.93e-171
GCA_002716885.1@CP015244.1||0_partial_30_206	VFG013346(gb|WP_005693178)	galU	LOS	Immune modulation	1.28e-149
GCA_002716885.1@CP015244.1||0_partial_30_462	VFG049916(gb|WP_000103365)	vgrG/tssI	T6SS	Effector delivery system	0
GCA_002716885.1@CP015244.1||0_partial_30_463	VFG049917(gb|WP_000508696)	rhs/PAAR	T6SS	Effector delivery system	1.43e-95
GCA_002716885.1@CP015244.1||0_partial_30_464	VFG049917(gb|WP_000508696)	rhs/PAAR	T6SS	Effector delivery system	0
GCA_002716885.1@CP015244.1||1_partial_31_39	VFG043732(gb|CAD48849)	cdtA	CDT	Exotoxin	1.32e-177
GCA_002716885.1@CP015244.1||1_partial_31_40	VFG043733(gb|CAD48850)	cdtB	CDT	Exotoxin	4.48e-195
GCA_002716885.1@CP015244.1||1_partial_31_41	VFG043734(gb|CAD48851)	cdtC	CDT	Exotoxin	2.12e-129
GCA_002716885.1@CP015244.1||2_partial_32_1	VFG000447(gb|NP_459542)	fimH	Type 1 fimbriae	Adherence	4.54e-168
GCA_002716885.1@CP015244.1||2_partial_32_3	VFG000449(gb|NP_459544)	fimZ	Type 1 fimbriae	Adherence	1.91e-105
GCA_002716885.1@CP015244.1||2_partial_32_70	VFG049916(gb|WP_000103365)	vgrG/tssI	T6SS	Effector delivery system	0
GCA_002716885.1@CP015244.1||2_partial_32_73	VFG034679(gb|WP_000074207)	ibeB	Ibes	Invasion	4.15e-317
GCA_002716885.1@CP015244.1||2_partial_32_85	VFG000929(gb|WP_001375021)	entD	Enterobactin	Nutritional/Metabolic factor	9.12e-144
GCA_002716885.1@CP015244.1||2_partial_32_86	VFG000923(gb|WP_001034892)	fepA	Enterobactin	Nutritional/Metabolic factor	0
GCA_002716885.1@CP015244.1||2_partial_32_87	VFG044159(gb|WP_000125846)	fes	Enterobactin	Nutritional/Metabolic factor	0
GCA_002716885.1@CP015244.1||2_partial_32_89	VFG000930(gb|WP_000077767)	entF	Enterobactin	Nutritional/Metabolic factor	0
GCA_002716885.1@CP015244.1||2_partial_32_90	VFG000927(gb|WP_000096764)	fepE	Enterobactin	Nutritional/Metabolic factor	3.16e-247
GCA_002716885.1@CP015244.1||2_partial_32_91	VFG000925(gb|WP_000140634)	fepC	Enterobactin	Nutritional/Metabolic factor	7.75e-197
GCA_002716885.1@CP015244.1||2_partial_32_92	VFG000928(gb|WP_000640938)	fepG	Enterobactin	Nutritional/Metabolic factor	1.24e-218
GCA_002716885.1@CP015244.1||2_partial_32_93	VFG000926(gb|WP_001443194)	fepD	Enterobactin	Nutritional/Metabolic factor	5.63e-217
GCA_002716885.1@CP015244.1||2_partial_32_94	VFG044165(gb|WP_001041793)	entS	Enterobactin	Nutritional/Metabolic factor	5.02e-282
GCA_002716885.1@CP015244.1||2_partial_32_95	VFG000924(gb|WP_001234311)	fepB	Enterobactin	Nutritional/Metabolic factor	2.17e-222
GCA_002716885.1@CP015244.1||2_partial_32_96	VFG000931(gb|WP_001336900)	entC	Enterobactin	Nutritional/Metabolic factor	1.97e-280
GCA_002716885.1@CP015244.1||2_partial_32_97	VFG000932(gb|WP_000026784)	entE	Enterobactin	Nutritional/Metabolic factor	0
GCA_002716885.1@CP015244.1||2_partial_32_98	VFG000933(gb|WP_001007140)	entB	Enterobactin	Nutritional/Metabolic factor	1.12e-212
GCA_002716885.1@CP015244.1||2_partial_32_99	VFG000934(gb|WP_000348393)	entA	Enterobactin	Nutritional/Metabolic factor	6.27e-171
GCA_002716885.1@CP015244.1||3_partial_33_40	VFG000838(gb|WP_000738068)	stx2B	Stx	Exotoxin	1.28e-59
GCA_002716885.1@CP015244.1||3_partial_33_41	VFG000837(gb|WP_000649753)	stx2A	Stx	Exotoxin	1.48e-225
GCA_002716885.1@CP015244.1||3_partial_33_79	VFG002356(gb|WP_011816614)	flhA	Flagella	Motility	0
GCA_002716885.1@CP015244.1||3_partial_33_80	VFG002357(gb|WP_005164474)	flhB	Flagella	Motility	2e-176
GCA_002716885.1@CP015244.1||3_partial_33_81	VFG043205(gb|WP_005164477)	cheZ	Flagella	Motility	5.42e-107
GCA_002716885.1@CP015244.1||3_partial_33_82	VFG043206(gb|WP_005164479)	cheY	Flagella	Motility	5.41e-82
GCA_002716885.1@CP015244.1||3_partial_33_83	VFG043207(gb|WP_005164481)	cheB	Flagella	Motility	7.7e-211
GCA_002716885.1@CP015244.1||3_partial_33_84	VFG043208(gb|WP_005164483)	cheR	Flagella	Motility	3.35e-148
GCA_002716885.1@CP015244.1||3_partial_33_87	VFG043210(gb|WP_011816618)	cheW	Flagella	Motility	3.11e-92
GCA_002716885.1@CP015244.1||3_partial_33_88	VFG043211(gb|WP_032902679)	cheA	Flagella	Motility	0
GCA_002716885.1@CP015244.1||3_partial_33_89	VFG043212(gb|WP_005168761)	motB	Flagella	Motility	1.11e-139
GCA_002716885.1@CP015244.1||3_partial_33_90	VFG043213(gb|WP_005164494)	motA	Flagella	Motility	5.05e-166
GCA_002716885.1@CP015244.1||3_partial_33_91	VFG002358(gb|WP_005164496)	flhC	Flagella	Motility	4.2e-112
GCA_002716885.1@CP015244.1||3_partial_33_92	VFG002359(gb|WP_005164498)	flhD	Flagella	Motility	1.93e-53
GCA_003691425.1@CP033096.1||0_partial_10_137	VFG049917(gb|WP_000508696)	rhs/PAAR	T6SS	Effector delivery system	0
GCA_003691425.1@CP033096.1||0_partial_10_153	VFG000478(gb|NP_459678)	fur	Fur	Regulation	5.94e-109
GCA_005157325.1@CP028384.1||0_partial_4_111	VFG001867(gb|WP_016357051)	sodB	SodB	Stress survival	9.8e-97
GCA_005157325.1@CP028384.1||0_partial_4_197	VFG010906(gb|WP_011213314)	csrA	CsrA	Regulation	8.49e-26
GCA_005157325.1@CP028384.1||1_partial_5_102	VFG000478(gb|NP_459678)	fur	Fur	Regulation	1.63e-93
GCA_005157325.1@CP028384.1||1_partial_5_171	VFG048830(gb|WP_014907233)	gndA	Capsule	Immune modulation	6.39e-293
GCA_005157325.1@CP028384.1||3_partial_26_41	VFG001443(gb|AAF37887)	ompA	OmpA	Invasion	8.89e-156
GCA_009740265.1@CP045008.1||0_partial_3_328	VFG038840(gb|WP_005300916)	flmH	Polar flagella	Motility	3.64e-129
GCA_009740265.1@CP045008.1||0_partial_3_329	VFG011430(gb|WP_002963616)	acpXL	LPS	Immune modulation	4.25e-26
GCA_009740265.1@CP045008.1||0_partial_3_353	VFG000475(gb|NP_460201)	phoP	PhoPQ	Regulation	3.73e-119
GCA_009740265.1@CP045008.1||0_partial_3_529	VFG001867(gb|WP_016357051)	sodB	SodB	Stress survival	5.1e-99
GCA_009740265.1@CP045008.1||2_partial_5_89	VFG001381(gb|YP_177728)	icl	Isocitrate lyase	Others	1.09e-176
GCA_009740265.1@CP045008.1||4_partial_13_25	VFG049018(gb|WP_002913007)	rcsB	RcsAB	Regulation	7.5e-134
GCA_009740265.1@CP045008.1||4_partial_13_35	VFG037028(gb|WP_002218620)	katA	KatA	Stress survival	1.18e-245
GCA_011045615.1@CP042859.1||0_partial_2_98	VFG000478(gb|NP_459678)	fur	Fur	Regulation	1.98e-96
GCA_011045615.1@CP042859.1||0_partial_2_172	VFG048830(gb|WP_014907233)	gndA	Capsule	Immune modulation	8.16e-296
GCA_011045615.1@CP042859.1||1_partial_57_13	VFG010906(gb|WP_011213314)	csrA	CsrA	Regulation	1.94e-25
GCA_011045615.1@CP042859.1||2_partial_58_12	VFG010906(gb|WP_011213314)	csrA	CsrA	Regulation	2.76e-25
GCA_011045615.1@CP042859.1||4_partial_60_88	VFG043626(gb|WP_000820818)	mrkB	Type 3 fimbriae	Biofilm	2.78e-102
GCA_011045795.1@CP047340.1||0_partial_1_63	VFG000475(gb|NP_460201)	phoP	PhoPQ	Regulation	3.73e-119
GCA_011045795.1@CP047340.1||0_partial_1_87	VFG011430(gb|WP_002963616)	acpXL	LPS	Immune modulation	4.25e-26
GCA_011045795.1@CP047340.1||0_partial_1_88	VFG038840(gb|WP_005300916)	flmH	Polar flagella	Motility	3.64e-129
GCA_011045795.1@CP047340.1||0_partial_1_421	VFG001443(gb|AAF37887)	ompA	OmpA	Invasion	2.42e-168
GCA_011045795.1@CP047340.1||0_partial_1_449	VFG038845(gb|WP_016351249)	nueA	Polar flagella	Motility	1.17e-120
GCA_011045795.1@CP047340.1||0_partial_1_453	VFG013248(gb|WP_010868928)	msbA	LOS	Immune modulation	7.43e-271
GCA_011045795.1@CP047340.1||0_partial_1_468	VFG049124(gb|WP_012737540)	allD	Allantion utilization	Nutritional/Metabolic factor	3.57e-182
GCA_011045795.1@CP047340.1||0_partial_1_519	VFG048830(gb|WP_014907233)	gndA	Capsule	Immune modulation	6.69e-295
GCA_011045795.1@CP047340.1||1_partial_2_87	VFG048697(gb|WP_015874721)	clpV/tssH	T6SS	Effector delivery system	0
GCA_011045795.1@CP047340.1||1_partial_2_88	VFG048687(gb|WP_002902160)	hcp/tssD	T6SS	Effector delivery system	7.3e-110
GCA_011045795.1@CP047340.1||1_partial_2_92	VFG048643(gb|WP_014907727)	vipB/tssC	T6SS	Effector delivery system	8.34e-312
GCA_011045795.1@CP047340.1||1_partial_2_93	VFG048632(gb|WP_004176434)	vipA/tssB	T6SS	Effector delivery system	9.53e-86
GCA_011045795.1@CP047340.1||2_partial_3_112	VFG002455(gb|WP_004188067)	spaP	Bsa T3SS	Effector delivery system	1.65e-86
GCA_011045795.1@CP047340.1||4_partial_16_5	VFG049018(gb|WP_002913007)	rcsB	RcsAB	Regulation	7.5e-134
GCA_011045875.1@CP047455.1||1_partial_12_43	VFG013248(gb|WP_010868928)	msbA	LOS	Immune modulation	5.14e-269
GCA_011045875.1@CP047455.1||1_partial_12_47	VFG038845(gb|WP_016351249)	nueA	Polar flagella	Motility	5.03e-123
GCA_011045895.1@CP047461.1||1_partial_8_43	VFG013248(gb|WP_010868928)	msbA	LOS	Immune modulation	5.14e-269
GCA_011045895.1@CP047461.1||1_partial_8_47	VFG038845(gb|WP_016351249)	nueA	Polar flagella	Motility	5.03e-123
GCA_012516455.1@CP051219.1||0_partial_8_106	VFG000121(gb|NP_249453)	algU	Alginate	Biofilm	2.18e-86
GCA_012516455.1@CP051219.1||1_partial_9_1	VFG034679(gb|WP_000074207)	ibeB	Ibes	Invasion	4.15e-317
GCA_012516455.1@CP051219.1||1_partial_9_70	VFG000449(gb|NP_459544)	fimZ	Type 1 fimbriae	Adherence	1.56e-104
GCA_012516455.1@CP051219.1||1_partial_9_72	VFG000447(gb|NP_459542)	fimH	Type 1 fimbriae	Adherence	3.53e-165
GCA_012516455.1@CP051219.1||1_partial_9_73	VFG000446(gb|NP_459541)	fimD	Type 1 fimbriae	Adherence	0
GCA_012516455.1@CP051219.1||1_partial_9_74	VFG000445(gb|NP_459540)	fimC	Type 1 fimbriae	Adherence	8.6e-100
GCA_012516455.1@CP051219.1||1_partial_9_75	VFG000443(gb|NP_459538)	fimA	Type 1 fimbriae	Adherence	2.4e-76
GCA_012516455.1@CP051219.1||1_partial_9_88	VFG049124(gb|WP_012737540)	allD	Allantion utilization	Nutritional/Metabolic factor	2.34e-118
GCA_012516455.1@CP051219.1||1_partial_9_89	VFG049124(gb|WP_012737540)	allD	Allantion utilization	Nutritional/Metabolic factor	3.09e-63
GCA_012516455.1@CP051219.1||1_partial_9_90	VFG049122(gb|WP_012737539)	allC	Allantion utilization	Nutritional/Metabolic factor	5.78e-251
GCA_012516455.1@CP051219.1||1_partial_9_94	VFG049120(gb|WP_012737535)	allB	Allantion utilization	Nutritional/Metabolic factor	1.97e-316
GCA_012516455.1@CP051219.1||1_partial_9_99	VFG049118(gb|WP_012737529)	allR	Allantion utilization	Nutritional/Metabolic factor	2.25e-158
GCA_012516455.1@CP051219.1||1_partial_9_100	VFG049116(gb|WP_012737528)	allA	Allantion utilization	Nutritional/Metabolic factor	4.82e-43
GCA_012516455.1@CP051219.1||1_partial_9_101	VFG049116(gb|WP_012737528)	allA	Allantion utilization	Nutritional/Metabolic factor	4.47e-25
GCA_012516455.1@CP051219.1||1_partial_9_102	VFG049114(gb|WP_012737527)	allS	Allantion utilization	Nutritional/Metabolic factor	2.36e-168
GCA_012516455.1@CP051219.1||1_partial_9_137	VFG049133(gb|WP_004177236)	acrA	AcrAB	Antimicrobial activity/Competitive advantage	4.08e-237
GCA_012516455.1@CP051219.1||1_partial_9_138	VFG049144(gb|WP_002892069)	acrB	AcrAB	Antimicrobial activity/Competitive advantage	0
GCA_012516455.1@CP051219.1||1_partial_9_162	VFG000077(gb|NP_465991)	clpP	ClpP	Stress survival	3.94e-92
GCA_012516455.1@CP051219.1||3_partial_11_62	VFG048972(gb|WP_014907221)	KP1_RS17340	Capsule	Immune modulation	4.65e-187
GCA_012516455.1@CP051219.1||3_partial_11_71	VFG048885(gb|WP_014907227)	gmd	Capsule	Immune modulation	2.16e-250
GCA_012516455.1@CP051219.1||3_partial_11_72	VFG048874(gb|WP_041937789)	KP1_RS17305	Capsule	Immune modulation	9.37e-189
GCA_012516455.1@CP051219.1||3_partial_11_74	VFG048852(gb|WP_015875022)	KP1_RS17295	Capsule	Immune modulation	3.01e-180
GCA_012516455.1@CP051219.1||3_partial_11_75	VFG048819(gb|WP_014907234)	KP1_RS17280	Capsule	Immune modulation	3.16e-212
GCA_012516455.1@CP051219.1||3_partial_11_76	VFG048808(gb|WP_004899416)	rfbK1	Capsule	Immune modulation	1.69e-261
GCA_012516455.1@CP051219.1||3_partial_11_77	VFG048841(gb|WP_014907232)	wcaJ	Capsule	Immune modulation	3.51e-221
GCA_012516455.1@CP051219.1||3_partial_11_82	VFG048990(gb|WP_001741945)	galF	Capsule	Immune modulation	3.75e-194
GCA_012516455.1@CP051219.1||3_partial_11_83	VFG013368(gb|WP_005693225)	rffG	LOS	Immune modulation	1.75e-158
GCA_012516455.1@CP051219.1||3_partial_11_91	VFG047039(gb|WP_003018140)	wbtL	LPS	Immune modulation	1.76e-143
GCA_012516455.1@CP051219.1||3_partial_11_92	VFG048830(gb|WP_014907233)	gndA	Capsule	Immune modulation	0
GCA_012516455.1@CP051219.1||3_partial_11_93	VFG048797(gb|WP_004175261)	ugd	Capsule	Immune modulation	3.24e-234
GCA_013591455.1@CP055599.1||1_partial_42_42	VFG013248(gb|WP_010868928)	msbA	LOS	Immune modulation	7.29e-269
GCA_013591455.1@CP055599.1||1_partial_42_46	VFG038845(gb|WP_016351249)	nueA	Polar flagella	Motility	6.79e-121
GCA_013591455.1@CP055599.1||1_partial_42_79	VFG001443(gb|AAF37887)	ompA	OmpA	Invasion	3.2e-244
GCA_013591455.1@CP055599.1||1_partial_42_112	VFG002359(gb|WP_005164498)	flhD	Flagella	Motility	2.74e-53
GCA_013591455.1@CP055599.1||2_partial_41_68	VFG049899(gb|WP_001087735)	tssA	T6SS	Effector delivery system	1.35e-75
GCA_013591455.1@CP055599.1||5_partial_43_10	VFG000669(gb|NP_706257)	gtrA	LPS	Immune modulation	7.07e-76
GCA_013591455.1@CP055599.1||5_partial_43_11	VFG000670(gb|NP_706258)	gtrB	LPS	Immune modulation	3.37e-207
GCA_013596835.1@CP055675.1||1_partial_2_215	VFG002046(gb|WP_000135089)	gspC	T2SS	Effector delivery system	9.54e-181
GCA_013596835.1@CP055675.1||1_partial_2_216	VFG002047(gb|WP_000498818)	gspD	T2SS	Effector delivery system	0
GCA_013596835.1@CP055675.1||1_partial_2_217	VFG002048(gb|WP_000249362)	gspE	T2SS	Effector delivery system	0
GCA_013596835.1@CP055675.1||1_partial_2_218	VFG002049(gb|WP_001173470)	gspF	T2SS	Effector delivery system	3.11e-258
GCA_013596835.1@CP055675.1||1_partial_2_219	VFG002050(gb|WP_001087302)	gspG	T2SS	Effector delivery system	2.73e-106
GCA_013596835.1@CP055675.1||1_partial_2_220	VFG002051(gb|WP_001115126)	gspH	T2SS	Effector delivery system	2.64e-126
GCA_013596835.1@CP055675.1||1_partial_2_221	VFG002052(gb|WP_000820136)	gspI	T2SS	Effector delivery system	7.86e-79
GCA_013596835.1@CP055675.1||1_partial_2_222	VFG002053(gb|WP_001250462)	gspJ	T2SS	Effector delivery system	8.42e-139
GCA_013596835.1@CP055675.1||1_partial_2_223	VFG002054(gb|WP_000633233)	gspK	T2SS	Effector delivery system	3.43e-218
GCA_013596835.1@CP055675.1||1_partial_2_224	VFG002055(gb|WP_000097229)	gspL	T2SS	Effector delivery system	3.31e-268
GCA_013596835.1@CP055675.1||2_partial_43_94	VFG049144(gb|WP_002892069)	acrB	AcrAB	Antimicrobial activity/Competitive advantage	0
GCA_013596835.1@CP055675.1||3_partial_44_107	VFG013248(gb|WP_010868928)	msbA	LOS	Immune modulation	7.29e-269
GCA_013596835.1@CP055675.1||3_partial_44_111	VFG038845(gb|WP_016351249)	nueA	Polar flagella	Motility	6.79e-121
GCA_013596835.1@CP055675.1||8_partial_55_1	VFG045304(gb|WP_010946493)	rfbC	LPS	Immune modulation	5.28e-74
GCA_013596835.1@CP055675.1||8_partial_55_2	VFG047039(gb|WP_003018140)	wbtL	LPS	Immune modulation	9.21e-140
GCA_013596835.1@CP055675.1||8_partial_55_4	VFG013368(gb|WP_005693225)	rffG	LOS	Immune modulation	1.48e-157
GCA_013596835.1@CP055675.1||8_partial_55_5	VFG048990(gb|WP_001741945)	galF	Capsule	Immune modulation	1.78e-192
GCA_013710495.1@CP055702.1||0_partial_21_175	VFG049018(gb|WP_002913007)	rcsB	RcsAB	Regulation	5.4e-147
GCA_013710495.1@CP055702.1||1_partial_22_162	VFG013465(gb|WP_005693586)	kdsA	LOS	Immune modulation	8.42e-171
GCA_013710495.1@CP055702.1||2_partial_23_98	VFG000121(gb|NP_249453)	algU	Alginate	Biofilm	6.23e-86
GCA_013710495.1@CP055702.1||3_partial_24_63	VFG049007(gb|WP_002911561)	rcsA	RcsAB	Regulation	5.92e-96
GCA_013710495.1@CP055702.1||3_partial_24_64	VFG002340(gb|WP_005168816)	fliR	Flagella	Motility	1.57e-117
GCA_013710495.1@CP055702.1||3_partial_24_65	VFG002339(gb|WP_005160414)	fliQ	Flagella	Motility	2.57e-41
GCA_013710495.1@CP055702.1||3_partial_24_66	VFG002338(gb|WP_042661456)	fliP	Flagella	Motility	4.64e-136
GCA_013710495.1@CP055702.1||3_partial_24_68	VFG002336(gb|WP_005160399)	fliN	Flagella	Motility	3.03e-67
GCA_013710495.1@CP055702.1||3_partial_24_69	VFG002335(gb|WP_005160396)	fliM	Flagella	Motility	1.29e-206
GCA_013710495.1@CP055702.1||3_partial_24_73	VFG002331(gb|WP_026018001)	fliI	Flagella	Motility	4.23e-273
GCA_013710495.1@CP055702.1||3_partial_24_75	VFG002329(gb|WP_005160381)	fliG	Flagella	Motility	2.48e-191
GCA_013710495.1@CP055702.1||3_partial_24_76	VFG002328(gb|WP_011816597)	fliF	Flagella	Motility	2.62e-233
GCA_013710495.1@CP055702.1||3_partial_24_83	VFG002325(gb|WP_005160351)	fliS	Flagella	Motility	1.1e-58
GCA_013710495.1@CP055702.1||3_partial_24_86	VFG002319(gb|WP_005160341)	fliA	Flagella	Motility	2.69e-138
GCA_013710495.1@CP055702.1||3_partial_24_121	VFG002359(gb|WP_005164498)	flhD	Flagella	Motility	5.12e-55
GCA_013710495.1@CP055702.1||3_partial_24_122	VFG002358(gb|WP_005164496)	flhC	Flagella	Motility	1.12e-114
GCA_013710495.1@CP055702.1||3_partial_24_123	VFG043213(gb|WP_005164494)	motA	Flagella	Motility	5.82e-172
GCA_013710495.1@CP055702.1||3_partial_24_124	VFG043212(gb|WP_005168761)	motB	Flagella	Motility	1.33e-138
GCA_013710495.1@CP055702.1||3_partial_24_125	VFG043211(gb|WP_032902679)	cheA	Flagella	Motility	0
GCA_013710495.1@CP055702.1||3_partial_24_126	VFG043210(gb|WP_011816618)	cheW	Flagella	Motility	4.41e-92
GCA_013710495.1@CP055702.1||3_partial_24_128	VFG043209(gb|WP_005168769)	cheD	Flagella	Motility	5.15e-147
GCA_013710495.1@CP055702.1||3_partial_24_130	VFG043208(gb|WP_005164483)	cheR	Flagella	Motility	1.06e-145
GCA_013710495.1@CP055702.1||3_partial_24_131	VFG043207(gb|WP_005164481)	cheB	Flagella	Motility	1.81e-209
GCA_013710495.1@CP055702.1||3_partial_24_132	VFG043206(gb|WP_005164479)	cheY	Flagella	Motility	7.68e-82
GCA_013710495.1@CP055702.1||3_partial_24_133	VFG043205(gb|WP_005164477)	cheZ	Flagella	Motility	7.88e-112
GCA_013710495.1@CP055702.1||3_partial_24_134	VFG002357(gb|WP_005164474)	flhB	Flagella	Motility	8.13e-181
GCA_013710495.1@CP055702.1||3_partial_24_135	VFG002356(gb|WP_011816614)	flhA	Flagella	Motility	0
GCA_013710495.1@CP055702.1||4_partial_22_33	VFG050158(gb|WP_000905916)	kpsE	K1 capsule	Invasion	1.38e-188
GCA_013710495.1@CP055702.1||4_partial_22_34	VFG050159(gb|WP_001331697)	kpsD	K1 capsule	Invasion	4.20e-311
GCA_013710495.1@CP055702.1||4_partial_22_35	VFG050161(gb|WP_000579525)	kpsC	K1 capsule	Invasion	0
GCA_013710495.1@CP055702.1||4_partial_22_36	VFG050162(gb|WP_001161829)	kpsS	K1 capsule	Invasion	1.54e-236
GCA_013710495.1@CP055702.1||4_partial_22_41	VFG050168(gb|WP_000590258)	kpsT	K1 capsule	Invasion	2.11e-109
GCA_013710495.1@CP055702.1||4_partial_22_42	VFG050169(gb|WP_000124301)	kpsM	K1 capsule	Invasion	8.77e-144
GCA_013710495.1@CP055702.1||5_partial_23_1	VFG004125(gb|NP_460113)	csgD	Agf	Adherence	6.85e-150
GCA_013710495.1@CP055702.1||5_partial_23_2	VFG000460(gb|NP_460112)	csgE	Agf	Adherence	3.99e-85
GCA_013710495.1@CP055702.1||5_partial_23_3	VFG000461(gb|NP_460111)	csgF	Agf	Adherence	3.55e-91
GCA_013710495.1@CP055702.1||5_partial_23_4	VFG045788(gb|WP_001189322)	cgsG	Curli fibers	Adherence	1.48e-188
GCA_013713585.1@CP055806.1||0_partial_29_127	VFG000121(gb|NP_249453)	algU	Alginate	Biofilm	2.18e-86
GCA_013713585.1@CP055806.1||0_partial_29_199	VFG000670(gb|NP_706258)	gtrB	LPS	Immune modulation	1.19e-210
GCA_013713585.1@CP055806.1||0_partial_29_200	VFG000669(gb|NP_706257)	gtrA	LPS	Immune modulation	7.07e-76
GCA_013713585.1@CP055806.1||0_partial_29_233	VFG002307(gb|NP_461452)	sinH	SinH	Adherence	0
GCA_013713585.1@CP055806.1||0_partial_29_322	VFG049144(gb|WP_002892069)	acrB	AcrAB	Antimicrobial activity/Competitive advantage	0
GCA_013713585.1@CP055806.1||1_partial_3_107	VFG013248(gb|WP_010868928)	msbA	LOS	Immune modulation	7.29e-269
GCA_013714535.1@CP055850.1||0_partial_15_146	VFG013248(gb|WP_010868928)	msbA	LOS	Immune modulation	7.29e-269
GCA_013714535.1@CP055850.1||0_partial_15_150	VFG038845(gb|WP_016351249)	nueA	Polar flagella	Motility	6.79e-121
GCA_013714535.1@CP055850.1||0_partial_15_184	VFG001443(gb|AAF37887)	ompA	OmpA	Invasion	3.2e-244
GCA_013714535.1@CP055850.1||0_partial_15_217	VFG002359(gb|WP_005164498)	flhD	Flagella	Motility	2.74e-53
GCA_013714535.1@CP055850.1||0_partial_15_218	VFG002358(gb|WP_005164496)	flhC	Flagella	Motility	1.03e-112
GCA_013714535.1@CP055850.1||0_partial_15_219	VFG043213(gb|WP_005164494)	motA	Flagella	Motility	1.07e-167
GCA_013714535.1@CP055850.1||0_partial_15_220	VFG043212(gb|WP_005168761)	motB	Flagella	Motility	1.1e-138
GCA_013714535.1@CP055850.1||0_partial_15_221	VFG043211(gb|WP_032902679)	cheA	Flagella	Motility	0
GCA_013714535.1@CP055850.1||0_partial_15_222	VFG043210(gb|WP_011816618)	cheW	Flagella	Motility	7.89e-92
GCA_013714535.1@CP055850.1||0_partial_15_228	VFG043209(gb|WP_005168769)	cheD	Flagella	Motility	3.91e-141
GCA_013714535.1@CP055850.1||0_partial_15_229	VFG043208(gb|WP_005164483)	cheR	Flagella	Motility	3.62e-148
GCA_013714535.1@CP055850.1||0_partial_15_230	VFG043207(gb|WP_005164481)	cheB	Flagella	Motility	3.82e-211
GCA_013714535.1@CP055850.1||0_partial_15_231	VFG043206(gb|WP_005164479)	cheY	Flagella	Motility	1.89e-82
GCA_013714535.1@CP055850.1||0_partial_15_232	VFG043205(gb|WP_005164477)	cheZ	Flagella	Motility	2.69e-107
GCA_013714535.1@CP055850.1||1_partial_16_94	VFG049144(gb|WP_002892069)	acrB	AcrAB	Antimicrobial activity/Competitive advantage	0
GCA_013714535.1@CP055850.1||3_partial_17_72	VFG034721(gb|WP_000556298)	ibeC	Ibes	Invasion	0
GCA_013714535.1@CP055850.1||3_partial_17_92	VFG046465(gb|WP_003028672)	tufA	EF-Tu	Adherence	2.75e-245
GCA_013714825.1@CP055860.1||0_partial_28_145	VFG013248(gb|WP_010868928)	msbA	LOS	Immune modulation	7.29e-269
GCA_013714825.1@CP055860.1||0_partial_28_149	VFG038845(gb|WP_016351249)	nueA	Polar flagella	Motility	6.79e-121
GCA_013714825.1@CP055860.1||0_partial_28_183	VFG001443(gb|AAF37887)	ompA	OmpA	Invasion	3.2e-244
GCA_013714825.1@CP055860.1||0_partial_28_216	VFG002359(gb|WP_005164498)	flhD	Flagella	Motility	2.74e-53
GCA_013714825.1@CP055860.1||0_partial_28_217	VFG002358(gb|WP_005164496)	flhC	Flagella	Motility	1.03e-112
GCA_013714825.1@CP055860.1||0_partial_28_218	VFG043213(gb|WP_005164494)	motA	Flagella	Motility	1.07e-167
GCA_013714825.1@CP055860.1||0_partial_28_219	VFG043212(gb|WP_005168761)	motB	Flagella	Motility	1.1e-138
GCA_013714825.1@CP055860.1||0_partial_28_220	VFG043211(gb|WP_032902679)	cheA	Flagella	Motility	0
GCA_013714825.1@CP055860.1||0_partial_28_221	VFG043210(gb|WP_011816618)	cheW	Flagella	Motility	7.89e-92
GCA_013714825.1@CP055860.1||0_partial_28_227	VFG043209(gb|WP_005168769)	cheD	Flagella	Motility	3.91e-141
GCA_013714825.1@CP055860.1||0_partial_28_228	VFG043208(gb|WP_005164483)	cheR	Flagella	Motility	3.62e-148
GCA_013714825.1@CP055860.1||0_partial_28_229	VFG043207(gb|WP_005164481)	cheB	Flagella	Motility	3.82e-211
GCA_013714825.1@CP055860.1||0_partial_28_230	VFG043206(gb|WP_005164479)	cheY	Flagella	Motility	1.89e-82
GCA_013714825.1@CP055860.1||0_partial_28_231	VFG043205(gb|WP_005164477)	cheZ	Flagella	Motility	2.69e-107
GCA_013714825.1@CP055860.1||1_partial_29_94	VFG049144(gb|WP_002892069)	acrB	AcrAB	Antimicrobial activity/Competitive advantage	0
GCA_013714825.1@CP055860.1||3_partial_30_72	VFG034721(gb|WP_000556298)	ibeC	Ibes	Invasion	0
GCA_013714825.1@CP055860.1||3_partial_30_91	VFG046465(gb|WP_003028672)	tufA	EF-Tu	Adherence	2.75e-245
GCA_013715025.1@CP055872.1||0_partial_31_146	VFG013248(gb|WP_010868928)	msbA	LOS	Immune modulation	7.29e-269
GCA_013715025.1@CP055872.1||0_partial_31_150	VFG038845(gb|WP_016351249)	nueA	Polar flagella	Motility	6.79e-121
GCA_013715025.1@CP055872.1||0_partial_31_184	VFG001443(gb|AAF37887)	ompA	OmpA	Invasion	3.2e-244
GCA_013715025.1@CP055872.1||0_partial_31_217	VFG002359(gb|WP_005164498)	flhD	Flagella	Motility	2.74e-53
GCA_013715025.1@CP055872.1||0_partial_31_218	VFG002358(gb|WP_005164496)	flhC	Flagella	Motility	1.03e-112
GCA_013715025.1@CP055872.1||0_partial_31_219	VFG043213(gb|WP_005164494)	motA	Flagella	Motility	1.07e-167
GCA_013715025.1@CP055872.1||0_partial_31_220	VFG043212(gb|WP_005168761)	motB	Flagella	Motility	1.1e-138
GCA_013715025.1@CP055872.1||0_partial_31_221	VFG043211(gb|WP_032902679)	cheA	Flagella	Motility	0
GCA_013715025.1@CP055872.1||0_partial_31_222	VFG043210(gb|WP_011816618)	cheW	Flagella	Motility	7.89e-92
GCA_013715025.1@CP055872.1||0_partial_31_228	VFG043209(gb|WP_005168769)	cheD	Flagella	Motility	3.91e-141
GCA_013715025.1@CP055872.1||0_partial_31_229	VFG043208(gb|WP_005164483)	cheR	Flagella	Motility	3.62e-148
GCA_013715025.1@CP055872.1||0_partial_31_230	VFG043207(gb|WP_005164481)	cheB	Flagella	Motility	3.82e-211
GCA_013715025.1@CP055872.1||0_partial_31_231	VFG043206(gb|WP_005164479)	cheY	Flagella	Motility	1.89e-82
GCA_013715025.1@CP055872.1||0_partial_31_232	VFG043205(gb|WP_005164477)	cheZ	Flagella	Motility	2.69e-107
GCA_013715025.1@CP055872.1||1_partial_32_93	VFG049144(gb|WP_002892069)	acrB	AcrAB	Antimicrobial activity/Competitive advantage	0
GCA_013715025.1@CP055872.1||3_partial_33_72	VFG034721(gb|WP_000556298)	ibeC	Ibes	Invasion	0
GCA_013715025.1@CP055872.1||3_partial_33_91	VFG046465(gb|WP_003028672)	tufA	EF-Tu	Adherence	2.75e-245
GCA_013801425.1@CP056961.1||0_partial_1_184	VFG049007(gb|WP_002911561)	rcsA	RcsAB	Regulation	2.07e-96
GCA_013801425.1@CP056961.1||0_partial_1_185	VFG002340(gb|WP_005168816)	fliR	Flagella	Motility	3.82e-116
GCA_013801425.1@CP056961.1||0_partial_1_186	VFG002339(gb|WP_005160414)	fliQ	Flagella	Motility	3.13e-42
GCA_013801425.1@CP056961.1||0_partial_1_187	VFG002338(gb|WP_042661456)	fliP	Flagella	Motility	5.15e-133
GCA_013801425.1@CP056961.1||0_partial_1_189	VFG002336(gb|WP_005160399)	fliN	Flagella	Motility	5.01e-66
GCA_013801425.1@CP056961.1||0_partial_1_190	VFG002335(gb|WP_005160396)	fliM	Flagella	Motility	4.3e-205
GCA_013801425.1@CP056961.1||0_partial_1_194	VFG002331(gb|WP_026018001)	fliI	Flagella	Motility	5.72e-271
GCA_013801425.1@CP056961.1||0_partial_1_196	VFG002329(gb|WP_005160381)	fliG	Flagella	Motility	3.93e-190
GCA_013801425.1@CP056961.1||0_partial_1_197	VFG002328(gb|WP_011816597)	fliF	Flagella	Motility	8.79e-233
GCA_013801425.1@CP056961.1||0_partial_1_226	VFG045788(gb|WP_001189322)	cgsG	Curli fibers	Adherence	2.39e-194
GCA_013801425.1@CP056961.1||0_partial_1_227	VFG045789(gb|WP_001264082)	cgsF	Curli fibers	Adherence	3.7e-91
GCA_013801425.1@CP056961.1||0_partial_1_228	VFG045790(gb|WP_000833288)	cgsE	Curli fibers	Adherence	5.01e-87
GCA_013801425.1@CP056961.1||0_partial_1_229	VFG004125(gb|NP_460113)	csgD	Agf	Adherence	1.27e-145
GCA_013801425.1@CP056961.1||0_partial_1_232	VFG045794(gb|WP_000992818)	csgC	Curli fibers	Adherence	3.6e-53
GCA_013801425.1@CP056961.1||1_partial_9_96	VFG052339(gb|NP_463156.1)	pmrB	PmrAB	Regulation	1.13e-201
GCA_013801425.1@CP056961.1||1_partial_9_97	VFG052340(gb|NP_463157.1)	pmrA	PmrAB	Regulation	1.35e-141
GCA_013801425.1@CP056961.1||1_partial_9_118	VFG001855(gb|WP_197535493)	htpB	Hsp60	Adherence	2.27e-273
GCA_013801425.1@CP056961.1||2_partial_2_92	VFG049144(gb|WP_002892069)	acrB	AcrAB	Antimicrobial activity/Competitive advantage	0
GCA_013801705.1@CP056967.1||0_partial_30_64	VFG000475(gb|NP_460201)	phoP	PhoPQ	Regulation	2.19e-152
GCA_013801705.1@CP056967.1||0_partial_30_65	VFG000474(gb|NP_460200)	phoQ	PhoPQ	Regulation	6.24e-312
GCA_013801705.1@CP056967.1||1_partial_31_53	VFG048972(gb|WP_014907221)	KP1_RS17340	Capsule	Immune modulation	3.61e-184
GCA_013801705.1@CP056967.1||1_partial_31_62	VFG048885(gb|WP_014907227)	gmd	Capsule	Immune modulation	2.41e-247
GCA_013801705.1@CP056967.1||1_partial_31_63	VFG048874(gb|WP_041937789)	KP1_RS17305	Capsule	Immune modulation	4.65e-189
GCA_013801705.1@CP056967.1||1_partial_31_65	VFG048852(gb|WP_015875022)	KP1_RS17295	Capsule	Immune modulation	1.12e-182
GCA_013801705.1@CP056967.1||1_partial_31_67	VFG048808(gb|WP_004899416)	rfbK1	Capsule	Immune modulation	1.03e-248
GCA_013801705.1@CP056967.1||1_partial_31_68	VFG048841(gb|WP_014907232)	wcaJ	Capsule	Immune modulation	1.45e-227
GCA_013801705.1@CP056967.1||1_partial_31_74	VFG048990(gb|WP_001741945)	galF	Capsule	Immune modulation	5.09e-192
GCA_013801705.1@CP056967.1||1_partial_31_81	VFG048830(gb|WP_014907233)	gndA	Capsule	Immune modulation	0
GCA_013801705.1@CP056967.1||1_partial_31_82	VFG048797(gb|WP_004175261)	ugd	Capsule	Immune modulation	8.52e-253
GCA_013801705.1@CP056967.1||4_partial_32_40	VFG001381(gb|YP_177728)	icl	Isocitrate lyase	Others	1.29e-177
GCA_013801845.1@CP056968.1||0_partial_3_184	VFG049007(gb|WP_002911561)	rcsA	RcsAB	Regulation	2.07e-96
GCA_013801845.1@CP056968.1||0_partial_3_185	VFG002340(gb|WP_005168816)	fliR	Flagella	Motility	3.82e-116
GCA_013801845.1@CP056968.1||0_partial_3_186	VFG002339(gb|WP_005160414)	fliQ	Flagella	Motility	3.13e-42
GCA_013801845.1@CP056968.1||0_partial_3_187	VFG002338(gb|WP_042661456)	fliP	Flagella	Motility	5.15e-133
GCA_013801845.1@CP056968.1||0_partial_3_189	VFG002336(gb|WP_005160399)	fliN	Flagella	Motility	5.01e-66
GCA_013801845.1@CP056968.1||0_partial_3_190	VFG002335(gb|WP_005160396)	fliM	Flagella	Motility	4.3e-205
GCA_013801845.1@CP056968.1||0_partial_3_194	VFG002331(gb|WP_026018001)	fliI	Flagella	Motility	5.72e-271
GCA_013801845.1@CP056968.1||0_partial_3_196	VFG002329(gb|WP_005160381)	fliG	Flagella	Motility	3.93e-190
GCA_013801845.1@CP056968.1||0_partial_3_197	VFG002328(gb|WP_011816597)	fliF	Flagella	Motility	8.79e-233
GCA_013801845.1@CP056968.1||0_partial_3_226	VFG045788(gb|WP_001189322)	cgsG	Curli fibers	Adherence	2.39e-194
GCA_013801845.1@CP056968.1||0_partial_3_227	VFG045789(gb|WP_001264082)	cgsF	Curli fibers	Adherence	3.7e-91
GCA_013801845.1@CP056968.1||0_partial_3_228	VFG045790(gb|WP_000833288)	cgsE	Curli fibers	Adherence	5.01e-87
GCA_013801845.1@CP056968.1||0_partial_3_229	VFG004125(gb|NP_460113)	csgD	Agf	Adherence	1.27e-145
GCA_013801845.1@CP056968.1||0_partial_3_232	VFG045794(gb|WP_000992818)	csgC	Curli fibers	Adherence	3.6e-53
GCA_013801845.1@CP056968.1||1_partial_8_96	VFG052339(gb|NP_463156.1)	pmrB	PmrAB	Regulation	1.13e-201
GCA_013801845.1@CP056968.1||1_partial_8_97	VFG052340(gb|NP_463157.1)	pmrA	PmrAB	Regulation	1.35e-141
GCA_013801845.1@CP056968.1||1_partial_8_118	VFG001855(gb|WP_197535493)	htpB	Hsp60	Adherence	2.27e-273
GCA_013801845.1@CP056968.1||2_partial_4_92	VFG049144(gb|WP_002892069)	acrB	AcrAB	Antimicrobial activity/Competitive advantage	0
GCA_013812875.1@CP057104.1||0_partial_1_86	VFG048797(gb|WP_004175261)	ugd	Capsule	Immune modulation	1.98e-228
GCA_013812875.1@CP057104.1||0_partial_1_87	VFG048830(gb|WP_014907233)	gndA	Capsule	Immune modulation	0
GCA_013812875.1@CP057104.1||0_partial_1_97	VFG047039(gb|WP_003018140)	wbtL	LPS	Immune modulation	2.15e-138
GCA_013812875.1@CP057104.1||0_partial_1_99	VFG013368(gb|WP_005693225)	rffG	LOS	Immune modulation	2.99e-157
GCA_013812875.1@CP057104.1||0_partial_1_100	VFG048990(gb|WP_001741945)	galF	Capsule	Immune modulation	9.2e-195
GCA_013812875.1@CP057104.1||0_partial_1_106	VFG048841(gb|WP_014907232)	wcaJ	Capsule	Immune modulation	3.51e-221
GCA_013812875.1@CP057104.1||0_partial_1_107	VFG048808(gb|WP_004899416)	rfbK1	Capsule	Immune modulation	3.97e-260
GCA_013812875.1@CP057104.1||0_partial_1_108	VFG048819(gb|WP_014907234)	KP1_RS17280	Capsule	Immune modulation	1.57e-212
GCA_013812875.1@CP057104.1||0_partial_1_109	VFG048852(gb|WP_015875022)	KP1_RS17295	Capsule	Immune modulation	2.25e-182
GCA_013812875.1@CP057104.1||0_partial_1_111	VFG048874(gb|WP_041937789)	KP1_RS17305	Capsule	Immune modulation	1.89e-188
GCA_013812875.1@CP057104.1||0_partial_1_112	VFG048885(gb|WP_014907227)	gmd	Capsule	Immune modulation	2.16e-250
GCA_013812875.1@CP057104.1||0_partial_1_121	VFG048972(gb|WP_014907221)	KP1_RS17340	Capsule	Immune modulation	2.21e-186
GCA_013812875.1@CP057104.1||1_partial_2_109	VFG013346(gb|WP_005693178)	galU	LOS	Immune modulation	1.57e-150
GCA_013812875.1@CP057104.1||1_partial_2_135	VFG013465(gb|WP_005693586)	kdsA	LOS	Immune modulation	2.07e-171
GCA_013812875.1@CP057104.1||2_partial_30_90	VFG052339(gb|NP_463156.1)	pmrB	PmrAB	Regulation	3.94e-202
GCA_013812875.1@CP057104.1||2_partial_30_91	VFG052340(gb|NP_463157.1)	pmrA	PmrAB	Regulation	2.73e-141
GCA_013812875.1@CP057104.1||2_partial_30_112	VFG001855(gb|WP_197535493)	htpB	Hsp60	Adherence	2.27e-273
GCA_013812875.1@CP057104.1||3_partial_3_92	VFG049144(gb|WP_002892069)	acrB	AcrAB	Antimicrobial activity/Competitive advantage	0
GCA_013812875.1@CP057104.1||4_partial_31_77	VFG034721(gb|WP_000556298)	ibeC	Ibes	Invasion	0
GCA_013812875.1@CP057104.1||4_partial_31_96	VFG046465(gb|WP_003028672)	tufA	EF-Tu	Adherence	2.75e-245
GCA_013813035.1@CP057099.1||2_partial_11_91	VFG000121(gb|NP_249453)	algU	Alginate	Biofilm	7.23e-85
GCA_013813035.1@CP057099.1||3_partial_12_72	VFG049007(gb|WP_002911561)	rcsA	RcsAB	Regulation	5.48e-147
GCA_013813035.1@CP057099.1||3_partial_12_112	VFG039536(gb|NP_820549)	CBU_1566	T4SS secreted effectors	Effector delivery system	5.58e-96
GCA_013813205.1@CP057093.1||0_partial_4_181	VFG049007(gb|WP_002911561)	rcsA	RcsAB	Regulation	2.07e-96
GCA_013813205.1@CP057093.1||0_partial_4_182	VFG002340(gb|WP_005168816)	fliR	Flagella	Motility	3.82e-116
GCA_013813205.1@CP057093.1||0_partial_4_183	VFG002339(gb|WP_005160414)	fliQ	Flagella	Motility	3.13e-42
GCA_013813205.1@CP057093.1||0_partial_4_184	VFG002338(gb|WP_042661456)	fliP	Flagella	Motility	5.15e-133
GCA_013813205.1@CP057093.1||0_partial_4_186	VFG002336(gb|WP_005160399)	fliN	Flagella	Motility	5.01e-66
GCA_013813205.1@CP057093.1||0_partial_4_187	VFG002335(gb|WP_005160396)	fliM	Flagella	Motility	4.3e-205
GCA_013813205.1@CP057093.1||0_partial_4_191	VFG002331(gb|WP_026018001)	fliI	Flagella	Motility	5.72e-271
GCA_013813205.1@CP057093.1||0_partial_4_193	VFG002329(gb|WP_005160381)	fliG	Flagella	Motility	3.93e-190
GCA_013813205.1@CP057093.1||0_partial_4_194	VFG002328(gb|WP_011816597)	fliF	Flagella	Motility	8.79e-233
GCA_013813205.1@CP057093.1||0_partial_4_261	VFG045788(gb|WP_001189322)	cgsG	Curli fibers	Adherence	2.39e-194
GCA_013813205.1@CP057093.1||0_partial_4_262	VFG045789(gb|WP_001264082)	cgsF	Curli fibers	Adherence	3.7e-91
GCA_013813205.1@CP057093.1||0_partial_4_263	VFG045790(gb|WP_000833288)	cgsE	Curli fibers	Adherence	5.01e-87
GCA_013813205.1@CP057093.1||0_partial_4_264	VFG004125(gb|NP_460113)	csgD	Agf	Adherence	1.27e-145
GCA_013813205.1@CP057093.1||0_partial_4_268	VFG045794(gb|WP_000992818)	csgC	Curli fibers	Adherence	3.6e-53
GCA_013813205.1@CP057093.1||0_partial_4_297	VFG002351(gb|WP_005160463)	flgB	Flagella	Motility	1.04e-70
GCA_013813205.1@CP057093.1||1_partial_36_97	VFG052339(gb|NP_463156.1)	pmrB	PmrAB	Regulation	1.13e-201
GCA_013813205.1@CP057093.1||1_partial_36_98	VFG052340(gb|NP_463157.1)	pmrA	PmrAB	Regulation	1.35e-141
GCA_013813205.1@CP057093.1||1_partial_36_119	VFG001855(gb|WP_197535493)	htpB	Hsp60	Adherence	2.27e-273
GCA_013813205.1@CP057093.1||2_partial_5_92	VFG049144(gb|WP_002892069)	acrB	AcrAB	Antimicrobial activity/Competitive advantage	0
GCA_013813425.1@CP057101.1||0_partial_39_209	VFG002046(gb|WP_000135089)	gspC	T2SS	Effector delivery system	2.86e-163
GCA_013813425.1@CP057101.1||0_partial_39_210	VFG002047(gb|WP_000498818)	gspD	T2SS	Effector delivery system	0
GCA_013813425.1@CP057101.1||0_partial_39_211	VFG002048(gb|WP_000249362)	gspE	T2SS	Effector delivery system	0
GCA_013813425.1@CP057101.1||0_partial_39_212	VFG002049(gb|WP_001173470)	gspF	T2SS	Effector delivery system	6.27e-258
GCA_013813425.1@CP057101.1||0_partial_39_213	VFG002050(gb|WP_001087302)	gspG	T2SS	Effector delivery system	2.73e-106
GCA_013813425.1@CP057101.1||0_partial_39_214	VFG002051(gb|WP_001115126)	gspH	T2SS	Effector delivery system	2.64e-126
GCA_013813425.1@CP057101.1||1_partial_5_84	VFG048797(gb|WP_004175261)	ugd	Capsule	Immune modulation	8.84e-232
GCA_013813425.1@CP057101.1||1_partial_5_85	VFG048830(gb|WP_014907233)	gndA	Capsule	Immune modulation	0
GCA_013813425.1@CP057101.1||1_partial_5_94	VFG047039(gb|WP_003018140)	wbtL	LPS	Immune modulation	9.21e-140
GCA_013813425.1@CP057101.1||1_partial_5_96	VFG013368(gb|WP_005693225)	rffG	LOS	Immune modulation	6.96e-156
GCA_013813425.1@CP057101.1||1_partial_5_98	VFG048990(gb|WP_001741945)	galF	Capsule	Immune modulation	5.32e-194
GCA_013813425.1@CP057101.1||1_partial_5_103	VFG048841(gb|WP_014907232)	wcaJ	Capsule	Immune modulation	1e-220
GCA_013813425.1@CP057101.1||1_partial_5_104	VFG048808(gb|WP_004899416)	rfbK1	Capsule	Immune modulation	2.4e-261
GCA_013813425.1@CP057101.1||1_partial_5_105	VFG048819(gb|WP_014907234)	KP1_RS17280	Capsule	Immune modulation	3.16e-212
GCA_013813425.1@CP057101.1||1_partial_5_106	VFG048852(gb|WP_015875022)	KP1_RS17295	Capsule	Immune modulation	7.87e-183
GCA_013813425.1@CP057101.1||1_partial_5_108	VFG048874(gb|WP_041937789)	KP1_RS17305	Capsule	Immune modulation	1.89e-188
GCA_013813425.1@CP057101.1||1_partial_5_109	VFG048885(gb|WP_014907227)	gmd	Capsule	Immune modulation	2.16e-250
GCA_013813425.1@CP057101.1||1_partial_5_118	VFG048972(gb|WP_014907221)	KP1_RS17340	Capsule	Immune modulation	2.21e-186
GCA_013813425.1@CP057101.1||2_partial_40_102	VFG013248(gb|WP_010868928)	msbA	LOS	Immune modulation	7.29e-269
GCA_013813425.1@CP057101.1||2_partial_40_106	VFG038845(gb|WP_016351249)	nueA	Polar flagella	Motility	6.79e-121
GCA_013813425.1@CP057101.1||6_partial_27_20	VFG000670(gb|NP_706258)	gtrB	LPS	Immune modulation	1.19e-210
GCA_013813425.1@CP057101.1||6_partial_27_21	VFG000669(gb|NP_706257)	gtrA	LPS	Immune modulation	7.07e-76
GCA_013825725.1@CP057311.1||1_partial_45_88	VFG049144(gb|WP_002892069)	acrB	AcrAB	Antimicrobial activity/Competitive advantage	0
GCA_013825725.1@CP057311.1||2_partial_3_11	VFG000670(gb|NP_706258)	gtrB	LPS	Immune modulation	2.28e-207
GCA_013825725.1@CP057311.1||3_partial_46_42	VFG013248(gb|WP_010868928)	msbA	LOS	Immune modulation	7.29e-269
GCA_013825725.1@CP057311.1||3_partial_46_46	VFG038845(gb|WP_016351249)	nueA	Polar flagella	Motility	6.79e-121
GCA_013825725.1@CP057311.1||3_partial_46_79	VFG001443(gb|AAF37887)	ompA	OmpA	Invasion	3.2e-244
GCA_013826045.1@CP057313.1||0_partial_27_62	VFG000475(gb|NP_460201)	phoP	PhoPQ	Regulation	9.97e-149
GCA_013826045.1@CP057313.1||0_partial_27_63	VFG000474(gb|NP_460200)	phoQ	PhoPQ	Regulation	8.27e-285
GCA_013826045.1@CP057313.1||0_partial_27_91	VFG048620(gb|WP_014907843)	iutA	Aerobactin	Nutritional/Metabolic factor	0
GCA_013826045.1@CP057313.1||0_partial_27_107	VFG011430(gb|WP_002963616)	acpXL	LPS	Immune modulation	1.42e-24
GCA_013826045.1@CP057313.1||0_partial_27_108	VFG038840(gb|WP_005300916)	flmH	Polar flagella	Motility	3.13e-130
GCA_013826265.1@CP057319.1||0_partial_14_1	VFG002331(gb|WP_026018001)	fliI	Flagella	Motility	9.91e-272
GCA_013826265.1@CP057319.1||0_partial_14_3	VFG002329(gb|WP_005160381)	fliG	Flagella	Motility	2.48e-191
GCA_013826265.1@CP057319.1||0_partial_14_4	VFG002328(gb|WP_011816597)	fliF	Flagella	Motility	3.95e-235
GCA_013826265.1@CP057319.1||0_partial_14_20	VFG002325(gb|WP_005160351)	fliS	Flagella	Motility	2.34e-60
GCA_013826265.1@CP057319.1||0_partial_14_23	VFG002319(gb|WP_005160341)	fliA	Flagella	Motility	2.69e-138
GCA_013826265.1@CP057319.1||0_partial_14_88	VFG000670(gb|NP_706258)	gtrB	LPS	Immune modulation	6.34e-194
GCA_013826265.1@CP057319.1||0_partial_14_89	VFG000669(gb|NP_706257)	gtrA	LPS	Immune modulation	1.84e-68
GCA_013826265.1@CP057319.1||0_partial_14_114	VFG002359(gb|WP_005164498)	flhD	Flagella	Motility	5.12e-55
GCA_013826265.1@CP057319.1||0_partial_14_115	VFG002358(gb|WP_005164496)	flhC	Flagella	Motility	1.12e-114
GCA_013826265.1@CP057319.1||0_partial_14_116	VFG043213(gb|WP_005164494)	motA	Flagella	Motility	5.82e-172
GCA_013826265.1@CP057319.1||0_partial_14_117	VFG043212(gb|WP_005168761)	motB	Flagella	Motility	1.33e-138
GCA_013826265.1@CP057319.1||0_partial_14_118	VFG043211(gb|WP_032902679)	cheA	Flagella	Motility	0
GCA_013826265.1@CP057319.1||0_partial_14_119	VFG043210(gb|WP_011816618)	cheW	Flagella	Motility	4.41e-92
GCA_013826265.1@CP057319.1||0_partial_14_121	VFG043209(gb|WP_005168769)	cheD	Flagella	Motility	5.15e-147
GCA_013826265.1@CP057319.1||0_partial_14_123	VFG043208(gb|WP_005164483)	cheR	Flagella	Motility	1.51e-145
GCA_013826265.1@CP057319.1||0_partial_14_124	VFG043207(gb|WP_005164481)	cheB	Flagella	Motility	1.27e-209
GCA_013826265.1@CP057319.1||0_partial_14_125	VFG043206(gb|WP_005164479)	cheY	Flagella	Motility	7.68e-82
GCA_013826265.1@CP057319.1||0_partial_14_126	VFG043205(gb|WP_005164477)	cheZ	Flagella	Motility	7.58e-112
GCA_013826265.1@CP057319.1||0_partial_14_127	VFG002357(gb|WP_005164474)	flhB	Flagella	Motility	8.13e-181
GCA_013826265.1@CP057319.1||0_partial_14_128	VFG002356(gb|WP_011816614)	flhA	Flagella	Motility	0
GCA_013826265.1@CP057319.1||1_partial_15_101	VFG000121(gb|NP_249453)	algU	Alginate	Biofilm	6.23e-86
GCA_013826265.1@CP057319.1||2_partial_16_65	VFG000475(gb|NP_460201)	phoP	PhoPQ	Regulation	9.28e-152
GCA_013826265.1@CP057319.1||2_partial_16_66	VFG000474(gb|NP_460200)	phoQ	PhoPQ	Regulation	1.38e-315
GCA_013826265.1@CP057319.1||2_partial_16_84	VFG048620(gb|WP_014907843)	iutA	Aerobactin	Nutritional/Metabolic factor	0
GCA_013826265.1@CP057319.1||3_partial_17_26	VFG000274(gb|WP_000238762)	ureG	Urease	Stress survival	2.79e-94
GCA_013826265.1@CP057319.1||3_partial_17_29	VFG000270(gb|WP_000724295)	ureB	Urease	Stress survival	1.17e-254
GCA_013826265.1@CP057319.1||3_partial_17_44	VFG000331(gb|WP_005693548)	rfaE	LOS	Immune modulation	4.33e-237
GCA_013826505.1@CP057323.1||0_partial_16_67	VFG049144(gb|WP_002892069)	acrB	AcrAB	Antimicrobial activity/Competitive advantage	0
GCA_013826505.1@CP057323.1||0_partial_16_219	VFG000121(gb|NP_249453)	algU	Alginate	Biofilm	6.23e-86
GCA_013826505.1@CP057323.1||0_partial_16_321	VFG049144(gb|WP_002892069)	acrB	AcrAB	Antimicrobial activity/Competitive advantage	0
GCA_013826505.1@CP057323.1||1_partial_17_1	VFG002347(gb|WP_011816608)	flgF	Flagella	Motility	1.42e-113
GCA_013826505.1@CP057323.1||1_partial_17_2	VFG002348(gb|WP_005160443)	flgE	Flagella	Motility	1.17e-172
GCA_013826505.1@CP057323.1||1_partial_17_52	VFG002349(gb|WP_005168797)	flgD	Flagella	Motility	9.56e-94
GCA_013826505.1@CP057323.1||1_partial_17_53	VFG002350(gb|WP_005168794)	flgC	Flagella	Motility	3.99e-75
GCA_013826505.1@CP057323.1||1_partial_17_54	VFG002351(gb|WP_005160463)	flgB	Flagella	Motility	2.02e-72
GCA_013826505.1@CP057323.1||1_partial_17_56	VFG002353(gb|WP_005168786)	flgM	Flagella	Motility	7.57e-31
GCA_013826505.1@CP057323.1||1_partial_17_83	VFG000459(gb|NP_460116)	csgC	Agf	Adherence	2.59e-57
GCA_013826505.1@CP057323.1||1_partial_17_86	VFG004125(gb|NP_460113)	csgD	Agf	Adherence	6.85e-150
GCA_013826505.1@CP057323.1||1_partial_17_87	VFG000460(gb|NP_460112)	csgE	Agf	Adherence	1.01e-85
GCA_013826505.1@CP057323.1||1_partial_17_88	VFG000461(gb|NP_460111)	csgF	Agf	Adherence	3.55e-91
GCA_013826505.1@CP057323.1||1_partial_17_89	VFG045788(gb|WP_001189322)	cgsG	Curli fibers	Adherence	1.04e-188
GCA_013826505.1@CP057323.1||2_partial_18_58	VFG000475(gb|NP_460201)	phoP	PhoPQ	Regulation	9.28e-152
GCA_013826505.1@CP057323.1||2_partial_18_59	VFG000474(gb|NP_460200)	phoQ	PhoPQ	Regulation	1.38e-315
GCA_013826505.1@CP057323.1||2_partial_18_77	VFG048620(gb|WP_014907843)	iutA	Aerobactin	Nutritional/Metabolic factor	0
GCA_013826505.1@CP057323.1||3_partial_19_83	VFG013400(gb|WP_005693429)	rfaF	LOS	Immune modulation	1.76e-152
GCA_013826505.1@CP057323.1||3_partial_19_84	VFG000332(gb|WP_005632797)	rfaD	LOS	Immune modulation	2.13e-181
GCA_013826985.1@CP057330.1||0_partial_4_91	VFG049124(gb|WP_012737540)	allD	Allantion utilization	Nutritional/Metabolic factor	6.23e-249
GCA_013826985.1@CP057330.1||0_partial_4_92	VFG049122(gb|WP_012737539)	allC	Allantion utilization	Nutritional/Metabolic factor	4.49e-303
GCA_013826985.1@CP057330.1||0_partial_4_96	VFG049120(gb|WP_012737535)	allB	Allantion utilization	Nutritional/Metabolic factor	0
GCA_013826985.1@CP057330.1||0_partial_4_102	VFG049118(gb|WP_012737529)	allR	Allantion utilization	Nutritional/Metabolic factor	1.43e-188
GCA_013826985.1@CP057330.1||0_partial_4_103	VFG049116(gb|WP_012737528)	allA	Allantion utilization	Nutritional/Metabolic factor	3.25e-116
GCA_013826985.1@CP057330.1||0_partial_4_105	VFG049114(gb|WP_012737527)	allS	Allantion utilization	Nutritional/Metabolic factor	1.41e-217
GCA_013826985.1@CP057330.1||0_partial_4_139	VFG049133(gb|WP_004177236)	acrA	AcrAB	Antimicrobial activity/Competitive advantage	7.39e-263
GCA_013826985.1@CP057330.1||0_partial_4_140	VFG049144(gb|WP_002892069)	acrB	AcrAB	Antimicrobial activity/Competitive advantage	0
GCA_013826985.1@CP057330.1||2_partial_6_93	VFG001867(gb|WP_016357051)	sodB	SodB	Stress survival	1.07e-98
GCA_013829265.1@CP057357.1||0_partial_25_40	VFG013248(gb|WP_010868928)	msbA	LOS	Immune modulation	7.29e-269
GCA_013829265.1@CP057357.1||0_partial_25_44	VFG038845(gb|WP_016351249)	nueA	Polar flagella	Motility	6.79e-121
GCA_013829265.1@CP057357.1||0_partial_25_77	VFG001443(gb|AAF37887)	ompA	OmpA	Invasion	3.2e-244
GCA_013829265.1@CP057357.1||1_partial_46_78	VFG049914(gb|WP_000037389)	tssB	T6SS	Effector delivery system	4.24e-70
GCA_013829265.1@CP057357.1||1_partial_46_79	VFG049915(gb|WP_001142968)	hcp2/tssD2	T6SS	Effector delivery system	3.73e-130
GCA_013829265.1@CP057357.1||2_partial_26_86	VFG001867(gb|WP_016357051)	sodB	SodB	Stress survival	7.9e-101
GCA_013894595.1@CP057692.1||0_partial_1_8	VFG000669(gb|NP_706257)	gtrA	LPS	Immune modulation	3.37e-74
GCA_013894595.1@CP057692.1||0_partial_1_9	VFG000670(gb|NP_706258)	gtrB	LPS	Immune modulation	7.38e-207
GCA_013894595.1@CP057692.1||0_partial_1_82	VFG048797(gb|WP_004175261)	ugd	Capsule	Immune modulation	3.29e-250
GCA_013894595.1@CP057692.1||0_partial_1_83	VFG048830(gb|WP_014907233)	gndA	Capsule	Immune modulation	0
GCA_013894595.1@CP057692.1||0_partial_1_94	VFG047039(gb|WP_003018140)	wbtL	LPS	Immune modulation	2.27e-140
GCA_013894595.1@CP057692.1||0_partial_1_96	VFG013368(gb|WP_005693225)	rffG	LOS	Immune modulation	5.19e-158
GCA_013894595.1@CP057692.1||0_partial_1_97	VFG048990(gb|WP_001741945)	galF	Capsule	Immune modulation	1.07e-193
GCA_013894595.1@CP057692.1||0_partial_1_103	VFG048841(gb|WP_014907232)	wcaJ	Capsule	Immune modulation	1e-220
GCA_013894595.1@CP057692.1||0_partial_1_104	VFG048808(gb|WP_004899416)	rfbK1	Capsule	Immune modulation	1.69e-261
GCA_013894595.1@CP057692.1||0_partial_1_105	VFG048819(gb|WP_014907234)	KP1_RS17280	Capsule	Immune modulation	1.57e-212
GCA_013894595.1@CP057692.1||0_partial_1_106	VFG048852(gb|WP_015875022)	KP1_RS17295	Capsule	Immune modulation	1.59e-182
GCA_013894595.1@CP057692.1||0_partial_1_108	VFG048874(gb|WP_041937789)	KP1_RS17305	Capsule	Immune modulation	1.89e-188
GCA_013894595.1@CP057692.1||0_partial_1_109	VFG048885(gb|WP_014907227)	gmd	Capsule	Immune modulation	2.16e-250
GCA_013894595.1@CP057692.1||0_partial_1_118	VFG048972(gb|WP_014907221)	KP1_RS17340	Capsule	Immune modulation	4.65e-187
GCA_013894595.1@CP057692.1||0_partial_1_132	VFG000669(gb|NP_706257)	gtrA	LPS	Immune modulation	2.88e-75
GCA_013894595.1@CP057692.1||0_partial_1_133	VFG000670(gb|NP_706258)	gtrB	LPS	Immune modulation	2.55e-204
GCA_013894595.1@CP057692.1||1_partial_17_39	VFG013248(gb|WP_010868928)	msbA	LOS	Immune modulation	7.29e-269
GCA_013894595.1@CP057692.1||1_partial_17_43	VFG038845(gb|WP_016351249)	nueA	Polar flagella	Motility	6.79e-121
GCA_013894595.1@CP057692.1||1_partial_17_75	VFG001443(gb|AAF37887)	ompA	OmpA	Invasion	3.2e-244
GCA_013895695.1@CP057722.1||0_partial_28_70	VFG000475(gb|NP_460201)	phoP	PhoPQ	Regulation	9.97e-149
GCA_013895695.1@CP057722.1||0_partial_28_71	VFG000474(gb|NP_460200)	phoQ	PhoPQ	Regulation	8.27e-285
GCA_013895695.1@CP057722.1||0_partial_28_99	VFG048620(gb|WP_014907843)	iutA	Aerobactin	Nutritional/Metabolic factor	0
GCA_013895695.1@CP057722.1||0_partial_28_115	VFG011430(gb|WP_002963616)	acpXL	LPS	Immune modulation	1.42e-24
GCA_013895695.1@CP057722.1||0_partial_28_116	VFG038840(gb|WP_005300916)	flmH	Polar flagella	Motility	3.13e-130
GCA_013897035.1@CP057746.1||0_partial_45_177	VFG049018(gb|WP_002913007)	rcsB	RcsAB	Regulation	5.4e-147
GCA_013897035.1@CP057746.1||1_partial_46_160	VFG013465(gb|WP_005693586)	kdsA	LOS	Immune modulation	8.42e-171
GCA_013897035.1@CP057746.1||2_partial_1_96	VFG000121(gb|NP_249453)	algU	Alginate	Biofilm	6.23e-86
GCA_013897035.1@CP057746.1||3_partial_2_62	VFG049007(gb|WP_002911561)	rcsA	RcsAB	Regulation	5.92e-96
GCA_013897035.1@CP057746.1||3_partial_2_63	VFG002340(gb|WP_005168816)	fliR	Flagella	Motility	1.57e-117
GCA_013897035.1@CP057746.1||3_partial_2_64	VFG002339(gb|WP_005160414)	fliQ	Flagella	Motility	2.57e-41
GCA_013897035.1@CP057746.1||3_partial_2_65	VFG002338(gb|WP_042661456)	fliP	Flagella	Motility	4.64e-136
GCA_013897035.1@CP057746.1||3_partial_2_67	VFG002336(gb|WP_005160399)	fliN	Flagella	Motility	3.03e-67
GCA_013897035.1@CP057746.1||3_partial_2_68	VFG002335(gb|WP_005160396)	fliM	Flagella	Motility	1.29e-206
GCA_013897035.1@CP057746.1||3_partial_2_72	VFG002331(gb|WP_026018001)	fliI	Flagella	Motility	4.23e-273
GCA_013897035.1@CP057746.1||3_partial_2_74	VFG002329(gb|WP_005160381)	fliG	Flagella	Motility	2.48e-191
GCA_013897035.1@CP057746.1||3_partial_2_75	VFG002328(gb|WP_011816597)	fliF	Flagella	Motility	2.62e-233
GCA_013897035.1@CP057746.1||3_partial_2_82	VFG002325(gb|WP_005160351)	fliS	Flagella	Motility	1.1e-58
GCA_013897035.1@CP057746.1||3_partial_2_85	VFG002319(gb|WP_005160341)	fliA	Flagella	Motility	2.69e-138
GCA_013897035.1@CP057746.1||3_partial_2_120	VFG002359(gb|WP_005164498)	flhD	Flagella	Motility	5.12e-55
GCA_013897035.1@CP057746.1||3_partial_2_121	VFG002358(gb|WP_005164496)	flhC	Flagella	Motility	1.12e-114
GCA_013897035.1@CP057746.1||3_partial_2_122	VFG043213(gb|WP_005164494)	motA	Flagella	Motility	5.82e-172
GCA_013897035.1@CP057746.1||3_partial_2_123	VFG043212(gb|WP_005168761)	motB	Flagella	Motility	1.33e-138
GCA_013897035.1@CP057746.1||3_partial_2_124	VFG043211(gb|WP_032902679)	cheA	Flagella	Motility	0
GCA_013897035.1@CP057746.1||3_partial_2_125	VFG043210(gb|WP_011816618)	cheW	Flagella	Motility	4.41e-92
GCA_013897035.1@CP057746.1||3_partial_2_127	VFG043209(gb|WP_005168769)	cheD	Flagella	Motility	5.15e-147
GCA_013897035.1@CP057746.1||3_partial_2_129	VFG043208(gb|WP_005164483)	cheR	Flagella	Motility	1.06e-145
GCA_013897035.1@CP057746.1||3_partial_2_130	VFG043207(gb|WP_005164481)	cheB	Flagella	Motility	1.81e-209
GCA_013897035.1@CP057746.1||3_partial_2_131	VFG043206(gb|WP_005164479)	cheY	Flagella	Motility	7.68e-82
GCA_013897035.1@CP057746.1||3_partial_2_132	VFG043205(gb|WP_005164477)	cheZ	Flagella	Motility	7.88e-112
GCA_013897035.1@CP057746.1||3_partial_2_133	VFG002357(gb|WP_005164474)	flhB	Flagella	Motility	8.13e-181
GCA_013897035.1@CP057746.1||3_partial_2_134	VFG002356(gb|WP_011816614)	flhA	Flagella	Motility	0
GCA_013897035.1@CP057746.1||4_partial_17_32	VFG050158(gb|WP_000905916)	kpsE	K1 capsule	Invasion	1.38e-188
GCA_013897035.1@CP057746.1||4_partial_17_33	VFG050159(gb|WP_001331697)	kpsD	K1 capsule	Invasion	4.20e-311
GCA_013897035.1@CP057746.1||4_partial_17_34	VFG050161(gb|WP_000579525)	kpsC	K1 capsule	Invasion	0
GCA_013897035.1@CP057746.1||4_partial_17_35	VFG050162(gb|WP_001161829)	kpsS	K1 capsule	Invasion	1.54e-236
GCA_013897035.1@CP057746.1||5_partial_18_1	VFG004125(gb|NP_460113)	csgD	Agf	Adherence	6.85e-150
GCA_013897035.1@CP057746.1||5_partial_18_2	VFG000460(gb|NP_460112)	csgE	Agf	Adherence	3.99e-85
GCA_013897035.1@CP057746.1||5_partial_18_3	VFG000461(gb|NP_460111)	csgF	Agf	Adherence	3.55e-91
GCA_013897035.1@CP057746.1||5_partial_18_4	VFG045788(gb|WP_001189322)	cgsG	Curli fibers	Adherence	1.48e-188
GCA_013899035.1@CP057824.1||0_partial_37_87	VFG002359(gb|WP_005164498)	flhD	Flagella	Motility	5.12e-55
GCA_013899035.1@CP057824.1||0_partial_37_88	VFG002358(gb|WP_005164496)	flhC	Flagella	Motility	1.12e-114
GCA_013899035.1@CP057824.1||0_partial_37_89	VFG043213(gb|WP_005164494)	motA	Flagella	Motility	5.82e-172
GCA_013899035.1@CP057824.1||0_partial_37_90	VFG043212(gb|WP_005168761)	motB	Flagella	Motility	9.41e-139
GCA_013899035.1@CP057824.1||0_partial_37_91	VFG043211(gb|WP_032902679)	cheA	Flagella	Motility	0
GCA_013899035.1@CP057824.1||0_partial_37_92	VFG043210(gb|WP_011816618)	cheW	Flagella	Motility	4.41e-92
GCA_013899035.1@CP057824.1||0_partial_37_94	VFG043209(gb|WP_005168769)	cheD	Flagella	Motility	5.15e-147
GCA_013899035.1@CP057824.1||0_partial_37_96	VFG043208(gb|WP_005164483)	cheR	Flagella	Motility	1.06e-145
GCA_013899035.1@CP057824.1||0_partial_37_97	VFG043207(gb|WP_005164481)	cheB	Flagella	Motility	1.27e-209
GCA_013899035.1@CP057824.1||0_partial_37_98	VFG043206(gb|WP_005164479)	cheY	Flagella	Motility	7.68e-82
GCA_013899035.1@CP057824.1||0_partial_37_99	VFG043205(gb|WP_005164477)	cheZ	Flagella	Motility	7.58e-112
GCA_013899035.1@CP057824.1||0_partial_37_100	VFG002357(gb|WP_005164474)	flhB	Flagella	Motility	5.73e-181
GCA_013899035.1@CP057824.1||0_partial_37_101	VFG002356(gb|WP_011816614)	flhA	Flagella	Motility	0
GCA_013899035.1@CP057824.1||4_partial_3_61	VFG048972(gb|WP_014907221)	KP1_RS17340	Capsule	Immune modulation	4.85e-182
GCA_013899035.1@CP057824.1||4_partial_3_70	VFG048885(gb|WP_014907227)	gmd	Capsule	Immune modulation	1.98e-246
GCA_013899035.1@CP057824.1||4_partial_3_71	VFG048874(gb|WP_041937789)	KP1_RS17305	Capsule	Immune modulation	1.64e-182
GCA_013899035.1@CP057824.1||4_partial_3_73	VFG048852(gb|WP_015875022)	KP1_RS17295	Capsule	Immune modulation	1.53e-192
GCA_013899035.1@CP057824.1||4_partial_3_74	VFG048819(gb|WP_014907234)	KP1_RS17280	Capsule	Immune modulation	2.53e-209
GCA_013899035.1@CP057824.1||4_partial_3_75	VFG048808(gb|WP_004899416)	rfbK1	Capsule	Immune modulation	1.54e-257
GCA_013899035.1@CP057824.1||4_partial_3_76	VFG048841(gb|WP_014907232)	wcaJ	Capsule	Immune modulation	7.07e-221
GCA_013899035.1@CP057824.1||4_partial_3_81	VFG048990(gb|WP_001741945)	galF	Capsule	Immune modulation	7.56e-194
GCA_013899035.1@CP057824.1||4_partial_3_91	VFG048830(gb|WP_014907233)	gndA	Capsule	Immune modulation	0
GCA_013899035.1@CP057824.1||4_partial_3_92	VFG048797(gb|WP_004175261)	ugd	Capsule	Immune modulation	1.51e-239
GCA_013899035.1@CP057824.1||5_partial_41_92	VFG000121(gb|NP_249453)	algU	Alginate	Biofilm	6.23e-86
GCA_013923185.1@CP058057.1||0_partial_35_145	VFG013248(gb|WP_010868928)	msbA	LOS	Immune modulation	7.29e-269
GCA_013923185.1@CP058057.1||0_partial_35_149	VFG038845(gb|WP_016351249)	nueA	Polar flagella	Motility	6.79e-121
GCA_013923185.1@CP058057.1||0_partial_35_182	VFG001443(gb|AAF37887)	ompA	OmpA	Invasion	3.2e-244
GCA_013923185.1@CP058057.1||0_partial_35_215	VFG002359(gb|WP_005164498)	flhD	Flagella	Motility	2.74e-53
GCA_013923185.1@CP058057.1||0_partial_35_216	VFG002358(gb|WP_005164496)	flhC	Flagella	Motility	1.03e-112
GCA_013923185.1@CP058057.1||0_partial_35_217	VFG043213(gb|WP_005164494)	motA	Flagella	Motility	1.07e-167
GCA_013923185.1@CP058057.1||0_partial_35_218	VFG043212(gb|WP_005168761)	motB	Flagella	Motility	1.1e-138
GCA_013923185.1@CP058057.1||0_partial_35_219	VFG043211(gb|WP_032902679)	cheA	Flagella	Motility	0
GCA_013923185.1@CP058057.1||0_partial_35_220	VFG043210(gb|WP_011816618)	cheW	Flagella	Motility	7.89e-92
GCA_013923185.1@CP058057.1||0_partial_35_226	VFG043209(gb|WP_005168769)	cheD	Flagella	Motility	3.91e-141
GCA_013923185.1@CP058057.1||0_partial_35_227	VFG043208(gb|WP_005164483)	cheR	Flagella	Motility	3.62e-148
GCA_013923185.1@CP058057.1||0_partial_35_228	VFG043207(gb|WP_005164481)	cheB	Flagella	Motility	3.82e-211
GCA_013923185.1@CP058057.1||0_partial_35_229	VFG043206(gb|WP_005164479)	cheY	Flagella	Motility	1.89e-82
GCA_013923185.1@CP058057.1||0_partial_35_230	VFG043205(gb|WP_005164477)	cheZ	Flagella	Motility	2.69e-107
GCA_013923185.1@CP058057.1||1_partial_36_94	VFG049144(gb|WP_002892069)	acrB	AcrAB	Antimicrobial activity/Competitive advantage	0
GCA_013923185.1@CP058057.1||3_partial_37_72	VFG034721(gb|WP_000556298)	ibeC	Ibes	Invasion	0
GCA_013923185.1@CP058057.1||3_partial_37_91	VFG046465(gb|WP_003028672)	tufA	EF-Tu	Adherence	2.75e-245
GCA_014843355.1@CP062137.1||0_partial_2_120	VFG013476(gb|WP_032828451)	kpsF	LOS	Immune modulation	4.53e-177
GCA_014843355.1@CP062137.1||1_partial_73_63	VFG001156(gb|AAA20526)	hmw2C	HMW1/HMW2	Adherence	3.46e-299
GCA_014843355.1@CP062137.1||2_partial_74_48	VFG046465(gb|WP_003028672)	tufA	EF-Tu	Adherence	2.26e-244
GCA_014843355.1@CP062137.1||2_partial_74_62	VFG014103(gb|NP_251845)	wbpE	LPS	Immune modulation	1.69e-198
GCA_014843355.1@CP062137.1||2_partial_74_63	VFG014102(gb|NP_251846)	wbpD	LPS	Immune modulation	3.02e-81
GCA_014843355.1@CP062137.1||2_partial_74_65	VFG037897(gb|WP_001165095)	tviB	Capsule	Immune modulation	2.03e-189
GCA_018255815.1@CP073771.1||0_partial_32_3	VFG039536(gb|NP_820549)	CBU_1566	T4SS secreted effectors	Effector delivery system	1.19e-97
GCA_018255815.1@CP073771.1||0_partial_32_136	VFG002356(gb|WP_011816614)	flhA	Flagella	Motility	0
GCA_018255815.1@CP073771.1||0_partial_32_137	VFG002357(gb|WP_005164474)	flhB	Flagella	Motility	2.62e-167
GCA_018255815.1@CP073771.1||0_partial_32_138	VFG043205(gb|WP_005164477)	cheZ	Flagella	Motility	1.79e-112
GCA_018255815.1@CP073771.1||0_partial_32_139	VFG043206(gb|WP_005164479)	cheY	Flagella	Motility	5.19e-80
GCA_018255815.1@CP073771.1||0_partial_32_140	VFG043207(gb|WP_005164481)	cheB	Flagella	Motility	7.7e-211
GCA_018255815.1@CP073771.1||0_partial_32_141	VFG043208(gb|WP_005164483)	cheR	Flagella	Motility	6.93e-153
GCA_018255815.1@CP073771.1||0_partial_32_150	VFG043210(gb|WP_011816618)	cheW	Flagella	Motility	1.08e-92
GCA_018255815.1@CP073771.1||0_partial_32_151	VFG043211(gb|WP_032902679)	cheA	Flagella	Motility	0
GCA_018255815.1@CP073771.1||0_partial_32_152	VFG043212(gb|WP_005168761)	motB	Flagella	Motility	1e-140
GCA_018255815.1@CP073771.1||0_partial_32_153	VFG043213(gb|WP_005164494)	motA	Flagella	Motility	2.75e-170
GCA_018255815.1@CP073771.1||0_partial_32_154	VFG002358(gb|WP_005164496)	flhC	Flagella	Motility	1.79e-113
GCA_018255815.1@CP073771.1||0_partial_32_155	VFG002359(gb|WP_005164498)	flhD	Flagella	Motility	9.55e-54
GCA_018255815.1@CP073771.1||0_partial_32_194	VFG002319(gb|WP_005160341)	fliA	Flagella	Motility	3.82e-138
GCA_018255815.1@CP073771.1||0_partial_32_197	VFG002325(gb|WP_005160351)	fliS	Flagella	Motility	2.55e-48
GCA_018255815.1@CP073771.1||0_partial_32_203	VFG002328(gb|WP_011816597)	fliF	Flagella	Motility	5.78e-238
GCA_018255815.1@CP073771.1||0_partial_32_204	VFG002329(gb|WP_005160381)	fliG	Flagella	Motility	6.76e-189
GCA_018255815.1@CP073771.1||0_partial_32_206	VFG002331(gb|WP_026018001)	fliI	Flagella	Motility	2.44e-272
GCA_018255815.1@CP073771.1||0_partial_32_210	VFG002335(gb|WP_005160396)	fliM	Flagella	Motility	1.06e-205
GCA_018255815.1@CP073771.1||0_partial_32_211	VFG002336(gb|WP_005160399)	fliN	Flagella	Motility	3.03e-67
GCA_018255815.1@CP073771.1||0_partial_32_213	VFG002338(gb|WP_042661456)	fliP	Flagella	Motility	4.22e-132
GCA_018255815.1@CP073771.1||0_partial_32_214	VFG002339(gb|WP_005160414)	fliQ	Flagella	Motility	1.89e-43
GCA_018255815.1@CP073771.1||0_partial_32_215	VFG002340(gb|WP_005168816)	fliR	Flagella	Motility	5.11e-109
GCA_018255815.1@CP073771.1||0_partial_32_216	VFG049007(gb|WP_002911561)	rcsA	RcsAB	Regulation	2.18e-98
GCA_018255815.1@CP073771.1||0_partial_32_242	VFG048600(gb|WP_004213920)	iucA	Aerobactin	Nutritional/Metabolic factor	1.35e-272
GCA_018255815.1@CP073771.1||0_partial_32_243	VFG048603(gb|WP_004213921)	iucB	Aerobactin	Nutritional/Metabolic factor	5.06e-162
GCA_018255815.1@CP073771.1||0_partial_32_244	VFG000938(gb|WP_001015709)	iucC	Aerobactin	Nutritional/Metabolic factor	6.96e-279
GCA_018255815.1@CP073771.1||0_partial_32_245	VFG048609(gb|WP_004213923)	iucD	Aerobactin	Nutritional/Metabolic factor	1.92e-197
GCA_018255815.1@CP073771.1||0_partial_32_246	VFG048620(gb|WP_014907843)	iutA	Aerobactin	Nutritional/Metabolic factor	0
GCA_018255815.1@CP073771.1||0_partial_32_278	VFG048797(gb|WP_004175261)	ugd	Capsule	Immune modulation	3.59e-254
GCA_018255815.1@CP073771.1||0_partial_32_281	VFG048830(gb|WP_014907233)	gndA	Capsule	Immune modulation	0
GCA_018255815.1@CP073771.1||2_partial_34_14	VFG000669(gb|NP_706257)	gtrA	LPS	Immune modulation	1.21e-67
GCA_018255815.1@CP073771.1||2_partial_34_15	VFG000670(gb|NP_706258)	gtrB	LPS	Immune modulation	2.27e-203
GCA_018255815.1@CP073771.1||3_partial_35_63	VFG048632(gb|WP_004176434)	vipA/tssB	T6SS	Effector delivery system	2.16e-102
GCA_018255815.1@CP073771.1||4_partial_36_2	VFG000274(gb|WP_000238762)	ureG	Urease	Stress survival	1.39e-94
GCA_018255815.1@CP073771.1||4_partial_36_54	VFG048687(gb|WP_002902160)	hcp/tssD	T6SS	Effector delivery system	8.26e-91
GCA_018255815.1@CP073771.1||5_partial_37_1	VFG000445(gb|NP_459540)	fimC	Type 1 fimbriae	Adherence	7.83e-103
GCA_018255815.1@CP073771.1||5_partial_37_2	VFG000446(gb|NP_459541)	fimD	Type 1 fimbriae	Adherence	0
GCA_018255815.1@CP073771.1||5_partial_37_3	VFG000447(gb|NP_459542)	fimH	Type 1 fimbriae	Adherence	1.66e-163
GCA_018255815.1@CP073771.1||5_partial_37_5	VFG000449(gb|NP_459544)	fimZ	Type 1 fimbriae	Adherence	6.61e-113
GCA_018255815.1@CP073771.1||5_partial_37_36	VFG000670(gb|NP_706258)	gtrB	LPS	Immune modulation	2.54e-202
GCA_018255815.1@CP073771.1||5_partial_37_37	VFG000669(gb|NP_706257)	gtrA	LPS	Immune modulation	2.92e-68
GCA_018255835.1@CP073768.1||0_partial_20_1	VFG002416(gb|WP_001265657)	yagW/ecpD	ECP	Adherence	0
GCA_018255835.1@CP073768.1||0_partial_20_2	VFG002417(gb|WP_001301550)	yagV/ecpE	ECP	Adherence	2.05e-170
GCA_018255835.1@CP073768.1||0_partial_20_125	VFG013418(gb|WP_005694260)	gmhA/lpcA	LOS	Immune modulation	6.99e-102
GCA_018255835.1@CP073768.1||0_partial_20_131	VFG049917(gb|WP_000508696)	rhs/PAAR	T6SS	Effector delivery system	0
GCA_018255835.1@CP073768.1||0_partial_20_133	VFG049899(gb|WP_001087735)	tssA	T6SS	Effector delivery system	0
GCA_018255835.1@CP073768.1||0_partial_20_134	VFG049898(gb|WP_001284199)	hcp1/tssD1	T6SS	Effector delivery system	1.09e-114
GCA_018255835.1@CP073768.1||0_partial_20_151	VFG045346(gb|WP_011149697)	IlpA	IlpA	Adherence	1.86e-130
GCA_018255835.1@CP073768.1||0_partial_20_167	VFG013384(gb|WP_010869121)	lpxB	LOS	Immune modulation	1.77e-169
GCA_018255835.1@CP073768.1||0_partial_20_168	VFG013390(gb|WP_005651701)	lpxA	LOS	Immune modulation	1.23e-88
GCA_018255835.1@CP073768.1||0_partial_20_246	VFG013412(gb|WP_005693459)	lpxC	LOS	Immune modulation	1.51e-172
GCA_018255835.1@CP073768.1||1_partial_2_126	VFG049007(gb|WP_002911561)	rcsA	RcsAB	Regulation	1.03e-96
GCA_018255835.1@CP073768.1||1_partial_2_127	VFG002340(gb|WP_005168816)	fliR	Flagella	Motility	1.07e-117
GCA_018255835.1@CP073768.1||1_partial_2_128	VFG002339(gb|WP_005160414)	fliQ	Flagella	Motility	3.13e-42
GCA_018255835.1@CP073768.1||1_partial_2_129	VFG002338(gb|WP_042661456)	fliP	Flagella	Motility	4.64e-136
GCA_018255835.1@CP073768.1||1_partial_2_131	VFG002336(gb|WP_005160399)	fliN	Flagella	Motility	5.83e-65
GCA_018255835.1@CP073768.1||1_partial_2_132	VFG002335(gb|WP_005160396)	fliM	Flagella	Motility	2.6e-206
GCA_018255835.1@CP073768.1||1_partial_2_135	VFG002332(gb|WP_005160389)	fliJ	Flagella	Motility	2.21e-48
GCA_018255835.1@CP073768.1||1_partial_2_136	VFG002331(gb|WP_026018001)	fliI	Flagella	Motility	3.28e-268
GCA_018255835.1@CP073768.1||1_partial_2_137	VFG002330(gb|WP_011816598)	fliH	Flagella	Motility	1.32e-71
GCA_018255835.1@CP073768.1||1_partial_2_138	VFG002329(gb|WP_005160381)	fliG	Flagella	Motility	6.82e-191
GCA_018255835.1@CP073768.1||1_partial_2_139	VFG002328(gb|WP_011816597)	fliF	Flagella	Motility	1.44e-231
GCA_018255835.1@CP073768.1||1_partial_2_150	VFG002319(gb|WP_005160341)	fliA	Flagella	Motility	3.13e-137
GCA_018255835.1@CP073768.1||2_partial_21_57	VFG000121(gb|NP_249453)	algU	Alginate	Biofilm	2.18e-86
GCA_018449065.1@CP075286.1||0_partial_37_1	VFG048665(gb|WP_004176431)	dotU/tssL	T6SS	Effector delivery system	2.23e-175
GCA_018449065.1@CP075286.1||0_partial_37_2	VFG048654(gb|WP_004224345)	vasE/tssK	T6SS	Effector delivery system	0
GCA_018449065.1@CP075286.1||0_partial_37_3	VFG048643(gb|WP_014907727)	vipB/tssC	T6SS	Effector delivery system	0
GCA_018449065.1@CP075286.1||0_partial_37_4	VFG048632(gb|WP_004176434)	vipA/tssB	T6SS	Effector delivery system	1.26e-110
GCA_018449065.1@CP075286.1||1_partial_38_115	VFG049133(gb|WP_004177236)	acrA	AcrAB	Antimicrobial activity/Competitive advantage	1.37e-274
GCA_018449065.1@CP075286.1||1_partial_38_116	VFG049144(gb|WP_002892069)	acrB	AcrAB	Antimicrobial activity/Competitive advantage	0
GCA_018449065.1@CP075286.1||1_partial_38_160	VFG000077(gb|NP_465991)	clpP	ClpP	Stress survival	2.77e-92
GCA_018449065.1@CP075286.1||2_partial_39_91	VFG000121(gb|NP_249453)	algU	Alginate	Biofilm	7.23e-85
GCA_018449065.1@CP075286.1||3_partial_40_88	VFG049144(gb|WP_002892069)	acrB	AcrAB	Antimicrobial activity/Competitive advantage	0
GCA_018487825.1@CP075452.1||0_partial_12_126	VFG052340(gb|NP_463157.1)	pmrA	PmrAB	Regulation	2.22e-124
GCA_018487825.1@CP075452.1||0_partial_12_127	VFG052339(gb|NP_463156.1)	pmrB	PmrAB	Regulation	1.66e-152
GCA_018487825.1@CP075452.1||1_partial_13_64	VFG000475(gb|NP_460201)	phoP	PhoPQ	Regulation	9.97e-149
GCA_018487825.1@CP075452.1||1_partial_13_65	VFG000474(gb|NP_460200)	phoQ	PhoPQ	Regulation	8.27e-285
GCA_018487825.1@CP075452.1||1_partial_13_94	VFG048620(gb|WP_014907843)	iutA	Aerobactin	Nutritional/Metabolic factor	0
GCA_018487825.1@CP075452.1||1_partial_13_110	VFG011430(gb|WP_002963616)	acpXL	LPS	Immune modulation	1.42e-24
GCA_018487825.1@CP075452.1||1_partial_13_111	VFG038840(gb|WP_005300916)	flmH	Polar flagella	Motility	3.13e-130
GCA_018487825.1@CP075452.1||2_partial_14_121	VFG044334(gb|WP_015874979)	iroN	Sal	Nutritional/Metabolic factor	0
GCA_018502585.1@CP075552.1||0_partial_36_103	VFG044334(gb|WP_015874979)	iroN	Sal	Nutritional/Metabolic factor	0
GCA_018583185.1@CP075456.1||0_partial_12_126	VFG052340(gb|NP_463157.1)	pmrA	PmrAB	Regulation	2.22e-124
GCA_018583185.1@CP075456.1||0_partial_12_127	VFG052339(gb|NP_463156.1)	pmrB	PmrAB	Regulation	1.66e-152
GCA_018583185.1@CP075456.1||1_partial_13_64	VFG000475(gb|NP_460201)	phoP	PhoPQ	Regulation	9.97e-149
GCA_018583185.1@CP075456.1||1_partial_13_65	VFG000474(gb|NP_460200)	phoQ	PhoPQ	Regulation	8.27e-285
GCA_018583185.1@CP075456.1||1_partial_13_94	VFG048620(gb|WP_014907843)	iutA	Aerobactin	Nutritional/Metabolic factor	0
GCA_018583185.1@CP075456.1||1_partial_13_110	VFG011430(gb|WP_002963616)	acpXL	LPS	Immune modulation	1.42e-24
GCA_018583185.1@CP075456.1||1_partial_13_111	VFG038840(gb|WP_005300916)	flmH	Polar flagella	Motility	3.13e-130
GCA_018583185.1@CP075456.1||2_partial_14_121	VFG044334(gb|WP_015874979)	iroN	Sal	Nutritional/Metabolic factor	0
GCA_018583205.1@CP075262.1||0_partial_13_127	VFG052340(gb|NP_463157.1)	pmrA	PmrAB	Regulation	2.22e-124
GCA_018583205.1@CP075262.1||0_partial_13_128	VFG052339(gb|NP_463156.1)	pmrB	PmrAB	Regulation	1.66e-152
GCA_018583205.1@CP075262.1||1_partial_14_64	VFG000475(gb|NP_460201)	phoP	PhoPQ	Regulation	9.97e-149
GCA_018583205.1@CP075262.1||1_partial_14_65	VFG000474(gb|NP_460200)	phoQ	PhoPQ	Regulation	8.27e-285
GCA_018583205.1@CP075262.1||1_partial_14_94	VFG048620(gb|WP_014907843)	iutA	Aerobactin	Nutritional/Metabolic factor	0
GCA_018583205.1@CP075262.1||1_partial_14_110	VFG011430(gb|WP_002963616)	acpXL	LPS	Immune modulation	1.42e-24
GCA_018583205.1@CP075262.1||1_partial_14_111	VFG038840(gb|WP_005300916)	flmH	Polar flagella	Motility	3.13e-130
GCA_018583205.1@CP075262.1||2_partial_15_121	VFG044334(gb|WP_015874979)	iroN	Sal	Nutritional/Metabolic factor	0
GCA_018583225.1@CP075270.1||0_partial_40_126	VFG052340(gb|NP_463157.1)	pmrA	PmrAB	Regulation	2.22e-124
GCA_018583225.1@CP075270.1||0_partial_40_127	VFG052339(gb|NP_463156.1)	pmrB	PmrAB	Regulation	1.66e-152
GCA_018583225.1@CP075270.1||1_partial_41_65	VFG000475(gb|NP_460201)	phoP	PhoPQ	Regulation	9.97e-149
GCA_018583225.1@CP075270.1||1_partial_41_66	VFG000474(gb|NP_460200)	phoQ	PhoPQ	Regulation	8.27e-285
GCA_018583225.1@CP075270.1||1_partial_41_95	VFG048620(gb|WP_014907843)	iutA	Aerobactin	Nutritional/Metabolic factor	0
GCA_018583225.1@CP075270.1||1_partial_41_111	VFG011430(gb|WP_002963616)	acpXL	LPS	Immune modulation	1.42e-24
GCA_018583225.1@CP075270.1||1_partial_41_112	VFG038840(gb|WP_005300916)	flmH	Polar flagella	Motility	3.13e-130
GCA_018583225.1@CP075270.1||2_partial_42_123	VFG044334(gb|WP_015874979)	iroN	Sal	Nutritional/Metabolic factor	0
GCA_018583245.1@CP075275.1||0_partial_23_108	VFG044334(gb|WP_015874979)	iroN	Sal	Nutritional/Metabolic factor	0
GCA_019431145.1@CP080253.1||0_partial_23_200	VFG049018(gb|WP_002913007)	rcsB	RcsAB	Regulation	2.93e-145
GCA_019431145.1@CP080253.1||1_partial_24_65	VFG000121(gb|NP_249453)	algU	Alginate	Biofilm	2.18e-86
GCA_020640995.1@CP085481.1||0_partial_1_90	VFG002329(gb|WP_005160381)	fliG	Flagella	Motility	3.72e-186
GCA_020640995.1@CP085481.1||0_partial_1_92	VFG002331(gb|WP_026018001)	fliI	Flagella	Motility	7.91e-257
GCA_020640995.1@CP085481.1||0_partial_1_93	VFG002332(gb|WP_005160389)	fliJ	Flagella	Motility	2.59e-52
GCA_020640995.1@CP085481.1||0_partial_1_96	VFG002335(gb|WP_005160396)	fliM	Flagella	Motility	3.29e-195
GCA_020640995.1@CP085481.1||0_partial_1_97	VFG002336(gb|WP_005160399)	fliN	Flagella	Motility	3.79e-56
GCA_020640995.1@CP085481.1||0_partial_1_99	VFG002338(gb|WP_042661456)	fliP	Flagella	Motility	3.95e-126
GCA_020640995.1@CP085481.1||0_partial_1_100	VFG002339(gb|WP_005160414)	fliQ	Flagella	Motility	1.09e-42
GCA_020640995.1@CP085481.1||0_partial_1_101	VFG002340(gb|WP_005168816)	fliR	Flagella	Motility	7.63e-106
GCA_020640995.1@CP085481.1||0_partial_1_106	VFG002344(gb|WP_042661458)	flgI	Flagella	Motility	9.63e-183
GCA_020640995.1@CP085481.1||0_partial_1_107	VFG002345(gb|WP_005160434)	flgH	Flagella	Motility	1.16e-122
GCA_020640995.1@CP085481.1||0_partial_1_108	VFG002346(gb|WP_005160438)	flgG	Flagella	Motility	1.82e-153
GCA_020640995.1@CP085481.1||0_partial_1_109	VFG002347(gb|WP_011816608)	flgF	Flagella	Motility	4.22e-108
GCA_020640995.1@CP085481.1||0_partial_1_112	VFG002350(gb|WP_005168794)	flgC	Flagella	Motility	7.39e-71
GCA_020640995.1@CP085481.1||0_partial_1_113	VFG002351(gb|WP_005160463)	flgB	Flagella	Motility	1.64e-59
GCA_020640995.1@CP085481.1||0_partial_1_117	VFG002356(gb|WP_011816614)	flhA	Flagella	Motility	0
GCA_020640995.1@CP085481.1||0_partial_1_118	VFG002357(gb|WP_005164474)	flhB	Flagella	Motility	1.13e-168
GCA_020640995.1@CP085481.1||0_partial_1_119	VFG043205(gb|WP_005164477)	cheZ	Flagella	Motility	1.1e-100
GCA_020640995.1@CP085481.1||0_partial_1_120	VFG043206(gb|WP_005164479)	cheY	Flagella	Motility	1.53e-72
GCA_020640995.1@CP085481.1||0_partial_1_121	VFG043207(gb|WP_005164481)	cheB	Flagella	Motility	2.87e-190
GCA_020640995.1@CP085481.1||0_partial_1_122	VFG043208(gb|WP_005164483)	cheR	Flagella	Motility	8.31e-128
GCA_020640995.1@CP085481.1||0_partial_1_125	VFG043210(gb|WP_011816618)	cheW	Flagella	Motility	1.01e-83
GCA_020640995.1@CP085481.1||0_partial_1_126	VFG043211(gb|WP_032902679)	cheA	Flagella	Motility	5.23e-293
GCA_020640995.1@CP085481.1||0_partial_1_127	VFG043212(gb|WP_005168761)	motB	Flagella	Motility	1.12e-117
GCA_020640995.1@CP085481.1||0_partial_1_128	VFG043213(gb|WP_005164494)	motA	Flagella	Motility	4.11e-142
GCA_020640995.1@CP085481.1||0_partial_1_129	VFG002358(gb|WP_005164496)	flhC	Flagella	Motility	8.82e-112
GCA_020640995.1@CP085481.1||0_partial_1_130	VFG002359(gb|WP_005164498)	flhD	Flagella	Motility	1.88e-60
GCA_020640995.1@CP085481.1||0_partial_1_131	VFG000575(gb|NP_462663)	mgtC	MgtBC	Nutritional/Metabolic factor	2.06e-89
GCA_024499155.1@CP075737.1||1_partial_32_44	VFG013248(gb|WP_010868928)	msbA	LOS	Immune modulation	2.95e-268
GCA_024499155.1@CP075737.1||1_partial_32_48	VFG038845(gb|WP_016351249)	nueA	Polar flagella	Motility	5.03e-123
GCA_024499175.1@CP075722.1||1_partial_40_1	VFG002417(gb|WP_001301550)	yagV/ecpE	ECP	Adherence	2.05e-170
GCA_024499175.1@CP075722.1||1_partial_40_53	VFG013418(gb|WP_005694260)	gmhA/lpcA	LOS	Immune modulation	6.99e-102
GCA_024662255.1@CP097213.1||0_partial_41_84	VFG013418(gb|WP_005694260)	gmhA/lpcA	LOS	Immune modulation	6.99e-102
GCA_024662255.1@CP097213.1||0_partial_41_90	VFG049917(gb|WP_000508696)	rhs/PAAR	T6SS	Effector delivery system	0
GCA_024662255.1@CP097213.1||0_partial_41_91	VFG049916(gb|WP_000103365)	vgrG/tssI	T6SS	Effector delivery system	0
GCA_024662255.1@CP097213.1||0_partial_41_92	VFG049915(gb|WP_001142968)	hcp2/tssD2	T6SS	Effector delivery system	3.73e-130
GCA_024662255.1@CP097213.1||0_partial_41_93	VFG049914(gb|WP_000037389)	tssB	T6SS	Effector delivery system	9.53e-112
GCA_024662255.1@CP097213.1||0_partial_41_95	VFG038380(gb|WP_043163044)	vipB	T6SS	Effector delivery system	1.18e-279
GCA_024662255.1@CP097213.1||0_partial_41_97	VFG049911(gb|WP_000393837)	tssF	T6SS	Effector delivery system	0
GCA_024662255.1@CP097213.1||0_partial_41_98	VFG049910(gb|WP_000348788)	tssG	T6SS	Effector delivery system	1.11e-268
GCA_024662255.1@CP097213.1||0_partial_41_99	VFG049909(gb|WP_001113715)	fha	T6SS	Effector delivery system	1.04e-311
GCA_024662255.1@CP097213.1||0_partial_41_100	VFG049908(gb|WP_001080148)	tssJ	T6SS	Effector delivery system	2.6e-122
GCA_024662255.1@CP097213.1||0_partial_41_102	VFG049905(gb|WP_000343289)	tssL	T6SS	Effector delivery system	2.32e-189
GCA_024662255.1@CP097213.1||0_partial_41_103	VFG038395(gb|WP_011705721)	clpB	T6SS	Effector delivery system	0
GCA_024662255.1@CP097213.1||0_partial_41_105	VFG049903(gb|WP_001240533)	tssA	T6SS	Effector delivery system	0
GCA_024662255.1@CP097213.1||0_partial_41_107	VFG049899(gb|WP_001087735)	tssA	T6SS	Effector delivery system	0
GCA_024662255.1@CP097213.1||0_partial_41_108	VFG049898(gb|WP_001284199)	hcp1/tssD1	T6SS	Effector delivery system	1.09e-114
GCA_024662255.1@CP097213.1||0_partial_41_125	VFG045346(gb|WP_011149697)	IlpA	IlpA	Adherence	1.86e-130
GCA_024662255.1@CP097213.1||0_partial_41_141	VFG013384(gb|WP_010869121)	lpxB	LOS	Immune modulation	1.77e-169
GCA_024662255.1@CP097213.1||0_partial_41_142	VFG013390(gb|WP_005651701)	lpxA	LOS	Immune modulation	1.23e-88
GCA_024662255.1@CP097213.1||2_partial_43_91	VFG049144(gb|WP_002892069)	acrB	AcrAB	Antimicrobial activity/Competitive advantage	0
GCA_025263625.1@CP079882.1||0_partial_4_225	VFG038840(gb|WP_005300916)	flmH	Polar flagella	Motility	5.17e-129
GCA_025263625.1@CP079882.1||0_partial_4_226	VFG011430(gb|WP_002963616)	acpXL	LPS	Immune modulation	4.25e-26
GCA_025263625.1@CP079882.1||1_partial_5_134	VFG001867(gb|WP_016357051)	sodB	SodB	Stress survival	5.1e-99
GCA_025263625.1@CP079882.1||5_partial_49_26	VFG049018(gb|WP_002913007)	rcsB	RcsAB	Regulation	7.5e-134
GCA_025263625.1@CP079882.1||5_partial_49_36	VFG037028(gb|WP_002218620)	katA	KatA	Stress survival	1.18e-245
GCA_025402935.1@CP104788.1||0_partial_34_1	VFG000446(gb|NP_459541)	fimD	Type 1 fimbriae	Adherence	0
GCA_025402935.1@CP104788.1||0_partial_34_2	VFG000447(gb|NP_459542)	fimH	Type 1 fimbriae	Adherence	1.23e-165
GCA_025402935.1@CP104788.1||0_partial_34_4	VFG000449(gb|NP_459544)	fimZ	Type 1 fimbriae	Adherence	5.46e-105
GCA_025402935.1@CP104788.1||0_partial_34_85	VFG034679(gb|WP_000074207)	ibeB	Ibes	Invasion	1.89e-315
GCA_025402935.1@CP104788.1||0_partial_34_98	VFG000929(gb|WP_001375021)	entD	Enterobactin	Nutritional/Metabolic factor	1.35e-145
GCA_025402935.1@CP104788.1||0_partial_34_99	VFG000923(gb|WP_001034892)	fepA	Enterobactin	Nutritional/Metabolic factor	0
GCA_025402935.1@CP104788.1||0_partial_34_100	VFG044159(gb|WP_000125846)	fes	Enterobactin	Nutritional/Metabolic factor	1.19e-306
GCA_025402935.1@CP104788.1||0_partial_34_102	VFG000930(gb|WP_000077767)	entF	Enterobactin	Nutritional/Metabolic factor	0
GCA_025402935.1@CP104788.1||0_partial_34_103	VFG000927(gb|WP_000096764)	fepE	Enterobactin	Nutritional/Metabolic factor	1.03e-252
GCA_025402935.1@CP104788.1||0_partial_34_104	VFG000925(gb|WP_000140634)	fepC	Enterobactin	Nutritional/Metabolic factor	7.75e-197
GCA_025402935.1@CP104788.1||0_partial_34_105	VFG000928(gb|WP_000640938)	fepG	Enterobactin	Nutritional/Metabolic factor	3.55e-218
GCA_025402935.1@CP104788.1||0_partial_34_106	VFG000926(gb|WP_001443194)	fepD	Enterobactin	Nutritional/Metabolic factor	6.86e-218
GCA_025402935.1@CP104788.1||0_partial_34_107	VFG044165(gb|WP_001041793)	entS	Enterobactin	Nutritional/Metabolic factor	1.01e-281
GCA_025402935.1@CP104788.1||0_partial_34_108	VFG000924(gb|WP_001234311)	fepB	Enterobactin	Nutritional/Metabolic factor	3.76e-223
GCA_025402935.1@CP104788.1||0_partial_34_109	VFG000931(gb|WP_001336900)	entC	Enterobactin	Nutritional/Metabolic factor	4.83e-281
GCA_025402935.1@CP104788.1||0_partial_34_110	VFG000932(gb|WP_000026784)	entE	Enterobactin	Nutritional/Metabolic factor	0
GCA_025402935.1@CP104788.1||0_partial_34_111	VFG000933(gb|WP_001007140)	entB	Enterobactin	Nutritional/Metabolic factor	1.93e-213
GCA_025402935.1@CP104788.1||0_partial_34_112	VFG000934(gb|WP_000348393)	entA	Enterobactin	Nutritional/Metabolic factor	5.37e-172
GCA_025402935.1@CP104788.1||1_partial_35_74	VFG000474(gb|NP_460200)	phoQ	PhoPQ	Regulation	9.6e-302
GCA_025402935.1@CP104788.1||1_partial_35_75	VFG000475(gb|NP_460201)	phoP	PhoPQ	Regulation	5.15e-151
GCA_025402935.1@CP104788.1||1_partial_35_140	VFG013465(gb|WP_005693586)	kdsA	LOS	Immune modulation	5.93e-171
GCA_025402935.1@CP104788.1||4_partial_23_40	VFG002417(gb|WP_001301550)	yagV/ecpE	ECP	Adherence	9.72e-169
GCA_025402935.1@CP104788.1||4_partial_23_41	VFG002416(gb|WP_001265657)	yagW/ecpD	ECP	Adherence	6.56e-86
GCA_025402935.1@CP104788.1||4_partial_23_42	VFG002416(gb|WP_001265657)	yagW/ecpD	ECP	Adherence	6.96e-266
GCA_025402935.1@CP104788.1||4_partial_23_43	VFG002415(gb|WP_001131063)	yagX/ecpC	ECP	Adherence	0
GCA_025402935.1@CP104788.1||4_partial_23_44	VFG002412(gb|WP_000716386)	yagY/ecpB	ECP	Adherence	6.09e-156
GCA_025402935.1@CP104788.1||4_partial_23_45	VFG002414(gb|WP_000730972)	yagZ/ecpA	ECP	Adherence	2.61e-130
GCA_025402935.1@CP104788.1||4_partial_23_46	VFG002413(gb|WP_000389022)	ykgK/ecpR	ECP	Adherence	2.21e-126
GCA_025402935.1@CP104788.1||4_partial_23_51	VFG045349(gb|WP_000092542)	fdeC	FdeC	Adherence	0
GCA_030062375.1@CP123581.1||0_partial_2_142	VFG000077(gb|NP_465991)	clpP	ClpP	Stress survival	1.17e-99
GCA_031174645.1@CP133398.1||0_partial_35_1	VFG000417(gb|WP_002218234)	pla	Pla	Exoenzyme	1.55e-173
GCA_031174645.1@CP133398.1||0_partial_35_67	VFG000670(gb|NP_706258)	gtrB	LPS	Immune modulation	2.46e-205
GCA_031174645.1@CP133398.1||0_partial_35_176	VFG003977(gb|NP_461229)	sseL	TTSS-2 secreted effectors	Effector delivery system	1.62e-218
GCA_031174645.1@CP133398.1||0_partial_35_193	VFG049018(gb|WP_002913007)	rcsB	RcsAB	Regulation	3.12e-146
GCA_031174645.1@CP133398.1||1_partial_36_105	VFG000121(gb|NP_249453)	algU	Alginate	Biofilm	6.23e-86
GCA_031174645.1@CP133398.1||2_partial_37_82	VFG043209(gb|WP_005168769)	cheD	Flagella	Motility	2.75e-187
GCA_031174645.1@CP133398.1||3_partial_38_16	VFG000670(gb|NP_706258)	gtrB	LPS	Immune modulation	1.02e-195
GCA_031174645.1@CP133398.1||3_partial_38_36	VFG001381(gb|YP_177728)	icl	Isocitrate lyase	Others	3.18e-178
GCA_900166955.1@LT795502.1||0_partial_42_56	VFG000449(gb|NP_459544)	fimZ	Type 1 fimbriae	Adherence	5.46e-105
GCA_900166955.1@LT795502.1||0_partial_42_58	VFG000447(gb|NP_459542)	fimH	Type 1 fimbriae	Adherence	2.49e-165
GCA_900166955.1@LT795502.1||0_partial_42_59	VFG000446(gb|NP_459541)	fimD	Type 1 fimbriae	Adherence	0
GCA_900166955.1@LT795502.1||0_partial_42_60	VFG000445(gb|NP_459540)	fimC	Type 1 fimbriae	Adherence	6.06e-100
GCA_900166955.1@LT795502.1||0_partial_42_61	VFG000443(gb|NP_459538)	fimA	Type 1 fimbriae	Adherence	2.4e-76
GCA_900166955.1@LT795502.1||0_partial_42_74	VFG049124(gb|WP_012737540)	allD	Allantion utilization	Nutritional/Metabolic factor	3.08e-217
GCA_900166955.1@LT795502.1||0_partial_42_75	VFG049122(gb|WP_012737539)	allC	Allantion utilization	Nutritional/Metabolic factor	2.24e-248
GCA_900166955.1@LT795502.1||0_partial_42_79	VFG049120(gb|WP_012737535)	allB	Allantion utilization	Nutritional/Metabolic factor	4.64e-315
GCA_900166955.1@LT795502.1||0_partial_42_84	VFG049118(gb|WP_012737529)	allR	Allantion utilization	Nutritional/Metabolic factor	1.26e-168
GCA_900166955.1@LT795502.1||0_partial_42_85	VFG049116(gb|WP_012737528)	allA	Allantion utilization	Nutritional/Metabolic factor	2.31e-91
GCA_900166955.1@LT795502.1||0_partial_42_86	VFG049114(gb|WP_012737527)	allS	Allantion utilization	Nutritional/Metabolic factor	2.36e-168
GCA_900166955.1@LT795502.1||0_partial_42_90	VFG049917(gb|WP_000508696)	rhs/PAAR	T6SS	Effector delivery system	0
GCA_900166955.1@LT795502.1||0_partial_42_135	VFG049133(gb|WP_004177236)	acrA	AcrAB	Antimicrobial activity/Competitive advantage	4.08e-237
GCA_900166955.1@LT795502.1||0_partial_42_136	VFG049144(gb|WP_002892069)	acrB	AcrAB	Antimicrobial activity/Competitive advantage	0
GCA_900166955.1@LT795502.1||1_partial_43_61	VFG048972(gb|WP_014907221)	KP1_RS17340	Capsule	Immune modulation	4.65e-187
GCA_900166955.1@LT795502.1||1_partial_43_70	VFG048885(gb|WP_014907227)	gmd	Capsule	Immune modulation	2.16e-250
GCA_900166955.1@LT795502.1||1_partial_43_71	VFG048874(gb|WP_041937789)	KP1_RS17305	Capsule	Immune modulation	1.89e-188
GCA_900166955.1@LT795502.1||1_partial_43_73	VFG048852(gb|WP_015875022)	KP1_RS17295	Capsule	Immune modulation	7.87e-183
GCA_900166955.1@LT795502.1||1_partial_43_74	VFG048819(gb|WP_014907234)	KP1_RS17280	Capsule	Immune modulation	4.49e-212
GCA_900166955.1@LT795502.1||1_partial_43_75	VFG048808(gb|WP_004899416)	rfbK1	Capsule	Immune modulation	7.22e-263
GCA_900166955.1@LT795502.1||1_partial_43_76	VFG048841(gb|WP_014907232)	wcaJ	Capsule	Immune modulation	2.87e-220
GCA_900166955.1@LT795502.1||1_partial_43_82	VFG048990(gb|WP_001741945)	galF	Capsule	Immune modulation	2.97e-185
GCA_900166955.1@LT795502.1||1_partial_43_89	VFG048830(gb|WP_014907233)	gndA	Capsule	Immune modulation	0
GCA_900166955.1@LT795502.1||1_partial_43_91	VFG048797(gb|WP_004175261)	ugd	Capsule	Immune modulation	2.53e-254
GCA_900166955.1@LT795502.1||3_partial_53_71	VFG049007(gb|WP_002911561)	rcsA	RcsAB	Regulation	1.46e-96
GCA_900166955.1@LT795502.1||3_partial_53_72	VFG002340(gb|WP_005168816)	fliR	Flagella	Motility	1.11e-117
GCA_900166955.1@LT795502.1||3_partial_53_73	VFG002339(gb|WP_005160414)	fliQ	Flagella	Motility	3.13e-42
GCA_900166955.1@LT795502.1||3_partial_53_74	VFG002338(gb|WP_042661456)	fliP	Flagella	Motility	4.64e-136
GCA_900166955.1@LT795502.1||3_partial_53_76	VFG002336(gb|WP_005160399)	fliN	Flagella	Motility	5.83e-65
GCA_900166955.1@LT795502.1||3_partial_53_77	VFG002335(gb|WP_005160396)	fliM	Flagella	Motility	2.6e-206
GCA_900166955.1@LT795502.1||3_partial_53_80	VFG002332(gb|WP_005160389)	fliJ	Flagella	Motility	2.21e-48
GCA_900166955.1@LT795502.1||3_partial_53_81	VFG002331(gb|WP_026018001)	fliI	Flagella	Motility	1.62e-268
GCA_900166955.1@LT795502.1||3_partial_53_83	VFG002329(gb|WP_005160381)	fliG	Flagella	Motility	6.82e-191
GCA_900166955.1@LT795502.1||3_partial_53_84	VFG002328(gb|WP_011816597)	fliF	Flagella	Motility	6.2e-233
GCF_000765435.1@CP009578.1||1_partial_38_71	VFG049917(gb|WP_000508696)	rhs/PAAR	T6SS	Effector delivery system	0
GCF_000765435.1@CP009578.1||1_partial_38_90	VFG034721(gb|WP_000556298)	ibeC	Ibes	Invasion	0
GCF_000765435.1@CP009578.1||3_partial_27_1	VFG000446(gb|NP_459541)	fimD	Type 1 fimbriae	Adherence	0
GCF_000765435.1@CP009578.1||3_partial_27_2	VFG000447(gb|NP_459542)	fimH	Type 1 fimbriae	Adherence	4.54e-168
GCF_000765435.1@CP009578.1||3_partial_27_4	VFG000449(gb|NP_459544)	fimZ	Type 1 fimbriae	Adherence	5.46e-105
GCF_000765435.1@CP009578.1||3_partial_27_31	VFG049916(gb|WP_000103365)	vgrG/tssI	T6SS	Effector delivery system	0
GCF_000765435.1@CP009578.1||3_partial_27_34	VFG034679(gb|WP_000074207)	ibeB	Ibes	Invasion	4.15e-317
GCF_001679985.1@CP015912.1||0_partial_33_270	VFG013248(gb|WP_010868928)	msbA	LOS	Immune modulation	2.95e-268
GCF_001679985.1@CP015912.1||0_partial_33_274	VFG038845(gb|WP_016351249)	nueA	Polar flagella	Motility	1.44e-122
GCF_001679985.1@CP015912.1||0_partial_33_312	VFG001443(gb|AAF37887)	ompA	OmpA	Invasion	4.41e-252
GCF_001679985.1@CP015912.1||0_partial_33_338	VFG048972(gb|WP_014907221)	KP1_RS17340	Capsule	Immune modulation	3.65e-212
GCF_001679985.1@CP015912.1||1_partial_1_78	VFG043209(gb|WP_005168769)	cheD	Flagella	Motility	4.99e-57
GCF_001679985.1@CP015912.1||1_partial_1_113	VFG049916(gb|WP_000103365)	vgrG/tssI	T6SS	Effector delivery system	0
GCF_001679985.1@CP015912.1||1_partial_1_114	VFG049917(gb|WP_000508696)	rhs/PAAR	T6SS	Effector delivery system	8.76e-225
GCF_001679985.1@CP015912.1||2_partial_34_102	VFG034849(gb|WP_000129338)	espX1	TTSS secreted effectors	Effector delivery system	1.58e-204
HW2.bin.67@HW2.bin.67.scaffold_190_1||0_partial_27_7	VFG048797(gb|WP_004175261)	ugd	Capsule	Immune modulation	4e-166
HW2.bin.70@HW2.bin.70.scaffold_167_1||full_5_15	VFG012095(gb|WP_003435012)	groEL	GroEL	Adherence	1.59e-260
HW4.bin.7@HW4.bin.7.scaffold_1547_1||full_10_15	VFG012095(gb|WP_003435012)	groEL	GroEL	Adherence	5.78e-256
HW4.bin.39@HW4.bin.39.scaffold_1187_1||full_74_23	VFG011430(gb|WP_002963616)	acpXL	LPS	Immune modulation	7.16e-36
HW4.bin.66@HW4.bin.66.scaffold_698_1||0_partial_45_3	VFG047149(gb|WP_003029668)	wbtF	LPS	Immune modulation	1.4e-191
HW4.bin.66@HW4.bin.66.scaffold_698_1||0_partial_45_5	VFG047162(gb|WP_003022298)	wbtE	LPS	Immune modulation	5.18e-230
HW5.bin.47@HW5.bin.47.scaffold_34_1||full_3_41	VFG013286(gb|WP_005694325)	galE	LOS	Immune modulation	2.83e-175
HW6.bin.32@HW6.bin.32.scaffold_936_1||full_14_4	VFG013286(gb|WP_005694325)	galE	LOS	Immune modulation	2.5e-152
HW6.bin.92@HW6.bin.92.scaffold_33_1||full_1_102	VFG012095(gb|WP_003435012)	groEL	GroEL	Adherence	7.33e-261
HW6.bin.112@HW6.bin.112.scaffold_19313_1||full_51_7	VFG013286(gb|WP_005694325)	galE	LOS	Immune modulation	2.97e-154
HW7.bin.3@HW7.bin.3.scaffold_232_1||full_5_52	VFG012095(gb|WP_003435012)	groEL	GroEL	Adherence	2.06e-254
HW7.bin.98@HW7.bin.98.scaffold_275_1||0_partial_58_2	VFG013286(gb|WP_005694325)	galE	LOS	Immune modulation	2.5e-152
LF1.bin.2@LF1.bin.2.scaffold_46_1||full_69_10	VFG002225(gb|WP_002963680)	gmd	LPS	Immune modulation	1.58e-165
LF1.bin.2@LF1.bin.2.scaffold_46_1||full_69_11	VFG048797(gb|WP_004175261)	ugd	Capsule	Immune modulation	1.47e-174
LW1-s151250_bin_2@LW1-s151250_scaffolds_3675||full_14_52	VFG012095(gb|WP_003435012)	groEL	GroEL	Adherence	3.08e-255
LW1-s151337_bin_9@LW1-s151337_scaffolds_6260||0_partial_37_34	VFG046465(gb|WP_003028672)	tufA	EF-Tu	Adherence	2.92e-240
LW1-s151691_bin_29@LW1-s151691_scaffolds_3537||0_partial_41_19	VFG048797(gb|WP_004175261)	ugd	Capsule	Immune modulation	1.41e-189
LW1-s151760_bin_9@LW1-s151760_scaffolds_5537||full_63_10	VFG002225(gb|WP_002963680)	gmd	LPS	Immune modulation	1.43e-167
LW1-sD150971_bin_31@LW1-sD150971_scaffolds_5634||full_4_13	VFG046465(gb|WP_003028672)	tufA	EF-Tu	Adherence	1.74e-205
LW1-sD151116_bin_2@LW1-sD151116_scaffolds_2493||0_partial_1_233	VFG002225(gb|WP_002963680)	gmd	LPS	Immune modulation	6.26e-157
LW1-sD151116_bin_13@LW1-sD151116_scaffolds_1120||0_partial_29_72	VFG000077(gb|NP_465991)	clpP	ClpP	Stress survival	8.11e-89
LW2-s126572_bin_54@LW2-s126572_scaffolds_11445||full_19_65	VFG012095(gb|WP_003435012)	groEL	GroEL	Adherence	2.12e-05
LW2-s127153_bin_11@LW2-s127153_scaffolds_109||0_partial_39_1	VFG046465(gb|WP_003028672)	tufA	EF-Tu	Adherence	8.73e-215
LW2-s127530_bin_1@LW2-s127530_scaffolds_107||full_6_77	VFG047039(gb|WP_003018140)	wbtL	LPS	Immune modulation	6.3e-131
LW2-s127530_bin_6@LW2-s127530_scaffolds_8870||0_partial_33_2	VFG048797(gb|WP_004175261)	ugd	Capsule	Immune modulation	1.19e-80
LW2-s127530_bin_6@LW2-s127530_scaffolds_8870||0_partial_33_3	VFG048797(gb|WP_004175261)	ugd	Capsule	Immune modulation	1.95e-96
LW2-s127530_bin_6@LW2-s127530_scaffolds_8870||0_partial_33_4	VFG001967(gb|YP_002344822)	glf	Capsule	Immune modulation	8.46e-165
LW2-s127575_bin_7@LW2-s127575_scaffolds_9999||full_11_76	VFG012095(gb|WP_003435012)	groEL	GroEL	Adherence	5.68e-254
LW2-s127575_bin_23@LW2-s127575_scaffolds_3697||full_17_73	VFG000077(gb|NP_465991)	clpP	ClpP	Stress survival	4.92e-90
LW2-s127575_bin_34@LW2-s127575_scaffolds_5567||full_30_5	VFG001855(gb|WP_197535493)	htpB	Hsp60	Adherence	2.66e-228
LW3.bin.7@LW3.bin.7.scaffold_335_1||0_partial_15_27	VFG048797(gb|WP_004175261)	ugd	Capsule	Immune modulation	1.32e-164
LW5.bin.56@LW5.bin.56.scaffold_89_1||full_28_94	VFG012095(gb|WP_003435012)	groEL	GroEL	Adherence	8.83e-260
LW7.bin.32@LW7.bin.32.scaffold_4748_1||full_27_6	VFG048797(gb|WP_004175261)	ugd	Capsule	Immune modulation	8.1e-189
NF2.bin.30@NF2.bin.30.scaffold_161_1||0_partial_9_30	VFG011430(gb|WP_002963616)	acpXL	LPS	Immune modulation	1.8e-25
NF3.bin.36@NF3.bin.36.scaffold_67_1||0_partial_54_18	VFG047039(gb|WP_003018140)	wbtL	LPS	Immune modulation	5.52e-134
NWFF03-meta.466@NWFF03-meta_196742||full_1_1	VFG046465(gb|WP_003028672)	tufA	EF-Tu	Adherence	2.01e-88
NWFF03-meta.483@NWFF03-meta_1476918||full_54_15	VFG046465(gb|WP_003028672)	tufA	EF-Tu	Adherence	5.95e-216
NWFF04-meta.217@NWFF04-meta_828524||full_29_14	VFG046465(gb|WP_003028672)	tufA	EF-Tu	Adherence	4.32e-222
NWFF04-meta.297@NWFF04-meta_29742||full_26_10	VFG002319(gb|WP_005160341)	fliA	Flagella	Motility	9.09e-132
NWFF04-meta.297@NWFF04-meta_396635||0_partial_71_4	VFG045304(gb|WP_010946493)	rfbC	LPS	Immune modulation	1.37e-71
NWFF04-meta.297@NWFF04-meta_396635||0_partial_71_5	VFG047039(gb|WP_003018140)	wbtL	LPS	Immune modulation	6.15e-138
NWFF04-meta.297@NWFF04-meta_396635||0_partial_71_7	VFG013368(gb|WP_005693225)	rffG	LOS	Immune modulation	2.44e-156
NWFF04-meta.297@NWFF04-meta_396635||0_partial_71_8	VFG048990(gb|WP_001741945)	galF	Capsule	Immune modulation	3.75e-194
NWFF05-meta.83@NWFF05-meta_323855||full_45_87	VFG000963(gb|WP_009880737)	hasB	Hyaluronic acid capsule	Immune modulation	7.6e-13
NWFF05-meta.268@NWFF05-meta_1726194||full_77_37	VFG046465(gb|WP_003028672)	tufA	EF-Tu	Adherence	4.66e-214
NWFF05-meta.375@NWFF05-meta_1888986||full_69_17	VFG047149(gb|WP_003029668)	wbtF	LPS	Immune modulation	8.16e-184
NWFF05-meta.375@NWFF05-meta_1888986||full_69_18	VFG047162(gb|WP_003022298)	wbtE	LPS	Immune modulation	2.12e-224
NWFF05-meta.375@NWFF05-meta_1888986||full_69_20	VFG047204(gb|WP_003025211)	wbtB	LPS	Immune modulation	4.13e-93
NWFF05-meta.398@NWFF05-meta_2260831||0_partial_50_12	VFG047039(gb|WP_003018140)	wbtL	LPS	Immune modulation	2.32e-132
NWFF06-meta.108@NWFF06-meta_1841065||full_10_46	VFG001416(gb|NP_218118)	panD	PanC/PanD	Nutritional/Metabolic factor	1.05e-41
NWFF06-meta.189@NWFF06-meta_452005||full_44_3	VFG018241(gb|WP_001130227)	luxS	AI-2	Biofilm	1.54e-90
NWFF06-meta.189@NWFF06-meta_2107647||full_45_16	VFG049917(gb|WP_000508696)	rhs/PAAR	T6SS	Effector delivery system	5.27e-155
NWFF06-meta.191@NWFF06-meta_348092||full_16_1	VFG001896(gb|YP_002343653)	fliI	Flagella	Motility	3.47e-81
NWMF01-meta.64@NWMF01-meta_1948134||full_4_11	VFG000077(gb|NP_465991)	clpP	ClpP	Stress survival	1.03e-83
NWMF02-meta.336@NWMF02-meta_691740||0_partial_51_36	VFG002225(gb|WP_002963680)	gmd	LPS	Immune modulation	6.19e-165
NWMF07-meta.171@NWMF07-meta_614135||full_63_47	VFG000449(gb|NP_459544)	fimZ	Type 1 fimbriae	Adherence	4.31e-105
NWMF07-meta.171@NWMF07-meta_614135||full_63_49	VFG000447(gb|NP_459542)	fimH	Type 1 fimbriae	Adherence	3.72e-167
NWMF07-meta.171@NWMF07-meta_614135||full_63_50	VFG000446(gb|NP_459541)	fimD	Type 1 fimbriae	Adherence	0
NWMF07-meta.171@NWMF07-meta_614135||full_63_51	VFG000445(gb|NP_459540)	fimC	Type 1 fimbriae	Adherence	2.46e-99
NWMF07-meta.171@NWMF07-meta_614135||full_63_52	VFG000443(gb|NP_459538)	fimA	Type 1 fimbriae	Adherence	1.38e-75
QHF6-unmapped_bin_544@QHF6-unmapped_scaffolds_90362||full_55_20	VFG046465(gb|WP_003028672)	tufA	EF-Tu	Adherence	1.28e-220
QHF9FF09-meta.114@QHF9FF09-meta_957933||full_46_1	VFG046465(gb|WP_003028672)	tufA	EF-Tu	Adherence	5.88e-20
QHF9FF09-meta.170@QHF9FF09-meta_541199||full_3_41	VFG001405(gb|NP_217219)	sigA/rpoV	SigA	Regulation	2.97e-115
QHF9FF09-meta.170@QHF9FF09-meta_541199||full_3_74	VFG012095(gb|WP_003435012)	groEL	GroEL	Adherence	3.71e-254
QHF9FF09-meta.193@QHF9FF09-meta_312051||full_34_10	VFG046465(gb|WP_003028672)	tufA	EF-Tu	Adherence	6.33e-213
QHF9FF09-meta.287@QHF9FF09-meta_408691||full_42_1	VFG047039(gb|WP_003018140)	wbtL	LPS	Immune modulation	1.82e-34
QHF9FF09-meta.287@QHF9FF09-meta_1112220||full_3_69	VFG012095(gb|WP_003435012)	groEL	GroEL	Adherence	1.95e-261
QHF9FF09-meta.342@QHF9FF09-meta_163114||0_partial_1_1	VFG000443(gb|NP_459538)	fimA	Type 1 fimbriae	Adherence	1.65e-73
QHF9FF09-meta.342@QHF9FF09-meta_163114||0_partial_1_2	VFG000445(gb|NP_459540)	fimC	Type 1 fimbriae	Adherence	6.06e-100
QHF9FF09-meta.342@QHF9FF09-meta_163114||0_partial_1_3	VFG000446(gb|NP_459541)	fimD	Type 1 fimbriae	Adherence	0
QHF9FF09-meta.342@QHF9FF09-meta_163114||0_partial_1_4	VFG000447(gb|NP_459542)	fimH	Type 1 fimbriae	Adherence	4.54e-168
QHF9FF09-meta.342@QHF9FF09-meta_163114||0_partial_1_6	VFG000449(gb|NP_459544)	fimZ	Type 1 fimbriae	Adherence	5.46e-105
SW3.bin.88@SW3.bin.88.scaffold_283_1||full_3_63	VFG046465(gb|WP_003028672)	tufA	EF-Tu	Adherence	2.99e-14
SW4.bin.70@SW4.bin.70.scaffold_18_1||0_partial_2_105	VFG012095(gb|WP_003435012)	groEL	GroEL	Adherence	1.27e-252
SW4.bin.107@SW4.bin.107.scaffold_263_1||full_15_1	VFG001937(gb|YP_002344529)	Cj1136	LOS	Immune modulation	2.93e-06
SW4.bin.107@SW4.bin.107.scaffold_263_1||full_15_28	VFG013286(gb|WP_005694325)	galE	LOS	Immune modulation	1.53e-159
SW5.bin.14@SW5.bin.14.scaffold_1287_1||0_partial_1_11	VFG013286(gb|WP_005694325)	galE	LOS	Immune modulation	4.72e-164
SW5.bin.46@SW5.bin.46.scaffold_200_1||0_partial_75_76	VFG048797(gb|WP_004175261)	ugd	Capsule	Immune modulation	8.31e-173
SW5.bin.70@SW5.bin.70.scaffold_435_1||full_63_39	VFG046465(gb|WP_003028672)	tufA	EF-Tu	Adherence	1.53e-14
SWFF02-meta.121@SWFF02-meta_579923||full_1_109	VFG001916(gb|YP_002344282)	flhA	Flagella	Motility	1.76e-290
SWFF02-meta.189@SWFF02-meta_588878||0_partial_28_18	VFG048797(gb|WP_004175261)	ugd	Capsule	Immune modulation	4.92e-190
SWFF04-meta.198@SWFF04-meta_223204||full_42_7	VFG001958(gb|YP_002344813)	rfbC	Capsule	Immune modulation	1.01e-119
SWFF04-meta.198@SWFF04-meta_223204||full_42_8	VFG001956(gb|YP_002344811)	fcl	Capsule	Immune modulation	1.76e-185
SWFM06-meta.41@SWFM06-meta_352639||full_7_6	VFG012095(gb|WP_003435012)	groEL	GroEL	Adherence	2.01e-247
SWMF01-meta.76@SWMF01-meta_57957||full_29_99	VFG001854(gb|WP_010947070)	fliC	Flagella	Motility	9.64e-09
SWMF03-meta.32@SWMF03-meta_387553||0_partial_52_63	VFG046465(gb|WP_003028672)	tufA	EF-Tu	Adherence	4.95e-211
SWMF03-meta.90@SWMF03-meta_325803||0_partial_2_26	VFG046465(gb|WP_003028672)	tufA	EF-Tu	Adherence	6.29e-212
SWMF05-meta.42@SWMF05-meta_264711||full_78_1	VFG046465(gb|WP_003028672)	tufA	EF-Tu	Adherence	7.86e-217
SWMF05-meta.141@SWMF05-meta_193783||full_60_22	VFG045306(gb|WP_010946495)	rfbB	LPS	Immune modulation	4.81e-30
SWMF05-meta.230@SWMF05-meta_19423||full_70_1	VFG048990(gb|WP_001741945)	galF	Capsule	Immune modulation	9.2e-195
SWMF05-meta.230@SWMF05-meta_34545||0_partial_40_23	VFG013248(gb|WP_010868928)	msbA	LOS	Immune modulation	2.95e-268
SWMF05-meta.230@SWMF05-meta_912158||full_45_16	VFG045349(gb|WP_000092542)	fdeC	FdeC	Adherence	0
SWMF05-meta.230@SWMF05-meta_912158||full_45_20	VFG002413(gb|WP_000389022)	ykgK/ecpR	ECP	Adherence	2.21e-126
SWMF05-meta.230@SWMF05-meta_912158||full_45_21	VFG002414(gb|WP_000730972)	yagZ/ecpA	ECP	Adherence	2.61e-130
SWMF05-meta.230@SWMF05-meta_912158||full_45_22	VFG002412(gb|WP_000716386)	yagY/ecpB	ECP	Adherence	6.09e-156
SWMF05-meta.230@SWMF05-meta_912158||full_45_23	VFG002415(gb|WP_001131063)	yagX/ecpC	ECP	Adherence	0
SWMF05-meta.230@SWMF05-meta_912158||full_45_24	VFG002416(gb|WP_001265657)	yagW/ecpD	ECP	Adherence	6.96e-266
SWMF05-meta.230@SWMF05-meta_912158||full_45_25	VFG002416(gb|WP_001265657)	yagW/ecpD	ECP	Adherence	6.56e-86
SWMF05-meta.230@SWMF05-meta_912158||full_45_26	VFG002417(gb|WP_001301550)	yagV/ecpE	ECP	Adherence	9.72e-169
SWMF05-meta.230@SWMF05-meta_912158||full_45_52	VFG000669(gb|NP_706257)	gtrA	LPS	Immune modulation	3.51e-76
SWMF05-meta.230@SWMF05-meta_912158||full_45_53	VFG000670(gb|NP_706258)	gtrB	LPS	Immune modulation	2.06e-195
SWMM01-meta.161@SWMM01-meta_136424||full_17_20	VFG012095(gb|WP_003435012)	groEL	GroEL	Adherence	1.53e-255
SWMM03-meta.42@SWMM03-meta_117225||full_61_51	VFG013286(gb|WP_005694325)	galE	LOS	Immune modulation	5.98e-170
SWMM03-meta.104@SWMM03-meta_197904||0_partial_52_8	VFG000449(gb|NP_459544)	fimZ	Type 1 fimbriae	Adherence	4.31e-105
SWMM03-meta.104@SWMM03-meta_197904||0_partial_52_10	VFG000447(gb|NP_459542)	fimH	Type 1 fimbriae	Adherence	1.96e-164
SWMM03-meta.104@SWMM03-meta_197904||0_partial_52_11	VFG000446(gb|NP_459541)	fimD	Type 1 fimbriae	Adherence	0
SWMM03-meta.104@SWMM03-meta_197904||0_partial_52_12	VFG000445(gb|NP_459540)	fimC	Type 1 fimbriae	Adherence	6.06e-100
SWMM03-meta.104@SWMM03-meta_197904||0_partial_52_13	VFG000443(gb|NP_459538)	fimA	Type 1 fimbriae	Adherence	2.4e-76
SWMM05-meta.141@SWMM05-meta_1011651||0_partial_24_77	VFG046465(gb|WP_003028672)	tufA	EF-Tu	Adherence	1.09e-212
SWMM05-meta.141@SWMM05-meta_1011651||0_partial_24_80	VFG048830(gb|WP_014907233)	gndA	Capsule	Immune modulation	5.59e-237
SWMM05-meta.206@SWMM05-meta_392303||0_partial_58_6	VFG001967(gb|YP_002344822)	glf	Capsule	Immune modulation	2.35e-169
Tibetan-s3480-3M_bin_2@Tibetan-s3480-3M_scaffolds_3795||full_38_2	VFG013286(gb|WP_005694325)	galE	LOS	Immune modulation	2.64e-145
Tibetan-s3800-26F_bin_11@Tibetan-s3800-26F_scaffolds_45||full_23_48	VFG011430(gb|WP_002963616)	acpXL	LPS	Immune modulation	1.67e-26
W4975_bin_7@W4975_scaffolds_4444||full_27_47	VFG000670(gb|NP_706258)	gtrB	LPS	Immune modulation	1.25e-218
W4975_bin_7@W4975_scaffolds_4444||full_27_48	VFG000669(gb|NP_706257)	gtrA	LPS	Immune modulation	9.31e-81
W4975_bin_7@W4975_scaffolds_4444||full_27_55	VFG002417(gb|WP_001301550)	yagV/ecpE	ECP	Adherence	2.05e-170
W4975_bin_7@W4975_scaffolds_4444||full_27_56	VFG002416(gb|WP_001265657)	yagW/ecpD	ECP	Adherence	0
W4975_bin_7@W4975_scaffolds_4444||full_27_57	VFG002415(gb|WP_001131063)	yagX/ecpC	ECP	Adherence	0
W4975_bin_7@W4975_scaffolds_4444||full_27_58	VFG002412(gb|WP_000716386)	yagY/ecpB	ECP	Adherence	6.09e-156
W4975_bin_7@W4975_scaffolds_4444||full_27_59	VFG002414(gb|WP_000730972)	yagZ/ecpA	ECP	Adherence	2.61e-130
W4975_bin_7@W4975_scaffolds_4444||full_27_60	VFG002413(gb|WP_000389022)	ykgK/ecpR	ECP	Adherence	2.21e-126
W4975_bin_7@W4975_scaffolds_4444||full_27_64	VFG045349(gb|WP_000092542)	fdeC	FdeC	Adherence	1.00e-315
W4982_bin_1@W4982_scaffolds_1||0_partial_15_90	VFG047039(gb|WP_003018140)	wbtL	LPS	Immune modulation	3.98e-132
ZW1.bin.66@ZW1.bin.66.scaffold_162_1||full_60_70	VFG012095(gb|WP_003435012)	groEL	GroEL	Adherence	4.98e-74
bacter_genome.9093@CP121285.1||0_partial_1_156	VFG037100(gb|WP_010980745)	msrA/BpilB	MsrAB	Stress survival	4.45e-54
bacter_genome.9093@CP121285.1||0_partial_1_174	VFG001405(gb|NP_217219)	sigA/rpoV	SigA	Regulation	6.15e-119
bacter_genome.9093@CP121285.1||0_partial_1_522	VFG047039(gb|WP_003018140)	wbtL	LPS	Immune modulation	3.07e-129
bacter_genome.9093@CP121285.1||0_partial_1_539	VFG002182(gb|WP_002376666)	cpsI	Capsule	Immune modulation	1e-174
bacter_genome.9093@CP121285.1||0_partial_1_569	VFG046465(gb|WP_003028672)	tufA	EF-Tu	Adherence	4.6e-205
bacter_genome.10270@CP116606.1||0_partial_13_103	VFG048654(gb|WP_004224345)	vasE/tssK	T6SS	Effector delivery system	4.82e-200
bacter_genome.10270@CP116606.1||0_partial_13_118	VFG048755(gb|WP_049127998)	icmF/tssM	T6SS	Effector delivery system	0
bacter_genome.10270@CP116606.1||0_partial_13_119	VFG048771(gb|WP_004190505)	tssF	T6SS	Effector delivery system	0
bacter_genome.10270@CP116606.1||0_partial_13_120	VFG048779(gb|WP_004190503)	tssG	T6SS	Effector delivery system	5.26e-180
bacter_genome.10271@CP116609.1||0_partial_18_103	VFG048654(gb|WP_004224345)	vasE/tssK	T6SS	Effector delivery system	4.82e-200
bacter_genome.10271@CP116609.1||0_partial_18_118	VFG048755(gb|WP_049127998)	icmF/tssM	T6SS	Effector delivery system	0
bacter_genome.10271@CP116609.1||0_partial_18_119	VFG048771(gb|WP_004190505)	tssF	T6SS	Effector delivery system	0
bacter_genome.10271@CP116609.1||0_partial_18_120	VFG048779(gb|WP_004190503)	tssG	T6SS	Effector delivery system	5.26e-180
bacter_genome.10769@CP171864.1||0_partial_35_56	VFG049917(gb|WP_000508696)	rhs/PAAR	T6SS	Effector delivery system	0
bacter_genome.10769@CP171864.1||0_partial_35_77	VFG034721(gb|WP_000556298)	ibeC	Ibes	Invasion	0
bacter_genome.10769@CP171864.1||0_partial_35_95	VFG046465(gb|WP_003028672)	tufA	EF-Tu	Adherence	2.75e-245
bacter_genome.10769@CP171864.1||0_partial_35_128	VFG001381(gb|YP_177728)	icl	Isocitrate lyase	Others	2.24e-178
bacter_genome.10769@CP171864.1||0_partial_35_130	VFG034772(gb|WP_000627910)	espL4	TTSS secreted effectors	Effector delivery system	4.84e-262
bacter_genome.10769@CP171864.1||1_partial_36_51	VFG002417(gb|WP_001301550)	yagV/ecpE	ECP	Adherence	2.05e-170
bacter_genome.10769@CP171864.1||1_partial_36_52	VFG002416(gb|WP_001265657)	yagW/ecpD	ECP	Adherence	0
bacter_genome.10769@CP171864.1||1_partial_36_53	VFG002415(gb|WP_001131063)	yagX/ecpC	ECP	Adherence	0
bacter_genome.10769@CP171864.1||1_partial_36_54	VFG002412(gb|WP_000716386)	yagY/ecpB	ECP	Adherence	6.09e-156
bacter_genome.10769@CP171864.1||1_partial_36_55	VFG002414(gb|WP_000730972)	yagZ/ecpA	ECP	Adherence	2.61e-130
bacter_genome.10769@CP171864.1||1_partial_36_56	VFG002413(gb|WP_000389022)	ykgK/ecpR	ECP	Adherence	1.81e-125
bacter_genome.10769@CP171864.1||1_partial_36_61	VFG045349(gb|WP_000092542)	fdeC	FdeC	Adherence	0
bacter_genome.10771@CP171869.1||0_partial_15_76	VFG034866(gb|WP_000900547)	espX4	TTSS secreted effectors	Effector delivery system	1.15e-256
bacter_genome.10771@CP171869.1||0_partial_15_77	VFG034866(gb|WP_000900547)	espX4	TTSS secreted effectors	Effector delivery system	1.55e-25
bacter_genome.10771@CP171869.1||0_partial_15_99	VFG034772(gb|WP_000627910)	espL4	TTSS secreted effectors	Effector delivery system	4.84e-262
bacter_genome.10771@CP171869.1||0_partial_15_101	VFG001381(gb|YP_177728)	icl	Isocitrate lyase	Others	2.24e-178
bacter_genome.10771@CP171869.1||0_partial_15_135	VFG046465(gb|WP_003028672)	tufA	EF-Tu	Adherence	2.75e-245
bacter_genome.10771@CP171869.1||0_partial_15_153	VFG034721(gb|WP_000556298)	ibeC	Ibes	Invasion	0
bacter_genome.10771@CP171869.1||0_partial_15_174	VFG049917(gb|WP_000508696)	rhs/PAAR	T6SS	Effector delivery system	0
